# Supplementary material for: Widespread bacterial diversity within the bacteriome of fungi
Source: Commun Biol. 2021 Oct 7;4:1168. doi: 10.1038/s42003-021-02693-y (PMC8497576; doi:10.1038/s42003-021-02693-y)
Supplement: Supplementary file 7 — Supplementary Data 3 [file 42003_2021_2693_MOESM7_ESM.xlsx]

## Sheet: BFA_summary
Bacterial_associate_taxa	Fungal_host_taxa	Found_in_16S-CC	Found_in_BSS	Found_in_previous_work	Literature_source	Notes
Achromobacter	Trichoderma	Yes	No	Yes	https://doi.org/10.1111/1574-6968.12287
Acinetobacter	Fusarium	Yes	No	Yes	https://doi.org/10.3389/fevo.2016.00116
Agrococcus	Fusarium	Yes	No	Yes	https://doi.org/10.3389/fevo.2016.00116
Azospirillum	Fusarium	Yes	No	Yes	https://doi.org/10.3389/fevo.2016.00116
Bacillus	Fusarium	Yes	No	Yes	https://doi.org/10.3389/fevo.2016.00116
Bacteroides	Mucor	Yes	No	Yes	https://doi.org/10.1016/j.fgb.2016.07.011
Bradyrhizobium	Fusarium	Yes	No	Yes	https://doi.org/10.3389/fevo.2016.00116
Brevundimonas	Mucor	Yes	No	Yes	https://doi.org/10.1016/j.fgb.2016.07.011
Chryseobacterium	Fusarium	Yes	No	Yes	https://doi.org/10.3389/fevo.2016.00116
Citrobacter	Fusarium	Yes	No	Yes	https://doi.org/10.3389/fevo.2016.00116
Clostridium	Fusarium	Yes	No	Yes	https://doi.org/10.3389/fevo.2016.00116
Comamonas	Fusarium	Yes	No	Yes	https://doi.org/10.3389/fevo.2016.00116
Corynebacterium	Suillus	Yes	No	Yes	10.7717/peerj.7744
Curtobacterium	Fusarium	Yes	No	Yes	https://doi.org/10.3389/fevo.2016.00116
Delftia	Fusarium	Yes	No	Yes	https://doi.org/10.3389/fevo.2016.00116
Dyella	Fusarium	Yes	No	Yes	https://doi.org/10.3389/fevo.2016.00116
Enterobacter	Fusarium	Yes	No	Yes	https://doi.org/10.3389/fevo.2016.00116
Granulicatella	Fusarium	Yes	No	Yes	https://doi.org/10.3389/fevo.2016.00116
Haemophilus	Phoma	Yes	No	Yes	https://doi.org/10.1128/AEM.02928-09
Lactobacillus	Fusarium	Yes	No	Yes	https://doi.org/10.3389/fevo.2016.00116
Lactococcus	Fusarium	Yes	No	Yes	https://doi.org/10.3389/fevo.2016.00116
Lysobacter	Trichoderma	Yes	No	Yes	https://doi.org/10.1111/1574-6968.12287
Massilia	Fusarium	Yes	No	Yes	https://doi.org/10.3389/fevo.2016.00116
Massilia	Penicillium	Yes	No	Yes	https://doi.org/10.1371/journal.pone.0187116
Mesorhizobium	Fusarium	Yes	No	Yes	https://doi.org/10.3389/fevo.2016.00116
Microbacterium	Fusarium	Yes	No	Yes	https://doi.org/10.3389/fevo.2016.00116
Mycobacterium	Mucor	Yes	No	Yes	https://doi.org/10.1016/j.fgb.2016.07.011
Novosphingobium	Fusarium	Yes	No	Yes	https://doi.org/10.3389/fevo.2016.00116
Pelomonas	Fusarium	Yes	No	Yes	https://doi.org/10.3389/fevo.2016.00116
Propionibacterium	Fusarium	Yes	No	Yes	https://doi.org/10.3389/fevo.2016.00116
Pseudomonas	Fusarium	Yes	No	Yes	https://doi.org/10.3389/fevo.2016.00116
Pseudomonas	Penicillium	Yes	No	Yes	https://doi.org/10.1371/journal.pone.0187116
Rhodococcus	Fusarium	Yes	No	Yes	https://doi.org/10.3389/fevo.2016.00116
Rothia	Fusarium	Yes	No	Yes	https://doi.org/10.3389/fevo.2016.00116
Sphingomonas	Phoma	Yes	No	Yes	https://doi.org/10.1128/AEM.02928-09
Stenotrophomonas	Fusarium	Yes	No	Yes	https://doi.org/10.3389/fevo.2016.00116
Streptococcus	Fusarium	Yes	No	Yes	https://doi.org/10.3389/fevo.2016.00116
Variovorax	Trichoderma	Yes	No	Yes	https://doi.org/10.1111/1574-6968.12287
Acinetobacter	Amanita	No	Yes	Yes	10.7717/peerj.7744
Agrobacterium	Trichoderma	No	Yes	Yes	https://doi.org/10.1111/1574-6968.12287
Bradyrhizobium	Xylaria	No	Yes	Yes	https://doi.org/10.3389/fevo.2016.00116
Staphylococcus	Xylaria	No	Yes	Yes	https://doi.org/10.3389/fevo.2016.00116
Stenotrophomonas	Tricholoma	No	Yes	Yes	10.7717/peerj.7744
Pseudomonas	Trichoderma	Yes	Yes	Yes	https://doi.org/10.1111/1574-6968.12287
Stenotrophomonas	Trichoderma	Yes	Yes	Yes	https://doi.org/10.1111/1574-6968.12287
Mycoplasma	Fusarium	No	No	Yes	https://doi.org/10.3389/fevo.2016.00116
Candidatus Moeniiplasma	Claroideoglomus	No	No	Yes	https://doi.org/10.1038/s41396-018-0053-9
Candidatus Moeniiplasma	Gigaspora	No	No	Yes	https://doi.org/10.1038/s41396-018-0053-9
Candidatus Moeniiplasma	Claroideoglomus	No	No	Yes	https://doi.org/10.1038/s41396-018-0053-9
Candidatus Moeniiplasma	Funneliformis	No	No	Yes	https://doi.org/10.1038/s41396-018-0053-9
Candidatus Moeniiplasma	Scutellospora	No	No	Yes	https://doi.org/10.1038/s41396-018-0053-9
Candidatus Moeniiplasma	Rhizophagus	No	No	Yes	https://doi.org/10.1038/s41396-018-0053-9
Candidatus Moeniiplasma	Glomus	No	No	Yes	https://doi.org/10.1038/s41396-018-0053-9
Candidatus Moeniiplasma	Dentiscutata	No	No	Yes	https://doi.org/10.1038/s41396-018-0053-9
Candidatus Moeniiplasma	Cetraspora	No	No	Yes	https://doi.org/10.1038/s41396-018-0053-9
Candidatus Moeniiplasma	Racocetra	No	No	Yes	https://doi.org/10.1038/s41396-018-0053-9
Candidatus Moeniiplasma	Ambispora	No	No	Yes	https://doi.org/10.1038/s41396-018-0053-9
Candidatus Moeniiplasma	Geosiphon	No	No	Yes	https://doi.org/10.1038/s41396-018-0053-9
Candidatus Moeniiplasma	Jimgerdemannia	No	No	Yes	https://doi.org/10.1038/s41396-018-0053-9
Candidatus Moeniiplasma	Endogone	No	No	Yes	https://doi.org/10.1038/s41396-018-0053-9
Candidatus Moeniiplasma	Mortierella	No	No	Yes	https://doi.org/10.1038/s41396-018-0053-9
Candidatus Moeniiplasma	Lobosporangium	No	No	Yes	https://doi.org/10.1038/s41396-018-0053-9
Burkholderia	Fusarium	No	No	Yes	https://doi.org/10.3389/fevo.2016.00116
Mycoavidus	Mortierella	No	No	Yes	https://doi.org/10.1111/1462-2920.13669
Microbacterium	Agaricus	No	No	Yes	10.7717/peerj.7744
Pseudomonas	Agaricus	No	No	Yes	10.7717/peerj.7744
Ewingella	Agaricus	No	No	Yes	10.7717/peerj.7744
Enterobacter	Agaricus	No	No	Yes	10.7717/peerj.7744
Pseudomonas	Amanita	No	No	Yes	10.7717/peerj.7744
Janthinobacterium	Amanita	No	No	Yes	10.7717/peerj.7744
Enterobacter	Amanita	No	No	Yes	10.7717/peerj.7744
Burkholderia	Amanita	No	No	Yes	10.7717/peerj.7744
Burkholderia	Leccinum	No	No	Yes	10.7717/peerj.7744
Chryseobacterium	Leccinum	No	No	Yes	10.7717/peerj.7744
Novosphingobium	Leccinum	No	No	Yes	10.7717/peerj.7744
Chitinophaga	Chantarellus	No	No	Yes	10.7717/peerj.7744
Rhizobium	Chantarellus	No	No	Yes	10.7717/peerj.7744
Bacteroides	Chantarellus	No	No	Yes	10.7717/peerj.7744
Hafnia	Chantarellus	No	No	Yes	10.7717/peerj.7744
Enterobacter	Chantarellus	No	No	Yes	10.7717/peerj.7744
Pedobacter	Morchella	Yes	No	Yes	10.7717/peerj.7744
Pseudomonas	Morchella	No	Yes	Yes	10.7717/peerj.7744
Stenotrophomonas	Morchella	No	Yes	Yes	10.7717/peerj.7744
Flavobacterium	Morchella	Yes	No	Yes	10.7717/peerj.7744
Pseudomonas	Leucangium	No	No	Yes	10.7717/peerj.7744
Janthinobacterium	Leucangium	No	No	Yes	10.7717/peerj.7744
Janthinobacterium	Kalapuya	No	No	Yes	10.7717/peerj.7744
Flavobacterium	Kalapuya	No	No	Yes	10.7717/peerj.7744
Rhizobium	Kalapuya	No	No	Yes	10.7717/peerj.7744
Pseudomonas	Kalapuya	No	No	Yes	10.7717/peerj.7744
Burkholderia	Lactarius	No	No	Yes	10.7717/peerj.7744
Shewanella	Lactarius	No	No	Yes	10.7717/peerj.7744
Dyella	Lactarius	No	No	Yes	10.7717/peerj.7744
Burkholderia	Suillus	No	No	Yes	10.7717/peerj.7744
Pseudomonas	Suillus	No	No	Yes	10.7717/peerj.7744
Sinorhizobium	Tuber	No	No	Yes	10.7717/peerj.7744
Bradyrhizobium	Tuber	No	No	Yes	10.7717/peerj.7744
Rhizobium	Tuber	No	No	Yes	10.7717/peerj.7744
Microbacterium	Tuber	No	No	Yes	10.7717/peerj.7744
Polaromonas	Tuber	No	No	Yes	10.7717/peerj.7744
Pseudomonas	Tuber	No	No	Yes	10.7717/peerj.7744
Variovorax	Tuber	No	No	Yes	10.7717/peerj.7744
Propionibacterium	Tuber	No	No	Yes	10.7717/peerj.7744
Pseudomonas	Tricholoma	No	No	Yes	10.7717/peerj.7744
Serratia	Tricholoma	No	No	Yes	10.7717/peerj.7744
Mycetocola	Tricholoma	No	No	Yes	10.7717/peerj.7744
Ewingella	Tricholoma	No	No	Yes	10.7717/peerj.7744
Candidatus Glomeribacter	Gigaspora	No	No	Yes	https://doi.org/10.1016/j.mib.2019.08.004
Nostoc	Geosiphon	No	No	Yes	https://doi.org/10.1016/j.fbr.2018.08.003
Acinetobacter	Xylaria	No	No	Yes	https://doi.org/10.3389/fevo.2016.00116
Acinetobacter	Calonectria	No	No	Yes	https://doi.org/10.3389/fevo.2016.00116
Sphingomonas	Hypoxylon	No	No	Yes	https://doi.org/10.3389/fevo.2016.00116
Sphingomonas	Xylaria	No	No	Yes	https://doi.org/10.3389/fevo.2016.00116
Xanthomonadaceae	Alternaria	No	No	Yes	https://doi.org/10.1128/AEM.02928-09
Xanthomonadaceae	Preussia	No	No	Yes	https://doi.org/10.1128/AEM.02928-09
Xanthomonadaceae	Pestalotiopsis	No	No	Yes	https://doi.org/10.1128/AEM.02928-09
Xanthomonadaceae	Botryosphaeria	No	No	Yes	https://doi.org/10.1128/AEM.02928-09
Xanthomonadaceae	Phyllosticta	No	No	Yes	https://doi.org/10.1128/AEM.02928-09
Oxalobacteraceae	Hormonema	No	No	Yes	https://doi.org/10.1128/AEM.02928-09
Haemophilus	Xylaria	No	No	Yes	https://doi.org/10.3389/fevo.2016.00116
Mycetohabitans	Rhizopus	No	No	Yes	https://doi.org/10.1021/acschembio.9b00805
Cohnella	Trichoderma	No	No	Yes	https://doi.org/10.1111/1574-6968.12287
Pantoea	Xylaria	No	No	Yes	https://doi.org/10.3389/fevo.2016.00116
Pantoea	Microdiplodia	No	No	Yes	https://doi.org/10.1128/AEM.02928-09
Pantoea	Pestalotiopsis	No	No	Yes	https://doi.org/10.1128/AEM.02928-09
Pantoea	Phyllosticta	No	No	Yes	https://doi.org/10.1128/AEM.02928-09
Variovorax	Lecythophora	No	No	Yes	https://doi.org/10.1128/AEM.02928-09
Oxalobacteraceae	Hormonema	No	No	Yes	https://doi.org/10.1128/AEM.02928-09
Xanthomonadaceae	Alternaria	No	No	Yes	https://doi.org/10.1128/AEM.02928-09
Xanthomonadaceae	Preussia	No	No	Yes	https://doi.org/10.1128/AEM.02928-09
Xanthomonadaceae	Pestalotiopsis	No	No	Yes	https://doi.org/10.1128/AEM.02928-09
Xanthomonadaceae	Botryosphaeria	No	No	Yes	https://doi.org/10.1128/AEM.02928-09
Xanthomonadaceae	Phyllosticta	No	No	Yes	https://doi.org/10.1128/AEM.02928-09
Bacillus	Pithya	No	No	Yes	https://doi.org/10.1128/AEM.02928-09
Bacillus	Phaeomoniella	No	No	Yes	https://doi.org/10.1128/AEM.02928-09
Bacillus	Pestalotiopsis	No	No	Yes	https://doi.org/10.1128/AEM.02928-09
Bacillus	Xylaria	No	No	Yes	https://doi.org/10.3389/fevo.2016.00116
Paenibacillus	Gliocladiopsis	No	No	Yes	https://doi.org/10.3389/fevo.2016.00116
Luteibacter	Hypoxylon	No	No	Yes	https://doi.org/10.3389/fevo.2016.00116
Rhizobium	Entonaema	No	No	Yes	https://doi.org/10.3389/fevo.2016.00116
Rhizobium	Hypoxylon	No	No	Yes	https://doi.org/10.3389/fevo.2016.00116
Rhizobium	Cantharelalles	No	No	Yes	https://doi.org/10.1038/s41396-020-0674-7
Rhizobium	Cantharellus	No	No	Yes	https://doi.org/10.1093/femsec/fiaa175
Chitinophaga	Cantharellus	No	No	Yes	https://doi.org/10.1093/femsec/fiaa175
Mucilaginibacter	Cantharellus	No	No	Yes	https://doi.org/10.1093/femsec/fiaa175
Tardiphaga	Cantharellus	No	No	Yes	https://doi.org/10.1093/femsec/fiaa175
Burkholderia	Cantharellus	No	No	Yes	https://doi.org/10.1093/femsec/fiaa175
Pseudomonas	Cantharellus	No	No	Yes	https://doi.org/10.1093/femsec/fiaa175
Pedobacter	Cantharellus	No	No	Yes	https://doi.org/10.1093/femsec/fiaa175
Bradyrhizobium	Cantharellus	No	No	Yes	https://doi.org/10.1093/femsec/fiaa175
Salinibacterium	Cantharellus	No	No	Yes	https://doi.org/10.1093/femsec/fiaa175
Novosphingobium	Cantharellus	No	No	Yes	https://doi.org/10.1093/femsec/fiaa175
Frigoribacterium	Cantharellus	No	No	Yes	https://doi.org/10.1093/femsec/fiaa175
Massilia	Xylaria	No	No	Yes	https://doi.org/10.3389/fevo.2016.00116
Massilia	Nectriaceae	No	No	Yes	https://doi.org/10.3389/fevo.2016.00116
Massilia	Agaricales	No	No	Yes	https://doi.org/10.1038/s41396-020-0674-7
Pseudomonas	Entonaema	No	No	Yes	https://doi.org/10.3389/fevo.2016.00116
Pseudomonas	Xylaria	No	No	Yes	https://doi.org/10.3389/fevo.2016.00116
Pseudomonas	Nectriaceae	No	No	Yes	https://doi.org/10.3389/fevo.2016.00116
Pseudomonas	Calonectria	No	No	Yes	https://doi.org/10.3389/fevo.2016.00116
Pseudomonas	Gliocladiopsis	No	No	Yes	https://doi.org/10.3389/fevo.2016.00116
Pseudomonas	Agaricales	No	No	Yes	https://doi.org/10.1038/s41396-020-0674-7
Schlegelella	Agaricales	No	No	Yes	https://doi.org/10.1038/s41396-020-0674-7
Aquabacterium	Agaricales	No	No	Yes	https://doi.org/10.1038/s41396-020-0674-7
Tardiphaga	Cantharelalles	No	No	Yes	https://doi.org/10.1038/s41396-020-0674-7
Chitinophaga	Gliocladiopsis	No	No	Yes	https://doi.org/10.3389/fevo.2016.00116
Chitinophaga	Fusarium	No	No	Yes	https://doi.org/10.3389/fevo.2016.00116
Chitinophaga	Cantharelalles	No	No	Yes	https://doi.org/10.1038/s41396-020-0674-7
Frigoribacterium	Cantharelalles	No	No	Yes	https://doi.org/10.1038/s41396-020-0674-7
Pedobacter	Cantharelalles	No	No	Yes	https://doi.org/10.1038/s41396-020-0674-7
Paraburkholderia	Russulales	No	No	Yes	https://doi.org/10.1038/s41396-020-0674-7
Staphylococcus	Stachybotrys	No	No	Yes	https://doi.org/10.3389/fevo.2016.00116
Staphylococcus	Russulales	No	No	Yes	https://doi.org/10.1038/s41396-020-0674-7
Corynebacterium	Russulales	No	No	Yes	https://doi.org/10.1038/s41396-020-0674-7
Enterococcus	Russulales	No	No	Yes	https://doi.org/10.1038/s41396-020-0674-7
Tardiphaga	Cantharelalles	No	No	Yes	https://doi.org/10.1038/s41396-020-0674-7
Frigoribacterium	Cantharelalles	No	No	Yes	https://doi.org/10.1038/s41396-020-0674-7
Chitinophaga	Gliocladiopsis	No	No	Yes	https://doi.org/10.3389/fevo.2016.00116
Chitinophaga	Fusarium	No	No	Yes	https://doi.org/10.3389/fevo.2016.00116
Chitinophaga	Cantharelalles	No	No	Yes	https://doi.org/10.1038/s41396-020-0674-7
Erwinia	Microdiplodia	No	No	Yes	10.1099/mgen.0.000101
Curtobacterium	Cladosporium	No	No	Yes	10.1099/mgen.0.000101
Burkholderia	Monodictys	No	No	Yes	10.1099/mgen.0.000101
Luteibacter	Botryosphaeria	No	No	Yes	10.1099/mgen.0.000101
Luteibacter	Phyllosticta	No	No	Yes	10.1099/mgen.0.000101
Luteibacter	Pestalotiopsis	No	No	Yes	10.1099/mgen.0.000101
Luteibacter	Microdiplodia	No	No	Yes	10.1099/mgen.0.000101
Massilia	Hormonema	No	No	Yes	10.1099/mgen.0.000101
Pantoea	Botryosphaeria	No	No	Yes	10.1099/mgen.0.000101
Pantoea	Microdiplodia	No	No	Yes	10.1099/mgen.0.000101
Rhizobium	Microdiplodia	No	No	Yes	10.1099/mgen.0.000101
Clostridium	Bionectria	No	No	Yes	https://doi.org/10.3389/fevo.2016.00116
Acidobacterium	Fusarium	No	No	Yes	https://doi.org/10.3389/fevo.2016.00116
Enterobacteriaceae	Xylaria	No	No	Yes	https://doi.org/10.3389/fevo.2016.00116
Enterobacteriaceae	Gliocladiopsis	No	No	Yes	https://doi.org/10.3389/fevo.2016.00116
Enterobacteriaceae	Fusarium	No	No	Yes	https://doi.org/10.3389/fevo.2016.00116
Enterobacteriaceae	Microdiplodia	No	No	Yes	https://doi.org/10.1128/AEM.02928-09
Enterobacteriaceae	Pestalotiopsis	No	No	Yes	https://doi.org/10.1128/AEM.02928-09
Enterobacteriaceae	Phyllosticta	No	No	Yes	https://doi.org/10.1128/AEM.02928-09
Lachnospiraceae	Fusarium	No	No	Yes	https://doi.org/10.3389/fevo.2016.00116
Lachnospiraceae	Gliocladiopsis	No	No	Yes	https://doi.org/10.3389/fevo.2016.00116
Veillonellaceae	Xylaria	No	No	Yes	https://doi.org/10.3389/fevo.2016.00116
Pelosinus	Fusarium	No	No	Yes	https://doi.org/10.3389/fevo.2016.00116
Lachnoclostridium	Fusarium	No	No	Yes	https://doi.org/10.3389/fevo.2016.00116
Lachnoclostridium	Gliocladiopsis	No	No	Yes	https://doi.org/10.3389/fevo.2016.00116
Pectobacterium	Fusarium	No	No	Yes	https://doi.org/10.3389/fevo.2016.00116
Pleomorphomonas	Gliocladiopsis	No	No	Yes	https://doi.org/10.3389/fevo.2016.00116
Pleomorphomonas	Fusarium	No	No	Yes	https://doi.org/10.3389/fevo.2016.00116
Anaerosinus	Bionectria	No	No	Yes	https://doi.org/10.3389/fevo.2016.00116
Enterobacter	Hypoxylon	No	No	Yes	https://doi.org/10.3389/fevo.2016.00116
Enterobacter	Gliocladiopsis	No	No	Yes	https://doi.org/10.3389/fevo.2016.00116
Enterobacter	Bionectria	No	No	Yes	https://doi.org/10.3389/fevo.2016.00116
Selenomonadales	Bionectria	No	No	Yes	https://doi.org/10.3389/fevo.2016.00116
Escherichia	Fusarium	No	No	Yes	https://doi.org/10.3389/fevo.2016.00116
Escherichia	Gliocladiopsis	No	No	Yes	https://doi.org/10.3389/fevo.2016.00116
Comamonadaceae	Xylaria	No	No	Yes	https://doi.org/10.3389/fevo.2016.00116
Comamonadaceae	Fusarium	No	No	Yes	https://doi.org/10.3389/fevo.2016.00116
Comamonadaceae	Gliocladiopsis	No	No	Yes	https://doi.org/10.3389/fevo.2016.00116
Comamonadaceae	Lecythophora	No	No	Yes	https://doi.org/10.1128/AEM.02928-09
Comamonadaceae	Agaricales	No	No	Yes	https://doi.org/10.1038/s41396-020-0674-7
Sphingobium	Fusarium	No	No	Yes	https://doi.org/10.3389/fevo.2016.00116
Tenericutes	Fusarium	No	No	Yes	https://doi.org/10.3389/fevo.2016.00116
Serratia	Fusarium	No	No	Yes	https://doi.org/10.3389/fevo.2016.00116
Pseudochrobactrum	Fusarium	No	No	Yes	https://doi.org/10.3389/fevo.2016.00116
Stenotrophomonas	Nectriaceae	No	No	Yes	https://doi.org/10.3389/fevo.2016.00116
Stenotrophomonas	Calonectria	No	No	Yes	https://doi.org/10.3389/fevo.2016.00116
Pelomonas	Xylaria	No	No	Yes	https://doi.org/10.3389/fevo.2016.00116
Dermacoccus	Xylaria	No	No	Yes	https://doi.org/10.3389/fevo.2016.00116
Propionibacterium	Hypoxylon	No	No	Yes	https://doi.org/10.3389/fevo.2016.00116
Propionibacterium	Xylaria	No	No	Yes	https://doi.org/10.3389/fevo.2016.00116
Propionibacterium	Entonaema	No	No	Yes	https://doi.org/10.3389/fevo.2016.00116
Propionibacterium	Nemania	No	No	Yes	https://doi.org/10.3389/fevo.2016.00116
Streptococcus	Xylaria	No	No	Yes	https://doi.org/10.3389/fevo.2016.00116
Paracocccus	Xylaria	No	No	Yes	https://doi.org/10.3389/fevo.2016.00116
Rheinheimera	Xylaria	No	No	Yes	https://doi.org/10.3389/fevo.2016.00116
Haemophilus	Xylaria	No	No	Yes	https://doi.org/10.3389/fevo.2016.00116
Ralstonia	Fusarium	No	No	Yes	https://doi.org/10.3389/fevo.2016.00116
Ralstonia	Jobellisia	No	No	Yes	https://doi.org/10.3389/fevo.2016.00116
Ralstonia	Xylaria	No	No	Yes	https://doi.org/10.3389/fevo.2016.00116
Ralstonia	Nectriaceae	No	No	Yes	https://doi.org/10.3389/fevo.2016.00116
Ralstonia	Nemania	No	No	Yes	https://doi.org/10.3389/fevo.2016.00116
Ralstonia	Entonaema	No	No	Yes	https://doi.org/10.3389/fevo.2016.00116
Granulicatella	Xylaria	No	No	Yes	https://doi.org/10.3389/fevo.2016.00116
Chryseobacterium	Nemania	No	No	Yes	https://doi.org/10.3389/fevo.2016.00116
Chryseobacterium	Xylaria	No	No	Yes	https://doi.org/10.3389/fevo.2016.00116
Moraxella	Fusarium	No	No	Yes	https://doi.org/10.3389/fevo.2016.00116
Bradyrhizobium	Nectriaceae	No	No	Yes	https://doi.org/10.3389/fevo.2016.00116
Sediminibacterium	Xylaria	No	No	Yes	https://doi.org/10.3389/fevo.2016.00116
Sediminibacterium	Fusarium	No	No	Yes	https://doi.org/10.3389/fevo.2016.00116
Bradyrhizobiaceae	Xylaria	No	No	Yes	https://doi.org/10.3389/fevo.2016.00116
Kocuria	Xylaria	No	No	Yes	https://doi.org/10.3389/fevo.2016.00116
Globicatella	Xylaria	No	No	Yes	https://doi.org/10.3389/fevo.2016.00116
Lautropia	Fusarium	No	No	Yes	https://doi.org/10.3389/fevo.2016.00116
Facklamia	Fusarium	No	No	Yes	https://doi.org/10.3389/fevo.2016.00116
Tatumella	Nectriaceae	No	No	Yes	https://doi.org/10.3389/fevo.2016.00116
Curvibacter	Nectriaceae	No	No	Yes	https://doi.org/10.3389/fevo.2016.00116
Veillonella	Xylaria	No	No	Yes	https://doi.org/10.3389/fevo.2016.00116
Janthinobacterium	Xylaria	No	No	Yes	https://doi.org/10.3389/fevo.2016.00116
Gammaproteobacteria	Xylaria	No	No	Yes	https://doi.org/10.3389/fevo.2016.00116
Xanthomonas	Xylaria	No	No	Yes	https://doi.org/10.3389/fevo.2016.00116
Actinoplanes	Fusarium	No	No	Yes	https://doi.org/10.3389/fevo.2016.00116
Rhizobiales	Stachybotrys	No	No	Yes	https://doi.org/10.3389/fevo.2016.00116
Streptomyces	Fusarium	No	No	Yes	https://doi.org/10.3389/fevo.2016.00116
Rhodopseudomonas	Fusarium	No	No	Yes	https://doi.org/10.3389/fevo.2016.00116
Perlucidibaca	Fusarium	No	No	Yes	https://doi.org/10.3389/fevo.2016.00116
Pandoraea	Xylaria	No	No	Yes	https://doi.org/10.3389/fevo.2016.00116
Pandoraea	Hypoxylon	No	No	Yes	https://doi.org/10.3389/fevo.2016.00116
Pandoraea	Fusarium	No	No	Yes	https://doi.org/10.3389/fevo.2016.00116
Burkholderia	Stachylidium	No	No	Yes	https://doi.org/10.1128/AEM.00660-18
Sphingomonas	Stachylidium	No	No	Yes	https://doi.org/10.1128/AEM.00660-18
Actinobacteria	Bifiguratus	No	No	Yes	https://doi.org/10.1080/00275514.2017.1364958
Actinomycetales	Bifiguratus	No	No	Yes	https://doi.org/10.1080/00275514.2017.1364958
Atopostipes	Bifiguratus	No	No	Yes	https://doi.org/10.1080/00275514.2017.1364958
Bacillus	Bifiguratus	No	No	Yes	https://doi.org/10.1080/00275514.2017.1364958
Brevundimonas	Bifiguratus	No	No	Yes	https://doi.org/10.1080/00275514.2017.1364958
Burkholderiales	Bifiguratus	No	No	Yes	https://doi.org/10.1080/00275514.2017.1364958
Comamonadaceae	Bifiguratus	No	No	Yes	https://doi.org/10.1080/00275514.2017.1364958
Flavobacteriaceae	Bifiguratus	No	No	Yes	https://doi.org/10.1080/00275514.2017.1364958
Gammaproteobacteria	Bifiguratus	No	No	Yes	https://doi.org/10.1080/00275514.2017.1364958
Kocuria	Bifiguratus	No	No	Yes	https://doi.org/10.1080/00275514.2017.1364958
Massilia	Bifiguratus	No	No	Yes	https://doi.org/10.1080/00275514.2017.1364958
Methylobacterium	Bifiguratus	No	No	Yes	https://doi.org/10.1080/00275514.2017.1364958
Paracocccus	Bifiguratus	No	No	Yes	https://doi.org/10.1080/00275514.2017.1364958
Pelomonas	Bifiguratus	No	No	Yes	https://doi.org/10.1080/00275514.2017.1364958
Propionibacterium	Bifiguratus	No	No	Yes	https://doi.org/10.1080/00275514.2017.1364958
Ralstonia	Bifiguratus	No	No	Yes	https://doi.org/10.1080/00275514.2017.1364958
Rhodobacteraceae	Bifiguratus	No	No	Yes	https://doi.org/10.1080/00275514.2017.1364958
Staphylococcus	Bifiguratus	No	No	Yes	https://doi.org/10.1080/00275514.2017.1364958
Streptococcus	Bifiguratus	No	No	Yes	https://doi.org/10.1080/00275514.2017.1364958
Stenotrophomonas	Bifiguratus	No	No	Yes	https://doi.org/10.1080/00275514.2017.1364958
Bradyrhizobium	Mucor	No	No	Yes	https://doi.org/10.1016/j.fgb.2016.07.011
Rhodanobacter	Mucor	No	No	Yes	https://doi.org/10.1016/j.fgb.2016.07.011
Stenotrophomonas	Mucor	No	No	Yes	https://doi.org/10.1016/j.fgb.2016.07.011
Burkholderia	Mucor	No	No	Yes	https://doi.org/10.1016/j.fgb.2016.07.011
Pseudomonas	Mucor	No	No	Yes	https://doi.org/10.1016/j.fgb.2016.07.011
Serratia	Mucor	No	No	Yes	https://doi.org/10.1016/j.fgb.2016.07.011
Streptomyces	Aspergillus	No	No	Yes	https://doi.org/10.1073/pnas.0901870106	Artificial association using engineered fungal isolate; excluded from analyses
Uncultured bacterium clone, EU236303	Penicillium	No	No	Yes	https://doi.org/10.3389/fevo.2016.00116
Burkholderia	Penicillium	No	No	Yes	https://doi.org/10.1371/journal.pone.0187116
Actinobacteria	Penicillium	No	No	Yes	https://doi.org/10.1371/journal.pone.0187116
Bacteroidetes	Penicillium	No	No	Yes	https://doi.org/10.1371/journal.pone.0187116
Firmicutes	Penicillium	No	No	Yes	https://doi.org/10.1371/journal.pone.0187116
Deltaproteobacteria	Penicillium	No	No	Yes	https://doi.org/10.1371/journal.pone.0187116
Gammaproteobacteria	Penicillium	No	No	Yes	https://doi.org/10.1371/journal.pone.0187116
Alphaproteobacteria	Penicillium	No	No	Yes	https://doi.org/10.1371/journal.pone.0187116
Betaproteobacteria	Penicillium	No	No	Yes	https://doi.org/10.1371/journal.pone.0187116
Paraburkholderia	Umbelopsis	No	No	Yes	https://doi.org/10.1128/AEM.02707-20
Paraburkholderia	Mortierella	No	No	Yes	https://doi.org/10.1128/AEM.02707-20
Paraburkholderia	Mucor	No	No	Yes	https://doi.org/10.1128/AEM.02707-20
Abiotrophia	Gaeumannomyces	Yes	No	No
Abiotrophia	Penicillium	Yes	No	No
Abiotrophia	Plectosphaerella	Yes	No	No
Abiotrophia	Psathyrella	Yes	No	No
Acetitomaculum	Alternaria	Yes	No	No
Acetobacterium	Fusarium	Yes	No	No
Achromobacter	Aspergillus	Yes	No	No
Achromobacter	Cladosporium	Yes	No	No
Achromobacter	Dactylonectria	Yes	No	No
Achromobacter	Diaporthe	Yes	No	No
Achromobacter	Didymella	Yes	No	No
Achromobacter	Fusarium	Yes	No	No
Achromobacter	Kalmusia	Yes	No	No
Achromobacter	Meyerozyma	Yes	No	No
Achromobacter	Neopyrenochaeta	Yes	No	No
Achromobacter	Penicillium	Yes	No	No
Achromobacter	Pestalotiopsis	Yes	No	No
Achromobacter	Plectosphaerella	Yes	No	No
Achromobacter	Purpureocillium	Yes	No	No
Acidibacter	Alternaria	Yes	No	No
Acidibacter	Aspergillus	Yes	No	No
Acidibacter	Beauveria	Yes	No	No
Acidibacter	Fusarium	Yes	No	No
Acidibacter	Metapochonia	Yes	No	No
Acidibacter	Morchella	Yes	No	No
Acidibacter	Mortierella	Yes	No	No
Acidibacter	Trametes	Yes	No	No
Acidibacter	Trichoderma	Yes	No	No
Acidovorax	Alternaria	Yes	No	No
Acidovorax	Aspergillus	Yes	No	No
Acidovorax	Aureobasidium	Yes	No	No
Acidovorax	Beauveria	Yes	No	No
Acidovorax	Cladosporium	Yes	No	No
Acidovorax	Coprinus	Yes	No	No
Acidovorax	Diaporthe	Yes	No	No
Acidovorax	Didymella	Yes	No	No
Acidovorax	Fusarium	Yes	No	No
Acidovorax	Ganoderma	Yes	No	No
Acidovorax	Grifola	Yes	No	No
Acidovorax	Ilyonectria	Yes	No	No
Acidovorax	Infundibulicybe	Yes	No	No
Acidovorax	Kuehneromyces	Yes	No	No
Acidovorax	Laccaria	Yes	No	No
Acidovorax	Marasmius	Yes	No	No
Acidovorax	Mortierella	Yes	No	No
Acidovorax	Penicillium	Yes	No	No
Acidovorax	Phaeomoniella	Yes	No	No
Acidovorax	Pseudogymnoascus	Yes	No	No
Acidovorax	Sparassis	Yes	No	No
Acidovorax	Tolypocladium	Yes	No	No
Acidovorax	Trichoderma	Yes	No	No
Acinetobacter	Beauveria	Yes	No	No
Acinetobacter	Ganoderma	Yes	No	No
Acinetobacter	Hypsizygus	Yes	No	No
Acinetobacter	Penicillium	Yes	No	No
Acinetobacter	Pestalotiopsis	Yes	No	No
Acinetobacter	Pleurotus	Yes	No	No
Acinetobacter	Purpureocillium	Yes	No	No
Acinetobacter	Stropharia	Yes	No	No
Acinetobacter	Suillus	Yes	Yes	No
Acinetobacter	Trametes	Yes	No	No
Actinobacillus	Pseudogymnoascus	Yes	No	No
Actinobacillus	Tranzscheliella	Yes	No	No
Actinokineospora	Fusarium	Yes	No	No
Actinomadura	Pleurotus	Yes	No	No
Actinomyces	Alternaria	Yes	No	No
Actinomyces	Auxarthron	Yes	No	No
Actinomyces	Beauveria	Yes	No	No
Actinomyces	Cladosporium	Yes	No	No
Actinomyces	Clonostachys	Yes	No	No
Actinomyces	Coniella	Yes	No	No
Actinomyces	Coniochaeta	Yes	No	No
Actinomyces	Epicoccum	Yes	No	No
Actinomyces	Fistulina	Yes	No	No
Actinomyces	Fusarium	Yes	No	No
Actinomyces	Gaeumannomyces	Yes	No	No
Actinomyces	Grifola	Yes	No	No
Actinomyces	Gyrodon	Yes	No	No
Actinomyces	Hypsizygus	Yes	No	No
Actinomyces	Ilyonectria	Yes	No	No
Actinomyces	Laetiporus	Yes	No	No
Actinomyces	Mortierella	Yes	No	No
Actinomyces	Mucor	Yes	No	No
Actinomyces	Penicillium	Yes	No	No
Actinomyces	Phaeomoniella	Yes	No	No
Actinomyces	Plectosphaerella	Yes	No	No
Actinomyces	Pleurotus	Yes	No	No
Actinomyces	Podila	Yes	No	No
Actinomyces	Polyporus	Yes	No	No
Actinomyces	Pseudogymnoascus	Yes	No	No
Actinomyces	Rhizopogon	Yes	No	No
Actinomyces	Schizosaccharomyces	Yes	No	No
Actinomyces	Stanjemonium	Yes	No	No
Actinomyces	Trametes	Yes	No	No
Actinomyces	Tranzscheliella	Yes	No	No
Actinomyces	Trichoderma	Yes	No	No
Actinomyces	Truncatella	Yes	No	No
Actinomyces	Vanrija	Yes	No	No
Actinomyces	Verticillium	Yes	No	No
Actinomycetospora	Beauveria	Yes	No	No
Actinomycetospora	Gaeumannomyces	Yes	No	No
Actinomycetospora	Pleurotus	Yes	No	No
Actinomycetospora	Trichoderma	Yes	No	No
Actinoplanes	Botrytis	Yes	No	No
Actinoplanes	Epicoccum	Yes	No	No
Actinoplanes	Schizosaccharomyces	Yes	No	No
Actinoplanes	Sparassis	Yes	No	No
Actinoplanes	Trametes	Yes	No	No
Actinoplanes	Umbelopsis	Yes	No	No
Actinotalea	Alternaria	Yes	No	No
Actinotalea	Aspergillus	Yes	No	No
Actinotalea	Coprinellus	Yes	No	No
Actinotalea	Epicoccum	Yes	No	No
Actinotalea	Ganoderma	Yes	No	No
Actinotalea	Gyrodon	Yes	No	No
Actinotalea	Omphalotus	Yes	No	No
Actinotalea	Polyporus	Yes	No	No
Actinotalea	Stereum	Yes	No	No
Aerococcus	Beauveria	Yes	No	No
Aerococcus	Botrytis	Yes	No	No
Aerococcus	Epicoccum	Yes	No	No
Aerococcus	Fusarium	Yes	No	No
Aerococcus	Infundibulicybe	Yes	No	No
Aerococcus	Lepista	Yes	No	No
Aerococcus	Mucor	Yes	No	No
Aerococcus	Pleurotus	Yes	No	No
Aerococcus	Rhizopogon	Yes	No	No
Aerococcus	Sparassis	Yes	No	No
Aerococcus	Stereum	Yes	No	No
Aeromicrobium	Alternaria	Yes	No	No
Aeromicrobium	Auxarthron	Yes	No	No
Aeromicrobium	Mortierella	Yes	No	No
Aeromicrobium	Periconia	Yes	No	No
Aeromicrobium	Verticillium	Yes	No	No
Aerosphaera	Coniella	Yes	No	No
Aerosphaera	Fusarium	Yes	No	No
Aerosphaera	Hypsizygus	Yes	No	No
Aerosphaera	Laccaria	Yes	No	No
Aerosphaera	Penicillium	Yes	No	No
Aerosphaera	Stropharia	Yes	No	No
Aerosphaera	Trametes	Yes	No	No
Afipia	Fusarium	Yes	No	No
Afipia	Ilyonectria	Yes	No	No
Afipia	Mortierella	Yes	No	No
Agaricicola	Epicoccum	Yes	No	No
Agathobacter	Rhizopogon	Yes	No	No
Aggregatibacter	Mortierella	Yes	No	No
Aggregatibacter	Mucor	Yes	No	No
Aggregicoccus	Phaeoacremonium	Yes	No	No
Agrococcus	Acremonium	Yes	No	No
Agrococcus	Alternaria	Yes	No	No
Agrococcus	Aspergillus	Yes	No	No
Agrococcus	Basidiobolus	Yes	No	No
Agrococcus	Beauveria	Yes	No	No
Agrococcus	Ceratobasidium	Yes	No	No
Agrococcus	Chaetomium	Yes	No	No
Agrococcus	Coniochaeta	Yes	No	No
Agrococcus	Coprinellus	Yes	No	No
Agrococcus	Flammulina	Yes	No	No
Agrococcus	Fomitiporia	Yes	No	No
Agrococcus	Gaeumannomyces	Yes	No	No
Agrococcus	Ganoderma	Yes	No	No
Agrococcus	Gyrodon	Yes	No	No
Agrococcus	Hebeloma	Yes	No	No
Agrococcus	Hypsizygus	Yes	No	No
Agrococcus	Kuehneromyces	Yes	No	No
Agrococcus	Laccaria	Yes	No	No
Agrococcus	Laetiporus	Yes	No	No
Agrococcus	Macrolepiota	Yes	No	No
Agrococcus	Mucor	Yes	No	No
Agrococcus	Omphalotus	Yes	No	No
Agrococcus	Penicillium	Yes	No	No
Agrococcus	Pleurotus	Yes	No	No
Agrococcus	Polyporus	Yes	No	No
Agrococcus	Psathyrella	Yes	No	No
Agrococcus	Pseudogymnoascus	Yes	No	No
Agrococcus	Rhizopogon	Yes	No	No
Agrococcus	Schizosaccharomyces	Yes	No	No
Agrococcus	Sparassis	Yes	No	No
Agrococcus	Stereum	Yes	No	No
Agrococcus	Trametes	Yes	No	No
Agrococcus	Trichoderma	Yes	No	No
Agrococcus	Truncatella	Yes	No	No
Agromyces	Aspergillus	Yes	No	No
Agromyces	Schizosaccharomyces	Yes	No	No
Alcaligenes	Marasmius	Yes	No	No
Alcaligenes	Omphalotus	Yes	No	No
Alcaligenes	Penicillium	Yes	No	No
Alcaligenes	Phaeomoniella	Yes	No	No
Alcaligenes	Trichoderma	Yes	No	No
Algoriella	Alternaria	Yes	No	No
Algoriella	Sordaria	Yes	No	No
Algoriphagus	Acremonium	Yes	No	No
Algoriphagus	Laccaria	Yes	No	No
Aliicoccus	Purpureocillium	Yes	No	No
Aliihoeflea	Fusarium	Yes	No	No
Aliihoeflea	Grifola	Yes	No	No
Aliihoeflea	Omphalotus	Yes	No	No
Alishewanella	Beauveria	Yes	No	No
Alishewanella	Fistulina	Yes	No	No
Alishewanella	Grifola	Yes	No	No
Alistipes	Pleurotus	Yes	No	No
Aliterella	Alternaria	Yes	No	No
Aliterella	Basidiobolus	Yes	No	No
Aliterella	Stropharia	Yes	No	No
Alkalibacterium	Cladosporium	Yes	No	No
Alkalibacterium	Mortierella	Yes	No	No
Alkalicoccus	Penicillium	Yes	No	No
Alkanindiges	Alternaria	Yes	No	No
Alloprevotella	Alternaria	Yes	No	No
Alloprevotella	Aureobasidium	Yes	No	No
Alloprevotella	Auxarthron	Yes	No	No
Alloprevotella	Chaetomium	Yes	No	No
Alloprevotella	Clonostachys	Yes	No	No
Alloprevotella	Coniochaeta	Yes	No	No
Alloprevotella	Grifola	Yes	No	No
Alloprevotella	Hypsizygus	Yes	No	No
Alloprevotella	Ilyonectria	Yes	No	No
Alloprevotella	Mortierella	Yes	No	No
Alloprevotella	Mucor	Yes	No	No
Alloprevotella	Nothophoma	Yes	No	No
Alloprevotella	Omphalotus	Yes	No	No
Alloprevotella	Penicillium	Yes	No	No
Alloprevotella	Pleurotus	Yes	No	No
Alloprevotella	Podila	Yes	No	No
Alloprevotella	Pseudogymnoascus	Yes	No	No
Alloprevotella	Rhizopus	Yes	No	No
Alloprevotella	Schizosaccharomyces	Yes	No	No
Alloprevotella	Stanjemonium	Yes	No	No
Alloprevotella	Tranzscheliella	Yes	No	No
Alloprevotella	Trichoderma	Yes	No	No
Alloprevotella	Umbelopsis	Yes	No	No
Altererythrobacter	Alternaria	Yes	No	No
Altererythrobacter	Basidiobolus	Yes	No	No
Altererythrobacter	Fusarium	Yes	No	No
Altererythrobacter	Gyrodon	Yes	No	No
Altererythrobacter	Omphalotus	Yes	No	No
Altererythrobacter	Trichoderma	Yes	No	No
Altererythrobacter	Truncatella	Yes	No	No
Amaricoccus	Aspergillus	Yes	No	No
Amaricoccus	Clonostachys	Yes	No	No
Amaricoccus	Coniochaeta	Yes	No	No
Amaricoccus	Coprinellus	Yes	No	No
Amaricoccus	Kuehneromyces	Yes	No	No
Amaricoccus	Mortierella	Yes	No	No
Amaricoccus	Pleurotus	Yes	No	No
Amaricoccus	Pseudogymnoascus	Yes	No	No
Amaricoccus	Purpureocillium	Yes	No	No
Amaricoccus	Trametes	Yes	No	No
Aminobacter	Agrocybe	Yes	No	No
Aminobacter	Beauveria	Yes	No	No
Aminobacter	Hypsizygus	Yes	No	No
Aminobacter	Infundibulicybe	Yes	No	No
Aminobacter	Panellus	Yes	No	No
Aminobacter	Tolypocladium	Yes	No	No
Aminobacter	Trametes	Yes	No	No
Ammoniphilus	Rhizopogon	Yes	No	No
Amnibacterium	Didymella	Yes	No	No
Amphiplicatus	Trichoderma	Yes	No	No
Anaerobacillus	Beltrania	Yes	No	No
Anaerobacillus	Cladosporium	Yes	No	No
Anaerobacillus	Penicillium	Yes	No	No
Anaerococcus	Alternaria	Yes	No	No
Anaerococcus	Aspergillus	Yes	No	No
Anaerococcus	Beauveria	Yes	No	No
Anaerococcus	Botrytis	Yes	No	No
Anaerococcus	Ceratobasidium	Yes	No	No
Anaerococcus	Coniella	Yes	No	No
Anaerococcus	Epicoccum	Yes	No	No
Anaerococcus	Fusarium	Yes	No	No
Anaerococcus	Ganoderma	Yes	No	No
Anaerococcus	Gyrodon	Yes	No	No
Anaerococcus	Morchella	Yes	No	No
Anaerococcus	Mucor	Yes	No	No
Anaerococcus	Omphalotus	Yes	No	No
Anaerococcus	Panellus	Yes	No	No
Anaerococcus	Penicillium	Yes	No	No
Anaerococcus	Pleurotus	Yes	No	No
Anaerococcus	Purpureocillium	Yes	No	No
Anaerococcus	Sordaria	Yes	No	No
Anaerococcus	Trametes	Yes	No	No
Anaerolinea	Aspergillus	Yes	No	No
Anaeromyxobacter	Penicillium	Yes	No	No
Anaerosporobacter	Gaeumannomyces	Yes	No	No
Anaerostipes	Clonostachys	Yes	No	No
Aneurinibacillus	Aspergillus	Yes	No	No
Anoxybacillus	Aspergillus	Yes	No	No
Anoxybacillus	Fusarium	Yes	No	No
Anoxybacillus	Gaeumannomyces	Yes	No	No
Anoxybacillus	Ilyonectria	Yes	No	No
Anoxybacillus	Marasmius	Yes	No	No
Anoxybacillus	Mortierella	Yes	No	No
Anoxybacillus	Rhizopogon	Yes	No	No
Anoxybacillus	Stropharia	Yes	No	No
Antricoccus	Beauveria	Yes	No	No
Aquabacterium	Agrocybe	Yes	No	No
Aquabacterium	Alternaria	Yes	No	No
Aquabacterium	Armillaria	Yes	No	No
Aquabacterium	Aspergillus	Yes	No	No
Aquabacterium	Basidiobolus	Yes	No	No
Aquabacterium	Beauveria	Yes	No	No
Aquabacterium	Botrytis	Yes	No	No
Aquabacterium	Byssochlamys	Yes	No	No
Aquabacterium	Calcarisporium	Yes	No	No
Aquabacterium	Ceratobasidium	Yes	No	No
Aquabacterium	Chaetomium	Yes	No	No
Aquabacterium	Conidiobolus	Yes	No	No
Aquabacterium	Coniella	Yes	No	No
Aquabacterium	Coprinellus	Yes	No	No
Aquabacterium	Coprinus	Yes	No	No
Aquabacterium	Epicoccum	Yes	No	No
Aquabacterium	Fistulina	Yes	No	No
Aquabacterium	Flammulina	Yes	No	No
Aquabacterium	Fomitiporia	Yes	No	No
Aquabacterium	Fusarium	Yes	No	No
Aquabacterium	Gaeumannomyces	Yes	No	No
Aquabacterium	Ganoderma	Yes	No	No
Aquabacterium	Grifola	Yes	No	No
Aquabacterium	Gyrodon	Yes	No	No
Aquabacterium	Hebeloma	Yes	No	No
Aquabacterium	Hericium	Yes	No	No
Aquabacterium	Hypsizygus	Yes	No	No
Aquabacterium	Infundibulicybe	Yes	No	No
Aquabacterium	Kuehneromyces	Yes	No	No
Aquabacterium	Laccaria	Yes	No	No
Aquabacterium	Laetiporus	Yes	No	No
Aquabacterium	Lepista	Yes	No	No
Aquabacterium	Lyophyllum	Yes	No	No
Aquabacterium	Macrolepiota	Yes	No	No
Aquabacterium	Marasmius	Yes	No	No
Aquabacterium	Morchella	Yes	No	No
Aquabacterium	Mortierella	Yes	No	No
Aquabacterium	Mucor	Yes	No	No
Aquabacterium	Omphalotus	Yes	No	No
Aquabacterium	Panellus	Yes	No	No
Aquabacterium	Penicillium	Yes	No	No
Aquabacterium	Phaeoacremonium	Yes	No	No
Aquabacterium	Phaeomoniella	Yes	No	No
Aquabacterium	Pleurotus	Yes	No	No
Aquabacterium	Polyporus	Yes	No	No
Aquabacterium	Pseudogymnoascus	Yes	No	No
Aquabacterium	Purpureocillium	Yes	No	No
Aquabacterium	Rhizopogon	Yes	No	No
Aquabacterium	Schizosaccharomyces	Yes	No	No
Aquabacterium	Sordaria	Yes	No	No
Aquabacterium	Sparassis	Yes	No	No
Aquabacterium	Stereum	Yes	No	No
Aquabacterium	Stropharia	Yes	No	No
Aquabacterium	Tolypocladium	Yes	No	No
Aquabacterium	Trametes	Yes	No	No
Aquabacterium	Trichoderma	Yes	No	No
Aquabacterium	Umbelopsis	Yes	No	No
Aquamicrobium	Basidiobolus	Yes	No	No
Aquamicrobium	Fusarium	Yes	No	No
Aquamicrobium	Trametes	Yes	No	No
Aquicella	Trichoderma	Yes	No	No
Aquimonas	Hebeloma	Yes	No	No
Aquipuribacter	Macrolepiota	Yes	No	No
Arcobacter	Gaeumannomyces	Yes	No	No
Arcobacter	Gyrodon	Yes	No	No
Arcobacter	Mucor	Yes	No	No
Arcobacter	Pleurotus	Yes	No	No
Arcticibacter	Morchella	Yes	No	No
Arcticibacter	Mucor	Yes	No	No
Arenimonas	Epicoccum	Yes	No	No
Arenimonas	Fusarium	Yes	No	No
Aridibacter	Pleurotus	Yes	No	No
Arsenicicoccus	Trichoderma	Yes	No	No
Arthrobacter	Acremonium	Yes	No	No
Arthrobacter	Alternaria	Yes	No	No
Arthrobacter	Aspergillus	Yes	No	No
Arthrobacter	Beauveria	Yes	No	No
Arthrobacter	Cladosporium	Yes	No	No
Arthrobacter	Clonostachys	Yes	No	No
Arthrobacter	Conidiobolus	Yes	No	No
Arthrobacter	Coniella	Yes	No	No
Arthrobacter	Coniochaeta	Yes	No	No
Arthrobacter	Coprinellus	Yes	No	No
Arthrobacter	Coprinus	Yes	No	No
Arthrobacter	Epicoccum	Yes	No	No
Arthrobacter	Fomitiporia	Yes	No	No
Arthrobacter	Fusarium	Yes	No	No
Arthrobacter	Gaeumannomyces	Yes	No	No
Arthrobacter	Gyrodon	Yes	No	No
Arthrobacter	Ilyonectria	Yes	No	No
Arthrobacter	Kuehneromyces	Yes	No	No
Arthrobacter	Laetiporus	Yes	No	No
Arthrobacter	Morchella	Yes	No	No
Arthrobacter	Mortierella	Yes	No	No
Arthrobacter	Mucor	Yes	No	No
Arthrobacter	Nothophoma	Yes	No	No
Arthrobacter	Penicillium	Yes	No	No
Arthrobacter	Pleurotus	Yes	No	No
Arthrobacter	Podila	Yes	No	No
Arthrobacter	Polyporus	Yes	No	No
Arthrobacter	Pseudogymnoascus	Yes	No	No
Arthrobacter	Purpureocillium	Yes	No	No
Arthrobacter	Rhizopogon	Yes	No	No
Arthrobacter	Rhizopus	Yes	No	No
Arthrobacter	Suillus	Yes	No	No
Arthrobacter	Trametes	Yes	No	No
Arthrobacter	Tranzscheliella	Yes	No	No
Arthrobacter	Trichoderma	Yes	No	No
Arthrobacter	Truncatella	Yes	No	No
Arthrobacter	Umbelopsis	Yes	No	No
Asanoa	Fusarium	Yes	No	No
Asticcacaulis	Aspergillus	Yes	No	No
Asticcacaulis	Laccaria	Yes	No	No
Atopobium	Acremonium	Yes	No	No
Atopobium	Alternaria	Yes	No	No
Atopobium	Aspergillus	Yes	No	No
Atopobium	Epicoccum	Yes	No	No
Atopobium	Gyrodon	Yes	No	No
Atopobium	Mucor	Yes	No	No
Atopobium	Nothophoma	Yes	No	No
Atopobium	Plectosphaerella	Yes	No	No
Atopostipes	Acremonium	Yes	No	No
Atopostipes	Agrocybe	Yes	No	No
Atopostipes	Alternaria	Yes	No	No
Atopostipes	Aspergillus	Yes	No	No
Atopostipes	Basidiobolus	Yes	No	No
Atopostipes	Beauveria	Yes	No	No
Atopostipes	Botrytis	Yes	No	No
Atopostipes	Coniella	Yes	No	No
Atopostipes	Coprinellus	Yes	No	No
Atopostipes	Coprinus	Yes	No	No
Atopostipes	Fistulina	Yes	No	No
Atopostipes	Fomitiporia	Yes	No	No
Atopostipes	Fusarium	Yes	No	No
Atopostipes	Gaeumannomyces	Yes	No	No
Atopostipes	Ganoderma	Yes	No	No
Atopostipes	Grifola	Yes	No	No
Atopostipes	Kuehneromyces	Yes	No	No
Atopostipes	Laccaria	Yes	No	No
Atopostipes	Laetiporus	Yes	No	No
Atopostipes	Penicillium	Yes	No	No
Atopostipes	Phaeoacremonium	Yes	No	No
Atopostipes	Pleurotus	Yes	No	No
Atopostipes	Rhizopogon	Yes	No	No
Atopostipes	Stropharia	Yes	No	No
Atopostipes	Trametes	Yes	No	No
Atopostipes	Trichoderma	Yes	No	No
Aureimonas	Acremonium	Yes	No	No
Aureimonas	Agrocybe	Yes	No	No
Aureimonas	Alternaria	Yes	No	No
Aureimonas	Aspergillus	Yes	No	No
Aureimonas	Basidiobolus	Yes	No	No
Aureimonas	Beauveria	Yes	No	No
Aureimonas	Botrytis	Yes	No	No
Aureimonas	Ceratobasidium	Yes	No	No
Aureimonas	Chaetomium	Yes	No	No
Aureimonas	Conidiobolus	Yes	No	No
Aureimonas	Coniella	Yes	No	No
Aureimonas	Coniochaeta	Yes	No	No
Aureimonas	Coprinellus	Yes	No	No
Aureimonas	Coprinus	Yes	No	No
Aureimonas	Epicoccum	Yes	No	No
Aureimonas	Fomitiporia	Yes	No	No
Aureimonas	Fusarium	Yes	No	No
Aureimonas	Gaeumannomyces	Yes	No	No
Aureimonas	Ganoderma	Yes	No	No
Aureimonas	Grifola	Yes	No	No
Aureimonas	Gyrodon	Yes	No	No
Aureimonas	Hebeloma	Yes	No	No
Aureimonas	Hericium	Yes	No	No
Aureimonas	Hypsizygus	Yes	No	No
Aureimonas	Infundibulicybe	Yes	No	No
Aureimonas	Kuehneromyces	Yes	No	No
Aureimonas	Laetiporus	Yes	No	No
Aureimonas	Lepista	Yes	No	No
Aureimonas	Lyophyllum	Yes	No	No
Aureimonas	Marasmius	Yes	No	No
Aureimonas	Morchella	Yes	No	No
Aureimonas	Mucor	Yes	No	No
Aureimonas	Omphalotus	Yes	No	No
Aureimonas	Panellus	Yes	No	No
Aureimonas	Penicillium	Yes	No	No
Aureimonas	Phaeoacremonium	Yes	No	No
Aureimonas	Pleurotus	Yes	No	No
Aureimonas	Polyporus	Yes	No	No
Aureimonas	Psathyrella	Yes	No	No
Aureimonas	Purpureocillium	Yes	No	No
Aureimonas	Rhizopogon	Yes	No	No
Aureimonas	Schizosaccharomyces	Yes	No	No
Aureimonas	Sordaria	Yes	No	No
Aureimonas	Stropharia	Yes	No	No
Aureimonas	Tolypocladium	Yes	No	No
Aureimonas	Trametes	Yes	No	No
Aureimonas	Trichoderma	Yes	No	No
Aureimonas	Truncatella	Yes	No	No
Azoarcus	Acremonium	Yes	No	No
Azohydromonas	Coprinellus	Yes	No	No
Azospirillum	Acremonium	Yes	No	No
Azospirillum	Agrocybe	Yes	No	No
Azospirillum	Alternaria	Yes	No	No
Azospirillum	Armillaria	Yes	No	No
Azospirillum	Aspergillus	Yes	No	No
Azospirillum	Basidiobolus	Yes	No	No
Azospirillum	Beauveria	Yes	No	No
Azospirillum	Botrytis	Yes	No	No
Azospirillum	Calcarisporium	Yes	No	No
Azospirillum	Chaetomium	Yes	No	No
Azospirillum	Conidiobolus	Yes	No	No
Azospirillum	Coniella	Yes	No	No
Azospirillum	Coprinellus	Yes	No	No
Azospirillum	Coprinus	Yes	No	No
Azospirillum	Epicoccum	Yes	No	No
Azospirillum	Fistulina	Yes	No	No
Azospirillum	Fomitiporia	Yes	No	No
Azospirillum	Gaeumannomyces	Yes	No	No
Azospirillum	Ganoderma	Yes	No	No
Azospirillum	Grifola	Yes	No	No
Azospirillum	Gyrodon	Yes	No	No
Azospirillum	Hebeloma	Yes	No	No
Azospirillum	Hericium	Yes	No	No
Azospirillum	Hypsizygus	Yes	No	No
Azospirillum	Ilyonectria	Yes	No	No
Azospirillum	Infundibulicybe	Yes	No	No
Azospirillum	Kuehneromyces	Yes	No	No
Azospirillum	Laetiporus	Yes	No	No
Azospirillum	Lepista	Yes	No	No
Azospirillum	Lyophyllum	Yes	No	No
Azospirillum	Marasmius	Yes	No	No
Azospirillum	Morchella	Yes	No	No
Azospirillum	Mucor	Yes	No	No
Azospirillum	Omphalotus	Yes	No	No
Azospirillum	Panellus	Yes	No	No
Azospirillum	Penicillium	Yes	No	No
Azospirillum	Phaeoacremonium	Yes	No	No
Azospirillum	Pleurotus	Yes	No	No
Azospirillum	Polyporus	Yes	No	No
Azospirillum	Psathyrella	Yes	No	No
Azospirillum	Purpureocillium	Yes	No	No
Azospirillum	Rhizopogon	Yes	No	No
Azospirillum	Schizosaccharomyces	Yes	No	No
Azospirillum	Sordaria	Yes	No	No
Azospirillum	Stereum	Yes	No	No
Azospirillum	Stropharia	Yes	No	No
Azospirillum	Tolypocladium	Yes	No	No
Azospirillum	Trametes	Yes	No	No
Azospirillum	Trichoderma	Yes	No	No
Azospirillum	Truncatella	Yes	No	No
Bacillus	Acremonium	Yes	No	No
Bacillus	Agrocybe	Yes	No	No
Bacillus	Alternaria	Yes	No	No
Bacillus	Aspergillus	Yes	Yes	No
Bacillus	Basidiobolus	Yes	No	No
Bacillus	Beauveria	Yes	No	No
Bacillus	Botrytis	Yes	No	No
Bacillus	Ceratobasidium	Yes	No	No
Bacillus	Chaetomium	Yes	No	No
Bacillus	Cladosporium	Yes	No	No
Bacillus	Clonostachys	Yes	No	No
Bacillus	Conidiobolus	Yes	No	No
Bacillus	Coniella	Yes	No	No
Bacillus	Coniochaeta	Yes	Yes	No
Bacillus	Coprinellus	Yes	No	No
Bacillus	Coprinus	Yes	No	No
Bacillus	Epicoccum	Yes	No	No
Bacillus	Fistulina	Yes	No	No
Bacillus	Flammulina	Yes	No	No
Bacillus	Fomitiporia	Yes	No	No
Bacillus	Gaeumannomyces	Yes	No	No
Bacillus	Ganoderma	Yes	No	No
Bacillus	Grifola	Yes	No	No
Bacillus	Gyrodon	Yes	No	No
Bacillus	Hebeloma	Yes	No	No
Bacillus	Hericium	Yes	No	No
Bacillus	Hypsizygus	Yes	No	No
Bacillus	Ilyonectria	Yes	No	No
Bacillus	Kuehneromyces	Yes	No	No
Bacillus	Laccaria	Yes	No	No
Bacillus	Laetiporus	Yes	No	No
Bacillus	Lepista	Yes	No	No
Bacillus	Macrolepiota	Yes	No	No
Bacillus	Marasmius	Yes	No	No
Bacillus	Morchella	Yes	No	No
Bacillus	Mortierella	Yes	No	No
Bacillus	Mucor	Yes	No	No
Bacillus	Nothophoma	Yes	No	No
Bacillus	Omphalotus	Yes	No	No
Bacillus	Panellus	Yes	No	No
Bacillus	Paramyrothecium	Yes	No	No
Bacillus	Penicillium	Yes	No	No
Bacillus	Phaeoacremonium	Yes	No	No
Bacillus	Pleurotus	Yes	No	No
Bacillus	Polyporus	Yes	No	No
Bacillus	Psathyrella	Yes	No	No
Bacillus	Rhizopogon	Yes	No	No
Bacillus	Schizosaccharomyces	Yes	No	No
Bacillus	Sparassis	Yes	No	No
Bacillus	Stanjemonium	Yes	No	No
Bacillus	Stereum	Yes	No	No
Bacillus	Stropharia	Yes	No	No
Bacillus	Tolypocladium	Yes	No	No
Bacillus	Trametes	Yes	No	No
Bacillus	Tranzscheliella	Yes	No	No
Bacillus	Trichoderma	Yes	No	No
Bacillus	Truncatella	Yes	No	No
Bacillus	Verticillium	Yes	No	No
Bacteroides	Alternaria	Yes	No	No
Bacteroides	Pleurotus	Yes	No	No
Baia	Gyrodon	Yes	No	No
Barrientosiimonas	Fusarium	Yes	No	No
Bauldia	Epicoccum	Yes	No	No
Bdellovibrio	Trametes	Yes	No	No
Belliella	Aspergillus	Yes	No	No
Belnapia	Epicoccum	Yes	No	No
Belnapia	Fusarium	Yes	No	No
Belnapia	Ganoderma	Yes	No	No
Belnapia	Grifola	Yes	No	No
Belnapia	Hypsizygus	Yes	No	No
Belnapia	Infundibulicybe	Yes	No	No
Belnapia	Laetiporus	Yes	No	No
Belnapia	Lepista	Yes	No	No
Belnapia	Marasmius	Yes	No	No
Belnapia	Trametes	Yes	No	No
Belnapia	Trichoderma	Yes	No	No
Bergeyella	Fusarium	Yes	No	No
Bergeyella	Hypsizygus	Yes	No	No
Bergeyella	Phaeoacremonium	Yes	No	No
Bergeyella	Plectosphaerella	Yes	No	No
Bhargavaea	Gaeumannomyces	Yes	No	No
Blastocatella	Beauveria	Yes	No	No
Blastocatella	Grifola	Yes	No	No
Blastocatella	Trametes	Yes	No	No
Blastococcus	Acremonium	Yes	No	No
Blastococcus	Agrocybe	Yes	No	No
Blastococcus	Alternaria	Yes	No	No
Blastococcus	Armillaria	Yes	No	No
Blastococcus	Aspergillus	Yes	No	No
Blastococcus	Beauveria	Yes	No	No
Blastococcus	Botrytis	Yes	No	No
Blastococcus	Calcarisporium	Yes	No	No
Blastococcus	Chaetomium	Yes	No	No
Blastococcus	Conidiobolus	Yes	No	No
Blastococcus	Coniella	Yes	No	No
Blastococcus	Coprinellus	Yes	No	No
Blastococcus	Coprinus	Yes	No	No
Blastococcus	Epicoccum	Yes	No	No
Blastococcus	Fistulina	Yes	No	No
Blastococcus	Fomitiporia	Yes	No	No
Blastococcus	Fusarium	Yes	No	No
Blastococcus	Gaeumannomyces	Yes	No	No
Blastococcus	Ganoderma	Yes	No	No
Blastococcus	Grifola	Yes	No	No
Blastococcus	Gyrodon	Yes	No	No
Blastococcus	Hericium	Yes	No	No
Blastococcus	Hypsizygus	Yes	No	No
Blastococcus	Ilyonectria	Yes	No	No
Blastococcus	Infundibulicybe	Yes	No	No
Blastococcus	Kuehneromyces	Yes	No	No
Blastococcus	Laccaria	Yes	No	No
Blastococcus	Laetiporus	Yes	No	No
Blastococcus	Lepista	Yes	No	No
Blastococcus	Marasmius	Yes	No	No
Blastococcus	Morchella	Yes	No	No
Blastococcus	Mucor	Yes	No	No
Blastococcus	Omphalotus	Yes	No	No
Blastococcus	Panellus	Yes	No	No
Blastococcus	Penicillium	Yes	No	No
Blastococcus	Periconia	Yes	No	No
Blastococcus	Pestalotiopsis	Yes	No	No
Blastococcus	Phaeoacremonium	Yes	No	No
Blastococcus	Pleurotus	Yes	No	No
Blastococcus	Polyporus	Yes	No	No
Blastococcus	Purpureocillium	Yes	No	No
Blastococcus	Rhizopogon	Yes	No	No
Blastococcus	Schizosaccharomyces	Yes	No	No
Blastococcus	Sordaria	Yes	No	No
Blastococcus	Sparassis	Yes	No	No
Blastococcus	Stereum	Yes	No	No
Blastococcus	Stropharia	Yes	No	No
Blastococcus	Tolypocladium	Yes	No	No
Blastococcus	Trametes	Yes	No	No
Blastococcus	Trichoderma	Yes	No	No
Blastococcus	Truncatella	Yes	No	No
Blastococcus	Verticillium	Yes	No	No
Blastomonas	Agrocybe	Yes	No	No
Blastomonas	Armillaria	Yes	No	No
Blastomonas	Beauveria	Yes	No	No
Blastomonas	Clonostachys	Yes	No	No
Blastomonas	Coprinus	Yes	No	No
Blastomonas	Fistulina	Yes	No	No
Blastomonas	Fusarium	Yes	No	No
Blastomonas	Ganoderma	Yes	No	No
Blastomonas	Grifola	Yes	No	No
Blastomonas	Hericium	Yes	No	No
Blastomonas	Hypsizygus	Yes	No	No
Blastomonas	Infundibulicybe	Yes	No	No
Blastomonas	Kuehneromyces	Yes	No	No
Blastomonas	Laccaria	Yes	No	No
Blastomonas	Laetiporus	Yes	No	No
Blastomonas	Lepista	Yes	No	No
Blastomonas	Lyophyllum	Yes	No	No
Blastomonas	Marasmius	Yes	No	No
Blastomonas	Omphalotus	Yes	No	No
Blastomonas	Panellus	Yes	No	No
Blastomonas	Pleurotus	Yes	No	No
Blastomonas	Tolypocladium	Yes	No	No
Blastomonas	Trametes	Yes	No	No
Bordetella	Polyporus	Yes	No	No
Bosea	Aspergillus	Yes	No	No
Bosea	Beauveria	Yes	No	No
Bosea	Ceratobasidium	Yes	No	No
Bosea	Didymella	Yes	No	No
Bosea	Gaeumannomyces	Yes	No	No
Bosea	Grifola	Yes	No	No
Bosea	Gyrodon	Yes	No	No
Bosea	Hypsizygus	Yes	No	No
Bosea	Kuehneromyces	Yes	No	No
Bosea	Laccaria	Yes	No	No
Bosea	Lyophyllum	Yes	No	No
Bosea	Panellus	Yes	No	No
Bosea	Pleurotus	Yes	No	No
Bosea	Stereum	Yes	No	No
Brachybacterium	Acremonium	Yes	No	No
Brachybacterium	Agrocybe	Yes	No	No
Brachybacterium	Alternaria	Yes	No	No
Brachybacterium	Aspergillus	Yes	No	No
Brachybacterium	Basidiobolus	Yes	No	No
Brachybacterium	Beauveria	Yes	No	No
Brachybacterium	Ceratobasidium	Yes	No	No
Brachybacterium	Chaetomium	Yes	No	No
Brachybacterium	Coprinellus	Yes	No	No
Brachybacterium	Epicoccum	Yes	No	No
Brachybacterium	Flammulina	Yes	No	No
Brachybacterium	Fomitiporia	Yes	No	No
Brachybacterium	Fusarium	Yes	No	No
Brachybacterium	Gaeumannomyces	Yes	No	No
Brachybacterium	Ganoderma	Yes	No	No
Brachybacterium	Gyrodon	Yes	No	No
Brachybacterium	Hebeloma	Yes	No	No
Brachybacterium	Hypsizygus	Yes	No	No
Brachybacterium	Laccaria	Yes	No	No
Brachybacterium	Morchella	Yes	No	No
Brachybacterium	Mortierella	Yes	No	No
Brachybacterium	Mucor	Yes	No	No
Brachybacterium	Phaeoacremonium	Yes	No	No
Brachybacterium	Pleurotus	Yes	No	No
Brachybacterium	Polyporus	Yes	No	No
Brachybacterium	Rhizopogon	Yes	No	No
Brachybacterium	Sparassis	Yes	No	No
Brachybacterium	Trametes	Yes	No	No
Brachybacterium	Trichoderma	Yes	No	No
Brachybacterium	Truncatella	Yes	No	No
Bradyrhizobium	Aspergillus	Yes	No	No
Bradyrhizobium	Cladosporium	Yes	No	No
Bradyrhizobium	Clonostachys	Yes	No	No
Bradyrhizobium	Ilyonectria	Yes	No	No
Bradyrhizobium	Mortierella	Yes	No	No
Bradyrhizobium	Neopestalotiopsis	Yes	No	No
Bradyrhizobium	Penicillium	Yes	No	No
Bradyrhizobium	Podila	Yes	No	No
Bradyrhizobium	Pseudogymnoascus	Yes	No	No
Bradyrhizobium	Staphylotrichum	Yes	No	No
Bradyrhizobium	Vanrija	Yes	No	No
Brevibacillus	Alternaria	Yes	No	No
Brevibacillus	Byssochlamys	Yes	No	No
Brevibacillus	Cladosporium	Yes	No	No
Brevibacillus	Fusarium	Yes	No	No
Brevibacillus	Morchella	Yes	No	No
Brevibacillus	Rhizopogon	Yes	No	No
Brevibacterium	Agrocybe	Yes	No	No
Brevibacterium	Alternaria	Yes	No	No
Brevibacterium	Aspergillus	Yes	No	No
Brevibacterium	Beauveria	Yes	No	No
Brevibacterium	Coniella	Yes	No	No
Brevibacterium	Epicoccum	Yes	No	No
Brevibacterium	Fomitiporia	Yes	No	No
Brevibacterium	Fusarium	Yes	No	No
Brevibacterium	Ganoderma	Yes	No	No
Brevibacterium	Grifola	Yes	No	No
Brevibacterium	Gyrodon	Yes	No	No
Brevibacterium	Lepista	Yes	No	No
Brevibacterium	Omphalotus	Yes	No	No
Brevibacterium	Purpureocillium	Yes	No	No
Brevibacterium	Truncatella	Yes	No	No
Brevibacterium	Verticillium	Yes	No	No
Brevundimonas	Acremonium	Yes	No	No
Brevundimonas	Agrocybe	Yes	No	No
Brevundimonas	Alternaria	Yes	No	No
Brevundimonas	Apiotrichum	Yes	No	No
Brevundimonas	Armillaria	Yes	No	No
Brevundimonas	Aspergillus	Yes	No	No
Brevundimonas	Basidiobolus	Yes	No	No
Brevundimonas	Beauveria	Yes	No	No
Brevundimonas	Botrytis	Yes	No	No
Brevundimonas	Byssochlamys	Yes	No	No
Brevundimonas	Calcarisporium	Yes	No	No
Brevundimonas	Ceratobasidium	Yes	No	No
Brevundimonas	Chaetomium	Yes	No	No
Brevundimonas	Cladosporium	Yes	No	No
Brevundimonas	Conidiobolus	Yes	No	No
Brevundimonas	Coniella	Yes	No	No
Brevundimonas	Coniochaeta	Yes	No	No
Brevundimonas	Coprinellus	Yes	No	No
Brevundimonas	Coprinus	Yes	No	No
Brevundimonas	Epicoccum	Yes	No	No
Brevundimonas	Fistulina	Yes	No	No
Brevundimonas	Flammulina	Yes	No	No
Brevundimonas	Fomitiporia	Yes	No	No
Brevundimonas	Fusarium	Yes	No	No
Brevundimonas	Gaeumannomyces	Yes	No	No
Brevundimonas	Ganoderma	Yes	No	No
Brevundimonas	Grifola	Yes	No	No
Brevundimonas	Gyrodon	Yes	No	No
Brevundimonas	Hebeloma	Yes	No	No
Brevundimonas	Helicoma	Yes	No	No
Brevundimonas	Hericium	Yes	No	No
Brevundimonas	Hypsizygus	Yes	No	No
Brevundimonas	Infundibulicybe	Yes	No	No
Brevundimonas	Kuehneromyces	Yes	No	No
Brevundimonas	Laccaria	Yes	No	No
Brevundimonas	Laetiporus	Yes	No	No
Brevundimonas	Lepista	Yes	No	No
Brevundimonas	Lyophyllum	Yes	No	No
Brevundimonas	Macrolepiota	Yes	No	No
Brevundimonas	Marasmius	Yes	No	No
Brevundimonas	Morchella	Yes	No	No
Brevundimonas	Mortierella	Yes	No	No
Brevundimonas	Omphalotus	Yes	No	No
Brevundimonas	Panellus	Yes	No	No
Brevundimonas	Penicillium	Yes	No	No
Brevundimonas	Phaeoacremonium	Yes	No	No
Brevundimonas	Phaeomoniella	Yes	No	No
Brevundimonas	Phialemoniopsis	Yes	No	No
Brevundimonas	Pleurotus	Yes	No	No
Brevundimonas	Polyporus	Yes	No	No
Brevundimonas	Psathyrella	Yes	No	No
Brevundimonas	Purpureocillium	Yes	No	No
Brevundimonas	Rhizopogon	Yes	No	No
Brevundimonas	Rhizopus	Yes	No	No
Brevundimonas	Schizosaccharomyces	Yes	No	No
Brevundimonas	Sordaria	Yes	No	No
Brevundimonas	Sparassis	Yes	No	No
Brevundimonas	Staphylotrichum	Yes	No	No
Brevundimonas	Stereum	Yes	No	No
Brevundimonas	Stropharia	Yes	No	No
Brevundimonas	Suillus	Yes	No	No
Brevundimonas	Tolypocladium	Yes	No	No
Brevundimonas	Trametes	Yes	No	No
Brevundimonas	Tranzscheliella	Yes	No	No
Brevundimonas	Trichoderma	Yes	No	No
Brevundimonas	Truncatella	Yes	No	No
Brevundimonas	Ustilago	Yes	No	No
Brevundimonas	Verticillium	Yes	No	No
Brochothrix	Alternaria	Yes	No	No
Brochothrix	Beauveria	Yes	No	No
Brochothrix	Mortierella	Yes	No	No
Brochothrix	Pleurotus	Yes	No	No
Brochothrix	Trichoderma	Yes	No	No
Brucella	Alternaria	Yes	No	No
Bryobacter	Coniochaeta	Yes	No	No
Bryobacter	Ilyonectria	Yes	No	No
Bryobacter	Kuehneromyces	Yes	No	No
Bryobacter	Phialemoniopsis	Yes	No	No
Bryobacter	Podila	Yes	No	No
Bryobacter	Polyporus	Yes	No	No
Bryobacter	Trichoderma	Yes	No	No
Bryobacter	Umbelopsis	Yes	No	No
Bryocella	Mucor	Yes	No	No
Burkholderia	Aspergillus	Yes	Yes	No
Burkholderia	Beltrania	Yes	No	No
Burkholderia	Clonostachys	Yes	No	No
Burkholderia	Meyerozyma	Yes	No	No
Burkholderia	Purpureocillium	Yes	No	No
Butyricicoccus	Agrocybe	Yes	No	No
Caenimonas	Trametes	Yes	No	No
Caldibacillus	Alternaria	Yes	No	No
Calothrix	Apiotrichum	Yes	No	No
Campylobacter	Alternaria	Yes	No	No
Campylobacter	Ilyonectria	Yes	No	No
Campylobacter	Mortierella	Yes	No	No
Campylobacter	Penicillium	Yes	No	No
Campylobacter	Psathyrella	Yes	No	No
Campylobacter	Pseudogymnoascus	Yes	No	No
Candidatus Riegeria	Fusarium	Yes	No	No
Capnocytophaga	Agrocybe	Yes	No	No
Capnocytophaga	Alternaria	Yes	No	No
Capnocytophaga	Apiotrichum	Yes	No	No
Capnocytophaga	Beauveria	Yes	No	No
Capnocytophaga	Cladosporium	Yes	No	No
Capnocytophaga	Coniochaeta	Yes	No	No
Capnocytophaga	Coprinus	Yes	No	No
Capnocytophaga	Fusarium	Yes	No	No
Capnocytophaga	Mortierella	Yes	No	No
Capnocytophaga	Mucor	Yes	No	No
Capnocytophaga	Nothophoma	Yes	No	No
Capnocytophaga	Penicillium	Yes	No	No
Capnocytophaga	Polyporus	Yes	No	No
Capnocytophaga	Pseudogymnoascus	Yes	No	No
Capnocytophaga	Rhizopus	Yes	No	No
Capnocytophaga	Talaromyces	Yes	No	No
Capnocytophaga	Trametes	Yes	No	No
Capnocytophaga	Tranzscheliella	Yes	No	No
Capnocytophaga	Trichoderma	Yes	No	No
Capnocytophaga	Umbelopsis	Yes	No	No
Cardiobacterium	Alternaria	Yes	No	No
Cardiobacterium	Cladosporium	Yes	No	No
Carnobacterium	Botrytis	Yes	No	No
Carnobacterium	Ganoderma	Yes	No	No
Carnobacterium	Laetiporus	Yes	No	No
Carnobacterium	Mortierella	Yes	No	No
Carnobacterium	Penicillium	Yes	No	No
Carnobacterium	Psathyrella	Yes	No	No
Catenuloplanes	Sordaria	Yes	No	No
Caulobacter	Acremonium	Yes	No	No
Caulobacter	Agrocybe	Yes	No	No
Caulobacter	Alternaria	Yes	No	No
Caulobacter	Aspergillus	Yes	No	No
Caulobacter	Basidiobolus	Yes	No	No
Caulobacter	Beauveria	Yes	No	No
Caulobacter	Botrytis	Yes	No	No
Caulobacter	Calcarisporium	Yes	No	No
Caulobacter	Chaetomium	Yes	No	No
Caulobacter	Conidiobolus	Yes	No	No
Caulobacter	Coniella	Yes	No	No
Caulobacter	Coprinellus	Yes	No	No
Caulobacter	Coprinus	Yes	No	No
Caulobacter	Epicoccum	Yes	No	No
Caulobacter	Fistulina	Yes	No	No
Caulobacter	Fomitiporia	Yes	No	No
Caulobacter	Fusarium	Yes	No	No
Caulobacter	Gaeumannomyces	Yes	No	No
Caulobacter	Ganoderma	Yes	No	No
Caulobacter	Grifola	Yes	No	No
Caulobacter	Gyrodon	Yes	No	No
Caulobacter	Hypsizygus	Yes	No	No
Caulobacter	Ilyonectria	Yes	No	No
Caulobacter	Kuehneromyces	Yes	No	No
Caulobacter	Laetiporus	Yes	No	No
Caulobacter	Lepista	Yes	No	No
Caulobacter	Marasmius	Yes	No	No
Caulobacter	Morchella	Yes	No	No
Caulobacter	Mortierella	Yes	No	No
Caulobacter	Mucor	Yes	No	No
Caulobacter	Omphalotus	Yes	No	No
Caulobacter	Penicillium	Yes	No	No
Caulobacter	Phaeoacremonium	Yes	No	No
Caulobacter	Phaeomoniella	Yes	No	No
Caulobacter	Pleurotus	Yes	No	No
Caulobacter	Psathyrella	Yes	No	No
Caulobacter	Purpureocillium	Yes	No	No
Caulobacter	Rhizopogon	Yes	No	No
Caulobacter	Schizosaccharomyces	Yes	No	No
Caulobacter	Sordaria	Yes	No	No
Caulobacter	Stereum	Yes	No	No
Caulobacter	Stropharia	Yes	No	No
Caulobacter	Suillus	Yes	No	No
Caulobacter	Tolypocladium	Yes	No	No
Caulobacter	Trametes	Yes	No	No
Caulobacter	Trichoderma	Yes	No	No
Caulobacter	Truncatella	Yes	No	No
Caulobacter	Verticillium	Yes	No	No
Cellulosilyticum	Aspergillus	Yes	No	No
Cellulosimicrobium	Beauveria	Yes	No	No
Cellulosimicrobium	Conidiobolus	Yes	No	No
Cellulosimicrobium	Epicoccum	Yes	No	No
Cellulosimicrobium	Morchella	Yes	No	No
Cellulosimicrobium	Psathyrella	Yes	No	No
Cereibacter	Acremonium	Yes	No	No
Cereibacter	Alternaria	Yes	No	No
Cereibacter	Basidiobolus	Yes	No	No
Cereibacter	Botrytis	Yes	No	No
Cereibacter	Calcarisporium	Yes	No	No
Cereibacter	Fusarium	Yes	No	No
Cereibacter	Gaeumannomyces	Yes	No	No
Cereibacter	Gyrodon	Yes	No	No
Cereibacter	Mucor	Yes	No	No
Cereibacter	Pleurotus	Yes	No	No
Cereibacter	Stereum	Yes	No	No
Cereibacter	Stropharia	Yes	No	No
Chelativorans	Alternaria	Yes	No	No
Chelativorans	Hebeloma	Yes	No	No
Chelatococcus	Trichoderma	Yes	No	No
Chishuiella	Fomitiporia	Yes	No	No
Chishuiella	Ganoderma	Yes	No	No
Chitinibacter	Laccaria	Yes	No	No
Chitinimonas	Ceratobasidium	Yes	No	No
Chitinimonas	Sparassis	Yes	No	No
Chitinophaga	Epicoccum	Yes	No	No
Chlamydia	Fusarium	Yes	No	No
Chlamydia	Psathyrella	Yes	No	No
Chroococcidiopsis	Grifola	Yes	No	No
Chryseobacterium	Acremonium	Yes	No	No
Chryseobacterium	Alternaria	Yes	No	No
Chryseobacterium	Aspergillus	Yes	No	No
Chryseobacterium	Beauveria	Yes	No	No
Chryseobacterium	Botrytis	Yes	No	No
Chryseobacterium	Byssochlamys	Yes	No	No
Chryseobacterium	Chaetomium	Yes	No	No
Chryseobacterium	Coniella	Yes	No	No
Chryseobacterium	Coniochaeta	Yes	No	No
Chryseobacterium	Coprinellus	Yes	No	No
Chryseobacterium	Coprinus	Yes	No	No
Chryseobacterium	Epicoccum	Yes	No	No
Chryseobacterium	Fomitiporia	Yes	No	No
Chryseobacterium	Hypsizygus	Yes	No	No
Chryseobacterium	Ilyonectria	Yes	No	No
Chryseobacterium	Laccaria	Yes	No	No
Chryseobacterium	Laetiporus	Yes	No	No
Chryseobacterium	Macrolepiota	Yes	No	No
Chryseobacterium	Marasmius	Yes	No	No
Chryseobacterium	Morchella	Yes	No	No
Chryseobacterium	Panellus	Yes	No	No
Chryseobacterium	Penicillium	Yes	No	No
Chryseobacterium	Pleurotus	Yes	No	No
Chryseobacterium	Rhizopogon	Yes	No	No
Chryseobacterium	Schizosaccharomyces	Yes	No	No
Chryseobacterium	Sparassis	Yes	No	No
Chryseobacterium	Stereum	Yes	No	No
Chryseobacterium	Stropharia	Yes	No	No
Chryseobacterium	Trametes	Yes	No	No
Chryseobacterium	Trichoderma	Yes	No	No
Chryseolinea	Basidiobolus	Yes	No	No
Chryseolinea	Trametes	Yes	No	No
Chryseomicrobium	Acremonium	Yes	No	No
Chryseomicrobium	Agrocybe	Yes	No	No
Chryseomicrobium	Alternaria	Yes	No	No
Chryseomicrobium	Armillaria	Yes	No	No
Chryseomicrobium	Aspergillus	Yes	No	No
Chryseomicrobium	Basidiobolus	Yes	No	No
Chryseomicrobium	Beauveria	Yes	No	No
Chryseomicrobium	Botrytis	Yes	No	No
Chryseomicrobium	Calcarisporium	Yes	No	No
Chryseomicrobium	Ceratobasidium	Yes	No	No
Chryseomicrobium	Chaetomium	Yes	No	No
Chryseomicrobium	Conidiobolus	Yes	No	No
Chryseomicrobium	Coniella	Yes	No	No
Chryseomicrobium	Coprinellus	Yes	No	No
Chryseomicrobium	Coprinus	Yes	No	No
Chryseomicrobium	Epicoccum	Yes	No	No
Chryseomicrobium	Fistulina	Yes	No	No
Chryseomicrobium	Flammulina	Yes	No	No
Chryseomicrobium	Fomitiporia	Yes	No	No
Chryseomicrobium	Fusarium	Yes	No	No
Chryseomicrobium	Gaeumannomyces	Yes	No	No
Chryseomicrobium	Ganoderma	Yes	No	No
Chryseomicrobium	Grifola	Yes	No	No
Chryseomicrobium	Gyrodon	Yes	No	No
Chryseomicrobium	Hebeloma	Yes	No	No
Chryseomicrobium	Hericium	Yes	No	No
Chryseomicrobium	Hypsizygus	Yes	No	No
Chryseomicrobium	Infundibulicybe	Yes	No	No
Chryseomicrobium	Kuehneromyces	Yes	No	No
Chryseomicrobium	Laccaria	Yes	No	No
Chryseomicrobium	Laetiporus	Yes	No	No
Chryseomicrobium	Lepista	Yes	No	No
Chryseomicrobium	Lyophyllum	Yes	No	No
Chryseomicrobium	Macrolepiota	Yes	No	No
Chryseomicrobium	Marasmius	Yes	No	No
Chryseomicrobium	Morchella	Yes	No	No
Chryseomicrobium	Mucor	Yes	No	No
Chryseomicrobium	Omphalotus	Yes	No	No
Chryseomicrobium	Panellus	Yes	No	No
Chryseomicrobium	Penicillium	Yes	No	No
Chryseomicrobium	Phaeoacremonium	Yes	No	No
Chryseomicrobium	Phaeomoniella	Yes	No	No
Chryseomicrobium	Pleurotus	Yes	No	No
Chryseomicrobium	Polyporus	Yes	No	No
Chryseomicrobium	Psathyrella	Yes	No	No
Chryseomicrobium	Rhizopogon	Yes	No	No
Chryseomicrobium	Schizosaccharomyces	Yes	No	No
Chryseomicrobium	Sordaria	Yes	No	No
Chryseomicrobium	Sparassis	Yes	No	No
Chryseomicrobium	Stropharia	Yes	No	No
Chryseomicrobium	Suillus	Yes	No	No
Chryseomicrobium	Tolypocladium	Yes	No	No
Chryseomicrobium	Trametes	Yes	No	No
Chryseomicrobium	Trichoderma	Yes	No	No
Chryseomicrobium	Truncatella	Yes	No	No
Chryseomicrobium	Verticillium	Yes	No	No
Chthonobacter	Acremonium	Yes	No	No
Chthonobacter	Agrocybe	Yes	No	No
Chthonobacter	Alternaria	Yes	No	No
Chthonobacter	Armillaria	Yes	No	No
Chthonobacter	Aspergillus	Yes	No	No
Chthonobacter	Basidiobolus	Yes	No	No
Chthonobacter	Beauveria	Yes	No	No
Chthonobacter	Botrytis	Yes	No	No
Chthonobacter	Chaetomium	Yes	No	No
Chthonobacter	Coniella	Yes	No	No
Chthonobacter	Coprinus	Yes	No	No
Chthonobacter	Epicoccum	Yes	No	No
Chthonobacter	Fistulina	Yes	No	No
Chthonobacter	Fusarium	Yes	No	No
Chthonobacter	Ganoderma	Yes	No	No
Chthonobacter	Grifola	Yes	No	No
Chthonobacter	Gyrodon	Yes	No	No
Chthonobacter	Hebeloma	Yes	No	No
Chthonobacter	Hericium	Yes	No	No
Chthonobacter	Hypsizygus	Yes	No	No
Chthonobacter	Infundibulicybe	Yes	No	No
Chthonobacter	Kuehneromyces	Yes	No	No
Chthonobacter	Laetiporus	Yes	No	No
Chthonobacter	Lepista	Yes	No	No
Chthonobacter	Lyophyllum	Yes	No	No
Chthonobacter	Marasmius	Yes	No	No
Chthonobacter	Morchella	Yes	No	No
Chthonobacter	Mucor	Yes	No	No
Chthonobacter	Omphalotus	Yes	No	No
Chthonobacter	Panellus	Yes	No	No
Chthonobacter	Penicillium	Yes	No	No
Chthonobacter	Phaeoacremonium	Yes	No	No
Chthonobacter	Phaeomoniella	Yes	No	No
Chthonobacter	Pleurotus	Yes	No	No
Chthonobacter	Polyporus	Yes	No	No
Chthonobacter	Rhizopogon	Yes	No	No
Chthonobacter	Sordaria	Yes	No	No
Chthonobacter	Stereum	Yes	No	No
Chthonobacter	Stropharia	Yes	No	No
Chthonobacter	Tolypocladium	Yes	No	No
Chthonobacter	Trametes	Yes	No	No
Chthonobacter	Trichoderma	Yes	No	No
Chthonobacter	Truncatella	Yes	No	No
Ciceribacter	Psathyrella	Yes	No	No
Ciceribacter	Rhizopogon	Yes	No	No
Citricoccus	Mucor	Yes	No	No
Citricoccus	Sparassis	Yes	No	No
Citrobacter	Aspergillus	Yes	No	No
Citrobacter	Cladosporium	Yes	No	No
Citrobacter	Penicillium	Yes	No	No
Citrobacter	Purpureocillium	Yes	No	No
Clavibacter	Fusarium	Yes	No	No
Clavibacter	Rhizopogon	Yes	No	No
Clavibacter	Sparassis	Yes	No	No
Clavibacter	Trichoderma	Yes	No	No
Cloacibacterium	Alternaria	Yes	No	No
Cloacibacterium	Aspergillus	Yes	No	No
Cloacibacterium	Basidiobolus	Yes	No	No
Cloacibacterium	Botrytis	Yes	No	No
Cloacibacterium	Clonostachys	Yes	No	No
Cloacibacterium	Conidiobolus	Yes	No	No
Cloacibacterium	Coniella	Yes	No	No
Cloacibacterium	Epicoccum	Yes	No	No
Cloacibacterium	Fusarium	Yes	No	No
Cloacibacterium	Gaeumannomyces	Yes	No	No
Cloacibacterium	Ganoderma	Yes	No	No
Cloacibacterium	Grifola	Yes	No	No
Cloacibacterium	Kuehneromyces	Yes	No	No
Cloacibacterium	Morchella	Yes	No	No
Cloacibacterium	Mortierella	Yes	No	No
Cloacibacterium	Mucor	Yes	No	No
Cloacibacterium	Penicillium	Yes	No	No
Cloacibacterium	Phaeoacremonium	Yes	No	No
Cloacibacterium	Pleurotus	Yes	No	No
Cloacibacterium	Rhizopogon	Yes	No	No
Cloacibacterium	Schizosaccharomyces	Yes	No	No
Cloacibacterium	Suillus	Yes	No	No
Cloacibacterium	Trametes	Yes	No	No
Cloacibacterium	Trichoderma	Yes	No	No
Cloacibacterium	Truncatella	Yes	No	No
Clostridium	Acremonium	Yes	No	No
Clostridium	Agrocybe	Yes	No	No
Clostridium	Alternaria	Yes	No	No
Clostridium	Aspergillus	Yes	No	No
Clostridium	Basidiobolus	Yes	No	No
Clostridium	Coniella	Yes	No	No
Clostridium	Coprinus	Yes	No	No
Clostridium	Epicoccum	Yes	No	No
Clostridium	Gaeumannomyces	Yes	No	No
Clostridium	Grifola	Yes	No	No
Clostridium	Gyrodon	Yes	No	No
Clostridium	Hebeloma	Yes	No	No
Clostridium	Kuehneromyces	Yes	No	No
Clostridium	Laetiporus	Yes	No	No
Clostridium	Lepista	Yes	No	No
Clostridium	Morchella	Yes	No	No
Clostridium	Omphalotus	Yes	No	No
Clostridium	Pestalotiopsis	Yes	No	No
Clostridium	Pleurotus	Yes	No	No
Clostridium	Polyporus	Yes	No	No
Clostridium	Rhizopogon	Yes	No	No
Clostridium	Schizosaccharomyces	Yes	No	No
Clostridium	Stereum	Yes	No	No
Clostridium	Stropharia	Yes	No	No
Clostridium	Trametes	Yes	No	No
Clostridium	Trichoderma	Yes	No	No
Cnuella	Agrocybe	Yes	No	No
Cnuella	Beauveria	Yes	No	No
Cnuella	Coprinus	Yes	No	No
Cnuella	Fistulina	Yes	No	No
Cnuella	Ganoderma	Yes	No	No
Cnuella	Grifola	Yes	No	No
Cnuella	Hericium	Yes	No	No
Cnuella	Hypsizygus	Yes	No	No
Cnuella	Infundibulicybe	Yes	No	No
Cnuella	Kuehneromyces	Yes	No	No
Cnuella	Laetiporus	Yes	No	No
Cnuella	Lepista	Yes	No	No
Cnuella	Lyophyllum	Yes	No	No
Cnuella	Marasmius	Yes	No	No
Cnuella	Panellus	Yes	No	No
Cnuella	Pleurotus	Yes	No	No
Cnuella	Polyporus	Yes	No	No
Cnuella	Tolypocladium	Yes	No	No
Cnuella	Trametes	Yes	No	No
Cohnella	Beauveria	Yes	No	No
Comamonas	Agrocybe	Yes	No	No
Comamonas	Alternaria	Yes	No	No
Comamonas	Armillaria	Yes	No	No
Comamonas	Aspergillus	Yes	No	No
Comamonas	Basidiobolus	Yes	No	No
Comamonas	Beauveria	Yes	No	No
Comamonas	Botrytis	Yes	No	No
Comamonas	Ceratobasidium	Yes	No	No
Comamonas	Clonostachys	Yes	No	No
Comamonas	Coniella	Yes	No	No
Comamonas	Coprinellus	Yes	No	No
Comamonas	Coprinus	Yes	No	No
Comamonas	Epicoccum	Yes	No	No
Comamonas	Fistulina	Yes	No	No
Comamonas	Flammulina	Yes	No	No
Comamonas	Gaeumannomyces	Yes	No	No
Comamonas	Ganoderma	Yes	No	No
Comamonas	Grifola	Yes	No	No
Comamonas	Gyrodon	Yes	No	No
Comamonas	Hericium	Yes	No	No
Comamonas	Hypsizygus	Yes	No	No
Comamonas	Ilyonectria	Yes	No	No
Comamonas	Infundibulicybe	Yes	No	No
Comamonas	Kuehneromyces	Yes	No	No
Comamonas	Laccaria	Yes	No	No
Comamonas	Laetiporus	Yes	No	No
Comamonas	Lepista	Yes	No	No
Comamonas	Lyophyllum	Yes	No	No
Comamonas	Macrolepiota	Yes	No	No
Comamonas	Marasmius	Yes	No	No
Comamonas	Mortierella	Yes	No	No
Comamonas	Mucor	Yes	No	No
Comamonas	Omphalotus	Yes	No	No
Comamonas	Panellus	Yes	Yes	No
Comamonas	Penicillium	Yes	No	No
Comamonas	Periconia	Yes	No	No
Comamonas	Phaeoacremonium	Yes	No	No
Comamonas	Phaeomoniella	Yes	No	No
Comamonas	Pleurotus	Yes	No	No
Comamonas	Polyporus	Yes	No	No
Comamonas	Psathyrella	Yes	No	No
Comamonas	Rhizopogon	Yes	No	No
Comamonas	Schizosaccharomyces	Yes	No	No
Comamonas	Sordaria	Yes	No	No
Comamonas	Sparassis	Yes	No	No
Comamonas	Staphylotrichum	Yes	No	No
Comamonas	Stereum	Yes	No	No
Comamonas	Talaromyces	Yes	No	No
Comamonas	Tolypocladium	Yes	No	No
Comamonas	Trametes	Yes	No	No
Comamonas	Trichoderma	Yes	No	No
Comamonas	Truncatella	Yes	No	No
Conexibacter	Coniochaeta	Yes	No	No
Corallococcus	Alternaria	Yes	No	No
Corynebacterium	Acremonium	Yes	No	No
Corynebacterium	Agrocybe	Yes	No	No
Corynebacterium	Alternaria	Yes	No	No
Corynebacterium	Apiotrichum	Yes	No	No
Corynebacterium	Aspergillus	Yes	No	No
Corynebacterium	Aureobasidium	Yes	No	No
Corynebacterium	Auxarthron	Yes	No	No
Corynebacterium	Basidiobolus	Yes	No	No
Corynebacterium	Beauveria	Yes	No	No
Corynebacterium	Botrytis	Yes	No	No
Corynebacterium	Calcarisporium	Yes	No	No
Corynebacterium	Ceratobasidium	Yes	No	No
Corynebacterium	Chaetomium	Yes	No	No
Corynebacterium	Cladosporium	Yes	No	No
Corynebacterium	Clonostachys	Yes	No	No
Corynebacterium	Conidiobolus	Yes	No	No
Corynebacterium	Coniella	Yes	No	No
Corynebacterium	Coniochaeta	Yes	No	No
Corynebacterium	Coprinellus	Yes	No	No
Corynebacterium	Coprinus	Yes	No	No
Corynebacterium	Epicoccum	Yes	No	No
Corynebacterium	Fistulina	Yes	Yes	No
Corynebacterium	Flammulina	Yes	No	No
Corynebacterium	Fomitiporia	Yes	No	No
Corynebacterium	Fusarium	Yes	No	No
Corynebacterium	Gaeumannomyces	Yes	No	No
Corynebacterium	Ganoderma	Yes	No	No
Corynebacterium	Grifola	Yes	No	No
Corynebacterium	Gyrodon	Yes	No	No
Corynebacterium	Hebeloma	Yes	No	No
Corynebacterium	Hypsizygus	Yes	No	No
Corynebacterium	Ilyonectria	Yes	No	No
Corynebacterium	Infundibulicybe	Yes	No	No
Corynebacterium	Kuehneromyces	Yes	No	No
Corynebacterium	Laccaria	Yes	No	No
Corynebacterium	Laetiporus	Yes	No	No
Corynebacterium	Macrolepiota	Yes	No	No
Corynebacterium	Morchella	Yes	No	No
Corynebacterium	Mortierella	Yes	No	No
Corynebacterium	Mucor	Yes	No	No
Corynebacterium	Nothophoma	Yes	No	No
Corynebacterium	Omphalotus	Yes	No	No
Corynebacterium	Panellus	Yes	No	No
Corynebacterium	Paramyrothecium	Yes	No	No
Corynebacterium	Penicillium	Yes	No	No
Corynebacterium	Phaeoacremonium	Yes	No	No
Corynebacterium	Phaeomoniella	Yes	No	No
Corynebacterium	Pleurotus	Yes	No	No
Corynebacterium	Podila	Yes	No	No
Corynebacterium	Polyporus	Yes	No	No
Corynebacterium	Psathyrella	Yes	No	No
Corynebacterium	Pseudogymnoascus	Yes	No	No
Corynebacterium	Purpureocillium	Yes	No	No
Corynebacterium	Rhizopogon	Yes	No	No
Corynebacterium	Rhizopus	Yes	No	No
Corynebacterium	Schizosaccharomyces	Yes	No	No
Corynebacterium	Sordaria	Yes	No	No
Corynebacterium	Sparassis	Yes	No	No
Corynebacterium	Stanjemonium	Yes	No	No
Corynebacterium	Stereum	Yes	No	No
Corynebacterium	Stropharia	Yes	No	No
Corynebacterium	Talaromyces	Yes	No	No
Corynebacterium	Tolypocladium	Yes	No	No
Corynebacterium	Trametes	Yes	No	No
Corynebacterium	Tranzscheliella	Yes	No	No
Corynebacterium	Trichoderma	Yes	No	No
Corynebacterium	Truncatella	Yes	No	No
Corynebacterium	Umbelopsis	Yes	No	No
Coxiella	Ilyonectria	Yes	No	No
Coxiella	Rhizopogon	Yes	No	No
Coxiella	Stereum	Yes	No	No
Coxiella	Stropharia	Yes	No	No
Coxiella	Trametes	Yes	No	No
Craurococcus	Fusarium	Yes	No	No
Craurococcus	Trametes	Yes	No	No
Crenothrix	Pleurotus	Yes	No	No
Crocinitomix	Rhizopogon	Yes	No	No
Cryptobacterium	Plectosphaerella	Yes	No	No
Cupriavidus	Agrocybe	Yes	No	No
Cupriavidus	Alternaria	Yes	No	No
Cupriavidus	Aspergillus	Yes	No	No
Cupriavidus	Beauveria	Yes	No	No
Cupriavidus	Botrytis	Yes	No	No
Cupriavidus	Calcarisporium	Yes	No	No
Cupriavidus	Coniella	Yes	No	No
Cupriavidus	Coniochaeta	Yes	No	No
Cupriavidus	Coprinellus	Yes	No	No
Cupriavidus	Coprinus	Yes	No	No
Cupriavidus	Epicoccum	Yes	No	No
Cupriavidus	Fomitiporia	Yes	No	No
Cupriavidus	Fusarium	Yes	No	No
Cupriavidus	Ganoderma	Yes	No	No
Cupriavidus	Gyrodon	Yes	No	No
Cupriavidus	Hebeloma	Yes	No	No
Cupriavidus	Infundibulicybe	Yes	No	No
Cupriavidus	Laetiporus	Yes	No	No
Cupriavidus	Lepista	Yes	No	No
Cupriavidus	Morchella	Yes	No	No
Cupriavidus	Mortierella	Yes	No	No
Cupriavidus	Mucor	Yes	No	No
Cupriavidus	Paramyrothecium	Yes	No	No
Cupriavidus	Penicillium	Yes	No	No
Cupriavidus	Periconia	Yes	No	No
Cupriavidus	Phaeomoniella	Yes	No	No
Cupriavidus	Pleurotus	Yes	No	No
Cupriavidus	Podila	Yes	No	No
Cupriavidus	Polyporus	Yes	No	No
Cupriavidus	Psathyrella	Yes	No	No
Cupriavidus	Pseudogymnoascus	Yes	No	No
Cupriavidus	Purpureocillium	Yes	No	No
Cupriavidus	Rhizopogon	Yes	No	No
Cupriavidus	Schizosaccharomyces	Yes	No	No
Cupriavidus	Stanjemonium	Yes	No	No
Cupriavidus	Stereum	Yes	No	No
Cupriavidus	Trametes	Yes	No	No
Cupriavidus	Tranzscheliella	Yes	No	No
Cupriavidus	Trichoderma	Yes	No	No
Cupriavidus	Umbelopsis	Yes	No	No
Curtobacterium	Alternaria	Yes	No	No
Curtobacterium	Aspergillus	Yes	No	No
Curtobacterium	Beauveria	Yes	No	No
Curtobacterium	Calcarisporium	Yes	No	No
Curtobacterium	Conidiobolus	Yes	No	No
Curtobacterium	Coniella	Yes	No	No
Curtobacterium	Fomitiporia	Yes	No	No
Curtobacterium	Gaeumannomyces	Yes	No	No
Curtobacterium	Ganoderma	Yes	No	No
Curtobacterium	Gyrodon	Yes	No	No
Curtobacterium	Laccaria	Yes	No	No
Curtobacterium	Morchella	Yes	No	No
Curtobacterium	Pleurotus	Yes	No	No
Curtobacterium	Pseudogymnoascus	Yes	No	No
Curtobacterium	Rhizopogon	Yes	No	No
Curtobacterium	Sordaria	Yes	No	No
Curtobacterium	Stropharia	Yes	No	No
Curtobacterium	Trichoderma	Yes	No	No
Curtobacterium	Verticillium	Yes	No	No
Curvibacter	Aspergillus	Yes	No	No
Curvibacter	Cladosporium	Yes	No	No
Curvibacter	Dactylonectria	Yes	No	No
Curvibacter	Fusarium	Yes	No	No
Curvibacter	Ilyonectria	Yes	No	No
Curvibacter	Mortierella	Yes	No	No
Curvibacter	Penicillium	Yes	No	No
Curvibacter	Polyporus	Yes	No	No
Cutibacterium	Acremonium	Yes	No	No
Cutibacterium	Agrocybe	Yes	No	No
Cutibacterium	Alternaria	Yes	No	No
Cutibacterium	Armillaria	Yes	No	No
Cutibacterium	Aspergillus	Yes	Yes	No
Cutibacterium	Basidiobolus	Yes	Yes	No
Cutibacterium	Beauveria	Yes	No	No
Cutibacterium	Beltrania	Yes	No	No
Cutibacterium	Botrytis	Yes	No	No
Cutibacterium	Byssochlamys	Yes	No	No
Cutibacterium	Calcarisporium	Yes	No	No
Cutibacterium	Ceratobasidium	Yes	No	No
Cutibacterium	Chaetomium	Yes	No	No
Cutibacterium	Cladosporium	Yes	No	No
Cutibacterium	Conidiobolus	Yes	Yes	No
Cutibacterium	Coniella	Yes	No	No
Cutibacterium	Coprinellus	Yes	No	No
Cutibacterium	Coprinus	Yes	No	No
Cutibacterium	Didymella	Yes	Yes	No
Cutibacterium	Epicoccum	Yes	No	No
Cutibacterium	Fistulina	Yes	No	No
Cutibacterium	Flammulina	Yes	No	No
Cutibacterium	Fomitiporia	Yes	No	No
Cutibacterium	Fusarium	Yes	No	No
Cutibacterium	Gaeumannomyces	Yes	No	No
Cutibacterium	Ganoderma	Yes	No	No
Cutibacterium	Grifola	Yes	No	No
Cutibacterium	Gyrodon	Yes	No	No
Cutibacterium	Hebeloma	Yes	No	No
Cutibacterium	Helicoma	Yes	No	No
Cutibacterium	Hericium	Yes	No	No
Cutibacterium	Hypsizygus	Yes	No	No
Cutibacterium	Infundibulicybe	Yes	No	No
Cutibacterium	Kuehneromyces	Yes	No	No
Cutibacterium	Laccaria	Yes	No	No
Cutibacterium	Laetiporus	Yes	No	No
Cutibacterium	Lepista	Yes	No	No
Cutibacterium	Marasmius	Yes	No	No
Cutibacterium	Morchella	Yes	Yes	No
Cutibacterium	Mucor	Yes	No	No
Cutibacterium	Neopestalotiopsis	Yes	No	No
Cutibacterium	Omphalotus	Yes	No	No
Cutibacterium	Panellus	Yes	Yes	No
Cutibacterium	Penicillium	Yes	Yes	No
Cutibacterium	Pestalotiopsis	Yes	No	No
Cutibacterium	Phaeoacremonium	Yes	No	No
Cutibacterium	Phaeomoniella	Yes	No	No
Cutibacterium	Pleurotus	Yes	Yes	No
Cutibacterium	Polyporus	Yes	No	No
Cutibacterium	Psathyrella	Yes	No	No
Cutibacterium	Purpureocillium	Yes	No	No
Cutibacterium	Rhizopogon	Yes	No	No
Cutibacterium	Schizosaccharomyces	Yes	No	No
Cutibacterium	Sordaria	Yes	No	No
Cutibacterium	Sparassis	Yes	No	No
Cutibacterium	Stereum	Yes	No	No
Cutibacterium	Stropharia	Yes	No	No
Cutibacterium	Suillus	Yes	No	No
Cutibacterium	Tolypocladium	Yes	No	No
Cutibacterium	Trametes	Yes	No	No
Cutibacterium	Trichoderma	Yes	No	No
Cutibacterium	Truncatella	Yes	No	No
Cutibacterium	Verticillium	Yes	No	No
Cytophaga	Trametes	Yes	No	No
Dechloromonas	Fusarium	Yes	No	No
Defluviimonas	Acremonium	Yes	No	No
Defluviimonas	Rhizopogon	Yes	No	No
Deinococcus	Acremonium	Yes	No	No
Deinococcus	Agrocybe	Yes	No	No
Deinococcus	Alternaria	Yes	No	No
Deinococcus	Armillaria	Yes	No	No
Deinococcus	Aspergillus	Yes	No	No
Deinococcus	Basidiobolus	Yes	No	No
Deinococcus	Beauveria	Yes	No	No
Deinococcus	Botrytis	Yes	No	No
Deinococcus	Calcarisporium	Yes	No	No
Deinococcus	Ceratobasidium	Yes	No	No
Deinococcus	Chaetomium	Yes	No	No
Deinococcus	Conidiobolus	Yes	No	No
Deinococcus	Coniella	Yes	No	No
Deinococcus	Coprinellus	Yes	No	No
Deinococcus	Coprinus	Yes	No	No
Deinococcus	Epicoccum	Yes	No	No
Deinococcus	Fistulina	Yes	No	No
Deinococcus	Fomitiporia	Yes	No	No
Deinococcus	Fusarium	Yes	No	No
Deinococcus	Gaeumannomyces	Yes	No	No
Deinococcus	Ganoderma	Yes	No	No
Deinococcus	Grifola	Yes	No	No
Deinococcus	Gyrodon	Yes	No	No
Deinococcus	Hebeloma	Yes	No	No
Deinococcus	Hericium	Yes	No	No
Deinococcus	Hypsizygus	Yes	No	No
Deinococcus	Infundibulicybe	Yes	No	No
Deinococcus	Kuehneromyces	Yes	No	No
Deinococcus	Laccaria	Yes	No	No
Deinococcus	Laetiporus	Yes	No	No
Deinococcus	Lepista	Yes	No	No
Deinococcus	Lyophyllum	Yes	No	No
Deinococcus	Marasmius	Yes	No	No
Deinococcus	Morchella	Yes	No	No
Deinococcus	Mucor	Yes	No	No
Deinococcus	Omphalotus	Yes	No	No
Deinococcus	Panellus	Yes	No	No
Deinococcus	Penicillium	Yes	No	No
Deinococcus	Phaeoacremonium	Yes	No	No
Deinococcus	Pleurotus	Yes	No	No
Deinococcus	Polyporus	Yes	No	No
Deinococcus	Psathyrella	Yes	No	No
Deinococcus	Purpureocillium	Yes	No	No
Deinococcus	Rhizopogon	Yes	No	No
Deinococcus	Schizosaccharomyces	Yes	No	No
Deinococcus	Sordaria	Yes	No	No
Deinococcus	Stereum	Yes	No	No
Deinococcus	Stropharia	Yes	No	No
Deinococcus	Suillus	Yes	No	No
Deinococcus	Tolypocladium	Yes	No	No
Deinococcus	Trametes	Yes	No	No
Deinococcus	Trichoderma	Yes	No	No
Deinococcus	Truncatella	Yes	No	No
Deinococcus	Umbelopsis	Yes	No	No
Deinococcus	Verticillium	Yes	No	No
Delftia	Alternaria	Yes	No	No
Delftia	Apiotrichum	Yes	No	No
Delftia	Aspergillus	Yes	No	No
Delftia	Aureobasidium	Yes	No	No
Delftia	Auxarthron	Yes	No	No
Delftia	Cladosporium	Yes	No	No
Delftia	Clonostachys	Yes	No	No
Delftia	Coniochaeta	Yes	No	No
Delftia	Ilyonectria	Yes	No	No
Delftia	Mortierella	Yes	No	No
Delftia	Mucor	Yes	No	No
Delftia	Nothophoma	Yes	No	No
Delftia	Paramyrothecium	Yes	No	No
Delftia	Penicillium	Yes	No	No
Delftia	Periconia	Yes	No	No
Delftia	Phialemoniopsis	Yes	No	No
Delftia	Podila	Yes	No	No
Delftia	Pseudogymnoascus	Yes	No	No
Delftia	Stanjemonium	Yes	No	No
Delftia	Talaromyces	Yes	No	No
Delftia	Tranzscheliella	Yes	No	No
Delftia	Trichoderma	Yes	No	No
Delftia	Umbelopsis	Yes	No	No
Delftia	Ustilago	Yes	No	No
Delftia	Vanrija	Yes	No	No
Denitratisoma	Kuehneromyces	Yes	No	No
Dermabacter	Aspergillus	Yes	No	No
Dermabacter	Trametes	Yes	No	No
Dermacoccus	Aspergillus	Yes	No	No
Dermacoccus	Trichoderma	Yes	No	No
Desemzia	Alternaria	Yes	No	No
Desemzia	Fusarium	Yes	No	No
Desemzia	Penicillium	Yes	No	No
Desulfoglaeba	Ganoderma	Yes	No	No
Desulfosporosinus	Alternaria	Yes	No	No
Desulfosporosinus	Truncatella	Yes	No	No
Devosia	Acremonium	Yes	No	No
Devosia	Agrocybe	Yes	No	No
Devosia	Alternaria	Yes	No	No
Devosia	Armillaria	Yes	No	No
Devosia	Aspergillus	Yes	No	No
Devosia	Basidiobolus	Yes	No	No
Devosia	Beauveria	Yes	No	No
Devosia	Botrytis	Yes	No	No
Devosia	Calcarisporium	Yes	No	No
Devosia	Chaetomium	Yes	No	No
Devosia	Conidiobolus	Yes	No	No
Devosia	Coniella	Yes	No	No
Devosia	Coniochaeta	Yes	No	No
Devosia	Coprinellus	Yes	No	No
Devosia	Coprinus	Yes	No	No
Devosia	Epicoccum	Yes	No	No
Devosia	Fistulina	Yes	No	No
Devosia	Fomitiporia	Yes	No	No
Devosia	Fusarium	Yes	No	No
Devosia	Gaeumannomyces	Yes	No	No
Devosia	Ganoderma	Yes	No	No
Devosia	Grifola	Yes	No	No
Devosia	Gyrodon	Yes	No	No
Devosia	Hebeloma	Yes	No	No
Devosia	Hericium	Yes	No	No
Devosia	Hypsizygus	Yes	No	No
Devosia	Ilyonectria	Yes	No	No
Devosia	Infundibulicybe	Yes	No	No
Devosia	Kuehneromyces	Yes	No	No
Devosia	Laetiporus	Yes	No	No
Devosia	Lepista	Yes	No	No
Devosia	Lyophyllum	Yes	No	No
Devosia	Macrolepiota	Yes	No	No
Devosia	Marasmius	Yes	No	No
Devosia	Morchella	Yes	No	No
Devosia	Mucor	Yes	No	No
Devosia	Omphalotus	Yes	No	No
Devosia	Panellus	Yes	No	No
Devosia	Penicillium	Yes	No	No
Devosia	Phaeoacremonium	Yes	No	No
Devosia	Pleurotus	Yes	No	No
Devosia	Polyporus	Yes	No	No
Devosia	Psathyrella	Yes	No	No
Devosia	Rhizopogon	Yes	No	No
Devosia	Schizosaccharomyces	Yes	No	No
Devosia	Stereum	Yes	No	No
Devosia	Stropharia	Yes	No	No
Devosia	Tolypocladium	Yes	No	No
Devosia	Trametes	Yes	No	No
Devosia	Trichoderma	Yes	No	No
Devosia	Truncatella	Yes	No	No
Dialister	Ilyonectria	Yes	No	No
Dialister	Penicillium	Yes	No	No
Dialister	Plectosphaerella	Yes	No	No
Dialister	Podila	Yes	No	No
Dialister	Pseudogymnoascus	Yes	No	No
Diaphorobacter	Alternaria	Yes	No	No
Diaphorobacter	Aspergillus	Yes	No	No
Diaphorobacter	Fomitiporia	Yes	No	No
Diaphorobacter	Fusarium	Yes	No	No
Diaphorobacter	Laccaria	Yes	No	No
Diaphorobacter	Morchella	Yes	No	No
Diaphorobacter	Penicillium	Yes	No	No
Diaphorobacter	Periconia	Yes	No	No
Diaphorobacter	Pleurotus	Yes	No	No
Diaphorobacter	Rhizopogon	Yes	No	No
Diaphorobacter	Talaromyces	Yes	No	No
Diaphorobacter	Trametes	Yes	No	No
Diaphorobacter	Trichoderma	Yes	No	No
Dickeya	Purpureocillium	Yes	No	No
Dietzia	Agrocybe	Yes	No	No
Dietzia	Alternaria	Yes	No	No
Dietzia	Armillaria	Yes	No	No
Dietzia	Aspergillus	Yes	No	No
Dietzia	Beauveria	Yes	No	No
Dietzia	Coniella	Yes	No	No
Dietzia	Coprinellus	Yes	No	No
Dietzia	Epicoccum	Yes	No	No
Dietzia	Flammulina	Yes	No	No
Dietzia	Fomitiporia	Yes	No	No
Dietzia	Fusarium	Yes	No	No
Dietzia	Ganoderma	Yes	No	No
Dietzia	Gyrodon	Yes	No	No
Dietzia	Hebeloma	Yes	No	No
Dietzia	Kuehneromyces	Yes	No	No
Dietzia	Laccaria	Yes	No	No
Dietzia	Lepista	Yes	No	No
Dietzia	Marasmius	Yes	No	No
Dietzia	Mucor	Yes	No	No
Dietzia	Omphalotus	Yes	No	No
Dietzia	Penicillium	Yes	No	No
Dietzia	Pleurotus	Yes	No	No
Dietzia	Psathyrella	Yes	No	No
Dietzia	Rhizopogon	Yes	No	No
Dietzia	Sordaria	Yes	No	No
Dietzia	Sparassis	Yes	No	No
Dietzia	Trametes	Yes	No	No
Dietzia	Trichoderma	Yes	No	No
Dinghuibacter	Beauveria	Yes	No	No
Dinghuibacter	Conidiobolus	Yes	No	No
Dinghuibacter	Coniella	Yes	No	No
Dinghuibacter	Fomitiporia	Yes	No	No
Dinghuibacter	Fusarium	Yes	No	No
Dinghuibacter	Gyrodon	Yes	No	No
Dinghuibacter	Omphalotus	Yes	No	No
Dinghuibacter	Pleurotus	Yes	No	No
Dinghuibacter	Trametes	Yes	No	No
Dinghuibacter	Trichoderma	Yes	No	No
Dokdonella	Clonostachys	Yes	No	No
Dokdonella	Periconia	Yes	No	No
Domibacillus	Aspergillus	Yes	No	No
Domibacillus	Fistulina	Yes	No	No
Domibacillus	Fusarium	Yes	No	No
Domibacillus	Ganoderma	Yes	No	No
Domibacillus	Rhizopogon	Yes	No	No
Domibacillus	Trichoderma	Yes	No	No
Dongia	Aspergillus	Yes	No	No
Dongia	Truncatella	Yes	No	No
Dorea	Fusarium	Yes	No	No
Dorea	Gyrodon	Yes	No	No
Dorea	Pestalotiopsis	Yes	No	No
Duganella	Verticillium	Yes	No	No
Dyadobacter	Alternaria	Yes	No	No
Dyadobacter	Aspergillus	Yes	No	No
Dyadobacter	Coniella	Yes	No	No
Dyadobacter	Coprinellus	Yes	No	No
Dyadobacter	Fistulina	Yes	No	No
Dyadobacter	Fusarium	Yes	No	No
Dyadobacter	Gaeumannomyces	Yes	No	No
Dyadobacter	Ganoderma	Yes	No	No
Dyadobacter	Laetiporus	Yes	No	No
Dyadobacter	Mucor	Yes	No	No
Dyadobacter	Trametes	Yes	No	No
Dyadobacter	Trichoderma	Yes	No	No
[truncated: 3,901 more rows]
