# Supplementary material for: Widespread bacterial diversity within the bacteriome of fungi
Source: Commun Biol. 2021 Oct 7;4:1168. doi: 10.1038/s42003-021-02693-y (PMC8497576; doi:10.1038/s42003-021-02693-y)
Supplement: Supplementary file 9 — Supplementary Data 5 [file 42003_2021_2693_MOESM9_ESM.txt]

bact_phylum	bact_class	bact_order	bact_family	bact_genus	isolate_id	fungal_phylum	fungal_class	fungal_order	fungal_family	fungal_genus
Firmicutes	Bacilli	Lactobacillales	Aerococcaceae	Abiotrophia	AODJ.161.117	Ascomycota	Sordariomycetes	Magnaporthales	Magnaporthaceae	Gaeumannomyces
Firmicutes	Bacilli	Lactobacillales	Aerococcaceae	Abiotrophia	AODJ.161.128	Ascomycota	Eurotiomycetes	Eurotiales	Aspergillaceae	Penicillium
Firmicutes	Bacilli	Lactobacillales	Aerococcaceae	Abiotrophia	AODJ.161.86	Basidiomycota	Agaricomycetes	Agaricales	Psathyrellaceae	Psathyrella
Firmicutes	Clostridia	Clostridiales	Lachnospiraceae	Acetitomaculum	AODJ.161.91	Ascomycota	Dothideomycetes	Pleosporales	Pleosporaceae	Alternaria
Firmicutes	Clostridia	Clostridiales	Eubacteriaceae	Acetobacterium	AODJ.161.116	Ascomycota	Sordariomycetes	Hypocreales	Nectriaceae	Fusarium
Proteobacteria	Gammaproteobacteria	NA	NA	Acidibacter	AODJ.161.25	Ascomycota	Sordariomycetes	Hypocreales	Cordycipitaceae	Beauveria
Proteobacteria	Gammaproteobacteria	NA	NA	Acidibacter	AODJ.161.90	Ascomycota	Pezizomycetes	Pezizales	Morchellaceae	Morchella
Proteobacteria	Gammaproteobacteria	NA	NA	Acidibacter	AODJ.161.93	Ascomycota	Dothideomycetes	Pleosporales	Pleosporaceae	Alternaria
Proteobacteria	Gammaproteobacteria	NA	NA	Acidibacter	AODJ.161.67	Basidiomycota	Agaricomycetes	Polyporales	Polyporaceae	Trametes
Proteobacteria	Betaproteobacteria	Burkholderiales	Comamonadaceae	Acidovorax	AODJ.161.101	Ascomycota	Dothideomycetes	Pleosporales	Pleosporaceae	Alternaria
Proteobacteria	Betaproteobacteria	Burkholderiales	Comamonadaceae	Acidovorax	AODJ.161.115	Ascomycota	Sordariomycetes	Hypocreales	Nectriaceae	Fusarium
Proteobacteria	Betaproteobacteria	Burkholderiales	Comamonadaceae	Acidovorax	AODJ.161.18	Basidiomycota	Agaricomycetes	Agaricales	Strophariaceae	Kuehneromyces
Proteobacteria	Betaproteobacteria	Burkholderiales	Comamonadaceae	Acidovorax	AODJ.161.19	Ascomycota	Sordariomycetes	Hypocreales	Ophiocordycipitaceae	Tolypocladium
Proteobacteria	Betaproteobacteria	Burkholderiales	Comamonadaceae	Acidovorax	AODJ.161.23	Ascomycota	Sordariomycetes	Hypocreales	Cordycipitaceae	Beauveria
Proteobacteria	Betaproteobacteria	Burkholderiales	Comamonadaceae	Acidovorax	AODJ.161.25	Ascomycota	Sordariomycetes	Hypocreales	Cordycipitaceae	Beauveria
Proteobacteria	Betaproteobacteria	Burkholderiales	Comamonadaceae	Acidovorax	AODJ.161.26	Ascomycota	Sordariomycetes	Hypocreales	Cordycipitaceae	Beauveria
Proteobacteria	Betaproteobacteria	Burkholderiales	Comamonadaceae	Acidovorax	AODJ.161.27	Ascomycota	Sordariomycetes	Hypocreales	Cordycipitaceae	Beauveria
Proteobacteria	Betaproteobacteria	Burkholderiales	Comamonadaceae	Acidovorax	AODJ.161.68	Ascomycota	Eurotiomycetes	Phaeomoniellales	Phaeomoniellaceae	Phaeomoniella
Proteobacteria	Betaproteobacteria	Burkholderiales	Comamonadaceae	Acidovorax	AODJ.161.121	Basidiomycota	Agaricomycetes	Agaricales	Tricholomataceae	Laccaria
Proteobacteria	Betaproteobacteria	Burkholderiales	Comamonadaceae	Acidovorax	AODJ.161.15	Basidiomycota	Agaricomycetes	Agaricales	NA	Infundibulicybe
Proteobacteria	Betaproteobacteria	Burkholderiales	Comamonadaceae	Acidovorax	AODJ.161.156	Basidiomycota	Agaricomycetes	Polyporales	Sparassidaceae	Sparassis
Proteobacteria	Betaproteobacteria	Burkholderiales	Comamonadaceae	Acidovorax	AODJ.161.16	Basidiomycota	Agaricomycetes	Agaricales	Agaricaceae	Coprinus
Proteobacteria	Betaproteobacteria	Burkholderiales	Comamonadaceae	Acidovorax	AODJ.161.20	Basidiomycota	Agaricomycetes	Polyporales	Polyporaceae	Ganoderma
Proteobacteria	Betaproteobacteria	Burkholderiales	Comamonadaceae	Acidovorax	AODJ.161.33	Basidiomycota	Agaricomycetes	Polyporales	Grifolaceae	Grifola
Proteobacteria	Betaproteobacteria	Burkholderiales	Comamonadaceae	Acidovorax	AODJ.161.35	Basidiomycota	Agaricomycetes	Polyporales	Grifolaceae	Grifola
Proteobacteria	Betaproteobacteria	Burkholderiales	Comamonadaceae	Acidovorax	AODJ.161.53	Basidiomycota	Agaricomycetes	Agaricales	Marasmiaceae	Marasmius
Proteobacteria	Betaproteobacteria	Burkholderiales	Comamonadaceae	Acidovorax	AODJ.161.69	Ascomycota	Eurotiomycetes	Eurotiales	Aspergillaceae	Aspergillus
Proteobacteria	Gammaproteobacteria	Pseudomonadales	Moraxellaceae	Acinetobacter	AODJ.161.114	Ascomycota	Sordariomycetes	Hypocreales	Nectriaceae	Fusarium
Proteobacteria	Gammaproteobacteria	Pseudomonadales	Moraxellaceae	Acinetobacter	AODJ.161.134	Ascomycota	Sordariomycetes	Hypocreales	Ophiocordycipitaceae	Purpureocillium
Proteobacteria	Gammaproteobacteria	Pseudomonadales	Moraxellaceae	Acinetobacter	AODJ.161.25	Ascomycota	Sordariomycetes	Hypocreales	Cordycipitaceae	Beauveria
Proteobacteria	Gammaproteobacteria	Pseudomonadales	Moraxellaceae	Acinetobacter	AODJ.161.20	Basidiomycota	Agaricomycetes	Polyporales	Polyporaceae	Ganoderma
Proteobacteria	Gammaproteobacteria	Pseudomonadales	Moraxellaceae	Acinetobacter	AODJ.161.49	Basidiomycota	Agaricomycetes	Agaricales	Lyophyllaceae	Hypsizygus
Proteobacteria	Gammaproteobacteria	Pseudomonadales	Moraxellaceae	Acinetobacter	AODJ.161.62	Basidiomycota	Agaricomycetes	Polyporales	Polyporaceae	Trametes
Proteobacteria	Gammaproteobacteria	Pseudomonadales	Moraxellaceae	Acinetobacter	AODJ.161.65	Basidiomycota	Agaricomycetes	Polyporales	Polyporaceae	Trametes
Proteobacteria	Gammaproteobacteria	Pseudomonadales	Moraxellaceae	Acinetobacter	AODJ.161.77	Basidiomycota	Agaricomycetes	Agaricales	Pleurotaceae	Pleurotus
Proteobacteria	Gammaproteobacteria	Pseudomonadales	Moraxellaceae	Acinetobacter	AODJ.161.82	Basidiomycota	Agaricomycetes	Agaricales	Strophariaceae	Stropharia
Proteobacteria	Gammaproteobacteria	Pseudomonadales	Moraxellaceae	Acinetobacter	AODJ.161.83	Basidiomycota	Agaricomycetes	Boletales	Suillaceae	Suillus
Actinobacteria	Actinobacteria	Pseudonocardiales	Pseudonocardiaceae	Actinokineospora	AODJ.161.115	Ascomycota	Sordariomycetes	Hypocreales	Nectriaceae	Fusarium
Actinobacteria	Actinobacteria	Streptosporangiales	Thermomonosporaceae	Actinomadura	AODJ.161.61	Basidiomycota	Agaricomycetes	Agaricales	Pleurotaceae	Pleurotus
Actinobacteria	Actinobacteria	Actinomycetales	Actinomycetaceae	Actinomyces	AODJ.161.101	Ascomycota	Dothideomycetes	Pleosporales	Pleosporaceae	Alternaria
Actinobacteria	Actinobacteria	Actinomycetales	Actinomycetaceae	Actinomyces	AODJ.161.102	Ascomycota	Sordariomycetes	Diaporthales	Schizoparmaceae	Coniella
Actinobacteria	Actinobacteria	Actinomycetales	Actinomycetaceae	Actinomyces	AODJ.161.107	Ascomycota	Dothideomycetes	Pleosporales	Didymellaceae	Epicoccum
Actinobacteria	Actinobacteria	Actinomycetales	Actinomycetaceae	Actinomyces	AODJ.161.114	Ascomycota	Sordariomycetes	Hypocreales	Nectriaceae	Fusarium
Actinobacteria	Actinobacteria	Actinomycetales	Actinomycetaceae	Actinomyces	AODJ.161.116	Ascomycota	Sordariomycetes	Hypocreales	Nectriaceae	Fusarium
Actinobacteria	Actinobacteria	Actinomycetales	Actinomycetaceae	Actinomyces	AODJ.161.117	Ascomycota	Sordariomycetes	Magnaporthales	Magnaporthaceae	Gaeumannomyces
Actinobacteria	Actinobacteria	Actinomycetales	Actinomycetaceae	Actinomyces	AODJ.161.125	Ascomycota	Eurotiomycetes	Eurotiales	Aspergillaceae	Penicillium
Actinobacteria	Actinobacteria	Actinomycetales	Actinomycetaceae	Actinomyces	AODJ.161.131	Ascomycota	Schizosaccharomycetes	Schizosaccharomycetales	Schizosaccharomycetaceae	Schizosaccharomyces
Actinobacteria	Actinobacteria	Actinomycetales	Actinomycetaceae	Actinomyces	AODJ.161.135	Ascomycota	Dothideomycetes	Pleosporales	Didymellaceae	Epicoccum
Actinobacteria	Actinobacteria	Actinomycetales	Actinomycetaceae	Actinomyces	AODJ.161.136	Ascomycota	Sordariomycetes	Xylariales	Sporocadaceae	Truncatella
Actinobacteria	Actinobacteria	Actinomycetales	Actinomycetaceae	Actinomyces	AODJ.161.152	Ascomycota	Sordariomycetes	Hypocreales	Hypocreaceae	Trichoderma
Actinobacteria	Actinobacteria	Actinomycetales	Actinomycetaceae	Actinomyces	AODJ.161.24	Ascomycota	Sordariomycetes	Hypocreales	Cordycipitaceae	Beauveria
Actinobacteria	Actinobacteria	Actinomycetales	Actinomycetaceae	Actinomyces	AODJ.161.64	Ascomycota	Sordariomycetes	Glomerellales	Plectosphaerellaceae	Verticillium
Actinobacteria	Actinobacteria	Actinomycetales	Actinomycetaceae	Actinomyces	AODJ.161.68	Ascomycota	Eurotiomycetes	Phaeomoniellales	Phaeomoniellaceae	Phaeomoniella
Actinobacteria	Actinobacteria	Actinomycetales	Actinomycetaceae	Actinomyces	AODJ.161.85	Ascomycota	Sordariomycetes	Hypocreales	Hypocreaceae	Trichoderma
Actinobacteria	Actinobacteria	Actinomycetales	Actinomycetaceae	Actinomyces	AODJ.161.93	Ascomycota	Dothideomycetes	Pleosporales	Pleosporaceae	Alternaria
Actinobacteria	Actinobacteria	Actinomycetales	Actinomycetaceae	Actinomyces	AODJ.161.120	Basidiomycota	Agaricomycetes	Boletales	Gyrodontaceae	Gyrodon
Actinobacteria	Actinobacteria	Actinomycetales	Actinomycetaceae	Actinomyces	AODJ.161.22	Basidiomycota	Agaricomycetes	Agaricales	Fistulinaceae	Fistulina
Actinobacteria	Actinobacteria	Actinomycetales	Actinomycetaceae	Actinomyces	AODJ.161.32	Basidiomycota	Agaricomycetes	Polyporales	Laetiporaceae	Laetiporus
Actinobacteria	Actinobacteria	Actinomycetales	Actinomycetaceae	Actinomyces	AODJ.161.33	Basidiomycota	Agaricomycetes	Polyporales	Grifolaceae	Grifola
Actinobacteria	Actinobacteria	Actinomycetales	Actinomycetaceae	Actinomyces	AODJ.161.34	Basidiomycota	Agaricomycetes	Polyporales	Grifolaceae	Grifola
Actinobacteria	Actinobacteria	Actinomycetales	Actinomycetaceae	Actinomyces	AODJ.161.51	Basidiomycota	Agaricomycetes	Agaricales	Lyophyllaceae	Hypsizygus
Actinobacteria	Actinobacteria	Actinomycetales	Actinomycetaceae	Actinomyces	AODJ.161.57	Basidiomycota	Agaricomycetes	Agaricales	Pleurotaceae	Pleurotus
Actinobacteria	Actinobacteria	Actinomycetales	Actinomycetaceae	Actinomyces	AODJ.161.62	Basidiomycota	Agaricomycetes	Polyporales	Polyporaceae	Trametes
Actinobacteria	Actinobacteria	Actinomycetales	Actinomycetaceae	Actinomyces	AODJ.161.70	Basidiomycota	Agaricomycetes	Polyporales	Polyporaceae	Polyporus
Actinobacteria	Actinobacteria	Actinomycetales	Actinomycetaceae	Actinomyces	AODJ.161.73	Basidiomycota	Agaricomycetes	Boletales	Rhizopogonaceae	Rhizopogon
Actinobacteria	Actinobacteria	Actinomycetales	Actinomycetaceae	Actinomyces	AODJ.161.87	Mucoromycota	Mucoromycetes	Mucorales	Mucoraceae	Mucor
Actinobacteria	Actinobacteria	Pseudonocardiales	Pseudonocardiaceae	Actinomycetospora	AODJ.161.117	Ascomycota	Sordariomycetes	Magnaporthales	Magnaporthaceae	Gaeumannomyces
Actinobacteria	Actinobacteria	Pseudonocardiales	Pseudonocardiaceae	Actinomycetospora	AODJ.161.137	Ascomycota	Sordariomycetes	Hypocreales	Cordycipitaceae	Beauveria
Actinobacteria	Actinobacteria	Pseudonocardiales	Pseudonocardiaceae	Actinomycetospora	AODJ.161.85	Ascomycota	Sordariomycetes	Hypocreales	Hypocreaceae	Trichoderma
Actinobacteria	Actinobacteria	Pseudonocardiales	Pseudonocardiaceae	Actinomycetospora	AODJ.161.59	Basidiomycota	Agaricomycetes	Agaricales	Pleurotaceae	Pleurotus
Actinobacteria	Actinobacteria	Micromonosporales	Micromonosporaceae	Actinoplanes	AODJ.161.107	Ascomycota	Dothideomycetes	Pleosporales	Didymellaceae	Epicoccum
Actinobacteria	Actinobacteria	Micromonosporales	Micromonosporaceae	Actinoplanes	AODJ.161.131	Ascomycota	Schizosaccharomycetes	Schizosaccharomycetales	Schizosaccharomycetaceae	Schizosaccharomyces
Actinobacteria	Actinobacteria	Micromonosporales	Micromonosporaceae	Actinoplanes	AODJ.161.99	Ascomycota	Leotiomycetes	Helotiales	Sclerotiniaceae	Botrytis
Actinobacteria	Actinobacteria	Micromonosporales	Micromonosporaceae	Actinoplanes	AODJ.161.151	Basidiomycota	Agaricomycetes	Polyporales	Polyporaceae	Trametes
Actinobacteria	Actinobacteria	Micromonosporales	Micromonosporaceae	Actinoplanes	AODJ.161.156	Basidiomycota	Agaricomycetes	Polyporales	Sparassidaceae	Sparassis
Actinobacteria	Actinobacteria	Micrococcales	Cellulomonadaceae	Actinotalea	AODJ.161.135	Ascomycota	Dothideomycetes	Pleosporales	Didymellaceae	Epicoccum
Actinobacteria	Actinobacteria	Micrococcales	Cellulomonadaceae	Actinotalea	AODJ.161.91	Ascomycota	Dothideomycetes	Pleosporales	Pleosporaceae	Alternaria
Actinobacteria	Actinobacteria	Micrococcales	Cellulomonadaceae	Actinotalea	AODJ.161.93	Ascomycota	Dothideomycetes	Pleosporales	Pleosporaceae	Alternaria
Actinobacteria	Actinobacteria	Micrococcales	Cellulomonadaceae	Actinotalea	AODJ.161.104	Basidiomycota	Agaricomycetes	Agaricales	Psathyrellaceae	Coprinellus
Actinobacteria	Actinobacteria	Micrococcales	Cellulomonadaceae	Actinotalea	AODJ.161.120	Basidiomycota	Agaricomycetes	Boletales	Gyrodontaceae	Gyrodon
Actinobacteria	Actinobacteria	Micrococcales	Cellulomonadaceae	Actinotalea	AODJ.161.140	Basidiomycota	Agaricomycetes	Polyporales	Polyporaceae	Ganoderma
Actinobacteria	Actinobacteria	Micrococcales	Cellulomonadaceae	Actinotalea	AODJ.161.142	Basidiomycota	Agaricomycetes	Agaricales	Omphalotaceae	Omphalotus
Actinobacteria	Actinobacteria	Micrococcales	Cellulomonadaceae	Actinotalea	AODJ.161.70	Basidiomycota	Agaricomycetes	Polyporales	Polyporaceae	Polyporus
Actinobacteria	Actinobacteria	Micrococcales	Cellulomonadaceae	Actinotalea	AODJ.161.81	Basidiomycota	Agaricomycetes	Russulales	Stereaceae	Stereum
Actinobacteria	Actinobacteria	Micrococcales	Cellulomonadaceae	Actinotalea	AODJ.161.69	Ascomycota	Eurotiomycetes	Eurotiales	Aspergillaceae	Aspergillus
Firmicutes	Bacilli	Lactobacillales	Aerococcaceae	Aerococcus	AODJ.161.107	Ascomycota	Dothideomycetes	Pleosporales	Didymellaceae	Epicoccum
Firmicutes	Bacilli	Lactobacillales	Aerococcaceae	Aerococcus	AODJ.161.113	Ascomycota	Sordariomycetes	Hypocreales	Nectriaceae	Fusarium
Firmicutes	Bacilli	Lactobacillales	Aerococcaceae	Aerococcus	AODJ.161.137	Ascomycota	Sordariomycetes	Hypocreales	Cordycipitaceae	Beauveria
Firmicutes	Bacilli	Lactobacillales	Aerococcaceae	Aerococcus	AODJ.161.99	Ascomycota	Leotiomycetes	Helotiales	Sclerotiniaceae	Botrytis
Firmicutes	Bacilli	Lactobacillales	Aerococcaceae	Aerococcus	AODJ.161.15	Basidiomycota	Agaricomycetes	Agaricales	NA	Infundibulicybe
Firmicutes	Bacilli	Lactobacillales	Aerococcaceae	Aerococcus	AODJ.161.156	Basidiomycota	Agaricomycetes	Polyporales	Sparassidaceae	Sparassis
Firmicutes	Bacilli	Lactobacillales	Aerococcaceae	Aerococcus	AODJ.161.46	Basidiomycota	Agaricomycetes	Agaricales	Tricholomataceae	Lepista
Firmicutes	Bacilli	Lactobacillales	Aerococcaceae	Aerococcus	AODJ.161.59	Basidiomycota	Agaricomycetes	Agaricales	Pleurotaceae	Pleurotus
Firmicutes	Bacilli	Lactobacillales	Aerococcaceae	Aerococcus	AODJ.161.74	Basidiomycota	Agaricomycetes	Boletales	Rhizopogonaceae	Rhizopogon
Firmicutes	Bacilli	Lactobacillales	Aerococcaceae	Aerococcus	AODJ.161.81	Basidiomycota	Agaricomycetes	Russulales	Stereaceae	Stereum
Firmicutes	Bacilli	Lactobacillales	Aerococcaceae	Aerococcus	AODJ.161.87	Mucoromycota	Mucoromycetes	Mucorales	Mucoraceae	Mucor
Actinobacteria	Actinobacteria	Propionibacteriales	Nocardioidaceae	Aeromicrobium	AODJ.161.101	Ascomycota	Dothideomycetes	Pleosporales	Pleosporaceae	Alternaria
Actinobacteria	Actinobacteria	Propionibacteriales	Nocardioidaceae	Aeromicrobium	AODJ.161.64	Ascomycota	Sordariomycetes	Glomerellales	Plectosphaerellaceae	Verticillium
Actinobacteria	Actinobacteria	Propionibacteriales	Nocardioidaceae	Aeromicrobium	AODJ.161.93	Ascomycota	Dothideomycetes	Pleosporales	Pleosporaceae	Alternaria
Firmicutes	Bacilli	Lactobacillales	NA	Aerosphaera	AODJ.161.105	Ascomycota	Sordariomycetes	Diaporthales	Schizoparmaceae	Coniella
Firmicutes	Bacilli	Lactobacillales	NA	Aerosphaera	AODJ.161.113	Ascomycota	Sordariomycetes	Hypocreales	Nectriaceae	Fusarium
Firmicutes	Bacilli	Lactobacillales	NA	Aerosphaera	AODJ.161.127	Ascomycota	Eurotiomycetes	Eurotiales	Aspergillaceae	Penicillium
Firmicutes	Bacilli	Lactobacillales	NA	Aerosphaera	AODJ.161.121	Basidiomycota	Agaricomycetes	Agaricales	Tricholomataceae	Laccaria
Firmicutes	Bacilli	Lactobacillales	NA	Aerosphaera	AODJ.161.48	Basidiomycota	Agaricomycetes	Agaricales	Lyophyllaceae	Hypsizygus
Firmicutes	Bacilli	Lactobacillales	NA	Aerosphaera	AODJ.161.62	Basidiomycota	Agaricomycetes	Polyporales	Polyporaceae	Trametes
Firmicutes	Bacilli	Lactobacillales	NA	Aerosphaera	AODJ.161.67	Basidiomycota	Agaricomycetes	Polyporales	Polyporaceae	Trametes
Firmicutes	Bacilli	Lactobacillales	NA	Aerosphaera	AODJ.161.82	Basidiomycota	Agaricomycetes	Agaricales	Strophariaceae	Stropharia
Proteobacteria	Alphaproteobacteria	Rhodobacterales	Rhodobacteraceae	Agaricicola	AODJ.161.107	Ascomycota	Dothideomycetes	Pleosporales	Didymellaceae	Epicoccum
Firmicutes	Clostridia	Clostridiales	Lachnospiraceae	Agathobacter	AODJ.161.74	Basidiomycota	Agaricomycetes	Boletales	Rhizopogonaceae	Rhizopogon
Proteobacteria	Deltaproteobacteria	Myxococcales	Myxococcaceae	Aggregicoccus	AODJ.161.130	Ascomycota	Sordariomycetes	Togniniales	Togniniaceae	Phaeoacremonium
Actinobacteria	Actinobacteria	Micrococcales	Microbacteriaceae	Agrococcus	AODJ.161.100	Ascomycota	Sordariomycetes	Sordariales	Chaetomiaceae	Chaetomium
Actinobacteria	Actinobacteria	Micrococcales	Microbacteriaceae	Agrococcus	AODJ.161.101	Ascomycota	Dothideomycetes	Pleosporales	Pleosporaceae	Alternaria
Actinobacteria	Actinobacteria	Micrococcales	Microbacteriaceae	Agrococcus	AODJ.161.112	Ascomycota	Sordariomycetes	Hypocreales	Nectriaceae	Fusarium
Actinobacteria	Actinobacteria	Micrococcales	Microbacteriaceae	Agrococcus	AODJ.161.113	Ascomycota	Sordariomycetes	Hypocreales	Nectriaceae	Fusarium
Actinobacteria	Actinobacteria	Micrococcales	Microbacteriaceae	Agrococcus	AODJ.161.115	Ascomycota	Sordariomycetes	Hypocreales	Nectriaceae	Fusarium
Actinobacteria	Actinobacteria	Micrococcales	Microbacteriaceae	Agrococcus	AODJ.161.116	Ascomycota	Sordariomycetes	Hypocreales	Nectriaceae	Fusarium
Actinobacteria	Actinobacteria	Micrococcales	Microbacteriaceae	Agrococcus	AODJ.161.117	Ascomycota	Sordariomycetes	Magnaporthales	Magnaporthaceae	Gaeumannomyces
Actinobacteria	Actinobacteria	Micrococcales	Microbacteriaceae	Agrococcus	AODJ.161.118	Ascomycota	Sordariomycetes	Magnaporthales	Magnaporthaceae	Gaeumannomyces
Actinobacteria	Actinobacteria	Micrococcales	Microbacteriaceae	Agrococcus	AODJ.161.124	Ascomycota	Eurotiomycetes	Eurotiales	Aspergillaceae	Penicillium
Actinobacteria	Actinobacteria	Micrococcales	Microbacteriaceae	Agrococcus	AODJ.161.125	Ascomycota	Eurotiomycetes	Eurotiales	Aspergillaceae	Penicillium
Actinobacteria	Actinobacteria	Micrococcales	Microbacteriaceae	Agrococcus	AODJ.161.126	Ascomycota	Eurotiomycetes	Eurotiales	Aspergillaceae	Penicillium
Actinobacteria	Actinobacteria	Micrococcales	Microbacteriaceae	Agrococcus	AODJ.161.127	Ascomycota	Eurotiomycetes	Eurotiales	Aspergillaceae	Penicillium
Actinobacteria	Actinobacteria	Micrococcales	Microbacteriaceae	Agrococcus	AODJ.161.128	Ascomycota	Eurotiomycetes	Eurotiales	Aspergillaceae	Penicillium
Actinobacteria	Actinobacteria	Micrococcales	Microbacteriaceae	Agrococcus	AODJ.161.131	Ascomycota	Schizosaccharomycetes	Schizosaccharomycetales	Schizosaccharomycetaceae	Schizosaccharomyces
Actinobacteria	Actinobacteria	Micrococcales	Microbacteriaceae	Agrococcus	AODJ.161.136	Ascomycota	Sordariomycetes	Xylariales	Sporocadaceae	Truncatella
Actinobacteria	Actinobacteria	Micrococcales	Microbacteriaceae	Agrococcus	AODJ.161.137	Ascomycota	Sordariomycetes	Hypocreales	Cordycipitaceae	Beauveria
Actinobacteria	Actinobacteria	Micrococcales	Microbacteriaceae	Agrococcus	AODJ.161.138	Ascomycota	Sordariomycetes	Hypocreales	Cordycipitaceae	Beauveria
Actinobacteria	Actinobacteria	Micrococcales	Microbacteriaceae	Agrococcus	AODJ.161.149	Ascomycota	Sordariomycetes	Hypocreales	NA	Acremonium
Actinobacteria	Actinobacteria	Micrococcales	Microbacteriaceae	Agrococcus	AODJ.161.38	Ascomycota	Sordariomycetes	Hypocreales	Hypocreaceae	Trichoderma
Actinobacteria	Actinobacteria	Micrococcales	Microbacteriaceae	Agrococcus	AODJ.161.63	Ascomycota	Sordariomycetes	Hypocreales	Hypocreaceae	Trichoderma
Actinobacteria	Actinobacteria	Micrococcales	Microbacteriaceae	Agrococcus	AODJ.161.85	Ascomycota	Sordariomycetes	Hypocreales	Hypocreaceae	Trichoderma
Actinobacteria	Actinobacteria	Micrococcales	Microbacteriaceae	Agrococcus	AODJ.161.86	Basidiomycota	Agaricomycetes	Agaricales	Psathyrellaceae	Psathyrella
Actinobacteria	Actinobacteria	Micrococcales	Microbacteriaceae	Agrococcus	AODJ.161.91	Ascomycota	Dothideomycetes	Pleosporales	Pleosporaceae	Alternaria
Actinobacteria	Actinobacteria	Micrococcales	Microbacteriaceae	Agrococcus	AODJ.161.94	Ascomycota	Eurotiomycetes	Eurotiales	Aspergillaceae	Aspergillus
Actinobacteria	Actinobacteria	Micrococcales	Microbacteriaceae	Agrococcus	AODJ.161.95	Ascomycota	Eurotiomycetes	Eurotiales	Aspergillaceae	Aspergillus
Actinobacteria	Actinobacteria	Micrococcales	Microbacteriaceae	Agrococcus	AODJ.161.96	Ascomycota	Eurotiomycetes	Eurotiales	Aspergillaceae	Aspergillus
Actinobacteria	Actinobacteria	Micrococcales	Microbacteriaceae	Agrococcus	AODJ.161.104	Basidiomycota	Agaricomycetes	Agaricales	Psathyrellaceae	Coprinellus
Actinobacteria	Actinobacteria	Micrococcales	Microbacteriaceae	Agrococcus	AODJ.161.111	Basidiomycota	Agaricomycetes	Hymenochaetales	Hymenochaetaceae	Fomitiporia
Actinobacteria	Actinobacteria	Micrococcales	Microbacteriaceae	Agrococcus	AODJ.161.120	Basidiomycota	Agaricomycetes	Boletales	Gyrodontaceae	Gyrodon
Actinobacteria	Actinobacteria	Micrococcales	Microbacteriaceae	Agrococcus	AODJ.161.121	Basidiomycota	Agaricomycetes	Agaricales	Tricholomataceae	Laccaria
Actinobacteria	Actinobacteria	Micrococcales	Microbacteriaceae	Agrococcus	AODJ.161.133	Basidiomycota	Agaricomycetes	Polyporales	Laetiporaceae	Laetiporus
Actinobacteria	Actinobacteria	Micrococcales	Microbacteriaceae	Agrococcus	AODJ.161.142	Basidiomycota	Agaricomycetes	Agaricales	Omphalotaceae	Omphalotus
Actinobacteria	Actinobacteria	Micrococcales	Microbacteriaceae	Agrococcus	AODJ.161.151	Basidiomycota	Agaricomycetes	Polyporales	Polyporaceae	Trametes
Actinobacteria	Actinobacteria	Micrococcales	Microbacteriaceae	Agrococcus	AODJ.161.154	Basidiomycota	Agaricomycetes	Agaricales	Physalacriaceae	Flammulina
Actinobacteria	Actinobacteria	Micrococcales	Microbacteriaceae	Agrococcus	AODJ.161.155	Basidiomycota	Agaricomycetes	Polyporales	Sparassidaceae	Sparassis
Actinobacteria	Actinobacteria	Micrococcales	Microbacteriaceae	Agrococcus	AODJ.161.157	Basidiomycota	Agaricomycetes	Agaricales	Agaricaceae	Macrolepiota
Actinobacteria	Actinobacteria	Micrococcales	Microbacteriaceae	Agrococcus	AODJ.161.20	Basidiomycota	Agaricomycetes	Polyporales	Polyporaceae	Ganoderma
Actinobacteria	Actinobacteria	Micrococcales	Microbacteriaceae	Agrococcus	AODJ.161.42	Basidiomycota	Agaricomycetes	Agaricales	Strophariaceae	Kuehneromyces
Actinobacteria	Actinobacteria	Micrococcales	Microbacteriaceae	Agrococcus	AODJ.161.48	Basidiomycota	Agaricomycetes	Agaricales	Lyophyllaceae	Hypsizygus
Actinobacteria	Actinobacteria	Micrococcales	Microbacteriaceae	Agrococcus	AODJ.161.49	Basidiomycota	Agaricomycetes	Agaricales	Lyophyllaceae	Hypsizygus
Actinobacteria	Actinobacteria	Micrococcales	Microbacteriaceae	Agrococcus	AODJ.161.59	Basidiomycota	Agaricomycetes	Agaricales	Pleurotaceae	Pleurotus
Actinobacteria	Actinobacteria	Micrococcales	Microbacteriaceae	Agrococcus	AODJ.161.60	Basidiomycota	Agaricomycetes	Agaricales	Pleurotaceae	Pleurotus
Actinobacteria	Actinobacteria	Micrococcales	Microbacteriaceae	Agrococcus	AODJ.161.61	Basidiomycota	Agaricomycetes	Agaricales	Pleurotaceae	Pleurotus
Actinobacteria	Actinobacteria	Micrococcales	Microbacteriaceae	Agrococcus	AODJ.161.66	Basidiomycota	Agaricomycetes	Polyporales	Polyporaceae	Trametes
Actinobacteria	Actinobacteria	Micrococcales	Microbacteriaceae	Agrococcus	AODJ.161.70	Basidiomycota	Agaricomycetes	Polyporales	Polyporaceae	Polyporus
Actinobacteria	Actinobacteria	Micrococcales	Microbacteriaceae	Agrococcus	AODJ.161.72	Basidiomycota	Agaricomycetes	Cantharellales	Ceratobasidiaceae	Ceratobasidium
Actinobacteria	Actinobacteria	Micrococcales	Microbacteriaceae	Agrococcus	AODJ.161.73	Basidiomycota	Agaricomycetes	Boletales	Rhizopogonaceae	Rhizopogon
Actinobacteria	Actinobacteria	Micrococcales	Microbacteriaceae	Agrococcus	AODJ.161.74	Basidiomycota	Agaricomycetes	Boletales	Rhizopogonaceae	Rhizopogon
Actinobacteria	Actinobacteria	Micrococcales	Microbacteriaceae	Agrococcus	AODJ.161.81	Basidiomycota	Agaricomycetes	Russulales	Stereaceae	Stereum
Actinobacteria	Actinobacteria	Micrococcales	Microbacteriaceae	Agrococcus	AODJ.161.98	Basidiomycota	Agaricomycetes	Agaricales	Cortinariaceae	Hebeloma
Actinobacteria	Actinobacteria	Micrococcales	Microbacteriaceae	Agrococcus	AODJ.161.87	Mucoromycota	Mucoromycetes	Mucorales	Mucoraceae	Mucor
Actinobacteria	Actinobacteria	Micrococcales	Microbacteriaceae	Agrococcus	AODJ.161.69	Ascomycota	Eurotiomycetes	Eurotiales	Aspergillaceae	Aspergillus
Actinobacteria	Actinobacteria	Micrococcales	Microbacteriaceae	Agromyces	AODJ.161.131	Ascomycota	Schizosaccharomycetes	Schizosaccharomycetales	Schizosaccharomycetaceae	Schizosaccharomyces
Actinobacteria	Actinobacteria	Micrococcales	Microbacteriaceae	Agromyces	AODJ.161.94	Ascomycota	Eurotiomycetes	Eurotiales	Aspergillaceae	Aspergillus
Proteobacteria	Betaproteobacteria	Burkholderiales	Alcaligenaceae	Alcaligenes	AODJ.161.128	Ascomycota	Eurotiomycetes	Eurotiales	Aspergillaceae	Penicillium
Proteobacteria	Betaproteobacteria	Burkholderiales	Alcaligenaceae	Alcaligenes	AODJ.161.152	Ascomycota	Sordariomycetes	Hypocreales	Hypocreaceae	Trichoderma
Proteobacteria	Betaproteobacteria	Burkholderiales	Alcaligenaceae	Alcaligenes	AODJ.161.68	Ascomycota	Eurotiomycetes	Phaeomoniellales	Phaeomoniellaceae	Phaeomoniella
Proteobacteria	Betaproteobacteria	Burkholderiales	Alcaligenaceae	Alcaligenes	AODJ.161.142	Basidiomycota	Agaricomycetes	Agaricales	Omphalotaceae	Omphalotus
Proteobacteria	Betaproteobacteria	Burkholderiales	Alcaligenaceae	Alcaligenes	AODJ.161.53	Basidiomycota	Agaricomycetes	Agaricales	Marasmiaceae	Marasmius
Bacteroidetes	Flavobacteriia	Flavobacteriales	Flavobacteriaceae	Algoriella	AODJ.161.132	Ascomycota	Sordariomycetes	Sordariales	Sordariaceae	Sordaria
Bacteroidetes	Flavobacteriia	Flavobacteriales	Flavobacteriaceae	Algoriella	AODJ.161.92	Ascomycota	Dothideomycetes	Pleosporales	Pleosporaceae	Alternaria
Bacteroidetes	Cytophagia	Cytophagales	Cyclobacteriaceae	Algoriphagus	AODJ.161.149	Ascomycota	Sordariomycetes	Hypocreales	NA	Acremonium
Bacteroidetes	Cytophagia	Cytophagales	Cyclobacteriaceae	Algoriphagus	AODJ.161.121	Basidiomycota	Agaricomycetes	Agaricales	Tricholomataceae	Laccaria
Proteobacteria	Alphaproteobacteria	Rhizobiales	Phyllobacteriaceae	Aliihoeflea	AODJ.161.112	Ascomycota	Sordariomycetes	Hypocreales	Nectriaceae	Fusarium
Proteobacteria	Alphaproteobacteria	Rhizobiales	Phyllobacteriaceae	Aliihoeflea	AODJ.161.142	Basidiomycota	Agaricomycetes	Agaricales	Omphalotaceae	Omphalotus
Proteobacteria	Alphaproteobacteria	Rhizobiales	Phyllobacteriaceae	Aliihoeflea	AODJ.161.35	Basidiomycota	Agaricomycetes	Polyporales	Grifolaceae	Grifola
Proteobacteria	Gammaproteobacteria	Alteromonadales	Alteromonadaceae	Alishewanella	AODJ.161.25	Ascomycota	Sordariomycetes	Hypocreales	Cordycipitaceae	Beauveria
Proteobacteria	Gammaproteobacteria	Alteromonadales	Alteromonadaceae	Alishewanella	AODJ.161.22	Basidiomycota	Agaricomycetes	Agaricales	Fistulinaceae	Fistulina
Proteobacteria	Gammaproteobacteria	Alteromonadales	Alteromonadaceae	Alishewanella	AODJ.161.33	Basidiomycota	Agaricomycetes	Polyporales	Grifolaceae	Grifola
Bacteroidetes	Bacteroidia	Bacteroidales	Rikenellaceae	Alistipes	AODJ.161.61	Basidiomycota	Agaricomycetes	Agaricales	Pleurotaceae	Pleurotus
Cyanobacteria	NA	Chroococcidiopsidales	Chroococcidiopsidaceae	Aliterella	AODJ.161.93	Ascomycota	Dothideomycetes	Pleosporales	Pleosporaceae	Alternaria
Cyanobacteria	NA	Chroococcidiopsidales	Chroococcidiopsidaceae	Aliterella	AODJ.161.82	Basidiomycota	Agaricomycetes	Agaricales	Strophariaceae	Stropharia
Firmicutes	Bacilli	Bacillales	Bacillaceae	Alkalicoccus	AODJ.161.128	Ascomycota	Eurotiomycetes	Eurotiales	Aspergillaceae	Penicillium
Proteobacteria	Gammaproteobacteria	Pseudomonadales	Moraxellaceae	Alkanindiges	AODJ.161.101	Ascomycota	Dothideomycetes	Pleosporales	Pleosporaceae	Alternaria
Bacteroidetes	Bacteroidia	Bacteroidales	Prevotellaceae	Alloprevotella	AODJ.161.100	Ascomycota	Sordariomycetes	Sordariales	Chaetomiaceae	Chaetomium
Bacteroidetes	Bacteroidia	Bacteroidales	Prevotellaceae	Alloprevotella	AODJ.161.131	Ascomycota	Schizosaccharomycetes	Schizosaccharomycetales	Schizosaccharomycetaceae	Schizosaccharomyces
Bacteroidetes	Bacteroidia	Bacteroidales	Prevotellaceae	Alloprevotella	AODJ.161.142	Basidiomycota	Agaricomycetes	Agaricales	Omphalotaceae	Omphalotus
Bacteroidetes	Bacteroidia	Bacteroidales	Prevotellaceae	Alloprevotella	AODJ.161.21	Basidiomycota	Agaricomycetes	Polyporales	Grifolaceae	Grifola
Bacteroidetes	Bacteroidia	Bacteroidales	Prevotellaceae	Alloprevotella	AODJ.161.51	Basidiomycota	Agaricomycetes	Agaricales	Lyophyllaceae	Hypsizygus
Bacteroidetes	Bacteroidia	Bacteroidales	Prevotellaceae	Alloprevotella	AODJ.161.57	Basidiomycota	Agaricomycetes	Agaricales	Pleurotaceae	Pleurotus
Proteobacteria	Alphaproteobacteria	Rhizobiales	Rhizobiaceae	Rhizobium	AODJ.161.103	Ascomycota	Sordariomycetes	Diaporthales	Schizoparmaceae	Coniella
Proteobacteria	Alphaproteobacteria	Rhizobiales	Rhizobiaceae	Rhizobium	AODJ.161.105	Ascomycota	Sordariomycetes	Diaporthales	Schizoparmaceae	Coniella
Proteobacteria	Alphaproteobacteria	Rhizobiales	Rhizobiaceae	Rhizobium	AODJ.161.107	Ascomycota	Dothideomycetes	Pleosporales	Didymellaceae	Epicoccum
Proteobacteria	Alphaproteobacteria	Rhizobiales	Rhizobiaceae	Rhizobium	AODJ.161.112	Ascomycota	Sordariomycetes	Hypocreales	Nectriaceae	Fusarium
Proteobacteria	Alphaproteobacteria	Rhizobiales	Rhizobiaceae	Rhizobium	AODJ.161.113	Ascomycota	Sordariomycetes	Hypocreales	Nectriaceae	Fusarium
Proteobacteria	Alphaproteobacteria	Rhizobiales	Rhizobiaceae	Rhizobium	AODJ.161.114	Ascomycota	Sordariomycetes	Hypocreales	Nectriaceae	Fusarium
Proteobacteria	Alphaproteobacteria	Rhizobiales	Rhizobiaceae	Rhizobium	AODJ.161.115	Ascomycota	Sordariomycetes	Hypocreales	Nectriaceae	Fusarium
Proteobacteria	Alphaproteobacteria	Rhizobiales	Rhizobiaceae	Rhizobium	AODJ.161.116	Ascomycota	Sordariomycetes	Hypocreales	Nectriaceae	Fusarium
Proteobacteria	Alphaproteobacteria	Rhizobiales	Rhizobiaceae	Rhizobium	AODJ.161.117	Ascomycota	Sordariomycetes	Magnaporthales	Magnaporthaceae	Gaeumannomyces
Proteobacteria	Alphaproteobacteria	Rhizobiales	Rhizobiaceae	Rhizobium	AODJ.161.118	Ascomycota	Sordariomycetes	Magnaporthales	Magnaporthaceae	Gaeumannomyces
Proteobacteria	Alphaproteobacteria	Rhizobiales	Rhizobiaceae	Rhizobium	AODJ.161.125	Ascomycota	Eurotiomycetes	Eurotiales	Aspergillaceae	Penicillium
Proteobacteria	Alphaproteobacteria	Rhizobiales	Rhizobiaceae	Rhizobium	AODJ.161.129	Ascomycota	Sordariomycetes	Togniniales	Togniniaceae	Phaeoacremonium
Proteobacteria	Alphaproteobacteria	Rhizobiales	Rhizobiaceae	Rhizobium	AODJ.161.130	Ascomycota	Sordariomycetes	Togniniales	Togniniaceae	Phaeoacremonium
Proteobacteria	Alphaproteobacteria	Rhizobiales	Rhizobiaceae	Rhizobium	AODJ.161.132	Ascomycota	Sordariomycetes	Sordariales	Sordariaceae	Sordaria
Proteobacteria	Alphaproteobacteria	Rhizobiales	Rhizobiaceae	Rhizobium	AODJ.161.134	Ascomycota	Sordariomycetes	Hypocreales	Ophiocordycipitaceae	Purpureocillium
Proteobacteria	Alphaproteobacteria	Rhizobiales	Rhizobiaceae	Rhizobium	AODJ.161.135	Ascomycota	Dothideomycetes	Pleosporales	Didymellaceae	Epicoccum
Proteobacteria	Alphaproteobacteria	Rhizobiales	Rhizobiaceae	Rhizobium	AODJ.161.137	Ascomycota	Sordariomycetes	Hypocreales	Cordycipitaceae	Beauveria
Proteobacteria	Alphaproteobacteria	Rhizobiales	Rhizobiaceae	Rhizobium	AODJ.161.138	Ascomycota	Sordariomycetes	Hypocreales	Cordycipitaceae	Beauveria
Proteobacteria	Alphaproteobacteria	Rhizobiales	Rhizobiaceae	Rhizobium	AODJ.161.149	Ascomycota	Sordariomycetes	Hypocreales	NA	Acremonium
Proteobacteria	Alphaproteobacteria	Rhizobiales	Rhizobiaceae	Rhizobium	AODJ.161.18	Basidiomycota	Agaricomycetes	Agaricales	Strophariaceae	Kuehneromyces
Proteobacteria	Alphaproteobacteria	Rhizobiales	Rhizobiaceae	Rhizobium	AODJ.161.19	Ascomycota	Sordariomycetes	Hypocreales	Ophiocordycipitaceae	Tolypocladium
Proteobacteria	Alphaproteobacteria	Rhizobiales	Rhizobiaceae	Rhizobium	AODJ.161.23	Ascomycota	Sordariomycetes	Hypocreales	Cordycipitaceae	Beauveria
Proteobacteria	Alphaproteobacteria	Rhizobiales	Rhizobiaceae	Rhizobium	AODJ.161.24	Ascomycota	Sordariomycetes	Hypocreales	Cordycipitaceae	Beauveria
Proteobacteria	Alphaproteobacteria	Rhizobiales	Rhizobiaceae	Rhizobium	AODJ.161.25	Ascomycota	Sordariomycetes	Hypocreales	Cordycipitaceae	Beauveria
Proteobacteria	Alphaproteobacteria	Rhizobiales	Rhizobiaceae	Rhizobium	AODJ.161.26	Ascomycota	Sordariomycetes	Hypocreales	Cordycipitaceae	Beauveria
Proteobacteria	Alphaproteobacteria	Rhizobiales	Rhizobiaceae	Rhizobium	AODJ.161.27	Ascomycota	Sordariomycetes	Hypocreales	Cordycipitaceae	Beauveria
Proteobacteria	Alphaproteobacteria	Rhizobiales	Rhizobiaceae	Rhizobium	AODJ.161.28	Ascomycota	Sordariomycetes	Hypocreales	Cordycipitaceae	Beauveria
Proteobacteria	Alphaproteobacteria	Rhizobiales	Rhizobiaceae	Rhizobium	AODJ.161.29	Ascomycota	Sordariomycetes	Hypocreales	Nectriaceae	Fusarium
Proteobacteria	Alphaproteobacteria	Rhizobiales	Rhizobiaceae	Rhizobium	AODJ.161.38	Ascomycota	Sordariomycetes	Hypocreales	Hypocreaceae	Trichoderma
Proteobacteria	Alphaproteobacteria	Rhizobiales	Rhizobiaceae	Rhizobium	AODJ.161.63	Ascomycota	Sordariomycetes	Hypocreales	Hypocreaceae	Trichoderma
Proteobacteria	Alphaproteobacteria	Rhizobiales	Rhizobiaceae	Rhizobium	AODJ.161.80	Ascomycota	Sordariomycetes	Hypocreales	NA	Calcarisporium
Proteobacteria	Alphaproteobacteria	Rhizobiales	Rhizobiaceae	Rhizobium	AODJ.161.86	Basidiomycota	Agaricomycetes	Agaricales	Psathyrellaceae	Psathyrella
Proteobacteria	Alphaproteobacteria	Rhizobiales	Rhizobiaceae	Rhizobium	AODJ.161.90	Ascomycota	Pezizomycetes	Pezizales	Morchellaceae	Morchella
Proteobacteria	Alphaproteobacteria	Rhizobiales	Rhizobiaceae	Rhizobium	AODJ.161.91	Ascomycota	Dothideomycetes	Pleosporales	Pleosporaceae	Alternaria
Proteobacteria	Alphaproteobacteria	Rhizobiales	Rhizobiaceae	Rhizobium	AODJ.161.92	Ascomycota	Dothideomycetes	Pleosporales	Pleosporaceae	Alternaria
Proteobacteria	Alphaproteobacteria	Rhizobiales	Rhizobiaceae	Rhizobium	AODJ.161.93	Ascomycota	Dothideomycetes	Pleosporales	Pleosporaceae	Alternaria
Proteobacteria	Alphaproteobacteria	Rhizobiales	Rhizobiaceae	Rhizobium	AODJ.161.95	Ascomycota	Eurotiomycetes	Eurotiales	Aspergillaceae	Aspergillus
Proteobacteria	Alphaproteobacteria	Rhizobiales	Rhizobiaceae	Rhizobium	AODJ.161.104	Basidiomycota	Agaricomycetes	Agaricales	Psathyrellaceae	Coprinellus
Proteobacteria	Alphaproteobacteria	Rhizobiales	Rhizobiaceae	Rhizobium	AODJ.161.111	Basidiomycota	Agaricomycetes	Hymenochaetales	Hymenochaetaceae	Fomitiporia
Proteobacteria	Alphaproteobacteria	Rhizobiales	Rhizobiaceae	Rhizobium	AODJ.161.120	Basidiomycota	Agaricomycetes	Boletales	Gyrodontaceae	Gyrodon
Proteobacteria	Alphaproteobacteria	Rhizobiales	Rhizobiaceae	Rhizobium	AODJ.161.121	Basidiomycota	Agaricomycetes	Agaricales	Tricholomataceae	Laccaria
Proteobacteria	Alphaproteobacteria	Rhizobiales	Rhizobiaceae	Rhizobium	AODJ.161.13	Basidiomycota	Agaricomycetes	Agaricales	Bolbitiaceae	Agrocybe
Proteobacteria	Alphaproteobacteria	Rhizobiales	Rhizobiaceae	Rhizobium	AODJ.161.139	Basidiomycota	Agaricomycetes	Agaricales	Physalacriaceae	Armillaria
Proteobacteria	Alphaproteobacteria	Rhizobiales	Rhizobiaceae	Rhizobium	AODJ.161.14	Basidiomycota	Agaricomycetes	Agaricales	Fistulinaceae	Fistulina
Proteobacteria	Alphaproteobacteria	Rhizobiales	Rhizobiaceae	Rhizobium	AODJ.161.140	Basidiomycota	Agaricomycetes	Polyporales	Polyporaceae	Ganoderma
Proteobacteria	Alphaproteobacteria	Rhizobiales	Rhizobiaceae	Rhizobium	AODJ.161.141	Basidiomycota	Agaricomycetes	Polyporales	Polyporaceae	Ganoderma
Proteobacteria	Alphaproteobacteria	Rhizobiales	Rhizobiaceae	Rhizobium	AODJ.161.143	Basidiomycota	Agaricomycetes	Agaricales	Tricholomataceae	Lepista
Proteobacteria	Alphaproteobacteria	Rhizobiales	Rhizobiaceae	Rhizobium	AODJ.161.144	Basidiomycota	Agaricomycetes	Agaricales	Tricholomataceae	Lepista
Proteobacteria	Alphaproteobacteria	Rhizobiales	Rhizobiaceae	Rhizobium	AODJ.161.145	Basidiomycota	Agaricomycetes	Agaricales	Marasmiaceae	Marasmius
Proteobacteria	Alphaproteobacteria	Rhizobiales	Rhizobiaceae	Rhizobium	AODJ.161.146	Basidiomycota	Agaricomycetes	Agaricales	Mycenaceae	Panellus
Proteobacteria	Alphaproteobacteria	Rhizobiales	Rhizobiaceae	Rhizobium	AODJ.161.147	Basidiomycota	Agaricomycetes	Agaricales	Omphalotaceae	Omphalotus
Proteobacteria	Alphaproteobacteria	Rhizobiales	Rhizobiaceae	Rhizobium	AODJ.161.148	Basidiomycota	Agaricomycetes	Agaricales	Mycenaceae	Panellus
Proteobacteria	Alphaproteobacteria	Rhizobiales	Rhizobiaceae	Rhizobium	AODJ.161.15	Basidiomycota	Agaricomycetes	Agaricales	NA	Infundibulicybe
Proteobacteria	Alphaproteobacteria	Rhizobiales	Rhizobiaceae	Rhizobium	AODJ.161.151	Basidiomycota	Agaricomycetes	Polyporales	Polyporaceae	Trametes
Proteobacteria	Alphaproteobacteria	Rhizobiales	Rhizobiaceae	Rhizobium	AODJ.161.154	Basidiomycota	Agaricomycetes	Agaricales	Physalacriaceae	Flammulina
Proteobacteria	Alphaproteobacteria	Rhizobiales	Rhizobiaceae	Rhizobium	AODJ.161.155	Basidiomycota	Agaricomycetes	Polyporales	Sparassidaceae	Sparassis
Proteobacteria	Alphaproteobacteria	Rhizobiales	Rhizobiaceae	Rhizobium	AODJ.161.156	Basidiomycota	Agaricomycetes	Polyporales	Sparassidaceae	Sparassis
Proteobacteria	Alphaproteobacteria	Rhizobiales	Rhizobiaceae	Rhizobium	AODJ.161.157	Basidiomycota	Agaricomycetes	Agaricales	Agaricaceae	Macrolepiota
Proteobacteria	Alphaproteobacteria	Rhizobiales	Rhizobiaceae	Rhizobium	AODJ.161.16	Basidiomycota	Agaricomycetes	Agaricales	Agaricaceae	Coprinus
Proteobacteria	Alphaproteobacteria	Rhizobiales	Rhizobiaceae	Rhizobium	AODJ.161.20	Basidiomycota	Agaricomycetes	Polyporales	Polyporaceae	Ganoderma
Proteobacteria	Alphaproteobacteria	Rhizobiales	Rhizobiaceae	Rhizobium	AODJ.161.21	Basidiomycota	Agaricomycetes	Polyporales	Grifolaceae	Grifola
Proteobacteria	Alphaproteobacteria	Rhizobiales	Rhizobiaceae	Rhizobium	AODJ.161.22	Basidiomycota	Agaricomycetes	Agaricales	Fistulinaceae	Fistulina
Proteobacteria	Alphaproteobacteria	Rhizobiales	Rhizobiaceae	Rhizobium	AODJ.161.30	Basidiomycota	Agaricomycetes	Polyporales	Polyporaceae	Ganoderma
Proteobacteria	Alphaproteobacteria	Rhizobiales	Rhizobiaceae	Rhizobium	AODJ.161.31	Basidiomycota	Agaricomycetes	Polyporales	Polyporaceae	Ganoderma
Proteobacteria	Alphaproteobacteria	Rhizobiales	Rhizobiaceae	Rhizobium	AODJ.161.32	Basidiomycota	Agaricomycetes	Polyporales	Laetiporaceae	Laetiporus
Proteobacteria	Alphaproteobacteria	Rhizobiales	Rhizobiaceae	Rhizobium	AODJ.161.33	Basidiomycota	Agaricomycetes	Polyporales	Grifolaceae	Grifola
Proteobacteria	Alphaproteobacteria	Rhizobiales	Rhizobiaceae	Rhizobium	AODJ.161.34	Basidiomycota	Agaricomycetes	Polyporales	Grifolaceae	Grifola
Proteobacteria	Alphaproteobacteria	Rhizobiales	Rhizobiaceae	Rhizobium	AODJ.161.35	Basidiomycota	Agaricomycetes	Polyporales	Grifolaceae	Grifola
Proteobacteria	Alphaproteobacteria	Rhizobiales	Rhizobiaceae	Rhizobium	AODJ.161.36	Basidiomycota	Agaricomycetes	Russulales	Hericiaceae	Hericium
Proteobacteria	Alphaproteobacteria	Rhizobiales	Rhizobiaceae	Rhizobium	AODJ.161.37	Basidiomycota	Agaricomycetes	Russulales	Hericiaceae	Hericium
Proteobacteria	Alphaproteobacteria	Rhizobiales	Rhizobiaceae	Rhizobium	AODJ.161.41	Basidiomycota	Agaricomycetes	Agaricales	Lyophyllaceae	Hypsizygus
Proteobacteria	Alphaproteobacteria	Rhizobiales	Rhizobiaceae	Rhizobium	AODJ.161.42	Basidiomycota	Agaricomycetes	Agaricales	Strophariaceae	Kuehneromyces
Proteobacteria	Alphaproteobacteria	Rhizobiales	Rhizobiaceae	Rhizobium	AODJ.161.44	Basidiomycota	Agaricomycetes	Polyporales	Laetiporaceae	Laetiporus
Proteobacteria	Alphaproteobacteria	Rhizobiales	Rhizobiaceae	Rhizobium	AODJ.161.46	Basidiomycota	Agaricomycetes	Agaricales	Tricholomataceae	Lepista
Proteobacteria	Alphaproteobacteria	Rhizobiales	Rhizobiaceae	Rhizobium	AODJ.161.47	Basidiomycota	Agaricomycetes	Agaricales	Tricholomataceae	Lepista
Proteobacteria	Alphaproteobacteria	Rhizobiales	Rhizobiaceae	Rhizobium	AODJ.161.48	Basidiomycota	Agaricomycetes	Agaricales	Lyophyllaceae	Hypsizygus
Proteobacteria	Alphaproteobacteria	Rhizobiales	Rhizobiaceae	Rhizobium	AODJ.161.50	Basidiomycota	Agaricomycetes	Agaricales	Lyophyllaceae	Hypsizygus
Proteobacteria	Alphaproteobacteria	Rhizobiales	Rhizobiaceae	Rhizobium	AODJ.161.51	Basidiomycota	Agaricomycetes	Agaricales	Lyophyllaceae	Hypsizygus
Proteobacteria	Alphaproteobacteria	Rhizobiales	Rhizobiaceae	Rhizobium	AODJ.161.52	Basidiomycota	Agaricomycetes	Agaricales	Lyophyllaceae	Lyophyllum
Proteobacteria	Alphaproteobacteria	Rhizobiales	Rhizobiaceae	Rhizobium	AODJ.161.53	Basidiomycota	Agaricomycetes	Agaricales	Marasmiaceae	Marasmius
Proteobacteria	Alphaproteobacteria	Rhizobiales	Rhizobiaceae	Rhizobium	AODJ.161.57	Basidiomycota	Agaricomycetes	Agaricales	Pleurotaceae	Pleurotus
Proteobacteria	Alphaproteobacteria	Rhizobiales	Rhizobiaceae	Rhizobium	AODJ.161.58	Basidiomycota	Agaricomycetes	Agaricales	Pleurotaceae	Pleurotus
Proteobacteria	Alphaproteobacteria	Rhizobiales	Rhizobiaceae	Rhizobium	AODJ.161.60	Basidiomycota	Agaricomycetes	Agaricales	Pleurotaceae	Pleurotus
Proteobacteria	Alphaproteobacteria	Rhizobiales	Rhizobiaceae	Rhizobium	AODJ.161.61	Basidiomycota	Agaricomycetes	Agaricales	Pleurotaceae	Pleurotus
Proteobacteria	Alphaproteobacteria	Rhizobiales	Rhizobiaceae	Rhizobium	AODJ.161.62	Basidiomycota	Agaricomycetes	Polyporales	Polyporaceae	Trametes
Proteobacteria	Alphaproteobacteria	Rhizobiales	Rhizobiaceae	Rhizobium	AODJ.161.65	Basidiomycota	Agaricomycetes	Polyporales	Polyporaceae	Trametes
Proteobacteria	Alphaproteobacteria	Rhizobiales	Rhizobiaceae	Rhizobium	AODJ.161.66	Basidiomycota	Agaricomycetes	Polyporales	Polyporaceae	Trametes
Proteobacteria	Alphaproteobacteria	Rhizobiales	Rhizobiaceae	Rhizobium	AODJ.161.67	Basidiomycota	Agaricomycetes	Polyporales	Polyporaceae	Trametes
Proteobacteria	Alphaproteobacteria	Rhizobiales	Rhizobiaceae	Rhizobium	AODJ.161.70	Basidiomycota	Agaricomycetes	Polyporales	Polyporaceae	Polyporus
Proteobacteria	Alphaproteobacteria	Rhizobiales	Rhizobiaceae	Rhizobium	AODJ.161.72	Basidiomycota	Agaricomycetes	Cantharellales	Ceratobasidiaceae	Ceratobasidium
Proteobacteria	Alphaproteobacteria	Rhizobiales	Rhizobiaceae	Rhizobium	AODJ.161.73	Basidiomycota	Agaricomycetes	Boletales	Rhizopogonaceae	Rhizopogon
Proteobacteria	Alphaproteobacteria	Rhizobiales	Rhizobiaceae	Rhizobium	AODJ.161.74	Basidiomycota	Agaricomycetes	Boletales	Rhizopogonaceae	Rhizopogon
Proteobacteria	Alphaproteobacteria	Rhizobiales	Rhizobiaceae	Rhizobium	AODJ.161.77	Basidiomycota	Agaricomycetes	Agaricales	Pleurotaceae	Pleurotus
Proteobacteria	Alphaproteobacteria	Rhizobiales	Rhizobiaceae	Rhizobium	AODJ.161.81	Basidiomycota	Agaricomycetes	Russulales	Stereaceae	Stereum
Proteobacteria	Alphaproteobacteria	Rhizobiales	Rhizobiaceae	Rhizobium	AODJ.161.82	Basidiomycota	Agaricomycetes	Agaricales	Strophariaceae	Stropharia
Proteobacteria	Alphaproteobacteria	Rhizobiales	Rhizobiaceae	Rhizobium	AODJ.161.87	Mucoromycota	Mucoromycetes	Mucorales	Mucoraceae	Mucor
Proteobacteria	Alphaproteobacteria	Rhizobiales	Rhizobiaceae	Rhizobium	AODJ.161.69	Ascomycota	Eurotiomycetes	Eurotiales	Aspergillaceae	Aspergillus
Proteobacteria	Alphaproteobacteria	Sphingomonadales	Erythrobacteraceae	Altererythrobacter	AODJ.161.112	Ascomycota	Sordariomycetes	Hypocreales	Nectriaceae	Fusarium
Proteobacteria	Alphaproteobacteria	Sphingomonadales	Erythrobacteraceae	Altererythrobacter	AODJ.161.136	Ascomycota	Sordariomycetes	Xylariales	Sporocadaceae	Truncatella
Proteobacteria	Alphaproteobacteria	Sphingomonadales	Erythrobacteraceae	Altererythrobacter	AODJ.161.38	Ascomycota	Sordariomycetes	Hypocreales	Hypocreaceae	Trichoderma
Proteobacteria	Alphaproteobacteria	Sphingomonadales	Erythrobacteraceae	Altererythrobacter	AODJ.161.92	Ascomycota	Dothideomycetes	Pleosporales	Pleosporaceae	Alternaria
Proteobacteria	Alphaproteobacteria	Sphingomonadales	Erythrobacteraceae	Altererythrobacter	AODJ.161.142	Basidiomycota	Agaricomycetes	Agaricales	Omphalotaceae	Omphalotus
Proteobacteria	Alphaproteobacteria	Sphingomonadales	Erythrobacteraceae	Altererythrobacter	AODJ.161.84	Basidiomycota	Agaricomycetes	Boletales	Gyrodontaceae	Gyrodon
Proteobacteria	Alphaproteobacteria	Rhodobacterales	Rhodobacteraceae	Amaricoccus	AODJ.161.134	Ascomycota	Sordariomycetes	Hypocreales	Ophiocordycipitaceae	Purpureocillium
Proteobacteria	Alphaproteobacteria	Rhodobacterales	Rhodobacteraceae	Amaricoccus	AODJ.161.18	Basidiomycota	Agaricomycetes	Agaricales	Strophariaceae	Kuehneromyces
Proteobacteria	Alphaproteobacteria	Rhodobacterales	Rhodobacteraceae	Amaricoccus	AODJ.161.104	Basidiomycota	Agaricomycetes	Agaricales	Psathyrellaceae	Coprinellus
Proteobacteria	Alphaproteobacteria	Rhodobacterales	Rhodobacteraceae	Amaricoccus	AODJ.161.151	Basidiomycota	Agaricomycetes	Polyporales	Polyporaceae	Trametes
Proteobacteria	Alphaproteobacteria	Rhodobacterales	Rhodobacteraceae	Amaricoccus	AODJ.161.59	Basidiomycota	Agaricomycetes	Agaricales	Pleurotaceae	Pleurotus
Proteobacteria	Alphaproteobacteria	Rhodobacterales	Rhodobacteraceae	Amaricoccus	AODJ.161.66	Basidiomycota	Agaricomycetes	Polyporales	Polyporaceae	Trametes
Proteobacteria	Alphaproteobacteria	Rhizobiales	Phyllobacteriaceae	Aminobacter	AODJ.161.19	Ascomycota	Sordariomycetes	Hypocreales	Ophiocordycipitaceae	Tolypocladium
Proteobacteria	Alphaproteobacteria	Rhizobiales	Phyllobacteriaceae	Aminobacter	AODJ.161.24	Ascomycota	Sordariomycetes	Hypocreales	Cordycipitaceae	Beauveria
Proteobacteria	Alphaproteobacteria	Rhizobiales	Phyllobacteriaceae	Aminobacter	AODJ.161.25	Ascomycota	Sordariomycetes	Hypocreales	Cordycipitaceae	Beauveria
Proteobacteria	Alphaproteobacteria	Rhizobiales	Phyllobacteriaceae	Aminobacter	AODJ.161.13	Basidiomycota	Agaricomycetes	Agaricales	Bolbitiaceae	Agrocybe
Proteobacteria	Alphaproteobacteria	Rhizobiales	Phyllobacteriaceae	Aminobacter	AODJ.161.146	Basidiomycota	Agaricomycetes	Agaricales	Mycenaceae	Panellus
Proteobacteria	Alphaproteobacteria	Rhizobiales	Phyllobacteriaceae	Aminobacter	AODJ.161.148	Basidiomycota	Agaricomycetes	Agaricales	Mycenaceae	Panellus
Proteobacteria	Alphaproteobacteria	Rhizobiales	Phyllobacteriaceae	Aminobacter	AODJ.161.15	Basidiomycota	Agaricomycetes	Agaricales	NA	Infundibulicybe
Proteobacteria	Alphaproteobacteria	Rhizobiales	Phyllobacteriaceae	Aminobacter	AODJ.161.51	Basidiomycota	Agaricomycetes	Agaricales	Lyophyllaceae	Hypsizygus
Proteobacteria	Alphaproteobacteria	Rhizobiales	Phyllobacteriaceae	Aminobacter	AODJ.161.65	Basidiomycota	Agaricomycetes	Polyporales	Polyporaceae	Trametes
Firmicutes	Bacilli	Bacillales	Paenibacillaceae	Ammoniphilus	AODJ.161.74	Basidiomycota	Agaricomycetes	Boletales	Rhizopogonaceae	Rhizopogon
Proteobacteria	Alphaproteobacteria	Parvularculales	Parvularculaceae	Amphiplicatus	AODJ.161.85	Ascomycota	Sordariomycetes	Hypocreales	Hypocreaceae	Trichoderma
Firmicutes	Bacilli	Bacillales	Bacillaceae	Anaerobacillus	AODJ.161.128	Ascomycota	Eurotiomycetes	Eurotiales	Aspergillaceae	Penicillium
Firmicutes	Tissierellia	Tissierellales	Peptoniphilaceae	Anaerococcus	AODJ.161.105	Ascomycota	Sordariomycetes	Diaporthales	Schizoparmaceae	Coniella
Firmicutes	Tissierellia	Tissierellales	Peptoniphilaceae	Anaerococcus	AODJ.161.107	Ascomycota	Dothideomycetes	Pleosporales	Didymellaceae	Epicoccum
Firmicutes	Tissierellia	Tissierellales	Peptoniphilaceae	Anaerococcus	AODJ.161.113	Ascomycota	Sordariomycetes	Hypocreales	Nectriaceae	Fusarium
Firmicutes	Tissierellia	Tissierellales	Peptoniphilaceae	Anaerococcus	AODJ.161.114	Ascomycota	Sordariomycetes	Hypocreales	Nectriaceae	Fusarium
Firmicutes	Tissierellia	Tissierellales	Peptoniphilaceae	Anaerococcus	AODJ.161.122	Ascomycota	Pezizomycetes	Pezizales	Morchellaceae	Morchella
Firmicutes	Tissierellia	Tissierellales	Peptoniphilaceae	Anaerococcus	AODJ.161.124	Ascomycota	Eurotiomycetes	Eurotiales	Aspergillaceae	Penicillium
Firmicutes	Tissierellia	Tissierellales	Peptoniphilaceae	Anaerococcus	AODJ.161.128	Ascomycota	Eurotiomycetes	Eurotiales	Aspergillaceae	Penicillium
Firmicutes	Tissierellia	Tissierellales	Peptoniphilaceae	Anaerococcus	AODJ.161.132	Ascomycota	Sordariomycetes	Sordariales	Sordariaceae	Sordaria
Firmicutes	Tissierellia	Tissierellales	Peptoniphilaceae	Anaerococcus	AODJ.161.27	Ascomycota	Sordariomycetes	Hypocreales	Cordycipitaceae	Beauveria
Firmicutes	Tissierellia	Tissierellales	Peptoniphilaceae	Anaerococcus	AODJ.161.92	Ascomycota	Dothideomycetes	Pleosporales	Pleosporaceae	Alternaria
Firmicutes	Tissierellia	Tissierellales	Peptoniphilaceae	Anaerococcus	AODJ.161.99	Ascomycota	Leotiomycetes	Helotiales	Sclerotiniaceae	Botrytis
Firmicutes	Tissierellia	Tissierellales	Peptoniphilaceae	Anaerococcus	AODJ.161.120	Basidiomycota	Agaricomycetes	Boletales	Gyrodontaceae	Gyrodon
Firmicutes	Tissierellia	Tissierellales	Peptoniphilaceae	Anaerococcus	AODJ.161.140	Basidiomycota	Agaricomycetes	Polyporales	Polyporaceae	Ganoderma
Firmicutes	Tissierellia	Tissierellales	Peptoniphilaceae	Anaerococcus	AODJ.161.142	Basidiomycota	Agaricomycetes	Agaricales	Omphalotaceae	Omphalotus
Firmicutes	Tissierellia	Tissierellales	Peptoniphilaceae	Anaerococcus	AODJ.161.146	Basidiomycota	Agaricomycetes	Agaricales	Mycenaceae	Panellus
Firmicutes	Tissierellia	Tissierellales	Peptoniphilaceae	Anaerococcus	AODJ.161.20	Basidiomycota	Agaricomycetes	Polyporales	Polyporaceae	Ganoderma
Firmicutes	Tissierellia	Tissierellales	Peptoniphilaceae	Anaerococcus	AODJ.161.61	Basidiomycota	Agaricomycetes	Agaricales	Pleurotaceae	Pleurotus
Firmicutes	Tissierellia	Tissierellales	Peptoniphilaceae	Anaerococcus	AODJ.161.66	Basidiomycota	Agaricomycetes	Polyporales	Polyporaceae	Trametes
Firmicutes	Tissierellia	Tissierellales	Peptoniphilaceae	Anaerococcus	AODJ.161.67	Basidiomycota	Agaricomycetes	Polyporales	Polyporaceae	Trametes
Firmicutes	Tissierellia	Tissierellales	Peptoniphilaceae	Anaerococcus	AODJ.161.72	Basidiomycota	Agaricomycetes	Cantharellales	Ceratobasidiaceae	Ceratobasidium
Firmicutes	Tissierellia	Tissierellales	Peptoniphilaceae	Anaerococcus	AODJ.161.87	Mucoromycota	Mucoromycetes	Mucorales	Mucoraceae	Mucor
Chloroflexi	Anaerolineae	Anaerolineales	Anaerolineaceae	Anaerolinea	AODJ.161.95	Ascomycota	Eurotiomycetes	Eurotiales	Aspergillaceae	Aspergillus
Proteobacteria	Deltaproteobacteria	Myxococcales	Anaeromyxobacteraceae	Anaeromyxobacter	AODJ.161.126	Ascomycota	Eurotiomycetes	Eurotiales	Aspergillaceae	Penicillium
Firmicutes	Clostridia	Clostridiales	Lachnospiraceae	Anaerosporobacter	AODJ.161.117	Ascomycota	Sordariomycetes	Magnaporthales	Magnaporthaceae	Gaeumannomyces
Firmicutes	Bacilli	Bacillales	Paenibacillaceae	Aneurinibacillus	AODJ.161.95	Ascomycota	Eurotiomycetes	Eurotiales	Aspergillaceae	Aspergillus
Firmicutes	Bacilli	Bacillales	Bacillaceae	Anoxybacillus	AODJ.161.112	Ascomycota	Sordariomycetes	Hypocreales	Nectriaceae	Fusarium
Firmicutes	Bacilli	Bacillales	Bacillaceae	Anoxybacillus	AODJ.161.117	Ascomycota	Sordariomycetes	Magnaporthales	Magnaporthaceae	Gaeumannomyces
Firmicutes	Bacilli	Bacillales	Bacillaceae	Anoxybacillus	AODJ.161.96	Ascomycota	Eurotiomycetes	Eurotiales	Aspergillaceae	Aspergillus
Firmicutes	Bacilli	Bacillales	Bacillaceae	Anoxybacillus	AODJ.161.145	Basidiomycota	Agaricomycetes	Agaricales	Marasmiaceae	Marasmius
Firmicutes	Bacilli	Bacillales	Bacillaceae	Anoxybacillus	AODJ.161.73	Basidiomycota	Agaricomycetes	Boletales	Rhizopogonaceae	Rhizopogon
Firmicutes	Bacilli	Bacillales	Bacillaceae	Anoxybacillus	AODJ.161.82	Basidiomycota	Agaricomycetes	Agaricales	Strophariaceae	Stropharia
Actinobacteria	Actinobacteria	Frankiales	NA	Antricoccus	AODJ.161.28	Ascomycota	Sordariomycetes	Hypocreales	Cordycipitaceae	Beauveria
Proteobacteria	Betaproteobacteria	Burkholderiales	NA	Aquabacterium	AODJ.161.100	Ascomycota	Sordariomycetes	Sordariales	Chaetomiaceae	Chaetomium
Proteobacteria	Betaproteobacteria	Burkholderiales	NA	Aquabacterium	AODJ.161.101	Ascomycota	Dothideomycetes	Pleosporales	Pleosporaceae	Alternaria
Proteobacteria	Betaproteobacteria	Burkholderiales	NA	Aquabacterium	AODJ.161.102	Ascomycota	Sordariomycetes	Diaporthales	Schizoparmaceae	Coniella
Proteobacteria	Betaproteobacteria	Burkholderiales	NA	Aquabacterium	AODJ.161.103	Ascomycota	Sordariomycetes	Diaporthales	Schizoparmaceae	Coniella
Proteobacteria	Betaproteobacteria	Burkholderiales	NA	Aquabacterium	AODJ.161.105	Ascomycota	Sordariomycetes	Diaporthales	Schizoparmaceae	Coniella
Proteobacteria	Betaproteobacteria	Burkholderiales	NA	Aquabacterium	AODJ.161.107	Ascomycota	Dothideomycetes	Pleosporales	Didymellaceae	Epicoccum
Proteobacteria	Betaproteobacteria	Burkholderiales	NA	Aquabacterium	AODJ.161.112	Ascomycota	Sordariomycetes	Hypocreales	Nectriaceae	Fusarium
Proteobacteria	Betaproteobacteria	Burkholderiales	NA	Aquabacterium	AODJ.161.113	Ascomycota	Sordariomycetes	Hypocreales	Nectriaceae	Fusarium
Proteobacteria	Betaproteobacteria	Burkholderiales	NA	Aquabacterium	AODJ.161.114	Ascomycota	Sordariomycetes	Hypocreales	Nectriaceae	Fusarium
Proteobacteria	Betaproteobacteria	Burkholderiales	NA	Aquabacterium	AODJ.161.115	Ascomycota	Sordariomycetes	Hypocreales	Nectriaceae	Fusarium
Proteobacteria	Betaproteobacteria	Burkholderiales	NA	Aquabacterium	AODJ.161.116	Ascomycota	Sordariomycetes	Hypocreales	Nectriaceae	Fusarium
Proteobacteria	Betaproteobacteria	Burkholderiales	NA	Aquabacterium	AODJ.161.117	Ascomycota	Sordariomycetes	Magnaporthales	Magnaporthaceae	Gaeumannomyces
Proteobacteria	Betaproteobacteria	Burkholderiales	NA	Aquabacterium	AODJ.161.118	Ascomycota	Sordariomycetes	Magnaporthales	Magnaporthaceae	Gaeumannomyces
Proteobacteria	Betaproteobacteria	Burkholderiales	NA	Aquabacterium	AODJ.161.122	Ascomycota	Pezizomycetes	Pezizales	Morchellaceae	Morchella
Proteobacteria	Betaproteobacteria	Burkholderiales	NA	Aquabacterium	AODJ.161.126	Ascomycota	Eurotiomycetes	Eurotiales	Aspergillaceae	Penicillium
Proteobacteria	Betaproteobacteria	Burkholderiales	NA	Aquabacterium	AODJ.161.127	Ascomycota	Eurotiomycetes	Eurotiales	Aspergillaceae	Penicillium
Proteobacteria	Betaproteobacteria	Burkholderiales	NA	Aquabacterium	AODJ.161.128	Ascomycota	Eurotiomycetes	Eurotiales	Aspergillaceae	Penicillium
Proteobacteria	Betaproteobacteria	Burkholderiales	NA	Aquabacterium	AODJ.161.130	Ascomycota	Sordariomycetes	Togniniales	Togniniaceae	Phaeoacremonium
Proteobacteria	Betaproteobacteria	Burkholderiales	NA	Aquabacterium	AODJ.161.131	Ascomycota	Schizosaccharomycetes	Schizosaccharomycetales	Schizosaccharomycetaceae	Schizosaccharomyces
Proteobacteria	Betaproteobacteria	Burkholderiales	NA	Aquabacterium	AODJ.161.132	Ascomycota	Sordariomycetes	Sordariales	Sordariaceae	Sordaria
Proteobacteria	Betaproteobacteria	Burkholderiales	NA	Aquabacterium	AODJ.161.134	Ascomycota	Sordariomycetes	Hypocreales	Ophiocordycipitaceae	Purpureocillium
Proteobacteria	Betaproteobacteria	Burkholderiales	NA	Aquabacterium	AODJ.161.135	Ascomycota	Dothideomycetes	Pleosporales	Didymellaceae	Epicoccum
Proteobacteria	Betaproteobacteria	Burkholderiales	NA	Aquabacterium	AODJ.161.137	Ascomycota	Sordariomycetes	Hypocreales	Cordycipitaceae	Beauveria
Proteobacteria	Betaproteobacteria	Burkholderiales	NA	Aquabacterium	AODJ.161.18	Basidiomycota	Agaricomycetes	Agaricales	Strophariaceae	Kuehneromyces
Proteobacteria	Betaproteobacteria	Burkholderiales	NA	Aquabacterium	AODJ.161.19	Ascomycota	Sordariomycetes	Hypocreales	Ophiocordycipitaceae	Tolypocladium
Proteobacteria	Betaproteobacteria	Burkholderiales	NA	Aquabacterium	AODJ.161.23	Ascomycota	Sordariomycetes	Hypocreales	Cordycipitaceae	Beauveria
Proteobacteria	Betaproteobacteria	Burkholderiales	NA	Aquabacterium	AODJ.161.24	Ascomycota	Sordariomycetes	Hypocreales	Cordycipitaceae	Beauveria
Proteobacteria	Betaproteobacteria	Burkholderiales	NA	Aquabacterium	AODJ.161.25	Ascomycota	Sordariomycetes	Hypocreales	Cordycipitaceae	Beauveria
Proteobacteria	Betaproteobacteria	Burkholderiales	NA	Aquabacterium	AODJ.161.26	Ascomycota	Sordariomycetes	Hypocreales	Cordycipitaceae	Beauveria
Proteobacteria	Betaproteobacteria	Burkholderiales	NA	Aquabacterium	AODJ.161.27	Ascomycota	Sordariomycetes	Hypocreales	Cordycipitaceae	Beauveria
Proteobacteria	Betaproteobacteria	Burkholderiales	NA	Aquabacterium	AODJ.161.28	Ascomycota	Sordariomycetes	Hypocreales	Cordycipitaceae	Beauveria
Proteobacteria	Betaproteobacteria	Burkholderiales	NA	Aquabacterium	AODJ.161.29	Ascomycota	Sordariomycetes	Hypocreales	Nectriaceae	Fusarium
Proteobacteria	Betaproteobacteria	Burkholderiales	NA	Aquabacterium	AODJ.161.38	Ascomycota	Sordariomycetes	Hypocreales	Hypocreaceae	Trichoderma
Proteobacteria	Betaproteobacteria	Burkholderiales	NA	Aquabacterium	AODJ.161.63	Ascomycota	Sordariomycetes	Hypocreales	Hypocreaceae	Trichoderma
Proteobacteria	Betaproteobacteria	Burkholderiales	NA	Aquabacterium	AODJ.161.68	Ascomycota	Eurotiomycetes	Phaeomoniellales	Phaeomoniellaceae	Phaeomoniella
Proteobacteria	Betaproteobacteria	Burkholderiales	NA	Aquabacterium	AODJ.161.80	Ascomycota	Sordariomycetes	Hypocreales	NA	Calcarisporium
Proteobacteria	Betaproteobacteria	Burkholderiales	NA	Aquabacterium	AODJ.161.85	Ascomycota	Sordariomycetes	Hypocreales	Hypocreaceae	Trichoderma
Proteobacteria	Betaproteobacteria	Burkholderiales	NA	Aquabacterium	AODJ.161.88	Ascomycota	Dothideomycetes	Pleosporales	Pleosporaceae	Alternaria
Proteobacteria	Betaproteobacteria	Burkholderiales	NA	Aquabacterium	AODJ.161.90	Ascomycota	Pezizomycetes	Pezizales	Morchellaceae	Morchella
Proteobacteria	Betaproteobacteria	Burkholderiales	NA	Aquabacterium	AODJ.161.91	Ascomycota	Dothideomycetes	Pleosporales	Pleosporaceae	Alternaria
Proteobacteria	Betaproteobacteria	Burkholderiales	NA	Aquabacterium	AODJ.161.92	Ascomycota	Dothideomycetes	Pleosporales	Pleosporaceae	Alternaria
Proteobacteria	Betaproteobacteria	Burkholderiales	NA	Aquabacterium	AODJ.161.93	Ascomycota	Dothideomycetes	Pleosporales	Pleosporaceae	Alternaria
Proteobacteria	Betaproteobacteria	Burkholderiales	NA	Aquabacterium	AODJ.161.94	Ascomycota	Eurotiomycetes	Eurotiales	Aspergillaceae	Aspergillus
Proteobacteria	Betaproteobacteria	Burkholderiales	NA	Aquabacterium	AODJ.161.95	Ascomycota	Eurotiomycetes	Eurotiales	Aspergillaceae	Aspergillus
Proteobacteria	Betaproteobacteria	Burkholderiales	NA	Aquabacterium	AODJ.161.96	Ascomycota	Eurotiomycetes	Eurotiales	Aspergillaceae	Aspergillus
Proteobacteria	Betaproteobacteria	Burkholderiales	NA	Aquabacterium	AODJ.161.99	Ascomycota	Leotiomycetes	Helotiales	Sclerotiniaceae	Botrytis
Proteobacteria	Betaproteobacteria	Burkholderiales	NA	Aquabacterium	AODJ.161.104	Basidiomycota	Agaricomycetes	Agaricales	Psathyrellaceae	Coprinellus
Proteobacteria	Betaproteobacteria	Burkholderiales	NA	Aquabacterium	AODJ.161.110	Basidiomycota	Agaricomycetes	Hymenochaetales	Hymenochaetaceae	Fomitiporia
Proteobacteria	Betaproteobacteria	Burkholderiales	NA	Aquabacterium	AODJ.161.111	Basidiomycota	Agaricomycetes	Hymenochaetales	Hymenochaetaceae	Fomitiporia
Proteobacteria	Betaproteobacteria	Burkholderiales	NA	Aquabacterium	AODJ.161.120	Basidiomycota	Agaricomycetes	Boletales	Gyrodontaceae	Gyrodon
Proteobacteria	Betaproteobacteria	Burkholderiales	NA	Aquabacterium	AODJ.161.121	Basidiomycota	Agaricomycetes	Agaricales	Tricholomataceae	Laccaria
Proteobacteria	Betaproteobacteria	Burkholderiales	NA	Aquabacterium	AODJ.161.13	Basidiomycota	Agaricomycetes	Agaricales	Bolbitiaceae	Agrocybe
Proteobacteria	Betaproteobacteria	Burkholderiales	NA	Aquabacterium	AODJ.161.133	Basidiomycota	Agaricomycetes	Polyporales	Laetiporaceae	Laetiporus
Proteobacteria	Betaproteobacteria	Burkholderiales	NA	Aquabacterium	AODJ.161.139	Basidiomycota	Agaricomycetes	Agaricales	Physalacriaceae	Armillaria
Proteobacteria	Betaproteobacteria	Burkholderiales	NA	Aquabacterium	AODJ.161.14	Basidiomycota	Agaricomycetes	Agaricales	Fistulinaceae	Fistulina
Proteobacteria	Betaproteobacteria	Burkholderiales	NA	Aquabacterium	AODJ.161.141	Basidiomycota	Agaricomycetes	Polyporales	Polyporaceae	Ganoderma
Proteobacteria	Betaproteobacteria	Burkholderiales	NA	Aquabacterium	AODJ.161.142	Basidiomycota	Agaricomycetes	Agaricales	Omphalotaceae	Omphalotus
Proteobacteria	Betaproteobacteria	Burkholderiales	NA	Aquabacterium	AODJ.161.143	Basidiomycota	Agaricomycetes	Agaricales	Tricholomataceae	Lepista
Proteobacteria	Betaproteobacteria	Burkholderiales	NA	Aquabacterium	AODJ.161.144	Basidiomycota	Agaricomycetes	Agaricales	Tricholomataceae	Lepista
Proteobacteria	Betaproteobacteria	Burkholderiales	NA	Aquabacterium	AODJ.161.145	Basidiomycota	Agaricomycetes	Agaricales	Marasmiaceae	Marasmius
Proteobacteria	Betaproteobacteria	Burkholderiales	NA	Aquabacterium	AODJ.161.146	Basidiomycota	Agaricomycetes	Agaricales	Mycenaceae	Panellus
Proteobacteria	Betaproteobacteria	Burkholderiales	NA	Aquabacterium	AODJ.161.147	Basidiomycota	Agaricomycetes	Agaricales	Omphalotaceae	Omphalotus
Proteobacteria	Betaproteobacteria	Burkholderiales	NA	Aquabacterium	AODJ.161.148	Basidiomycota	Agaricomycetes	Agaricales	Mycenaceae	Panellus
Proteobacteria	Betaproteobacteria	Burkholderiales	NA	Aquabacterium	AODJ.161.15	Basidiomycota	Agaricomycetes	Agaricales	NA	Infundibulicybe
Proteobacteria	Betaproteobacteria	Burkholderiales	NA	Aquabacterium	AODJ.161.151	Basidiomycota	Agaricomycetes	Polyporales	Polyporaceae	Trametes
Proteobacteria	Betaproteobacteria	Burkholderiales	NA	Aquabacterium	AODJ.161.154	Basidiomycota	Agaricomycetes	Agaricales	Physalacriaceae	Flammulina
Proteobacteria	Betaproteobacteria	Burkholderiales	NA	Aquabacterium	AODJ.161.155	Basidiomycota	Agaricomycetes	Polyporales	Sparassidaceae	Sparassis
Proteobacteria	Betaproteobacteria	Burkholderiales	NA	Aquabacterium	AODJ.161.156	Basidiomycota	Agaricomycetes	Polyporales	Sparassidaceae	Sparassis
Proteobacteria	Betaproteobacteria	Burkholderiales	NA	Aquabacterium	AODJ.161.157	Basidiomycota	Agaricomycetes	Agaricales	Agaricaceae	Macrolepiota
Proteobacteria	Betaproteobacteria	Burkholderiales	NA	Aquabacterium	AODJ.161.16	Basidiomycota	Agaricomycetes	Agaricales	Agaricaceae	Coprinus
Proteobacteria	Betaproteobacteria	Burkholderiales	NA	Aquabacterium	AODJ.161.20	Basidiomycota	Agaricomycetes	Polyporales	Polyporaceae	Ganoderma
Proteobacteria	Betaproteobacteria	Burkholderiales	NA	Aquabacterium	AODJ.161.21	Basidiomycota	Agaricomycetes	Polyporales	Grifolaceae	Grifola
Proteobacteria	Betaproteobacteria	Burkholderiales	NA	Aquabacterium	AODJ.161.22	Basidiomycota	Agaricomycetes	Agaricales	Fistulinaceae	Fistulina
Proteobacteria	Betaproteobacteria	Burkholderiales	NA	Aquabacterium	AODJ.161.30	Basidiomycota	Agaricomycetes	Polyporales	Polyporaceae	Ganoderma
Proteobacteria	Betaproteobacteria	Burkholderiales	NA	Aquabacterium	AODJ.161.31	Basidiomycota	Agaricomycetes	Polyporales	Polyporaceae	Ganoderma
Proteobacteria	Betaproteobacteria	Burkholderiales	NA	Aquabacterium	AODJ.161.32	Basidiomycota	Agaricomycetes	Polyporales	Laetiporaceae	Laetiporus
Proteobacteria	Betaproteobacteria	Burkholderiales	NA	Aquabacterium	AODJ.161.33	Basidiomycota	Agaricomycetes	Polyporales	Grifolaceae	Grifola
Proteobacteria	Betaproteobacteria	Burkholderiales	NA	Aquabacterium	AODJ.161.34	Basidiomycota	Agaricomycetes	Polyporales	Grifolaceae	Grifola
Proteobacteria	Betaproteobacteria	Burkholderiales	NA	Aquabacterium	AODJ.161.35	Basidiomycota	Agaricomycetes	Polyporales	Grifolaceae	Grifola
Proteobacteria	Betaproteobacteria	Burkholderiales	NA	Aquabacterium	AODJ.161.36	Basidiomycota	Agaricomycetes	Russulales	Hericiaceae	Hericium
Proteobacteria	Betaproteobacteria	Burkholderiales	NA	Aquabacterium	AODJ.161.37	Basidiomycota	Agaricomycetes	Russulales	Hericiaceae	Hericium
Proteobacteria	Betaproteobacteria	Burkholderiales	NA	Aquabacterium	AODJ.161.41	Basidiomycota	Agaricomycetes	Agaricales	Lyophyllaceae	Hypsizygus
Proteobacteria	Betaproteobacteria	Burkholderiales	NA	Aquabacterium	AODJ.161.42	Basidiomycota	Agaricomycetes	Agaricales	Strophariaceae	Kuehneromyces
Proteobacteria	Betaproteobacteria	Burkholderiales	NA	Aquabacterium	AODJ.161.44	Basidiomycota	Agaricomycetes	Polyporales	Laetiporaceae	Laetiporus
Proteobacteria	Betaproteobacteria	Burkholderiales	NA	Aquabacterium	AODJ.161.46	Basidiomycota	Agaricomycetes	Agaricales	Tricholomataceae	Lepista
Proteobacteria	Betaproteobacteria	Burkholderiales	NA	Aquabacterium	AODJ.161.47	Basidiomycota	Agaricomycetes	Agaricales	Tricholomataceae	Lepista
Proteobacteria	Betaproteobacteria	Burkholderiales	NA	Aquabacterium	AODJ.161.48	Basidiomycota	Agaricomycetes	Agaricales	Lyophyllaceae	Hypsizygus
Proteobacteria	Betaproteobacteria	Burkholderiales	NA	Aquabacterium	AODJ.161.50	Basidiomycota	Agaricomycetes	Agaricales	Lyophyllaceae	Hypsizygus
Proteobacteria	Betaproteobacteria	Burkholderiales	NA	Aquabacterium	AODJ.161.51	Basidiomycota	Agaricomycetes	Agaricales	Lyophyllaceae	Hypsizygus
Proteobacteria	Betaproteobacteria	Burkholderiales	NA	Aquabacterium	AODJ.161.52	Basidiomycota	Agaricomycetes	Agaricales	Lyophyllaceae	Lyophyllum
Proteobacteria	Betaproteobacteria	Burkholderiales	NA	Aquabacterium	AODJ.161.53	Basidiomycota	Agaricomycetes	Agaricales	Marasmiaceae	Marasmius
Proteobacteria	Betaproteobacteria	Burkholderiales	NA	Aquabacterium	AODJ.161.57	Basidiomycota	Agaricomycetes	Agaricales	Pleurotaceae	Pleurotus
Proteobacteria	Betaproteobacteria	Burkholderiales	NA	Aquabacterium	AODJ.161.58	Basidiomycota	Agaricomycetes	Agaricales	Pleurotaceae	Pleurotus
Proteobacteria	Betaproteobacteria	Burkholderiales	NA	Aquabacterium	AODJ.161.60	Basidiomycota	Agaricomycetes	Agaricales	Pleurotaceae	Pleurotus
Proteobacteria	Betaproteobacteria	Burkholderiales	NA	Aquabacterium	AODJ.161.61	Basidiomycota	Agaricomycetes	Agaricales	Pleurotaceae	Pleurotus
Proteobacteria	Betaproteobacteria	Burkholderiales	NA	Aquabacterium	AODJ.161.62	Basidiomycota	Agaricomycetes	Polyporales	Polyporaceae	Trametes
Proteobacteria	Betaproteobacteria	Burkholderiales	NA	Aquabacterium	AODJ.161.65	Basidiomycota	Agaricomycetes	Polyporales	Polyporaceae	Trametes
Proteobacteria	Betaproteobacteria	Burkholderiales	NA	Aquabacterium	AODJ.161.67	Basidiomycota	Agaricomycetes	Polyporales	Polyporaceae	Trametes
Proteobacteria	Betaproteobacteria	Burkholderiales	NA	Aquabacterium	AODJ.161.70	Basidiomycota	Agaricomycetes	Polyporales	Polyporaceae	Polyporus
Proteobacteria	Betaproteobacteria	Burkholderiales	NA	Aquabacterium	AODJ.161.72	Basidiomycota	Agaricomycetes	Cantharellales	Ceratobasidiaceae	Ceratobasidium
Proteobacteria	Betaproteobacteria	Burkholderiales	NA	Aquabacterium	AODJ.161.73	Basidiomycota	Agaricomycetes	Boletales	Rhizopogonaceae	Rhizopogon
Proteobacteria	Betaproteobacteria	Burkholderiales	NA	Aquabacterium	AODJ.161.74	Basidiomycota	Agaricomycetes	Boletales	Rhizopogonaceae	Rhizopogon
Proteobacteria	Betaproteobacteria	Burkholderiales	NA	Aquabacterium	AODJ.161.81	Basidiomycota	Agaricomycetes	Russulales	Stereaceae	Stereum
Proteobacteria	Betaproteobacteria	Burkholderiales	NA	Aquabacterium	AODJ.161.82	Basidiomycota	Agaricomycetes	Agaricales	Strophariaceae	Stropharia
Proteobacteria	Betaproteobacteria	Burkholderiales	NA	Aquabacterium	AODJ.161.84	Basidiomycota	Agaricomycetes	Boletales	Gyrodontaceae	Gyrodon
Proteobacteria	Betaproteobacteria	Burkholderiales	NA	Aquabacterium	AODJ.161.98	Basidiomycota	Agaricomycetes	Agaricales	Cortinariaceae	Hebeloma
Proteobacteria	Betaproteobacteria	Burkholderiales	NA	Aquabacterium	AODJ.161.87	Mucoromycota	Mucoromycetes	Mucorales	Mucoraceae	Mucor
Proteobacteria	Betaproteobacteria	Burkholderiales	NA	Aquabacterium	AODJ.161.69	Ascomycota	Eurotiomycetes	Eurotiales	Aspergillaceae	Aspergillus
Proteobacteria	Betaproteobacteria	Burkholderiales	NA	Aquabacterium	AODJ.161.106	Zoopagomycota	Entomophthoromycetes	Entomophthorales	Ancylistaceae	Conidiobolus
Proteobacteria	Alphaproteobacteria	Rhizobiales	Phyllobacteriaceae	Aquamicrobium	AODJ.161.113	Ascomycota	Sordariomycetes	Hypocreales	Nectriaceae	Fusarium
Proteobacteria	Alphaproteobacteria	Rhizobiales	Phyllobacteriaceae	Aquamicrobium	AODJ.161.65	Basidiomycota	Agaricomycetes	Polyporales	Polyporaceae	Trametes
Proteobacteria	Gammaproteobacteria	Xanthomonadales	Rhodanobacteraceae	Aquimonas	AODJ.161.98	Basidiomycota	Agaricomycetes	Agaricales	Cortinariaceae	Hebeloma
Actinobacteria	Actinobacteria	Micrococcales	Intrasporangiaceae	Aquipuribacter	AODJ.161.157	Basidiomycota	Agaricomycetes	Agaricales	Agaricaceae	Macrolepiota
Proteobacteria	Epsilonproteobacteria	Campylobacterales	Campylobacteraceae	Arcobacter	AODJ.161.117	Ascomycota	Sordariomycetes	Magnaporthales	Magnaporthaceae	Gaeumannomyces
Proteobacteria	Epsilonproteobacteria	Campylobacterales	Campylobacteraceae	Arcobacter	AODJ.161.120	Basidiomycota	Agaricomycetes	Boletales	Gyrodontaceae	Gyrodon
Proteobacteria	Epsilonproteobacteria	Campylobacterales	Campylobacteraceae	Arcobacter	AODJ.161.60	Basidiomycota	Agaricomycetes	Agaricales	Pleurotaceae	Pleurotus
Proteobacteria	Epsilonproteobacteria	Campylobacterales	Campylobacteraceae	Arcobacter	AODJ.161.87	Mucoromycota	Mucoromycetes	Mucorales	Mucoraceae	Mucor
Bacteroidetes	Sphingobacteriia	Sphingobacteriales	Sphingobacteriaceae	Arcticibacter	AODJ.161.90	Ascomycota	Pezizomycetes	Pezizales	Morchellaceae	Morchella
Bacteroidetes	Sphingobacteriia	Sphingobacteriales	Sphingobacteriaceae	Arcticibacter	AODJ.161.87	Mucoromycota	Mucoromycetes	Mucorales	Mucoraceae	Mucor
Proteobacteria	Gammaproteobacteria	Xanthomonadales	Xanthomonadaceae	Arenimonas	AODJ.161.116	Ascomycota	Sordariomycetes	Hypocreales	Nectriaceae	Fusarium
Proteobacteria	Gammaproteobacteria	Xanthomonadales	Xanthomonadaceae	Arenimonas	AODJ.161.135	Ascomycota	Dothideomycetes	Pleosporales	Didymellaceae	Epicoccum
Acidobacteria	Blastocatellia	Blastocatellales	Blastocatellaceae	Aridibacter	AODJ.161.77	Basidiomycota	Agaricomycetes	Agaricales	Pleurotaceae	Pleurotus
Actinobacteria	Actinobacteria	Micrococcales	Intrasporangiaceae	Arsenicicoccus	AODJ.161.38	Ascomycota	Sordariomycetes	Hypocreales	Hypocreaceae	Trichoderma
Actinobacteria	Actinobacteria	Micrococcales	Micrococcaceae	Arthrobacter	AODJ.161.103	Ascomycota	Sordariomycetes	Diaporthales	Schizoparmaceae	Coniella
Actinobacteria	Actinobacteria	Micrococcales	Micrococcaceae	Arthrobacter	AODJ.161.105	Ascomycota	Sordariomycetes	Diaporthales	Schizoparmaceae	Coniella
Actinobacteria	Actinobacteria	Micrococcales	Micrococcaceae	Arthrobacter	AODJ.161.113	Ascomycota	Sordariomycetes	Hypocreales	Nectriaceae	Fusarium
Actinobacteria	Actinobacteria	Micrococcales	Micrococcaceae	Arthrobacter	AODJ.161.114	Ascomycota	Sordariomycetes	Hypocreales	Nectriaceae	Fusarium
Actinobacteria	Actinobacteria	Micrococcales	Micrococcaceae	Arthrobacter	AODJ.161.115	Ascomycota	Sordariomycetes	Hypocreales	Nectriaceae	Fusarium
Actinobacteria	Actinobacteria	Micrococcales	Micrococcaceae	Arthrobacter	AODJ.161.118	Ascomycota	Sordariomycetes	Magnaporthales	Magnaporthaceae	Gaeumannomyces
Actinobacteria	Actinobacteria	Micrococcales	Micrococcaceae	Arthrobacter	AODJ.161.128	Ascomycota	Eurotiomycetes	Eurotiales	Aspergillaceae	Penicillium
Actinobacteria	Actinobacteria	Micrococcales	Micrococcaceae	Arthrobacter	AODJ.161.134	Ascomycota	Sordariomycetes	Hypocreales	Ophiocordycipitaceae	Purpureocillium
Actinobacteria	Actinobacteria	Micrococcales	Micrococcaceae	Arthrobacter	AODJ.161.135	Ascomycota	Dothideomycetes	Pleosporales	Didymellaceae	Epicoccum
Actinobacteria	Actinobacteria	Micrococcales	Micrococcaceae	Arthrobacter	AODJ.161.136	Ascomycota	Sordariomycetes	Xylariales	Sporocadaceae	Truncatella
Actinobacteria	Actinobacteria	Micrococcales	Micrococcaceae	Arthrobacter	AODJ.161.138	Ascomycota	Sordariomycetes	Hypocreales	Cordycipitaceae	Beauveria
Actinobacteria	Actinobacteria	Micrococcales	Micrococcaceae	Arthrobacter	AODJ.161.149	Ascomycota	Sordariomycetes	Hypocreales	NA	Acremonium
Actinobacteria	Actinobacteria	Micrococcales	Micrococcaceae	Arthrobacter	AODJ.161.85	Ascomycota	Sordariomycetes	Hypocreales	Hypocreaceae	Trichoderma
Actinobacteria	Actinobacteria	Micrococcales	Micrococcaceae	Arthrobacter	AODJ.161.90	Ascomycota	Pezizomycetes	Pezizales	Morchellaceae	Morchella
Actinobacteria	Actinobacteria	Micrococcales	Micrococcaceae	Arthrobacter	AODJ.161.93	Ascomycota	Dothideomycetes	Pleosporales	Pleosporaceae	Alternaria
Actinobacteria	Actinobacteria	Micrococcales	Micrococcaceae	Arthrobacter	AODJ.161.95	Ascomycota	Eurotiomycetes	Eurotiales	Aspergillaceae	Aspergillus
Actinobacteria	Actinobacteria	Micrococcales	Micrococcaceae	Arthrobacter	AODJ.161.104	Basidiomycota	Agaricomycetes	Agaricales	Psathyrellaceae	Coprinellus
Actinobacteria	Actinobacteria	Micrococcales	Micrococcaceae	Arthrobacter	AODJ.161.111	Basidiomycota	Agaricomycetes	Hymenochaetales	Hymenochaetaceae	Fomitiporia
Actinobacteria	Actinobacteria	Micrococcales	Micrococcaceae	Arthrobacter	AODJ.161.120	Basidiomycota	Agaricomycetes	Boletales	Gyrodontaceae	Gyrodon
Actinobacteria	Actinobacteria	Micrococcales	Micrococcaceae	Arthrobacter	AODJ.161.133	Basidiomycota	Agaricomycetes	Polyporales	Laetiporaceae	Laetiporus
Actinobacteria	Actinobacteria	Micrococcales	Micrococcaceae	Arthrobacter	AODJ.161.151	Basidiomycota	Agaricomycetes	Polyporales	Polyporaceae	Trametes
Actinobacteria	Actinobacteria	Micrococcales	Micrococcaceae	Arthrobacter	AODJ.161.16	Basidiomycota	Agaricomycetes	Agaricales	Agaricaceae	Coprinus
Actinobacteria	Actinobacteria	Micrococcales	Micrococcaceae	Arthrobacter	AODJ.161.42	Basidiomycota	Agaricomycetes	Agaricales	Strophariaceae	Kuehneromyces
Actinobacteria	Actinobacteria	Micrococcales	Micrococcaceae	Arthrobacter	AODJ.161.66	Basidiomycota	Agaricomycetes	Polyporales	Polyporaceae	Trametes
Actinobacteria	Actinobacteria	Micrococcales	Micrococcaceae	Arthrobacter	AODJ.161.70	Basidiomycota	Agaricomycetes	Polyporales	Polyporaceae	Polyporus
Actinobacteria	Actinobacteria	Micrococcales	Micrococcaceae	Arthrobacter	AODJ.161.73	Basidiomycota	Agaricomycetes	Boletales	Rhizopogonaceae	Rhizopogon
Actinobacteria	Actinobacteria	Micrococcales	Micrococcaceae	Arthrobacter	AODJ.161.77	Basidiomycota	Agaricomycetes	Agaricales	Pleurotaceae	Pleurotus
Actinobacteria	Actinobacteria	Micrococcales	Micrococcaceae	Arthrobacter	AODJ.161.83	Basidiomycota	Agaricomycetes	Boletales	Suillaceae	Suillus
Actinobacteria	Actinobacteria	Micrococcales	Micrococcaceae	Arthrobacter	AODJ.161.69	Ascomycota	Eurotiomycetes	Eurotiales	Aspergillaceae	Aspergillus
Actinobacteria	Actinobacteria	Micrococcales	Micrococcaceae	Arthrobacter	AODJ.161.106	Zoopagomycota	Entomophthoromycetes	Entomophthorales	Ancylistaceae	Conidiobolus
Actinobacteria	Actinobacteria	Micromonosporales	Micromonosporaceae	Asanoa	AODJ.161.112	Ascomycota	Sordariomycetes	Hypocreales	Nectriaceae	Fusarium
Proteobacteria	Alphaproteobacteria	Caulobacterales	Caulobacteraceae	Asticcacaulis	AODJ.161.121	Basidiomycota	Agaricomycetes	Agaricales	Tricholomataceae	Laccaria
Proteobacteria	Alphaproteobacteria	Caulobacterales	Caulobacteraceae	Asticcacaulis	AODJ.161.69	Ascomycota	Eurotiomycetes	Eurotiales	Aspergillaceae	Aspergillus
Actinobacteria	Coriobacteriia	Coriobacteriales	Atopobiaceae	Atopobium	AODJ.161.135	Ascomycota	Dothideomycetes	Pleosporales	Didymellaceae	Epicoccum
Actinobacteria	Coriobacteriia	Coriobacteriales	Atopobiaceae	Atopobium	AODJ.161.149	Ascomycota	Sordariomycetes	Hypocreales	NA	Acremonium
Actinobacteria	Coriobacteriia	Coriobacteriales	Atopobiaceae	Atopobium	AODJ.161.84	Basidiomycota	Agaricomycetes	Boletales	Gyrodontaceae	Gyrodon
Firmicutes	Bacilli	Lactobacillales	Carnobacteriaceae	Atopostipes	AODJ.161.102	Ascomycota	Sordariomycetes	Diaporthales	Schizoparmaceae	Coniella
Firmicutes	Bacilli	Lactobacillales	Carnobacteriaceae	Atopostipes	AODJ.161.105	Ascomycota	Sordariomycetes	Diaporthales	Schizoparmaceae	Coniella
Firmicutes	Bacilli	Lactobacillales	Carnobacteriaceae	Atopostipes	AODJ.161.114	Ascomycota	Sordariomycetes	Hypocreales	Nectriaceae	Fusarium
Firmicutes	Bacilli	Lactobacillales	Carnobacteriaceae	Atopostipes	AODJ.161.115	Ascomycota	Sordariomycetes	Hypocreales	Nectriaceae	Fusarium
Firmicutes	Bacilli	Lactobacillales	Carnobacteriaceae	Atopostipes	AODJ.161.117	Ascomycota	Sordariomycetes	Magnaporthales	Magnaporthaceae	Gaeumannomyces
Firmicutes	Bacilli	Lactobacillales	Carnobacteriaceae	Atopostipes	AODJ.161.127	Ascomycota	Eurotiomycetes	Eurotiales	Aspergillaceae	Penicillium
Firmicutes	Bacilli	Lactobacillales	Carnobacteriaceae	Atopostipes	AODJ.161.129	Ascomycota	Sordariomycetes	Togniniales	Togniniaceae	Phaeoacremonium
Firmicutes	Bacilli	Lactobacillales	Carnobacteriaceae	Atopostipes	AODJ.161.137	Ascomycota	Sordariomycetes	Hypocreales	Cordycipitaceae	Beauveria
Firmicutes	Bacilli	Lactobacillales	Carnobacteriaceae	Atopostipes	AODJ.161.149	Ascomycota	Sordariomycetes	Hypocreales	NA	Acremonium
Firmicutes	Bacilli	Lactobacillales	Carnobacteriaceae	Atopostipes	AODJ.161.25	Ascomycota	Sordariomycetes	Hypocreales	Cordycipitaceae	Beauveria
Firmicutes	Bacilli	Lactobacillales	Carnobacteriaceae	Atopostipes	AODJ.161.28	Ascomycota	Sordariomycetes	Hypocreales	Cordycipitaceae	Beauveria
Firmicutes	Bacilli	Lactobacillales	Carnobacteriaceae	Atopostipes	AODJ.161.38	Ascomycota	Sordariomycetes	Hypocreales	Hypocreaceae	Trichoderma
Firmicutes	Bacilli	Lactobacillales	Carnobacteriaceae	Atopostipes	AODJ.161.85	Ascomycota	Sordariomycetes	Hypocreales	Hypocreaceae	Trichoderma
Firmicutes	Bacilli	Lactobacillales	Carnobacteriaceae	Atopostipes	AODJ.161.91	Ascomycota	Dothideomycetes	Pleosporales	Pleosporaceae	Alternaria
Firmicutes	Bacilli	Lactobacillales	Carnobacteriaceae	Atopostipes	AODJ.161.99	Ascomycota	Leotiomycetes	Helotiales	Sclerotiniaceae	Botrytis
Firmicutes	Bacilli	Lactobacillales	Carnobacteriaceae	Atopostipes	AODJ.161.104	Basidiomycota	Agaricomycetes	Agaricales	Psathyrellaceae	Coprinellus
Firmicutes	Bacilli	Lactobacillales	Carnobacteriaceae	Atopostipes	AODJ.161.111	Basidiomycota	Agaricomycetes	Hymenochaetales	Hymenochaetaceae	Fomitiporia
Firmicutes	Bacilli	Lactobacillales	Carnobacteriaceae	Atopostipes	AODJ.161.121	Basidiomycota	Agaricomycetes	Agaricales	Tricholomataceae	Laccaria
Firmicutes	Bacilli	Lactobacillales	Carnobacteriaceae	Atopostipes	AODJ.161.13	Basidiomycota	Agaricomycetes	Agaricales	Bolbitiaceae	Agrocybe
Firmicutes	Bacilli	Lactobacillales	Carnobacteriaceae	Atopostipes	AODJ.161.133	Basidiomycota	Agaricomycetes	Polyporales	Laetiporaceae	Laetiporus
Firmicutes	Bacilli	Lactobacillales	Carnobacteriaceae	Atopostipes	AODJ.161.14	Basidiomycota	Agaricomycetes	Agaricales	Fistulinaceae	Fistulina
Firmicutes	Bacilli	Lactobacillales	Carnobacteriaceae	Atopostipes	AODJ.161.16	Basidiomycota	Agaricomycetes	Agaricales	Agaricaceae	Coprinus
Firmicutes	Bacilli	Lactobacillales	Carnobacteriaceae	Atopostipes	AODJ.161.20	Basidiomycota	Agaricomycetes	Polyporales	Polyporaceae	Ganoderma
Firmicutes	Bacilli	Lactobacillales	Carnobacteriaceae	Atopostipes	AODJ.161.32	Basidiomycota	Agaricomycetes	Polyporales	Laetiporaceae	Laetiporus
Firmicutes	Bacilli	Lactobacillales	Carnobacteriaceae	Atopostipes	AODJ.161.33	Basidiomycota	Agaricomycetes	Polyporales	Grifolaceae	Grifola
Firmicutes	Bacilli	Lactobacillales	Carnobacteriaceae	Atopostipes	AODJ.161.42	Basidiomycota	Agaricomycetes	Agaricales	Strophariaceae	Kuehneromyces
Firmicutes	Bacilli	Lactobacillales	Carnobacteriaceae	Atopostipes	AODJ.161.44	Basidiomycota	Agaricomycetes	Polyporales	Laetiporaceae	Laetiporus
Firmicutes	Bacilli	Lactobacillales	Carnobacteriaceae	Atopostipes	AODJ.161.59	Basidiomycota	Agaricomycetes	Agaricales	Pleurotaceae	Pleurotus
Firmicutes	Bacilli	Lactobacillales	Carnobacteriaceae	Atopostipes	AODJ.161.62	Basidiomycota	Agaricomycetes	Polyporales	Polyporaceae	Trametes
Firmicutes	Bacilli	Lactobacillales	Carnobacteriaceae	Atopostipes	AODJ.161.66	Basidiomycota	Agaricomycetes	Polyporales	Polyporaceae	Trametes
Firmicutes	Bacilli	Lactobacillales	Carnobacteriaceae	Atopostipes	AODJ.161.73	Basidiomycota	Agaricomycetes	Boletales	Rhizopogonaceae	Rhizopogon
Firmicutes	Bacilli	Lactobacillales	Carnobacteriaceae	Atopostipes	AODJ.161.82	Basidiomycota	Agaricomycetes	Agaricales	Strophariaceae	Stropharia
Firmicutes	Bacilli	Lactobacillales	Carnobacteriaceae	Atopostipes	AODJ.161.69	Ascomycota	Eurotiomycetes	Eurotiales	Aspergillaceae	Aspergillus
Proteobacteria	Alphaproteobacteria	Rhizobiales	Aurantimonadaceae	Aureimonas	AODJ.161.100	Ascomycota	Sordariomycetes	Sordariales	Chaetomiaceae	Chaetomium
Proteobacteria	Alphaproteobacteria	Rhizobiales	Aurantimonadaceae	Aureimonas	AODJ.161.101	Ascomycota	Dothideomycetes	Pleosporales	Pleosporaceae	Alternaria
Proteobacteria	Alphaproteobacteria	Rhizobiales	Aurantimonadaceae	Aureimonas	AODJ.161.103	Ascomycota	Sordariomycetes	Diaporthales	Schizoparmaceae	Coniella
Proteobacteria	Alphaproteobacteria	Rhizobiales	Aurantimonadaceae	Aureimonas	AODJ.161.105	Ascomycota	Sordariomycetes	Diaporthales	Schizoparmaceae	Coniella
Proteobacteria	Alphaproteobacteria	Rhizobiales	Aurantimonadaceae	Aureimonas	AODJ.161.107	Ascomycota	Dothideomycetes	Pleosporales	Didymellaceae	Epicoccum
Proteobacteria	Alphaproteobacteria	Rhizobiales	Aurantimonadaceae	Aureimonas	AODJ.161.112	Ascomycota	Sordariomycetes	Hypocreales	Nectriaceae	Fusarium
Proteobacteria	Alphaproteobacteria	Rhizobiales	Aurantimonadaceae	Aureimonas	AODJ.161.113	Ascomycota	Sordariomycetes	Hypocreales	Nectriaceae	Fusarium
Proteobacteria	Alphaproteobacteria	Rhizobiales	Aurantimonadaceae	Aureimonas	AODJ.161.114	Ascomycota	Sordariomycetes	Hypocreales	Nectriaceae	Fusarium
Proteobacteria	Alphaproteobacteria	Rhizobiales	Aurantimonadaceae	Aureimonas	AODJ.161.115	Ascomycota	Sordariomycetes	Hypocreales	Nectriaceae	Fusarium
Proteobacteria	Alphaproteobacteria	Rhizobiales	Aurantimonadaceae	Aureimonas	AODJ.161.116	Ascomycota	Sordariomycetes	Hypocreales	Nectriaceae	Fusarium
Proteobacteria	Alphaproteobacteria	Rhizobiales	Aurantimonadaceae	Aureimonas	AODJ.161.117	Ascomycota	Sordariomycetes	Magnaporthales	Magnaporthaceae	Gaeumannomyces
Proteobacteria	Alphaproteobacteria	Rhizobiales	Aurantimonadaceae	Aureimonas	AODJ.161.118	Ascomycota	Sordariomycetes	Magnaporthales	Magnaporthaceae	Gaeumannomyces
Proteobacteria	Alphaproteobacteria	Rhizobiales	Aurantimonadaceae	Aureimonas	AODJ.161.124	Ascomycota	Eurotiomycetes	Eurotiales	Aspergillaceae	Penicillium
Proteobacteria	Alphaproteobacteria	Rhizobiales	Aurantimonadaceae	Aureimonas	AODJ.161.127	Ascomycota	Eurotiomycetes	Eurotiales	Aspergillaceae	Penicillium
Proteobacteria	Alphaproteobacteria	Rhizobiales	Aurantimonadaceae	Aureimonas	AODJ.161.128	Ascomycota	Eurotiomycetes	Eurotiales	Aspergillaceae	Penicillium
Proteobacteria	Alphaproteobacteria	Rhizobiales	Aurantimonadaceae	Aureimonas	AODJ.161.130	Ascomycota	Sordariomycetes	Togniniales	Togniniaceae	Phaeoacremonium
Proteobacteria	Alphaproteobacteria	Rhizobiales	Aurantimonadaceae	Aureimonas	AODJ.161.131	Ascomycota	Schizosaccharomycetes	Schizosaccharomycetales	Schizosaccharomycetaceae	Schizosaccharomyces
Proteobacteria	Alphaproteobacteria	Rhizobiales	Aurantimonadaceae	Aureimonas	AODJ.161.132	Ascomycota	Sordariomycetes	Sordariales	Sordariaceae	Sordaria
Proteobacteria	Alphaproteobacteria	Rhizobiales	Aurantimonadaceae	Aureimonas	AODJ.161.134	Ascomycota	Sordariomycetes	Hypocreales	Ophiocordycipitaceae	Purpureocillium
Proteobacteria	Alphaproteobacteria	Rhizobiales	Aurantimonadaceae	Aureimonas	AODJ.161.135	Ascomycota	Dothideomycetes	Pleosporales	Didymellaceae	Epicoccum
Proteobacteria	Alphaproteobacteria	Rhizobiales	Aurantimonadaceae	Aureimonas	AODJ.161.136	Ascomycota	Sordariomycetes	Xylariales	Sporocadaceae	Truncatella
Proteobacteria	Alphaproteobacteria	Rhizobiales	Aurantimonadaceae	Aureimonas	AODJ.161.137	Ascomycota	Sordariomycetes	Hypocreales	Cordycipitaceae	Beauveria
Proteobacteria	Alphaproteobacteria	Rhizobiales	Aurantimonadaceae	Aureimonas	AODJ.161.149	Ascomycota	Sordariomycetes	Hypocreales	NA	Acremonium
Proteobacteria	Alphaproteobacteria	Rhizobiales	Aurantimonadaceae	Aureimonas	AODJ.161.18	Basidiomycota	Agaricomycetes	Agaricales	Strophariaceae	Kuehneromyces
Proteobacteria	Alphaproteobacteria	Rhizobiales	Aurantimonadaceae	Aureimonas	AODJ.161.19	Ascomycota	Sordariomycetes	Hypocreales	Ophiocordycipitaceae	Tolypocladium
Proteobacteria	Alphaproteobacteria	Rhizobiales	Aurantimonadaceae	Aureimonas	AODJ.161.24	Ascomycota	Sordariomycetes	Hypocreales	Cordycipitaceae	Beauveria
Proteobacteria	Alphaproteobacteria	Rhizobiales	Aurantimonadaceae	Aureimonas	AODJ.161.25	Ascomycota	Sordariomycetes	Hypocreales	Cordycipitaceae	Beauveria
Proteobacteria	Alphaproteobacteria	Rhizobiales	Aurantimonadaceae	Aureimonas	AODJ.161.26	Ascomycota	Sordariomycetes	Hypocreales	Cordycipitaceae	Beauveria
Proteobacteria	Alphaproteobacteria	Rhizobiales	Aurantimonadaceae	Aureimonas	AODJ.161.27	Ascomycota	Sordariomycetes	Hypocreales	Cordycipitaceae	Beauveria
Proteobacteria	Alphaproteobacteria	Rhizobiales	Aurantimonadaceae	Aureimonas	AODJ.161.28	Ascomycota	Sordariomycetes	Hypocreales	Cordycipitaceae	Beauveria
Proteobacteria	Alphaproteobacteria	Rhizobiales	Aurantimonadaceae	Aureimonas	AODJ.161.29	Ascomycota	Sordariomycetes	Hypocreales	Nectriaceae	Fusarium
Proteobacteria	Alphaproteobacteria	Rhizobiales	Aurantimonadaceae	Aureimonas	AODJ.161.38	Ascomycota	Sordariomycetes	Hypocreales	Hypocreaceae	Trichoderma
Proteobacteria	Alphaproteobacteria	Rhizobiales	Aurantimonadaceae	Aureimonas	AODJ.161.63	Ascomycota	Sordariomycetes	Hypocreales	Hypocreaceae	Trichoderma
Proteobacteria	Alphaproteobacteria	Rhizobiales	Aurantimonadaceae	Aureimonas	AODJ.161.85	Ascomycota	Sordariomycetes	Hypocreales	Hypocreaceae	Trichoderma
Proteobacteria	Alphaproteobacteria	Rhizobiales	Aurantimonadaceae	Aureimonas	AODJ.161.86	Basidiomycota	Agaricomycetes	Agaricales	Psathyrellaceae	Psathyrella
Proteobacteria	Alphaproteobacteria	Rhizobiales	Aurantimonadaceae	Aureimonas	AODJ.161.88	Ascomycota	Dothideomycetes	Pleosporales	Pleosporaceae	Alternaria
Proteobacteria	Alphaproteobacteria	Rhizobiales	Aurantimonadaceae	Aureimonas	AODJ.161.90	Ascomycota	Pezizomycetes	Pezizales	Morchellaceae	Morchella
Proteobacteria	Alphaproteobacteria	Rhizobiales	Aurantimonadaceae	Aureimonas	AODJ.161.91	Ascomycota	Dothideomycetes	Pleosporales	Pleosporaceae	Alternaria
Proteobacteria	Alphaproteobacteria	Rhizobiales	Aurantimonadaceae	Aureimonas	AODJ.161.92	Ascomycota	Dothideomycetes	Pleosporales	Pleosporaceae	Alternaria
Proteobacteria	Alphaproteobacteria	Rhizobiales	Aurantimonadaceae	Aureimonas	AODJ.161.93	Ascomycota	Dothideomycetes	Pleosporales	Pleosporaceae	Alternaria
Proteobacteria	Alphaproteobacteria	Rhizobiales	Aurantimonadaceae	Aureimonas	AODJ.161.95	Ascomycota	Eurotiomycetes	Eurotiales	Aspergillaceae	Aspergillus
Proteobacteria	Alphaproteobacteria	Rhizobiales	Aurantimonadaceae	Aureimonas	AODJ.161.96	Ascomycota	Eurotiomycetes	Eurotiales	Aspergillaceae	Aspergillus
Proteobacteria	Alphaproteobacteria	Rhizobiales	Aurantimonadaceae	Aureimonas	AODJ.161.99	Ascomycota	Leotiomycetes	Helotiales	Sclerotiniaceae	Botrytis
Proteobacteria	Alphaproteobacteria	Rhizobiales	Aurantimonadaceae	Aureimonas	AODJ.161.104	Basidiomycota	Agaricomycetes	Agaricales	Psathyrellaceae	Coprinellus
Proteobacteria	Alphaproteobacteria	Rhizobiales	Aurantimonadaceae	Aureimonas	AODJ.161.110	Basidiomycota	Agaricomycetes	Hymenochaetales	Hymenochaetaceae	Fomitiporia
Proteobacteria	Alphaproteobacteria	Rhizobiales	Aurantimonadaceae	Aureimonas	AODJ.161.111	Basidiomycota	Agaricomycetes	Hymenochaetales	Hymenochaetaceae	Fomitiporia
Proteobacteria	Alphaproteobacteria	Rhizobiales	Aurantimonadaceae	Aureimonas	AODJ.161.120	Basidiomycota	Agaricomycetes	Boletales	Gyrodontaceae	Gyrodon
Proteobacteria	Alphaproteobacteria	Rhizobiales	Aurantimonadaceae	Aureimonas	AODJ.161.13	Basidiomycota	Agaricomycetes	Agaricales	Bolbitiaceae	Agrocybe
Proteobacteria	Alphaproteobacteria	Rhizobiales	Aurantimonadaceae	Aureimonas	AODJ.161.133	Basidiomycota	Agaricomycetes	Polyporales	Laetiporaceae	Laetiporus
Proteobacteria	Alphaproteobacteria	Rhizobiales	Aurantimonadaceae	Aureimonas	AODJ.161.140	Basidiomycota	Agaricomycetes	Polyporales	Polyporaceae	Ganoderma
Proteobacteria	Alphaproteobacteria	Rhizobiales	Aurantimonadaceae	Aureimonas	AODJ.161.142	Basidiomycota	Agaricomycetes	Agaricales	Omphalotaceae	Omphalotus
Proteobacteria	Alphaproteobacteria	Rhizobiales	Aurantimonadaceae	Aureimonas	AODJ.161.143	Basidiomycota	Agaricomycetes	Agaricales	Tricholomataceae	Lepista
Proteobacteria	Alphaproteobacteria	Rhizobiales	Aurantimonadaceae	Aureimonas	AODJ.161.144	Basidiomycota	Agaricomycetes	Agaricales	Tricholomataceae	Lepista
Proteobacteria	Alphaproteobacteria	Rhizobiales	Aurantimonadaceae	Aureimonas	AODJ.161.145	Basidiomycota	Agaricomycetes	Agaricales	Marasmiaceae	Marasmius
Proteobacteria	Alphaproteobacteria	Rhizobiales	Aurantimonadaceae	Aureimonas	AODJ.161.146	Basidiomycota	Agaricomycetes	Agaricales	Mycenaceae	Panellus
Proteobacteria	Alphaproteobacteria	Rhizobiales	Aurantimonadaceae	Aureimonas	AODJ.161.147	Basidiomycota	Agaricomycetes	Agaricales	Omphalotaceae	Omphalotus
Proteobacteria	Alphaproteobacteria	Rhizobiales	Aurantimonadaceae	Aureimonas	AODJ.161.148	Basidiomycota	Agaricomycetes	Agaricales	Mycenaceae	Panellus
Proteobacteria	Alphaproteobacteria	Rhizobiales	Aurantimonadaceae	Aureimonas	AODJ.161.15	Basidiomycota	Agaricomycetes	Agaricales	NA	Infundibulicybe
Proteobacteria	Alphaproteobacteria	Rhizobiales	Aurantimonadaceae	Aureimonas	AODJ.161.151	Basidiomycota	Agaricomycetes	Polyporales	Polyporaceae	Trametes
Proteobacteria	Alphaproteobacteria	Rhizobiales	Aurantimonadaceae	Aureimonas	AODJ.161.16	Basidiomycota	Agaricomycetes	Agaricales	Agaricaceae	Coprinus
Proteobacteria	Alphaproteobacteria	Rhizobiales	Aurantimonadaceae	Aureimonas	AODJ.161.21	Basidiomycota	Agaricomycetes	Polyporales	Grifolaceae	Grifola
Proteobacteria	Alphaproteobacteria	Rhizobiales	Aurantimonadaceae	Aureimonas	AODJ.161.30	Basidiomycota	Agaricomycetes	Polyporales	Polyporaceae	Ganoderma
Proteobacteria	Alphaproteobacteria	Rhizobiales	Aurantimonadaceae	Aureimonas	AODJ.161.31	Basidiomycota	Agaricomycetes	Polyporales	Polyporaceae	Ganoderma
Proteobacteria	Alphaproteobacteria	Rhizobiales	Aurantimonadaceae	Aureimonas	AODJ.161.32	Basidiomycota	Agaricomycetes	Polyporales	Laetiporaceae	Laetiporus
Proteobacteria	Alphaproteobacteria	Rhizobiales	Aurantimonadaceae	Aureimonas	AODJ.161.33	Basidiomycota	Agaricomycetes	Polyporales	Grifolaceae	Grifola
Proteobacteria	Alphaproteobacteria	Rhizobiales	Aurantimonadaceae	Aureimonas	AODJ.161.34	Basidiomycota	Agaricomycetes	Polyporales	Grifolaceae	Grifola
Proteobacteria	Alphaproteobacteria	Rhizobiales	Aurantimonadaceae	Aureimonas	AODJ.161.35	Basidiomycota	Agaricomycetes	Polyporales	Grifolaceae	Grifola
Proteobacteria	Alphaproteobacteria	Rhizobiales	Aurantimonadaceae	Aureimonas	AODJ.161.36	Basidiomycota	Agaricomycetes	Russulales	Hericiaceae	Hericium
Proteobacteria	Alphaproteobacteria	Rhizobiales	Aurantimonadaceae	Aureimonas	AODJ.161.37	Basidiomycota	Agaricomycetes	Russulales	Hericiaceae	Hericium
Proteobacteria	Alphaproteobacteria	Rhizobiales	Aurantimonadaceae	Aureimonas	AODJ.161.41	Basidiomycota	Agaricomycetes	Agaricales	Lyophyllaceae	Hypsizygus
Proteobacteria	Alphaproteobacteria	Rhizobiales	Aurantimonadaceae	Aureimonas	AODJ.161.42	Basidiomycota	Agaricomycetes	Agaricales	Strophariaceae	Kuehneromyces
Proteobacteria	Alphaproteobacteria	Rhizobiales	Aurantimonadaceae	Aureimonas	AODJ.161.44	Basidiomycota	Agaricomycetes	Polyporales	Laetiporaceae	Laetiporus
Proteobacteria	Alphaproteobacteria	Rhizobiales	Aurantimonadaceae	Aureimonas	AODJ.161.46	Basidiomycota	Agaricomycetes	Agaricales	Tricholomataceae	Lepista
Proteobacteria	Alphaproteobacteria	Rhizobiales	Aurantimonadaceae	Aureimonas	AODJ.161.47	Basidiomycota	Agaricomycetes	Agaricales	Tricholomataceae	Lepista
Proteobacteria	Alphaproteobacteria	Rhizobiales	Aurantimonadaceae	Aureimonas	AODJ.161.48	Basidiomycota	Agaricomycetes	Agaricales	Lyophyllaceae	Hypsizygus
Proteobacteria	Alphaproteobacteria	Rhizobiales	Aurantimonadaceae	Aureimonas	AODJ.161.51	Basidiomycota	Agaricomycetes	Agaricales	Lyophyllaceae	Hypsizygus
Proteobacteria	Alphaproteobacteria	Rhizobiales	Aurantimonadaceae	Aureimonas	AODJ.161.52	Basidiomycota	Agaricomycetes	Agaricales	Lyophyllaceae	Lyophyllum
Proteobacteria	Alphaproteobacteria	Rhizobiales	Aurantimonadaceae	Aureimonas	AODJ.161.53	Basidiomycota	Agaricomycetes	Agaricales	Marasmiaceae	Marasmius
Proteobacteria	Alphaproteobacteria	Rhizobiales	Aurantimonadaceae	Aureimonas	AODJ.161.57	Basidiomycota	Agaricomycetes	Agaricales	Pleurotaceae	Pleurotus
Proteobacteria	Alphaproteobacteria	Rhizobiales	Aurantimonadaceae	Aureimonas	AODJ.161.58	Basidiomycota	Agaricomycetes	Agaricales	Pleurotaceae	Pleurotus
Proteobacteria	Alphaproteobacteria	Rhizobiales	Aurantimonadaceae	Aureimonas	AODJ.161.59	Basidiomycota	Agaricomycetes	Agaricales	Pleurotaceae	Pleurotus
Proteobacteria	Alphaproteobacteria	Rhizobiales	Aurantimonadaceae	Aureimonas	AODJ.161.60	Basidiomycota	Agaricomycetes	Agaricales	Pleurotaceae	Pleurotus
Proteobacteria	Alphaproteobacteria	Rhizobiales	Aurantimonadaceae	Aureimonas	AODJ.161.61	Basidiomycota	Agaricomycetes	Agaricales	Pleurotaceae	Pleurotus
Proteobacteria	Alphaproteobacteria	Rhizobiales	Aurantimonadaceae	Aureimonas	AODJ.161.62	Basidiomycota	Agaricomycetes	Polyporales	Polyporaceae	Trametes
Proteobacteria	Alphaproteobacteria	Rhizobiales	Aurantimonadaceae	Aureimonas	AODJ.161.65	Basidiomycota	Agaricomycetes	Polyporales	Polyporaceae	Trametes
Proteobacteria	Alphaproteobacteria	Rhizobiales	Aurantimonadaceae	Aureimonas	AODJ.161.66	Basidiomycota	Agaricomycetes	Polyporales	Polyporaceae	Trametes
Proteobacteria	Alphaproteobacteria	Rhizobiales	Aurantimonadaceae	Aureimonas	AODJ.161.67	Basidiomycota	Agaricomycetes	Polyporales	Polyporaceae	Trametes
Proteobacteria	Alphaproteobacteria	Rhizobiales	Aurantimonadaceae	Aureimonas	AODJ.161.70	Basidiomycota	Agaricomycetes	Polyporales	Polyporaceae	Polyporus
Proteobacteria	Alphaproteobacteria	Rhizobiales	Aurantimonadaceae	Aureimonas	AODJ.161.72	Basidiomycota	Agaricomycetes	Cantharellales	Ceratobasidiaceae	Ceratobasidium
Proteobacteria	Alphaproteobacteria	Rhizobiales	Aurantimonadaceae	Aureimonas	AODJ.161.73	Basidiomycota	Agaricomycetes	Boletales	Rhizopogonaceae	Rhizopogon
Proteobacteria	Alphaproteobacteria	Rhizobiales	Aurantimonadaceae	Aureimonas	AODJ.161.74	Basidiomycota	Agaricomycetes	Boletales	Rhizopogonaceae	Rhizopogon
Proteobacteria	Alphaproteobacteria	Rhizobiales	Aurantimonadaceae	Aureimonas	AODJ.161.77	Basidiomycota	Agaricomycetes	Agaricales	Pleurotaceae	Pleurotus
Proteobacteria	Alphaproteobacteria	Rhizobiales	Aurantimonadaceae	Aureimonas	AODJ.161.82	Basidiomycota	Agaricomycetes	Agaricales	Strophariaceae	Stropharia
Proteobacteria	Alphaproteobacteria	Rhizobiales	Aurantimonadaceae	Aureimonas	AODJ.161.84	Basidiomycota	Agaricomycetes	Boletales	Gyrodontaceae	Gyrodon
Proteobacteria	Alphaproteobacteria	Rhizobiales	Aurantimonadaceae	Aureimonas	AODJ.161.98	Basidiomycota	Agaricomycetes	Agaricales	Cortinariaceae	Hebeloma
Proteobacteria	Alphaproteobacteria	Rhizobiales	Aurantimonadaceae	Aureimonas	AODJ.161.87	Mucoromycota	Mucoromycetes	Mucorales	Mucoraceae	Mucor
Proteobacteria	Alphaproteobacteria	Rhizobiales	Aurantimonadaceae	Aureimonas	AODJ.161.106	Zoopagomycota	Entomophthoromycetes	Entomophthorales	Ancylistaceae	Conidiobolus
Proteobacteria	Betaproteobacteria	Rhodocyclales	Zoogloeaceae	Azoarcus	AODJ.161.149	Ascomycota	Sordariomycetes	Hypocreales	NA	Acremonium
Proteobacteria	Betaproteobacteria	Burkholderiales	Alcaligenaceae	Azohydromonas	AODJ.161.104	Basidiomycota	Agaricomycetes	Agaricales	Psathyrellaceae	Coprinellus
Proteobacteria	Alphaproteobacteria	Rhodospirillales	Rhodospirillaceae	Azospirillum	AODJ.161.100	Ascomycota	Sordariomycetes	Sordariales	Chaetomiaceae	Chaetomium
Proteobacteria	Alphaproteobacteria	Rhodospirillales	Rhodospirillaceae	Azospirillum	AODJ.161.101	Ascomycota	Dothideomycetes	Pleosporales	Pleosporaceae	Alternaria
Proteobacteria	Alphaproteobacteria	Rhodospirillales	Rhodospirillaceae	Azospirillum	AODJ.161.103	Ascomycota	Sordariomycetes	Diaporthales	Schizoparmaceae	Coniella
Proteobacteria	Alphaproteobacteria	Rhodospirillales	Rhodospirillaceae	Azospirillum	AODJ.161.105	Ascomycota	Sordariomycetes	Diaporthales	Schizoparmaceae	Coniella
Proteobacteria	Alphaproteobacteria	Rhodospirillales	Rhodospirillaceae	Azospirillum	AODJ.161.107	Ascomycota	Dothideomycetes	Pleosporales	Didymellaceae	Epicoccum
Proteobacteria	Alphaproteobacteria	Rhodospirillales	Rhodospirillaceae	Azospirillum	AODJ.161.112	Ascomycota	Sordariomycetes	Hypocreales	Nectriaceae	Fusarium
Proteobacteria	Alphaproteobacteria	Rhodospirillales	Rhodospirillaceae	Azospirillum	AODJ.161.113	Ascomycota	Sordariomycetes	Hypocreales	Nectriaceae	Fusarium
Proteobacteria	Alphaproteobacteria	Rhodospirillales	Rhodospirillaceae	Azospirillum	AODJ.161.114	Ascomycota	Sordariomycetes	Hypocreales	Nectriaceae	Fusarium
Proteobacteria	Alphaproteobacteria	Rhodospirillales	Rhodospirillaceae	Azospirillum	AODJ.161.115	Ascomycota	Sordariomycetes	Hypocreales	Nectriaceae	Fusarium
Proteobacteria	Alphaproteobacteria	Rhodospirillales	Rhodospirillaceae	Azospirillum	AODJ.161.116	Ascomycota	Sordariomycetes	Hypocreales	Nectriaceae	Fusarium
Proteobacteria	Alphaproteobacteria	Rhodospirillales	Rhodospirillaceae	Azospirillum	AODJ.161.117	Ascomycota	Sordariomycetes	Magnaporthales	Magnaporthaceae	Gaeumannomyces
Proteobacteria	Alphaproteobacteria	Rhodospirillales	Rhodospirillaceae	Azospirillum	AODJ.161.118	Ascomycota	Sordariomycetes	Magnaporthales	Magnaporthaceae	Gaeumannomyces
Proteobacteria	Alphaproteobacteria	Rhodospirillales	Rhodospirillaceae	Azospirillum	AODJ.161.122	Ascomycota	Pezizomycetes	Pezizales	Morchellaceae	Morchella
Proteobacteria	Alphaproteobacteria	Rhodospirillales	Rhodospirillaceae	Azospirillum	AODJ.161.125	Ascomycota	Eurotiomycetes	Eurotiales	Aspergillaceae	Penicillium
Proteobacteria	Alphaproteobacteria	Rhodospirillales	Rhodospirillaceae	Azospirillum	AODJ.161.127	Ascomycota	Eurotiomycetes	Eurotiales	Aspergillaceae	Penicillium
Proteobacteria	Alphaproteobacteria	Rhodospirillales	Rhodospirillaceae	Azospirillum	AODJ.161.128	Ascomycota	Eurotiomycetes	Eurotiales	Aspergillaceae	Penicillium
Proteobacteria	Alphaproteobacteria	Rhodospirillales	Rhodospirillaceae	Azospirillum	AODJ.161.130	Ascomycota	Sordariomycetes	Togniniales	Togniniaceae	Phaeoacremonium
Proteobacteria	Alphaproteobacteria	Rhodospirillales	Rhodospirillaceae	Azospirillum	AODJ.161.131	Ascomycota	Schizosaccharomycetes	Schizosaccharomycetales	Schizosaccharomycetaceae	Schizosaccharomyces
Proteobacteria	Alphaproteobacteria	Rhodospirillales	Rhodospirillaceae	Azospirillum	AODJ.161.132	Ascomycota	Sordariomycetes	Sordariales	Sordariaceae	Sordaria
Proteobacteria	Alphaproteobacteria	Rhodospirillales	Rhodospirillaceae	Azospirillum	AODJ.161.134	Ascomycota	Sordariomycetes	Hypocreales	Ophiocordycipitaceae	Purpureocillium
Proteobacteria	Alphaproteobacteria	Rhodospirillales	Rhodospirillaceae	Azospirillum	AODJ.161.135	Ascomycota	Dothideomycetes	Pleosporales	Didymellaceae	Epicoccum
Proteobacteria	Alphaproteobacteria	Rhodospirillales	Rhodospirillaceae	Azospirillum	AODJ.161.136	Ascomycota	Sordariomycetes	Xylariales	Sporocadaceae	Truncatella
Proteobacteria	Alphaproteobacteria	Rhodospirillales	Rhodospirillaceae	Azospirillum	AODJ.161.137	Ascomycota	Sordariomycetes	Hypocreales	Cordycipitaceae	Beauveria
Proteobacteria	Alphaproteobacteria	Rhodospirillales	Rhodospirillaceae	Azospirillum	AODJ.161.149	Ascomycota	Sordariomycetes	Hypocreales	NA	Acremonium
Proteobacteria	Alphaproteobacteria	Rhodospirillales	Rhodospirillaceae	Azospirillum	AODJ.161.18	Basidiomycota	Agaricomycetes	Agaricales	Strophariaceae	Kuehneromyces
Proteobacteria	Alphaproteobacteria	Rhodospirillales	Rhodospirillaceae	Azospirillum	AODJ.161.19	Ascomycota	Sordariomycetes	Hypocreales	Ophiocordycipitaceae	Tolypocladium
Proteobacteria	Alphaproteobacteria	Rhodospirillales	Rhodospirillaceae	Azospirillum	AODJ.161.23	Ascomycota	Sordariomycetes	Hypocreales	Cordycipitaceae	Beauveria
Proteobacteria	Alphaproteobacteria	Rhodospirillales	Rhodospirillaceae	Azospirillum	AODJ.161.24	Ascomycota	Sordariomycetes	Hypocreales	Cordycipitaceae	Beauveria
Proteobacteria	Alphaproteobacteria	Rhodospirillales	Rhodospirillaceae	Azospirillum	AODJ.161.25	Ascomycota	Sordariomycetes	Hypocreales	Cordycipitaceae	Beauveria
Proteobacteria	Alphaproteobacteria	Rhodospirillales	Rhodospirillaceae	Azospirillum	AODJ.161.26	Ascomycota	Sordariomycetes	Hypocreales	Cordycipitaceae	Beauveria
Proteobacteria	Alphaproteobacteria	Rhodospirillales	Rhodospirillaceae	Azospirillum	AODJ.161.27	Ascomycota	Sordariomycetes	Hypocreales	Cordycipitaceae	Beauveria
Proteobacteria	Alphaproteobacteria	Rhodospirillales	Rhodospirillaceae	Azospirillum	AODJ.161.28	Ascomycota	Sordariomycetes	Hypocreales	Cordycipitaceae	Beauveria
Proteobacteria	Alphaproteobacteria	Rhodospirillales	Rhodospirillaceae	Azospirillum	AODJ.161.29	Ascomycota	Sordariomycetes	Hypocreales	Nectriaceae	Fusarium
Proteobacteria	Alphaproteobacteria	Rhodospirillales	Rhodospirillaceae	Azospirillum	AODJ.161.38	Ascomycota	Sordariomycetes	Hypocreales	Hypocreaceae	Trichoderma
Proteobacteria	Alphaproteobacteria	Rhodospirillales	Rhodospirillaceae	Azospirillum	AODJ.161.80	Ascomycota	Sordariomycetes	Hypocreales	NA	Calcarisporium
Proteobacteria	Alphaproteobacteria	Rhodospirillales	Rhodospirillaceae	Azospirillum	AODJ.161.85	Ascomycota	Sordariomycetes	Hypocreales	Hypocreaceae	Trichoderma
Proteobacteria	Alphaproteobacteria	Rhodospirillales	Rhodospirillaceae	Azospirillum	AODJ.161.86	Basidiomycota	Agaricomycetes	Agaricales	Psathyrellaceae	Psathyrella
Proteobacteria	Alphaproteobacteria	Rhodospirillales	Rhodospirillaceae	Azospirillum	AODJ.161.88	Ascomycota	Dothideomycetes	Pleosporales	Pleosporaceae	Alternaria
Proteobacteria	Alphaproteobacteria	Rhodospirillales	Rhodospirillaceae	Azospirillum	AODJ.161.90	Ascomycota	Pezizomycetes	Pezizales	Morchellaceae	Morchella
Proteobacteria	Alphaproteobacteria	Rhodospirillales	Rhodospirillaceae	Azospirillum	AODJ.161.91	Ascomycota	Dothideomycetes	Pleosporales	Pleosporaceae	Alternaria
Proteobacteria	Alphaproteobacteria	Rhodospirillales	Rhodospirillaceae	Azospirillum	AODJ.161.93	Ascomycota	Dothideomycetes	Pleosporales	Pleosporaceae	Alternaria
Proteobacteria	Alphaproteobacteria	Rhodospirillales	Rhodospirillaceae	Azospirillum	AODJ.161.95	Ascomycota	Eurotiomycetes	Eurotiales	Aspergillaceae	Aspergillus
Proteobacteria	Alphaproteobacteria	Rhodospirillales	Rhodospirillaceae	Azospirillum	AODJ.161.96	Ascomycota	Eurotiomycetes	Eurotiales	Aspergillaceae	Aspergillus
Proteobacteria	Alphaproteobacteria	Rhodospirillales	Rhodospirillaceae	Azospirillum	AODJ.161.99	Ascomycota	Leotiomycetes	Helotiales	Sclerotiniaceae	Botrytis
Proteobacteria	Alphaproteobacteria	Rhodospirillales	Rhodospirillaceae	Azospirillum	AODJ.161.104	Basidiomycota	Agaricomycetes	Agaricales	Psathyrellaceae	Coprinellus
Proteobacteria	Alphaproteobacteria	Rhodospirillales	Rhodospirillaceae	Azospirillum	AODJ.161.110	Basidiomycota	Agaricomycetes	Hymenochaetales	Hymenochaetaceae	Fomitiporia
Proteobacteria	Alphaproteobacteria	Rhodospirillales	Rhodospirillaceae	Azospirillum	AODJ.161.111	Basidiomycota	Agaricomycetes	Hymenochaetales	Hymenochaetaceae	Fomitiporia
Proteobacteria	Alphaproteobacteria	Rhodospirillales	Rhodospirillaceae	Azospirillum	AODJ.161.120	Basidiomycota	Agaricomycetes	Boletales	Gyrodontaceae	Gyrodon
Proteobacteria	Alphaproteobacteria	Rhodospirillales	Rhodospirillaceae	Azospirillum	AODJ.161.13	Basidiomycota	Agaricomycetes	Agaricales	Bolbitiaceae	Agrocybe
Proteobacteria	Alphaproteobacteria	Rhodospirillales	Rhodospirillaceae	Azospirillum	AODJ.161.133	Basidiomycota	Agaricomycetes	Polyporales	Laetiporaceae	Laetiporus
Proteobacteria	Alphaproteobacteria	Rhodospirillales	Rhodospirillaceae	Azospirillum	AODJ.161.139	Basidiomycota	Agaricomycetes	Agaricales	Physalacriaceae	Armillaria
Proteobacteria	Alphaproteobacteria	Rhodospirillales	Rhodospirillaceae	Azospirillum	AODJ.161.140	Basidiomycota	Agaricomycetes	Polyporales	Polyporaceae	Ganoderma
Proteobacteria	Alphaproteobacteria	Rhodospirillales	Rhodospirillaceae	Azospirillum	AODJ.161.141	Basidiomycota	Agaricomycetes	Polyporales	Polyporaceae	Ganoderma
Proteobacteria	Alphaproteobacteria	Rhodospirillales	Rhodospirillaceae	Azospirillum	AODJ.161.142	Basidiomycota	Agaricomycetes	Agaricales	Omphalotaceae	Omphalotus
Proteobacteria	Alphaproteobacteria	Rhodospirillales	Rhodospirillaceae	Azospirillum	AODJ.161.143	Basidiomycota	Agaricomycetes	Agaricales	Tricholomataceae	Lepista
Proteobacteria	Alphaproteobacteria	Rhodospirillales	Rhodospirillaceae	Azospirillum	AODJ.161.144	Basidiomycota	Agaricomycetes	Agaricales	Tricholomataceae	Lepista
Proteobacteria	Alphaproteobacteria	Rhodospirillales	Rhodospirillaceae	Azospirillum	AODJ.161.145	Basidiomycota	Agaricomycetes	Agaricales	Marasmiaceae	Marasmius
Proteobacteria	Alphaproteobacteria	Rhodospirillales	Rhodospirillaceae	Azospirillum	AODJ.161.146	Basidiomycota	Agaricomycetes	Agaricales	Mycenaceae	Panellus
Proteobacteria	Alphaproteobacteria	Rhodospirillales	Rhodospirillaceae	Azospirillum	AODJ.161.147	Basidiomycota	Agaricomycetes	Agaricales	Omphalotaceae	Omphalotus
Proteobacteria	Alphaproteobacteria	Rhodospirillales	Rhodospirillaceae	Azospirillum	AODJ.161.148	Basidiomycota	Agaricomycetes	Agaricales	Mycenaceae	Panellus
Proteobacteria	Alphaproteobacteria	Rhodospirillales	Rhodospirillaceae	Azospirillum	AODJ.161.15	Basidiomycota	Agaricomycetes	Agaricales	NA	Infundibulicybe
Proteobacteria	Alphaproteobacteria	Rhodospirillales	Rhodospirillaceae	Azospirillum	AODJ.161.151	Basidiomycota	Agaricomycetes	Polyporales	Polyporaceae	Trametes
Proteobacteria	Alphaproteobacteria	Rhodospirillales	Rhodospirillaceae	Azospirillum	AODJ.161.16	Basidiomycota	Agaricomycetes	Agaricales	Agaricaceae	Coprinus
Proteobacteria	Alphaproteobacteria	Rhodospirillales	Rhodospirillaceae	Azospirillum	AODJ.161.21	Basidiomycota	Agaricomycetes	Polyporales	Grifolaceae	Grifola
Proteobacteria	Alphaproteobacteria	Rhodospirillales	Rhodospirillaceae	Azospirillum	AODJ.161.22	Basidiomycota	Agaricomycetes	Agaricales	Fistulinaceae	Fistulina
Proteobacteria	Alphaproteobacteria	Rhodospirillales	Rhodospirillaceae	Azospirillum	AODJ.161.30	Basidiomycota	Agaricomycetes	Polyporales	Polyporaceae	Ganoderma
Proteobacteria	Alphaproteobacteria	Rhodospirillales	Rhodospirillaceae	Azospirillum	AODJ.161.31	Basidiomycota	Agaricomycetes	Polyporales	Polyporaceae	Ganoderma
Proteobacteria	Alphaproteobacteria	Rhodospirillales	Rhodospirillaceae	Azospirillum	AODJ.161.32	Basidiomycota	Agaricomycetes	Polyporales	Laetiporaceae	Laetiporus
Proteobacteria	Alphaproteobacteria	Rhodospirillales	Rhodospirillaceae	Azospirillum	AODJ.161.33	Basidiomycota	Agaricomycetes	Polyporales	Grifolaceae	Grifola
Proteobacteria	Alphaproteobacteria	Rhodospirillales	Rhodospirillaceae	Azospirillum	AODJ.161.34	Basidiomycota	Agaricomycetes	Polyporales	Grifolaceae	Grifola
Proteobacteria	Alphaproteobacteria	Rhodospirillales	Rhodospirillaceae	Azospirillum	AODJ.161.35	Basidiomycota	Agaricomycetes	Polyporales	Grifolaceae	Grifola
Proteobacteria	Alphaproteobacteria	Rhodospirillales	Rhodospirillaceae	Azospirillum	AODJ.161.36	Basidiomycota	Agaricomycetes	Russulales	Hericiaceae	Hericium
Proteobacteria	Alphaproteobacteria	Rhodospirillales	Rhodospirillaceae	Azospirillum	AODJ.161.37	Basidiomycota	Agaricomycetes	Russulales	Hericiaceae	Hericium
Proteobacteria	Alphaproteobacteria	Rhodospirillales	Rhodospirillaceae	Azospirillum	AODJ.161.42	Basidiomycota	Agaricomycetes	Agaricales	Strophariaceae	Kuehneromyces
Proteobacteria	Alphaproteobacteria	Rhodospirillales	Rhodospirillaceae	Azospirillum	AODJ.161.44	Basidiomycota	Agaricomycetes	Polyporales	Laetiporaceae	Laetiporus
Proteobacteria	Alphaproteobacteria	Rhodospirillales	Rhodospirillaceae	Azospirillum	AODJ.161.46	Basidiomycota	Agaricomycetes	Agaricales	Tricholomataceae	Lepista
Proteobacteria	Alphaproteobacteria	Rhodospirillales	Rhodospirillaceae	Azospirillum	AODJ.161.47	Basidiomycota	Agaricomycetes	Agaricales	Tricholomataceae	Lepista
Proteobacteria	Alphaproteobacteria	Rhodospirillales	Rhodospirillaceae	Azospirillum	AODJ.161.48	Basidiomycota	Agaricomycetes	Agaricales	Lyophyllaceae	Hypsizygus
Proteobacteria	Alphaproteobacteria	Rhodospirillales	Rhodospirillaceae	Azospirillum	AODJ.161.50	Basidiomycota	Agaricomycetes	Agaricales	Lyophyllaceae	Hypsizygus
Proteobacteria	Alphaproteobacteria	Rhodospirillales	Rhodospirillaceae	Azospirillum	AODJ.161.51	Basidiomycota	Agaricomycetes	Agaricales	Lyophyllaceae	Hypsizygus
Proteobacteria	Alphaproteobacteria	Rhodospirillales	Rhodospirillaceae	Azospirillum	AODJ.161.52	Basidiomycota	Agaricomycetes	Agaricales	Lyophyllaceae	Lyophyllum
Proteobacteria	Alphaproteobacteria	Rhodospirillales	Rhodospirillaceae	Azospirillum	AODJ.161.53	Basidiomycota	Agaricomycetes	Agaricales	Marasmiaceae	Marasmius
Proteobacteria	Alphaproteobacteria	Rhodospirillales	Rhodospirillaceae	Azospirillum	AODJ.161.57	Basidiomycota	Agaricomycetes	Agaricales	Pleurotaceae	Pleurotus
Proteobacteria	Alphaproteobacteria	Rhodospirillales	Rhodospirillaceae	Azospirillum	AODJ.161.58	Basidiomycota	Agaricomycetes	Agaricales	Pleurotaceae	Pleurotus
Proteobacteria	Alphaproteobacteria	Rhodospirillales	Rhodospirillaceae	Azospirillum	AODJ.161.59	Basidiomycota	Agaricomycetes	Agaricales	Pleurotaceae	Pleurotus
Proteobacteria	Alphaproteobacteria	Rhodospirillales	Rhodospirillaceae	Azospirillum	AODJ.161.60	Basidiomycota	Agaricomycetes	Agaricales	Pleurotaceae	Pleurotus
Proteobacteria	Alphaproteobacteria	Rhodospirillales	Rhodospirillaceae	Azospirillum	AODJ.161.61	Basidiomycota	Agaricomycetes	Agaricales	Pleurotaceae	Pleurotus
Proteobacteria	Alphaproteobacteria	Rhodospirillales	Rhodospirillaceae	Azospirillum	AODJ.161.62	Basidiomycota	Agaricomycetes	Polyporales	Polyporaceae	Trametes
Proteobacteria	Alphaproteobacteria	Rhodospirillales	Rhodospirillaceae	Azospirillum	AODJ.161.65	Basidiomycota	Agaricomycetes	Polyporales	Polyporaceae	Trametes
Proteobacteria	Alphaproteobacteria	Rhodospirillales	Rhodospirillaceae	Azospirillum	AODJ.161.66	Basidiomycota	Agaricomycetes	Polyporales	Polyporaceae	Trametes
Proteobacteria	Alphaproteobacteria	Rhodospirillales	Rhodospirillaceae	Azospirillum	AODJ.161.67	Basidiomycota	Agaricomycetes	Polyporales	Polyporaceae	Trametes
Proteobacteria	Alphaproteobacteria	Rhodospirillales	Rhodospirillaceae	Azospirillum	AODJ.161.70	Basidiomycota	Agaricomycetes	Polyporales	Polyporaceae	Polyporus
Proteobacteria	Alphaproteobacteria	Rhodospirillales	Rhodospirillaceae	Azospirillum	AODJ.161.73	Basidiomycota	Agaricomycetes	Boletales	Rhizopogonaceae	Rhizopogon
Proteobacteria	Alphaproteobacteria	Rhodospirillales	Rhodospirillaceae	Azospirillum	AODJ.161.77	Basidiomycota	Agaricomycetes	Agaricales	Pleurotaceae	Pleurotus
Proteobacteria	Alphaproteobacteria	Rhodospirillales	Rhodospirillaceae	Azospirillum	AODJ.161.81	Basidiomycota	Agaricomycetes	Russulales	Stereaceae	Stereum
Proteobacteria	Alphaproteobacteria	Rhodospirillales	Rhodospirillaceae	Azospirillum	AODJ.161.82	Basidiomycota	Agaricomycetes	Agaricales	Strophariaceae	Stropharia
Proteobacteria	Alphaproteobacteria	Rhodospirillales	Rhodospirillaceae	Azospirillum	AODJ.161.98	Basidiomycota	Agaricomycetes	Agaricales	Cortinariaceae	Hebeloma
Proteobacteria	Alphaproteobacteria	Rhodospirillales	Rhodospirillaceae	Azospirillum	AODJ.161.87	Mucoromycota	Mucoromycetes	Mucorales	Mucoraceae	Mucor
Proteobacteria	Alphaproteobacteria	Rhodospirillales	Rhodospirillaceae	Azospirillum	AODJ.161.69	Ascomycota	Eurotiomycetes	Eurotiales	Aspergillaceae	Aspergillus
Proteobacteria	Alphaproteobacteria	Rhodospirillales	Rhodospirillaceae	Azospirillum	AODJ.161.106	Zoopagomycota	Entomophthoromycetes	Entomophthorales	Ancylistaceae	Conidiobolus
Firmicutes	Bacilli	Bacillales	Bacillaceae	Bacillus	AODJ.161.100	Ascomycota	Sordariomycetes	Sordariales	Chaetomiaceae	Chaetomium
Firmicutes	Bacilli	Bacillales	Bacillaceae	Bacillus	AODJ.161.101	Ascomycota	Dothideomycetes	Pleosporales	Pleosporaceae	Alternaria
Firmicutes	Bacilli	Bacillales	Bacillaceae	Bacillus	AODJ.161.103	Ascomycota	Sordariomycetes	Diaporthales	Schizoparmaceae	Coniella
Firmicutes	Bacilli	Bacillales	Bacillaceae	Bacillus	AODJ.161.107	Ascomycota	Dothideomycetes	Pleosporales	Didymellaceae	Epicoccum
Firmicutes	Bacilli	Bacillales	Bacillaceae	Bacillus	AODJ.161.112	Ascomycota	Sordariomycetes	Hypocreales	Nectriaceae	Fusarium
Firmicutes	Bacilli	Bacillales	Bacillaceae	Bacillus	AODJ.161.113	Ascomycota	Sordariomycetes	Hypocreales	Nectriaceae	Fusarium
Firmicutes	Bacilli	Bacillales	Bacillaceae	Bacillus	AODJ.161.114	Ascomycota	Sordariomycetes	Hypocreales	Nectriaceae	Fusarium
Firmicutes	Bacilli	Bacillales	Bacillaceae	Bacillus	AODJ.161.115	Ascomycota	Sordariomycetes	Hypocreales	Nectriaceae	Fusarium
Firmicutes	Bacilli	Bacillales	Bacillaceae	Bacillus	AODJ.161.116	Ascomycota	Sordariomycetes	Hypocreales	Nectriaceae	Fusarium
Firmicutes	Bacilli	Bacillales	Bacillaceae	Bacillus	AODJ.161.117	Ascomycota	Sordariomycetes	Magnaporthales	Magnaporthaceae	Gaeumannomyces
Firmicutes	Bacilli	Bacillales	Bacillaceae	Bacillus	AODJ.161.118	Ascomycota	Sordariomycetes	Magnaporthales	Magnaporthaceae	Gaeumannomyces
Firmicutes	Bacilli	Bacillales	Bacillaceae	Bacillus	AODJ.161.122	Ascomycota	Pezizomycetes	Pezizales	Morchellaceae	Morchella
Firmicutes	Bacilli	Bacillales	Bacillaceae	Bacillus	AODJ.161.125	Ascomycota	Eurotiomycetes	Eurotiales	Aspergillaceae	Penicillium
Firmicutes	Bacilli	Bacillales	Bacillaceae	Bacillus	AODJ.161.126	Ascomycota	Eurotiomycetes	Eurotiales	Aspergillaceae	Penicillium
Firmicutes	Bacilli	Bacillales	Bacillaceae	Bacillus	AODJ.161.127	Ascomycota	Eurotiomycetes	Eurotiales	Aspergillaceae	Penicillium
Firmicutes	Bacilli	Bacillales	Bacillaceae	Bacillus	AODJ.161.128	Ascomycota	Eurotiomycetes	Eurotiales	Aspergillaceae	Penicillium
Firmicutes	Bacilli	Bacillales	Bacillaceae	Bacillus	AODJ.161.130	Ascomycota	Sordariomycetes	Togniniales	Togniniaceae	Phaeoacremonium
Firmicutes	Bacilli	Bacillales	Bacillaceae	Bacillus	AODJ.161.131	Ascomycota	Schizosaccharomycetes	Schizosaccharomycetales	Schizosaccharomycetaceae	Schizosaccharomyces
Firmicutes	Bacilli	Bacillales	Bacillaceae	Bacillus	AODJ.161.135	Ascomycota	Dothideomycetes	Pleosporales	Didymellaceae	Epicoccum
Firmicutes	Bacilli	Bacillales	Bacillaceae	Bacillus	AODJ.161.136	Ascomycota	Sordariomycetes	Xylariales	Sporocadaceae	Truncatella
Firmicutes	Bacilli	Bacillales	Bacillaceae	Bacillus	AODJ.161.137	Ascomycota	Sordariomycetes	Hypocreales	Cordycipitaceae	Beauveria
Firmicutes	Bacilli	Bacillales	Bacillaceae	Bacillus	AODJ.161.149	Ascomycota	Sordariomycetes	Hypocreales	NA	Acremonium
Firmicutes	Bacilli	Bacillales	Bacillaceae	Bacillus	AODJ.161.18	Basidiomycota	Agaricomycetes	Agaricales	Strophariaceae	Kuehneromyces
Firmicutes	Bacilli	Bacillales	Bacillaceae	Bacillus	AODJ.161.19	Ascomycota	Sordariomycetes	Hypocreales	Ophiocordycipitaceae	Tolypocladium
Firmicutes	Bacilli	Bacillales	Bacillaceae	Bacillus	AODJ.161.25	Ascomycota	Sordariomycetes	Hypocreales	Cordycipitaceae	Beauveria
Firmicutes	Bacilli	Bacillales	Bacillaceae	Bacillus	AODJ.161.26	Ascomycota	Sordariomycetes	Hypocreales	Cordycipitaceae	Beauveria
Firmicutes	Bacilli	Bacillales	Bacillaceae	Bacillus	AODJ.161.27	Ascomycota	Sordariomycetes	Hypocreales	Cordycipitaceae	Beauveria
Firmicutes	Bacilli	Bacillales	Bacillaceae	Bacillus	AODJ.161.28	Ascomycota	Sordariomycetes	Hypocreales	Cordycipitaceae	Beauveria
Firmicutes	Bacilli	Bacillales	Bacillaceae	Bacillus	AODJ.161.29	Ascomycota	Sordariomycetes	Hypocreales	Nectriaceae	Fusarium
Firmicutes	Bacilli	Bacillales	Bacillaceae	Bacillus	AODJ.161.38	Ascomycota	Sordariomycetes	Hypocreales	Hypocreaceae	Trichoderma
Firmicutes	Bacilli	Bacillales	Bacillaceae	Bacillus	AODJ.161.63	Ascomycota	Sordariomycetes	Hypocreales	Hypocreaceae	Trichoderma
Firmicutes	Bacilli	Bacillales	Bacillaceae	Bacillus	AODJ.161.64	Ascomycota	Sordariomycetes	Glomerellales	Plectosphaerellaceae	Verticillium
Firmicutes	Bacilli	Bacillales	Bacillaceae	Bacillus	AODJ.161.85	Ascomycota	Sordariomycetes	Hypocreales	Hypocreaceae	Trichoderma
Firmicutes	Bacilli	Bacillales	Bacillaceae	Bacillus	AODJ.161.86	Basidiomycota	Agaricomycetes	Agaricales	Psathyrellaceae	Psathyrella
Firmicutes	Bacilli	Bacillales	Bacillaceae	Bacillus	AODJ.161.88	Ascomycota	Dothideomycetes	Pleosporales	Pleosporaceae	Alternaria
Firmicutes	Bacilli	Bacillales	Bacillaceae	Bacillus	AODJ.161.90	Ascomycota	Pezizomycetes	Pezizales	Morchellaceae	Morchella
Firmicutes	Bacilli	Bacillales	Bacillaceae	Bacillus	AODJ.161.91	Ascomycota	Dothideomycetes	Pleosporales	Pleosporaceae	Alternaria
Firmicutes	Bacilli	Bacillales	Bacillaceae	Bacillus	AODJ.161.92	Ascomycota	Dothideomycetes	Pleosporales	Pleosporaceae	Alternaria
Firmicutes	Bacilli	Bacillales	Bacillaceae	Bacillus	AODJ.161.93	Ascomycota	Dothideomycetes	Pleosporales	Pleosporaceae	Alternaria
Firmicutes	Bacilli	Bacillales	Bacillaceae	Bacillus	AODJ.161.94	Ascomycota	Eurotiomycetes	Eurotiales	Aspergillaceae	Aspergillus
Firmicutes	Bacilli	Bacillales	Bacillaceae	Bacillus	AODJ.161.95	Ascomycota	Eurotiomycetes	Eurotiales	Aspergillaceae	Aspergillus
Firmicutes	Bacilli	Bacillales	Bacillaceae	Bacillus	AODJ.161.96	Ascomycota	Eurotiomycetes	Eurotiales	Aspergillaceae	Aspergillus
Firmicutes	Bacilli	Bacillales	Bacillaceae	Bacillus	AODJ.161.99	Ascomycota	Leotiomycetes	Helotiales	Sclerotiniaceae	Botrytis
Firmicutes	Bacilli	Bacillales	Bacillaceae	Bacillus	AODJ.161.104	Basidiomycota	Agaricomycetes	Agaricales	Psathyrellaceae	Coprinellus
Firmicutes	Bacilli	Bacillales	Bacillaceae	Bacillus	AODJ.161.110	Basidiomycota	Agaricomycetes	Hymenochaetales	Hymenochaetaceae	Fomitiporia
Firmicutes	Bacilli	Bacillales	Bacillaceae	Bacillus	AODJ.161.111	Basidiomycota	Agaricomycetes	Hymenochaetales	Hymenochaetaceae	Fomitiporia
Firmicutes	Bacilli	Bacillales	Bacillaceae	Bacillus	AODJ.161.120	Basidiomycota	Agaricomycetes	Boletales	Gyrodontaceae	Gyrodon
Firmicutes	Bacilli	Bacillales	Bacillaceae	Bacillus	AODJ.161.121	Basidiomycota	Agaricomycetes	Agaricales	Tricholomataceae	Laccaria
Firmicutes	Bacilli	Bacillales	Bacillaceae	Bacillus	AODJ.161.13	Basidiomycota	Agaricomycetes	Agaricales	Bolbitiaceae	Agrocybe
Firmicutes	Bacilli	Bacillales	Bacillaceae	Bacillus	AODJ.161.133	Basidiomycota	Agaricomycetes	Polyporales	Laetiporaceae	Laetiporus
Firmicutes	Bacilli	Bacillales	Bacillaceae	Bacillus	AODJ.161.14	Basidiomycota	Agaricomycetes	Agaricales	Fistulinaceae	Fistulina
Firmicutes	Bacilli	Bacillales	Bacillaceae	Bacillus	AODJ.161.140	Basidiomycota	Agaricomycetes	Polyporales	Polyporaceae	Ganoderma
Firmicutes	Bacilli	Bacillales	Bacillaceae	Bacillus	AODJ.161.142	Basidiomycota	Agaricomycetes	Agaricales	Omphalotaceae	Omphalotus
Firmicutes	Bacilli	Bacillales	Bacillaceae	Bacillus	AODJ.161.144	Basidiomycota	Agaricomycetes	Agaricales	Tricholomataceae	Lepista
Firmicutes	Bacilli	Bacillales	Bacillaceae	Bacillus	AODJ.161.148	Basidiomycota	Agaricomycetes	Agaricales	Mycenaceae	Panellus
Firmicutes	Bacilli	Bacillales	Bacillaceae	Bacillus	AODJ.161.151	Basidiomycota	Agaricomycetes	Polyporales	Polyporaceae	Trametes
Firmicutes	Bacilli	Bacillales	Bacillaceae	Bacillus	AODJ.161.154	Basidiomycota	Agaricomycetes	Agaricales	Physalacriaceae	Flammulina
Firmicutes	Bacilli	Bacillales	Bacillaceae	Bacillus	AODJ.161.155	Basidiomycota	Agaricomycetes	Polyporales	Sparassidaceae	Sparassis
Firmicutes	Bacilli	Bacillales	Bacillaceae	Bacillus	AODJ.161.156	Basidiomycota	Agaricomycetes	Polyporales	Sparassidaceae	Sparassis
Firmicutes	Bacilli	Bacillales	Bacillaceae	Bacillus	AODJ.161.157	Basidiomycota	Agaricomycetes	Agaricales	Agaricaceae	Macrolepiota
Firmicutes	Bacilli	Bacillales	Bacillaceae	Bacillus	AODJ.161.16	Basidiomycota	Agaricomycetes	Agaricales	Agaricaceae	Coprinus
Firmicutes	Bacilli	Bacillales	Bacillaceae	Bacillus	AODJ.161.21	Basidiomycota	Agaricomycetes	Polyporales	Grifolaceae	Grifola
Firmicutes	Bacilli	Bacillales	Bacillaceae	Bacillus	AODJ.161.22	Basidiomycota	Agaricomycetes	Agaricales	Fistulinaceae	Fistulina
Firmicutes	Bacilli	Bacillales	Bacillaceae	Bacillus	AODJ.161.30	Basidiomycota	Agaricomycetes	Polyporales	Polyporaceae	Ganoderma
Firmicutes	Bacilli	Bacillales	Bacillaceae	Bacillus	AODJ.161.31	Basidiomycota	Agaricomycetes	Polyporales	Polyporaceae	Ganoderma
Firmicutes	Bacilli	Bacillales	Bacillaceae	Bacillus	AODJ.161.32	Basidiomycota	Agaricomycetes	Polyporales	Laetiporaceae	Laetiporus
Firmicutes	Bacilli	Bacillales	Bacillaceae	Bacillus	AODJ.161.33	Basidiomycota	Agaricomycetes	Polyporales	Grifolaceae	Grifola
Firmicutes	Bacilli	Bacillales	Bacillaceae	Bacillus	AODJ.161.34	Basidiomycota	Agaricomycetes	Polyporales	Grifolaceae	Grifola
Firmicutes	Bacilli	Bacillales	Bacillaceae	Bacillus	AODJ.161.35	Basidiomycota	Agaricomycetes	Polyporales	Grifolaceae	Grifola
Firmicutes	Bacilli	Bacillales	Bacillaceae	Bacillus	AODJ.161.36	Basidiomycota	Agaricomycetes	Russulales	Hericiaceae	Hericium
Firmicutes	Bacilli	Bacillales	Bacillaceae	Bacillus	AODJ.161.42	Basidiomycota	Agaricomycetes	Agaricales	Strophariaceae	Kuehneromyces
Firmicutes	Bacilli	Bacillales	Bacillaceae	Bacillus	AODJ.161.44	Basidiomycota	Agaricomycetes	Polyporales	Laetiporaceae	Laetiporus
Firmicutes	Bacilli	Bacillales	Bacillaceae	Bacillus	AODJ.161.46	Basidiomycota	Agaricomycetes	Agaricales	Tricholomataceae	Lepista
Firmicutes	Bacilli	Bacillales	Bacillaceae	Bacillus	AODJ.161.48	Basidiomycota	Agaricomycetes	Agaricales	Lyophyllaceae	Hypsizygus
Firmicutes	Bacilli	Bacillales	Bacillaceae	Bacillus	AODJ.161.51	Basidiomycota	Agaricomycetes	Agaricales	Lyophyllaceae	Hypsizygus
Firmicutes	Bacilli	Bacillales	Bacillaceae	Bacillus	AODJ.161.53	Basidiomycota	Agaricomycetes	Agaricales	Marasmiaceae	Marasmius
Firmicutes	Bacilli	Bacillales	Bacillaceae	Bacillus	AODJ.161.56	Basidiomycota	Agaricomycetes	Agaricales	Pleurotaceae	Pleurotus
Firmicutes	Bacilli	Bacillales	Bacillaceae	Bacillus	AODJ.161.57	Basidiomycota	Agaricomycetes	Agaricales	Pleurotaceae	Pleurotus
Firmicutes	Bacilli	Bacillales	Bacillaceae	Bacillus	AODJ.161.59	Basidiomycota	Agaricomycetes	Agaricales	Pleurotaceae	Pleurotus
Firmicutes	Bacilli	Bacillales	Bacillaceae	Bacillus	AODJ.161.60	Basidiomycota	Agaricomycetes	Agaricales	Pleurotaceae	Pleurotus
Firmicutes	Bacilli	Bacillales	Bacillaceae	Bacillus	AODJ.161.61	Basidiomycota	Agaricomycetes	Agaricales	Pleurotaceae	Pleurotus
Firmicutes	Bacilli	Bacillales	Bacillaceae	Bacillus	AODJ.161.62	Basidiomycota	Agaricomycetes	Polyporales	Polyporaceae	Trametes
Firmicutes	Bacilli	Bacillales	Bacillaceae	Bacillus	AODJ.161.65	Basidiomycota	Agaricomycetes	Polyporales	Polyporaceae	Trametes
Firmicutes	Bacilli	Bacillales	Bacillaceae	Bacillus	AODJ.161.66	Basidiomycota	Agaricomycetes	Polyporales	Polyporaceae	Trametes
Firmicutes	Bacilli	Bacillales	Bacillaceae	Bacillus	AODJ.161.70	Basidiomycota	Agaricomycetes	Polyporales	Polyporaceae	Polyporus
Firmicutes	Bacilli	Bacillales	Bacillaceae	Bacillus	AODJ.161.72	Basidiomycota	Agaricomycetes	Cantharellales	Ceratobasidiaceae	Ceratobasidium
Firmicutes	Bacilli	Bacillales	Bacillaceae	Bacillus	AODJ.161.73	Basidiomycota	Agaricomycetes	Boletales	Rhizopogonaceae	Rhizopogon
Firmicutes	Bacilli	Bacillales	Bacillaceae	Bacillus	AODJ.161.74	Basidiomycota	Agaricomycetes	Boletales	Rhizopogonaceae	Rhizopogon
Firmicutes	Bacilli	Bacillales	Bacillaceae	Bacillus	AODJ.161.77	Basidiomycota	Agaricomycetes	Agaricales	Pleurotaceae	Pleurotus
Firmicutes	Bacilli	Bacillales	Bacillaceae	Bacillus	AODJ.161.81	Basidiomycota	Agaricomycetes	Russulales	Stereaceae	Stereum
Firmicutes	Bacilli	Bacillales	Bacillaceae	Bacillus	AODJ.161.82	Basidiomycota	Agaricomycetes	Agaricales	Strophariaceae	Stropharia
Firmicutes	Bacilli	Bacillales	Bacillaceae	Bacillus	AODJ.161.84	Basidiomycota	Agaricomycetes	Boletales	Gyrodontaceae	Gyrodon
Firmicutes	Bacilli	Bacillales	Bacillaceae	Bacillus	AODJ.161.98	Basidiomycota	Agaricomycetes	Agaricales	Cortinariaceae	Hebeloma
Firmicutes	Bacilli	Bacillales	Bacillaceae	Bacillus	AODJ.161.87	Mucoromycota	Mucoromycetes	Mucorales	Mucoraceae	Mucor
Firmicutes	Bacilli	Bacillales	Bacillaceae	Bacillus	AODJ.161.69	Ascomycota	Eurotiomycetes	Eurotiales	Aspergillaceae	Aspergillus
Firmicutes	Bacilli	Bacillales	Bacillaceae	Bacillus	AODJ.161.106	Zoopagomycota	Entomophthoromycetes	Entomophthorales	Ancylistaceae	Conidiobolus
Bacteroidetes	Bacteroidia	Bacteroidales	Bacteroidaceae	Bacteroides	AODJ.161.93	Ascomycota	Dothideomycetes	Pleosporales	Pleosporaceae	Alternaria
Bacteroidetes	Bacteroidia	Bacteroidales	Bacteroidaceae	Bacteroides	AODJ.161.61	Basidiomycota	Agaricomycetes	Agaricales	Pleurotaceae	Pleurotus
Bacteroidetes	Bacteroidia	Bacteroidales	Bacteroidaceae	Bacteroides	AODJ.161.87	Mucoromycota	Mucoromycetes	Mucorales	Mucoraceae	Mucor
Firmicutes	Bacilli	Bacillales	Thermoactinomycetaceae	Baia	AODJ.161.84	Basidiomycota	Agaricomycetes	Boletales	Gyrodontaceae	Gyrodon
Actinobacteria	Actinobacteria	Micrococcales	Dermacoccaceae	Barrientosiimonas	AODJ.161.113	Ascomycota	Sordariomycetes	Hypocreales	Nectriaceae	Fusarium
Proteobacteria	Alphaproteobacteria	Rhizobiales	NA	Bauldia	AODJ.161.135	Ascomycota	Dothideomycetes	Pleosporales	Didymellaceae	Epicoccum
Proteobacteria	Oligoflexia	Bdellovibrionales	Bdellovibrionaceae	Bdellovibrio	AODJ.161.67	Basidiomycota	Agaricomycetes	Polyporales	Polyporaceae	Trametes
Bacteroidetes	Cytophagia	Cytophagales	Cyclobacteriaceae	Belliella	AODJ.161.95	Ascomycota	Eurotiomycetes	Eurotiales	Aspergillaceae	Aspergillus
Proteobacteria	Alphaproteobacteria	Rhodospirillales	Acetobacteraceae	Belnapia	AODJ.161.116	Ascomycota	Sordariomycetes	Hypocreales	Nectriaceae	Fusarium
Proteobacteria	Alphaproteobacteria	Rhodospirillales	Acetobacteraceae	Belnapia	AODJ.161.135	Ascomycota	Dothideomycetes	Pleosporales	Didymellaceae	Epicoccum
Proteobacteria	Alphaproteobacteria	Rhodospirillales	Acetobacteraceae	Belnapia	AODJ.161.38	Ascomycota	Sordariomycetes	Hypocreales	Hypocreaceae	Trichoderma
Proteobacteria	Alphaproteobacteria	Rhodospirillales	Acetobacteraceae	Belnapia	AODJ.161.15	Basidiomycota	Agaricomycetes	Agaricales	NA	Infundibulicybe
Proteobacteria	Alphaproteobacteria	Rhodospirillales	Acetobacteraceae	Belnapia	AODJ.161.30	Basidiomycota	Agaricomycetes	Polyporales	Polyporaceae	Ganoderma
Proteobacteria	Alphaproteobacteria	Rhodospirillales	Acetobacteraceae	Belnapia	AODJ.161.31	Basidiomycota	Agaricomycetes	Polyporales	Polyporaceae	Ganoderma
Proteobacteria	Alphaproteobacteria	Rhodospirillales	Acetobacteraceae	Belnapia	AODJ.161.33	Basidiomycota	Agaricomycetes	Polyporales	Grifolaceae	Grifola
Proteobacteria	Alphaproteobacteria	Rhodospirillales	Acetobacteraceae	Belnapia	AODJ.161.35	Basidiomycota	Agaricomycetes	Polyporales	Grifolaceae	Grifola
Proteobacteria	Alphaproteobacteria	Rhodospirillales	Acetobacteraceae	Belnapia	AODJ.161.44	Basidiomycota	Agaricomycetes	Polyporales	Laetiporaceae	Laetiporus
Proteobacteria	Alphaproteobacteria	Rhodospirillales	Acetobacteraceae	Belnapia	AODJ.161.46	Basidiomycota	Agaricomycetes	Agaricales	Tricholomataceae	Lepista
Proteobacteria	Alphaproteobacteria	Rhodospirillales	Acetobacteraceae	Belnapia	AODJ.161.50	Basidiomycota	Agaricomycetes	Agaricales	Lyophyllaceae	Hypsizygus
Proteobacteria	Alphaproteobacteria	Rhodospirillales	Acetobacteraceae	Belnapia	AODJ.161.53	Basidiomycota	Agaricomycetes	Agaricales	Marasmiaceae	Marasmius
Proteobacteria	Alphaproteobacteria	Rhodospirillales	Acetobacteraceae	Belnapia	AODJ.161.65	Basidiomycota	Agaricomycetes	Polyporales	Polyporaceae	Trametes
Proteobacteria	Alphaproteobacteria	Rhodospirillales	Acetobacteraceae	Belnapia	AODJ.161.66	Basidiomycota	Agaricomycetes	Polyporales	Polyporaceae	Trametes
Bacteroidetes	Flavobacteriia	Flavobacteriales	Flavobacteriaceae	Bergeyella	AODJ.161.113	Ascomycota	Sordariomycetes	Hypocreales	Nectriaceae	Fusarium
Bacteroidetes	Flavobacteriia	Flavobacteriales	Flavobacteriaceae	Bergeyella	AODJ.161.130	Ascomycota	Sordariomycetes	Togniniales	Togniniaceae	Phaeoacremonium
Bacteroidetes	Flavobacteriia	Flavobacteriales	Flavobacteriaceae	Bergeyella	AODJ.161.51	Basidiomycota	Agaricomycetes	Agaricales	Lyophyllaceae	Hypsizygus
Firmicutes	Bacilli	Bacillales	Planococcaceae	Bhargavaea	AODJ.161.117	Ascomycota	Sordariomycetes	Magnaporthales	Magnaporthaceae	Gaeumannomyces
Acidobacteria	Blastocatellia	Blastocatellales	Blastocatellaceae	Blastocatella	AODJ.161.25	Ascomycota	Sordariomycetes	Hypocreales	Cordycipitaceae	Beauveria
Acidobacteria	Blastocatellia	Blastocatellales	Blastocatellaceae	Blastocatella	AODJ.161.35	Basidiomycota	Agaricomycetes	Polyporales	Grifolaceae	Grifola
Acidobacteria	Blastocatellia	Blastocatellales	Blastocatellaceae	Blastocatella	AODJ.161.67	Basidiomycota	Agaricomycetes	Polyporales	Polyporaceae	Trametes
Actinobacteria	Actinobacteria	Geodermatophilales	Geodermatophilaceae	Blastococcus	AODJ.161.100	Ascomycota	Sordariomycetes	Sordariales	Chaetomiaceae	Chaetomium
Actinobacteria	Actinobacteria	Geodermatophilales	Geodermatophilaceae	Blastococcus	AODJ.161.101	Ascomycota	Dothideomycetes	Pleosporales	Pleosporaceae	Alternaria
Actinobacteria	Actinobacteria	Geodermatophilales	Geodermatophilaceae	Blastococcus	AODJ.161.102	Ascomycota	Sordariomycetes	Diaporthales	Schizoparmaceae	Coniella
Actinobacteria	Actinobacteria	Geodermatophilales	Geodermatophilaceae	Blastococcus	AODJ.161.103	Ascomycota	Sordariomycetes	Diaporthales	Schizoparmaceae	Coniella
Actinobacteria	Actinobacteria	Geodermatophilales	Geodermatophilaceae	Blastococcus	AODJ.161.105	Ascomycota	Sordariomycetes	Diaporthales	Schizoparmaceae	Coniella
Actinobacteria	Actinobacteria	Geodermatophilales	Geodermatophilaceae	Blastococcus	AODJ.161.107	Ascomycota	Dothideomycetes	Pleosporales	Didymellaceae	Epicoccum
Actinobacteria	Actinobacteria	Geodermatophilales	Geodermatophilaceae	Blastococcus	AODJ.161.112	Ascomycota	Sordariomycetes	Hypocreales	Nectriaceae	Fusarium
Actinobacteria	Actinobacteria	Geodermatophilales	Geodermatophilaceae	Blastococcus	AODJ.161.113	Ascomycota	Sordariomycetes	Hypocreales	Nectriaceae	Fusarium
Actinobacteria	Actinobacteria	Geodermatophilales	Geodermatophilaceae	Blastococcus	AODJ.161.114	Ascomycota	Sordariomycetes	Hypocreales	Nectriaceae	Fusarium
Actinobacteria	Actinobacteria	Geodermatophilales	Geodermatophilaceae	Blastococcus	AODJ.161.115	Ascomycota	Sordariomycetes	Hypocreales	Nectriaceae	Fusarium
Actinobacteria	Actinobacteria	Geodermatophilales	Geodermatophilaceae	Blastococcus	AODJ.161.117	Ascomycota	Sordariomycetes	Magnaporthales	Magnaporthaceae	Gaeumannomyces
Actinobacteria	Actinobacteria	Geodermatophilales	Geodermatophilaceae	Blastococcus	AODJ.161.118	Ascomycota	Sordariomycetes	Magnaporthales	Magnaporthaceae	Gaeumannomyces
Actinobacteria	Actinobacteria	Geodermatophilales	Geodermatophilaceae	Blastococcus	AODJ.161.122	Ascomycota	Pezizomycetes	Pezizales	Morchellaceae	Morchella
Actinobacteria	Actinobacteria	Geodermatophilales	Geodermatophilaceae	Blastococcus	AODJ.161.124	Ascomycota	Eurotiomycetes	Eurotiales	Aspergillaceae	Penicillium
Actinobacteria	Actinobacteria	Geodermatophilales	Geodermatophilaceae	Blastococcus	AODJ.161.126	Ascomycota	Eurotiomycetes	Eurotiales	Aspergillaceae	Penicillium
Actinobacteria	Actinobacteria	Geodermatophilales	Geodermatophilaceae	Blastococcus	AODJ.161.127	Ascomycota	Eurotiomycetes	Eurotiales	Aspergillaceae	Penicillium
Actinobacteria	Actinobacteria	Geodermatophilales	Geodermatophilaceae	Blastococcus	AODJ.161.128	Ascomycota	Eurotiomycetes	Eurotiales	Aspergillaceae	Penicillium
Actinobacteria	Actinobacteria	Geodermatophilales	Geodermatophilaceae	Blastococcus	AODJ.161.129	Ascomycota	Sordariomycetes	Togniniales	Togniniaceae	Phaeoacremonium
Actinobacteria	Actinobacteria	Geodermatophilales	Geodermatophilaceae	Blastococcus	AODJ.161.130	Ascomycota	Sordariomycetes	Togniniales	Togniniaceae	Phaeoacremonium
Actinobacteria	Actinobacteria	Geodermatophilales	Geodermatophilaceae	Blastococcus	AODJ.161.131	Ascomycota	Schizosaccharomycetes	Schizosaccharomycetales	Schizosaccharomycetaceae	Schizosaccharomyces
Actinobacteria	Actinobacteria	Geodermatophilales	Geodermatophilaceae	Blastococcus	AODJ.161.132	Ascomycota	Sordariomycetes	Sordariales	Sordariaceae	Sordaria
Actinobacteria	Actinobacteria	Geodermatophilales	Geodermatophilaceae	Blastococcus	AODJ.161.134	Ascomycota	Sordariomycetes	Hypocreales	Ophiocordycipitaceae	Purpureocillium
Actinobacteria	Actinobacteria	Geodermatophilales	Geodermatophilaceae	Blastococcus	AODJ.161.135	Ascomycota	Dothideomycetes	Pleosporales	Didymellaceae	Epicoccum
Actinobacteria	Actinobacteria	Geodermatophilales	Geodermatophilaceae	Blastococcus	AODJ.161.136	Ascomycota	Sordariomycetes	Xylariales	Sporocadaceae	Truncatella
Actinobacteria	Actinobacteria	Geodermatophilales	Geodermatophilaceae	Blastococcus	AODJ.161.137	Ascomycota	Sordariomycetes	Hypocreales	Cordycipitaceae	Beauveria
Actinobacteria	Actinobacteria	Geodermatophilales	Geodermatophilaceae	Blastococcus	AODJ.161.149	Ascomycota	Sordariomycetes	Hypocreales	NA	Acremonium
Actinobacteria	Actinobacteria	Geodermatophilales	Geodermatophilaceae	Blastococcus	AODJ.161.18	Basidiomycota	Agaricomycetes	Agaricales	Strophariaceae	Kuehneromyces
Actinobacteria	Actinobacteria	Geodermatophilales	Geodermatophilaceae	Blastococcus	AODJ.161.19	Ascomycota	Sordariomycetes	Hypocreales	Ophiocordycipitaceae	Tolypocladium
Actinobacteria	Actinobacteria	Geodermatophilales	Geodermatophilaceae	Blastococcus	AODJ.161.23	Ascomycota	Sordariomycetes	Hypocreales	Cordycipitaceae	Beauveria
Actinobacteria	Actinobacteria	Geodermatophilales	Geodermatophilaceae	Blastococcus	AODJ.161.24	Ascomycota	Sordariomycetes	Hypocreales	Cordycipitaceae	Beauveria
Actinobacteria	Actinobacteria	Geodermatophilales	Geodermatophilaceae	Blastococcus	AODJ.161.25	Ascomycota	Sordariomycetes	Hypocreales	Cordycipitaceae	Beauveria
Actinobacteria	Actinobacteria	Geodermatophilales	Geodermatophilaceae	Blastococcus	AODJ.161.26	Ascomycota	Sordariomycetes	Hypocreales	Cordycipitaceae	Beauveria
Actinobacteria	Actinobacteria	Geodermatophilales	Geodermatophilaceae	Blastococcus	AODJ.161.27	Ascomycota	Sordariomycetes	Hypocreales	Cordycipitaceae	Beauveria
Actinobacteria	Actinobacteria	Geodermatophilales	Geodermatophilaceae	Blastococcus	AODJ.161.28	Ascomycota	Sordariomycetes	Hypocreales	Cordycipitaceae	Beauveria
Actinobacteria	Actinobacteria	Geodermatophilales	Geodermatophilaceae	Blastococcus	AODJ.161.29	Ascomycota	Sordariomycetes	Hypocreales	Nectriaceae	Fusarium
Actinobacteria	Actinobacteria	Geodermatophilales	Geodermatophilaceae	Blastococcus	AODJ.161.38	Ascomycota	Sordariomycetes	Hypocreales	Hypocreaceae	Trichoderma
Actinobacteria	Actinobacteria	Geodermatophilales	Geodermatophilaceae	Blastococcus	AODJ.161.64	Ascomycota	Sordariomycetes	Glomerellales	Plectosphaerellaceae	Verticillium
Actinobacteria	Actinobacteria	Geodermatophilales	Geodermatophilaceae	Blastococcus	AODJ.161.80	Ascomycota	Sordariomycetes	Hypocreales	NA	Calcarisporium
Actinobacteria	Actinobacteria	Geodermatophilales	Geodermatophilaceae	Blastococcus	AODJ.161.85	Ascomycota	Sordariomycetes	Hypocreales	Hypocreaceae	Trichoderma
Actinobacteria	Actinobacteria	Geodermatophilales	Geodermatophilaceae	Blastococcus	AODJ.161.88	Ascomycota	Dothideomycetes	Pleosporales	Pleosporaceae	Alternaria
Actinobacteria	Actinobacteria	Geodermatophilales	Geodermatophilaceae	Blastococcus	AODJ.161.90	Ascomycota	Pezizomycetes	Pezizales	Morchellaceae	Morchella
Actinobacteria	Actinobacteria	Geodermatophilales	Geodermatophilaceae	Blastococcus	AODJ.161.91	Ascomycota	Dothideomycetes	Pleosporales	Pleosporaceae	Alternaria
Actinobacteria	Actinobacteria	Geodermatophilales	Geodermatophilaceae	Blastococcus	AODJ.161.93	Ascomycota	Dothideomycetes	Pleosporales	Pleosporaceae	Alternaria
Actinobacteria	Actinobacteria	Geodermatophilales	Geodermatophilaceae	Blastococcus	AODJ.161.95	Ascomycota	Eurotiomycetes	Eurotiales	Aspergillaceae	Aspergillus
Actinobacteria	Actinobacteria	Geodermatophilales	Geodermatophilaceae	Blastococcus	AODJ.161.96	Ascomycota	Eurotiomycetes	Eurotiales	Aspergillaceae	Aspergillus
Actinobacteria	Actinobacteria	Geodermatophilales	Geodermatophilaceae	Blastococcus	AODJ.161.99	Ascomycota	Leotiomycetes	Helotiales	Sclerotiniaceae	Botrytis
Actinobacteria	Actinobacteria	Geodermatophilales	Geodermatophilaceae	Blastococcus	AODJ.161.104	Basidiomycota	Agaricomycetes	Agaricales	Psathyrellaceae	Coprinellus
Actinobacteria	Actinobacteria	Geodermatophilales	Geodermatophilaceae	Blastococcus	AODJ.161.110	Basidiomycota	Agaricomycetes	Hymenochaetales	Hymenochaetaceae	Fomitiporia
Actinobacteria	Actinobacteria	Geodermatophilales	Geodermatophilaceae	Blastococcus	AODJ.161.121	Basidiomycota	Agaricomycetes	Agaricales	Tricholomataceae	Laccaria
Actinobacteria	Actinobacteria	Geodermatophilales	Geodermatophilaceae	Blastococcus	AODJ.161.13	Basidiomycota	Agaricomycetes	Agaricales	Bolbitiaceae	Agrocybe
Actinobacteria	Actinobacteria	Geodermatophilales	Geodermatophilaceae	Blastococcus	AODJ.161.133	Basidiomycota	Agaricomycetes	Polyporales	Laetiporaceae	Laetiporus
Actinobacteria	Actinobacteria	Geodermatophilales	Geodermatophilaceae	Blastococcus	AODJ.161.139	Basidiomycota	Agaricomycetes	Agaricales	Physalacriaceae	Armillaria
Actinobacteria	Actinobacteria	Geodermatophilales	Geodermatophilaceae	Blastococcus	AODJ.161.140	Basidiomycota	Agaricomycetes	Polyporales	Polyporaceae	Ganoderma
Actinobacteria	Actinobacteria	Geodermatophilales	Geodermatophilaceae	Blastococcus	AODJ.161.141	Basidiomycota	Agaricomycetes	Polyporales	Polyporaceae	Ganoderma
Actinobacteria	Actinobacteria	Geodermatophilales	Geodermatophilaceae	Blastococcus	AODJ.161.142	Basidiomycota	Agaricomycetes	Agaricales	Omphalotaceae	Omphalotus
Actinobacteria	Actinobacteria	Geodermatophilales	Geodermatophilaceae	Blastococcus	AODJ.161.143	Basidiomycota	Agaricomycetes	Agaricales	Tricholomataceae	Lepista
Actinobacteria	Actinobacteria	Geodermatophilales	Geodermatophilaceae	Blastococcus	AODJ.161.144	Basidiomycota	Agaricomycetes	Agaricales	Tricholomataceae	Lepista
Actinobacteria	Actinobacteria	Geodermatophilales	Geodermatophilaceae	Blastococcus	AODJ.161.145	Basidiomycota	Agaricomycetes	Agaricales	Marasmiaceae	Marasmius
Actinobacteria	Actinobacteria	Geodermatophilales	Geodermatophilaceae	Blastococcus	AODJ.161.146	Basidiomycota	Agaricomycetes	Agaricales	Mycenaceae	Panellus
Actinobacteria	Actinobacteria	Geodermatophilales	Geodermatophilaceae	Blastococcus	AODJ.161.147	Basidiomycota	Agaricomycetes	Agaricales	Omphalotaceae	Omphalotus
Actinobacteria	Actinobacteria	Geodermatophilales	Geodermatophilaceae	Blastococcus	AODJ.161.148	Basidiomycota	Agaricomycetes	Agaricales	Mycenaceae	Panellus
Actinobacteria	Actinobacteria	Geodermatophilales	Geodermatophilaceae	Blastococcus	AODJ.161.15	Basidiomycota	Agaricomycetes	Agaricales	NA	Infundibulicybe
Actinobacteria	Actinobacteria	Geodermatophilales	Geodermatophilaceae	Blastococcus	AODJ.161.151	Basidiomycota	Agaricomycetes	Polyporales	Polyporaceae	Trametes
Actinobacteria	Actinobacteria	Geodermatophilales	Geodermatophilaceae	Blastococcus	AODJ.161.156	Basidiomycota	Agaricomycetes	Polyporales	Sparassidaceae	Sparassis
Actinobacteria	Actinobacteria	Geodermatophilales	Geodermatophilaceae	Blastococcus	AODJ.161.16	Basidiomycota	Agaricomycetes	Agaricales	Agaricaceae	Coprinus
Actinobacteria	Actinobacteria	Geodermatophilales	Geodermatophilaceae	Blastococcus	AODJ.161.21	Basidiomycota	Agaricomycetes	Polyporales	Grifolaceae	Grifola
Actinobacteria	Actinobacteria	Geodermatophilales	Geodermatophilaceae	Blastococcus	AODJ.161.22	Basidiomycota	Agaricomycetes	Agaricales	Fistulinaceae	Fistulina
Actinobacteria	Actinobacteria	Geodermatophilales	Geodermatophilaceae	Blastococcus	AODJ.161.30	Basidiomycota	Agaricomycetes	Polyporales	Polyporaceae	Ganoderma
Actinobacteria	Actinobacteria	Geodermatophilales	Geodermatophilaceae	Blastococcus	AODJ.161.31	Basidiomycota	Agaricomycetes	Polyporales	Polyporaceae	Ganoderma
Actinobacteria	Actinobacteria	Geodermatophilales	Geodermatophilaceae	Blastococcus	AODJ.161.32	Basidiomycota	Agaricomycetes	Polyporales	Laetiporaceae	Laetiporus
Actinobacteria	Actinobacteria	Geodermatophilales	Geodermatophilaceae	Blastococcus	AODJ.161.33	Basidiomycota	Agaricomycetes	Polyporales	Grifolaceae	Grifola
Actinobacteria	Actinobacteria	Geodermatophilales	Geodermatophilaceae	Blastococcus	AODJ.161.34	Basidiomycota	Agaricomycetes	Polyporales	Grifolaceae	Grifola
Actinobacteria	Actinobacteria	Geodermatophilales	Geodermatophilaceae	Blastococcus	AODJ.161.35	Basidiomycota	Agaricomycetes	Polyporales	Grifolaceae	Grifola
Actinobacteria	Actinobacteria	Geodermatophilales	Geodermatophilaceae	Blastococcus	AODJ.161.36	Basidiomycota	Agaricomycetes	Russulales	Hericiaceae	Hericium
Actinobacteria	Actinobacteria	Geodermatophilales	Geodermatophilaceae	Blastococcus	AODJ.161.37	Basidiomycota	Agaricomycetes	Russulales	Hericiaceae	Hericium
Actinobacteria	Actinobacteria	Geodermatophilales	Geodermatophilaceae	Blastococcus	AODJ.161.41	Basidiomycota	Agaricomycetes	Agaricales	Lyophyllaceae	Hypsizygus
Actinobacteria	Actinobacteria	Geodermatophilales	Geodermatophilaceae	Blastococcus	AODJ.161.44	Basidiomycota	Agaricomycetes	Polyporales	Laetiporaceae	Laetiporus
Actinobacteria	Actinobacteria	Geodermatophilales	Geodermatophilaceae	Blastococcus	AODJ.161.46	Basidiomycota	Agaricomycetes	Agaricales	Tricholomataceae	Lepista
Actinobacteria	Actinobacteria	Geodermatophilales	Geodermatophilaceae	Blastococcus	AODJ.161.47	Basidiomycota	Agaricomycetes	Agaricales	Tricholomataceae	Lepista
Actinobacteria	Actinobacteria	Geodermatophilales	Geodermatophilaceae	Blastococcus	AODJ.161.48	Basidiomycota	Agaricomycetes	Agaricales	Lyophyllaceae	Hypsizygus
Actinobacteria	Actinobacteria	Geodermatophilales	Geodermatophilaceae	Blastococcus	AODJ.161.49	Basidiomycota	Agaricomycetes	Agaricales	Lyophyllaceae	Hypsizygus
Actinobacteria	Actinobacteria	Geodermatophilales	Geodermatophilaceae	Blastococcus	AODJ.161.50	Basidiomycota	Agaricomycetes	Agaricales	Lyophyllaceae	Hypsizygus
Actinobacteria	Actinobacteria	Geodermatophilales	Geodermatophilaceae	Blastococcus	AODJ.161.51	Basidiomycota	Agaricomycetes	Agaricales	Lyophyllaceae	Hypsizygus
Actinobacteria	Actinobacteria	Geodermatophilales	Geodermatophilaceae	Blastococcus	AODJ.161.53	Basidiomycota	Agaricomycetes	Agaricales	Marasmiaceae	Marasmius
Actinobacteria	Actinobacteria	Geodermatophilales	Geodermatophilaceae	Blastococcus	AODJ.161.57	Basidiomycota	Agaricomycetes	Agaricales	Pleurotaceae	Pleurotus
Actinobacteria	Actinobacteria	Geodermatophilales	Geodermatophilaceae	Blastococcus	AODJ.161.58	Basidiomycota	Agaricomycetes	Agaricales	Pleurotaceae	Pleurotus
Actinobacteria	Actinobacteria	Geodermatophilales	Geodermatophilaceae	Blastococcus	AODJ.161.59	Basidiomycota	Agaricomycetes	Agaricales	Pleurotaceae	Pleurotus
Actinobacteria	Actinobacteria	Geodermatophilales	Geodermatophilaceae	Blastococcus	AODJ.161.60	Basidiomycota	Agaricomycetes	Agaricales	Pleurotaceae	Pleurotus
Actinobacteria	Actinobacteria	Geodermatophilales	Geodermatophilaceae	Blastococcus	AODJ.161.61	Basidiomycota	Agaricomycetes	Agaricales	Pleurotaceae	Pleurotus
Actinobacteria	Actinobacteria	Geodermatophilales	Geodermatophilaceae	Blastococcus	AODJ.161.62	Basidiomycota	Agaricomycetes	Polyporales	Polyporaceae	Trametes
Actinobacteria	Actinobacteria	Geodermatophilales	Geodermatophilaceae	Blastococcus	AODJ.161.65	Basidiomycota	Agaricomycetes	Polyporales	Polyporaceae	Trametes
Actinobacteria	Actinobacteria	Geodermatophilales	Geodermatophilaceae	Blastococcus	AODJ.161.66	Basidiomycota	Agaricomycetes	Polyporales	Polyporaceae	Trametes
Actinobacteria	Actinobacteria	Geodermatophilales	Geodermatophilaceae	Blastococcus	AODJ.161.67	Basidiomycota	Agaricomycetes	Polyporales	Polyporaceae	Trametes
Actinobacteria	Actinobacteria	Geodermatophilales	Geodermatophilaceae	Blastococcus	AODJ.161.70	Basidiomycota	Agaricomycetes	Polyporales	Polyporaceae	Polyporus
Actinobacteria	Actinobacteria	Geodermatophilales	Geodermatophilaceae	Blastococcus	AODJ.161.73	Basidiomycota	Agaricomycetes	Boletales	Rhizopogonaceae	Rhizopogon
Actinobacteria	Actinobacteria	Geodermatophilales	Geodermatophilaceae	Blastococcus	AODJ.161.74	Basidiomycota	Agaricomycetes	Boletales	Rhizopogonaceae	Rhizopogon
Actinobacteria	Actinobacteria	Geodermatophilales	Geodermatophilaceae	Blastococcus	AODJ.161.77	Basidiomycota	Agaricomycetes	Agaricales	Pleurotaceae	Pleurotus
Actinobacteria	Actinobacteria	Geodermatophilales	Geodermatophilaceae	Blastococcus	AODJ.161.81	Basidiomycota	Agaricomycetes	Russulales	Stereaceae	Stereum
Actinobacteria	Actinobacteria	Geodermatophilales	Geodermatophilaceae	Blastococcus	AODJ.161.82	Basidiomycota	Agaricomycetes	Agaricales	Strophariaceae	Stropharia
Actinobacteria	Actinobacteria	Geodermatophilales	Geodermatophilaceae	Blastococcus	AODJ.161.84	Basidiomycota	Agaricomycetes	Boletales	Gyrodontaceae	Gyrodon
Actinobacteria	Actinobacteria	Geodermatophilales	Geodermatophilaceae	Blastococcus	AODJ.161.87	Mucoromycota	Mucoromycetes	Mucorales	Mucoraceae	Mucor
Actinobacteria	Actinobacteria	Geodermatophilales	Geodermatophilaceae	Blastococcus	AODJ.161.69	Ascomycota	Eurotiomycetes	Eurotiales	Aspergillaceae	Aspergillus
Actinobacteria	Actinobacteria	Geodermatophilales	Geodermatophilaceae	Blastococcus	AODJ.161.106	Zoopagomycota	Entomophthoromycetes	Entomophthorales	Ancylistaceae	Conidiobolus
Proteobacteria	Alphaproteobacteria	Sphingomonadales	Sphingomonadaceae	Blastomonas	AODJ.161.18	Basidiomycota	Agaricomycetes	Agaricales	Strophariaceae	Kuehneromyces
Proteobacteria	Alphaproteobacteria	Sphingomonadales	Sphingomonadaceae	Blastomonas	AODJ.161.19	Ascomycota	Sordariomycetes	Hypocreales	Ophiocordycipitaceae	Tolypocladium
Proteobacteria	Alphaproteobacteria	Sphingomonadales	Sphingomonadaceae	Blastomonas	AODJ.161.24	Ascomycota	Sordariomycetes	Hypocreales	Cordycipitaceae	Beauveria
Proteobacteria	Alphaproteobacteria	Sphingomonadales	Sphingomonadaceae	Blastomonas	AODJ.161.25	Ascomycota	Sordariomycetes	Hypocreales	Cordycipitaceae	Beauveria
Proteobacteria	Alphaproteobacteria	Sphingomonadales	Sphingomonadaceae	Blastomonas	AODJ.161.26	Ascomycota	Sordariomycetes	Hypocreales	Cordycipitaceae	Beauveria
Proteobacteria	Alphaproteobacteria	Sphingomonadales	Sphingomonadaceae	Blastomonas	AODJ.161.27	Ascomycota	Sordariomycetes	Hypocreales	Cordycipitaceae	Beauveria
Proteobacteria	Alphaproteobacteria	Sphingomonadales	Sphingomonadaceae	Blastomonas	AODJ.161.28	Ascomycota	Sordariomycetes	Hypocreales	Cordycipitaceae	Beauveria
Proteobacteria	Alphaproteobacteria	Sphingomonadales	Sphingomonadaceae	Blastomonas	AODJ.161.29	Ascomycota	Sordariomycetes	Hypocreales	Nectriaceae	Fusarium
Proteobacteria	Alphaproteobacteria	Sphingomonadales	Sphingomonadaceae	Blastomonas	AODJ.161.121	Basidiomycota	Agaricomycetes	Agaricales	Tricholomataceae	Laccaria
Proteobacteria	Alphaproteobacteria	Sphingomonadales	Sphingomonadaceae	Blastomonas	AODJ.161.13	Basidiomycota	Agaricomycetes	Agaricales	Bolbitiaceae	Agrocybe
Proteobacteria	Alphaproteobacteria	Sphingomonadales	Sphingomonadaceae	Blastomonas	AODJ.161.139	Basidiomycota	Agaricomycetes	Agaricales	Physalacriaceae	Armillaria
Proteobacteria	Alphaproteobacteria	Sphingomonadales	Sphingomonadaceae	Blastomonas	AODJ.161.141	Basidiomycota	Agaricomycetes	Polyporales	Polyporaceae	Ganoderma
Proteobacteria	Alphaproteobacteria	Sphingomonadales	Sphingomonadaceae	Blastomonas	AODJ.161.143	Basidiomycota	Agaricomycetes	Agaricales	Tricholomataceae	Lepista
Proteobacteria	Alphaproteobacteria	Sphingomonadales	Sphingomonadaceae	Blastomonas	AODJ.161.144	Basidiomycota	Agaricomycetes	Agaricales	Tricholomataceae	Lepista
Proteobacteria	Alphaproteobacteria	Sphingomonadales	Sphingomonadaceae	Blastomonas	AODJ.161.145	Basidiomycota	Agaricomycetes	Agaricales	Marasmiaceae	Marasmius
Proteobacteria	Alphaproteobacteria	Sphingomonadales	Sphingomonadaceae	Blastomonas	AODJ.161.146	Basidiomycota	Agaricomycetes	Agaricales	Mycenaceae	Panellus
Proteobacteria	Alphaproteobacteria	Sphingomonadales	Sphingomonadaceae	Blastomonas	AODJ.161.147	Basidiomycota	Agaricomycetes	Agaricales	Omphalotaceae	Omphalotus
Proteobacteria	Alphaproteobacteria	Sphingomonadales	Sphingomonadaceae	Blastomonas	AODJ.161.148	Basidiomycota	Agaricomycetes	Agaricales	Mycenaceae	Panellus
Proteobacteria	Alphaproteobacteria	Sphingomonadales	Sphingomonadaceae	Blastomonas	AODJ.161.15	Basidiomycota	Agaricomycetes	Agaricales	NA	Infundibulicybe
Proteobacteria	Alphaproteobacteria	Sphingomonadales	Sphingomonadaceae	Blastomonas	AODJ.161.151	Basidiomycota	Agaricomycetes	Polyporales	Polyporaceae	Trametes
Proteobacteria	Alphaproteobacteria	Sphingomonadales	Sphingomonadaceae	Blastomonas	AODJ.161.16	Basidiomycota	Agaricomycetes	Agaricales	Agaricaceae	Coprinus
Proteobacteria	Alphaproteobacteria	Sphingomonadales	Sphingomonadaceae	Blastomonas	AODJ.161.21	Basidiomycota	Agaricomycetes	Polyporales	Grifolaceae	Grifola
Proteobacteria	Alphaproteobacteria	Sphingomonadales	Sphingomonadaceae	Blastomonas	AODJ.161.22	Basidiomycota	Agaricomycetes	Agaricales	Fistulinaceae	Fistulina
Proteobacteria	Alphaproteobacteria	Sphingomonadales	Sphingomonadaceae	Blastomonas	AODJ.161.30	Basidiomycota	Agaricomycetes	Polyporales	Polyporaceae	Ganoderma
Proteobacteria	Alphaproteobacteria	Sphingomonadales	Sphingomonadaceae	Blastomonas	AODJ.161.31	Basidiomycota	Agaricomycetes	Polyporales	Polyporaceae	Ganoderma
Proteobacteria	Alphaproteobacteria	Sphingomonadales	Sphingomonadaceae	Blastomonas	AODJ.161.32	Basidiomycota	Agaricomycetes	Polyporales	Laetiporaceae	Laetiporus
Proteobacteria	Alphaproteobacteria	Sphingomonadales	Sphingomonadaceae	Blastomonas	AODJ.161.33	Basidiomycota	Agaricomycetes	Polyporales	Grifolaceae	Grifola
Proteobacteria	Alphaproteobacteria	Sphingomonadales	Sphingomonadaceae	Blastomonas	AODJ.161.34	Basidiomycota	Agaricomycetes	Polyporales	Grifolaceae	Grifola
Proteobacteria	Alphaproteobacteria	Sphingomonadales	Sphingomonadaceae	Blastomonas	AODJ.161.35	Basidiomycota	Agaricomycetes	Polyporales	Grifolaceae	Grifola
Proteobacteria	Alphaproteobacteria	Sphingomonadales	Sphingomonadaceae	Blastomonas	AODJ.161.36	Basidiomycota	Agaricomycetes	Russulales	Hericiaceae	Hericium
Proteobacteria	Alphaproteobacteria	Sphingomonadales	Sphingomonadaceae	Blastomonas	AODJ.161.37	Basidiomycota	Agaricomycetes	Russulales	Hericiaceae	Hericium
Proteobacteria	Alphaproteobacteria	Sphingomonadales	Sphingomonadaceae	Blastomonas	AODJ.161.41	Basidiomycota	Agaricomycetes	Agaricales	Lyophyllaceae	Hypsizygus
Proteobacteria	Alphaproteobacteria	Sphingomonadales	Sphingomonadaceae	Blastomonas	AODJ.161.44	Basidiomycota	Agaricomycetes	Polyporales	Laetiporaceae	Laetiporus
Proteobacteria	Alphaproteobacteria	Sphingomonadales	Sphingomonadaceae	Blastomonas	AODJ.161.46	Basidiomycota	Agaricomycetes	Agaricales	Tricholomataceae	Lepista
Proteobacteria	Alphaproteobacteria	Sphingomonadales	Sphingomonadaceae	Blastomonas	AODJ.161.47	Basidiomycota	Agaricomycetes	Agaricales	Tricholomataceae	Lepista
Proteobacteria	Alphaproteobacteria	Sphingomonadales	Sphingomonadaceae	Blastomonas	AODJ.161.50	Basidiomycota	Agaricomycetes	Agaricales	Lyophyllaceae	Hypsizygus
Proteobacteria	Alphaproteobacteria	Sphingomonadales	Sphingomonadaceae	Blastomonas	AODJ.161.51	Basidiomycota	Agaricomycetes	Agaricales	Lyophyllaceae	Hypsizygus
Proteobacteria	Alphaproteobacteria	Sphingomonadales	Sphingomonadaceae	Blastomonas	AODJ.161.52	Basidiomycota	Agaricomycetes	Agaricales	Lyophyllaceae	Lyophyllum
Proteobacteria	Alphaproteobacteria	Sphingomonadales	Sphingomonadaceae	Blastomonas	AODJ.161.53	Basidiomycota	Agaricomycetes	Agaricales	Marasmiaceae	Marasmius
Proteobacteria	Alphaproteobacteria	Sphingomonadales	Sphingomonadaceae	Blastomonas	AODJ.161.57	Basidiomycota	Agaricomycetes	Agaricales	Pleurotaceae	Pleurotus
Proteobacteria	Alphaproteobacteria	Sphingomonadales	Sphingomonadaceae	Blastomonas	AODJ.161.58	Basidiomycota	Agaricomycetes	Agaricales	Pleurotaceae	Pleurotus
Proteobacteria	Alphaproteobacteria	Sphingomonadales	Sphingomonadaceae	Blastomonas	AODJ.161.62	Basidiomycota	Agaricomycetes	Polyporales	Polyporaceae	Trametes
Proteobacteria	Alphaproteobacteria	Sphingomonadales	Sphingomonadaceae	Blastomonas	AODJ.161.65	Basidiomycota	Agaricomycetes	Polyporales	Polyporaceae	Trametes
Proteobacteria	Alphaproteobacteria	Sphingomonadales	Sphingomonadaceae	Blastomonas	AODJ.161.67	Basidiomycota	Agaricomycetes	Polyporales	Polyporaceae	Trametes
Proteobacteria	Betaproteobacteria	Burkholderiales	Alcaligenaceae	Bordetella	AODJ.161.70	Basidiomycota	Agaricomycetes	Polyporales	Polyporaceae	Polyporus
Proteobacteria	Alphaproteobacteria	Rhizobiales	Bradyrhizobiaceae	Bosea	AODJ.161.118	Ascomycota	Sordariomycetes	Magnaporthales	Magnaporthaceae	Gaeumannomyces
Proteobacteria	Alphaproteobacteria	Rhizobiales	Bradyrhizobiaceae	Bosea	AODJ.161.137	Ascomycota	Sordariomycetes	Hypocreales	Cordycipitaceae	Beauveria
Proteobacteria	Alphaproteobacteria	Rhizobiales	Bradyrhizobiaceae	Bosea	AODJ.161.18	Basidiomycota	Agaricomycetes	Agaricales	Strophariaceae	Kuehneromyces
Proteobacteria	Alphaproteobacteria	Rhizobiales	Bradyrhizobiaceae	Bosea	AODJ.161.25	Ascomycota	Sordariomycetes	Hypocreales	Cordycipitaceae	Beauveria
Proteobacteria	Alphaproteobacteria	Rhizobiales	Bradyrhizobiaceae	Bosea	AODJ.161.121	Basidiomycota	Agaricomycetes	Agaricales	Tricholomataceae	Laccaria
Proteobacteria	Alphaproteobacteria	Rhizobiales	Bradyrhizobiaceae	Bosea	AODJ.161.146	Basidiomycota	Agaricomycetes	Agaricales	Mycenaceae	Panellus
Proteobacteria	Alphaproteobacteria	Rhizobiales	Bradyrhizobiaceae	Bosea	AODJ.161.21	Basidiomycota	Agaricomycetes	Polyporales	Grifolaceae	Grifola
Proteobacteria	Alphaproteobacteria	Rhizobiales	Bradyrhizobiaceae	Bosea	AODJ.161.33	Basidiomycota	Agaricomycetes	Polyporales	Grifolaceae	Grifola
Proteobacteria	Alphaproteobacteria	Rhizobiales	Bradyrhizobiaceae	Bosea	AODJ.161.51	Basidiomycota	Agaricomycetes	Agaricales	Lyophyllaceae	Hypsizygus
Proteobacteria	Alphaproteobacteria	Rhizobiales	Bradyrhizobiaceae	Bosea	AODJ.161.52	Basidiomycota	Agaricomycetes	Agaricales	Lyophyllaceae	Lyophyllum
Proteobacteria	Alphaproteobacteria	Rhizobiales	Bradyrhizobiaceae	Bosea	AODJ.161.57	Basidiomycota	Agaricomycetes	Agaricales	Pleurotaceae	Pleurotus
Proteobacteria	Alphaproteobacteria	Rhizobiales	Bradyrhizobiaceae	Bosea	AODJ.161.72	Basidiomycota	Agaricomycetes	Cantharellales	Ceratobasidiaceae	Ceratobasidium
Proteobacteria	Alphaproteobacteria	Rhizobiales	Bradyrhizobiaceae	Bosea	AODJ.161.81	Basidiomycota	Agaricomycetes	Russulales	Stereaceae	Stereum
Proteobacteria	Alphaproteobacteria	Rhizobiales	Bradyrhizobiaceae	Bosea	AODJ.161.84	Basidiomycota	Agaricomycetes	Boletales	Gyrodontaceae	Gyrodon
Actinobacteria	Actinobacteria	Micrococcales	Dermabacteraceae	Brachybacterium	AODJ.161.100	Ascomycota	Sordariomycetes	Sordariales	Chaetomiaceae	Chaetomium
Actinobacteria	Actinobacteria	Micrococcales	Dermabacteraceae	Brachybacterium	AODJ.161.107	Ascomycota	Dothideomycetes	Pleosporales	Didymellaceae	Epicoccum
Actinobacteria	Actinobacteria	Micrococcales	Dermabacteraceae	Brachybacterium	AODJ.161.118	Ascomycota	Sordariomycetes	Magnaporthales	Magnaporthaceae	Gaeumannomyces
Actinobacteria	Actinobacteria	Micrococcales	Dermabacteraceae	Brachybacterium	AODJ.161.130	Ascomycota	Sordariomycetes	Togniniales	Togniniaceae	Phaeoacremonium
Actinobacteria	Actinobacteria	Micrococcales	Dermabacteraceae	Brachybacterium	AODJ.161.136	Ascomycota	Sordariomycetes	Xylariales	Sporocadaceae	Truncatella
Actinobacteria	Actinobacteria	Micrococcales	Dermabacteraceae	Brachybacterium	AODJ.161.137	Ascomycota	Sordariomycetes	Hypocreales	Cordycipitaceae	Beauveria
Actinobacteria	Actinobacteria	Micrococcales	Dermabacteraceae	Brachybacterium	AODJ.161.138	Ascomycota	Sordariomycetes	Hypocreales	Cordycipitaceae	Beauveria
Actinobacteria	Actinobacteria	Micrococcales	Dermabacteraceae	Brachybacterium	AODJ.161.149	Ascomycota	Sordariomycetes	Hypocreales	NA	Acremonium
Actinobacteria	Actinobacteria	Micrococcales	Dermabacteraceae	Brachybacterium	AODJ.161.152	Ascomycota	Sordariomycetes	Hypocreales	Hypocreaceae	Trichoderma
Actinobacteria	Actinobacteria	Micrococcales	Dermabacteraceae	Brachybacterium	AODJ.161.85	Ascomycota	Sordariomycetes	Hypocreales	Hypocreaceae	Trichoderma
Actinobacteria	Actinobacteria	Micrococcales	Dermabacteraceae	Brachybacterium	AODJ.161.90	Ascomycota	Pezizomycetes	Pezizales	Morchellaceae	Morchella
Actinobacteria	Actinobacteria	Micrococcales	Dermabacteraceae	Brachybacterium	AODJ.161.93	Ascomycota	Dothideomycetes	Pleosporales	Pleosporaceae	Alternaria
Actinobacteria	Actinobacteria	Micrococcales	Dermabacteraceae	Brachybacterium	AODJ.161.104	Basidiomycota	Agaricomycetes	Agaricales	Psathyrellaceae	Coprinellus
Actinobacteria	Actinobacteria	Micrococcales	Dermabacteraceae	Brachybacterium	AODJ.161.110	Basidiomycota	Agaricomycetes	Hymenochaetales	Hymenochaetaceae	Fomitiporia
Actinobacteria	Actinobacteria	Micrococcales	Dermabacteraceae	Brachybacterium	AODJ.161.120	Basidiomycota	Agaricomycetes	Boletales	Gyrodontaceae	Gyrodon
Actinobacteria	Actinobacteria	Micrococcales	Dermabacteraceae	Brachybacterium	AODJ.161.121	Basidiomycota	Agaricomycetes	Agaricales	Tricholomataceae	Laccaria
Actinobacteria	Actinobacteria	Micrococcales	Dermabacteraceae	Brachybacterium	AODJ.161.13	Basidiomycota	Agaricomycetes	Agaricales	Bolbitiaceae	Agrocybe
Actinobacteria	Actinobacteria	Micrococcales	Dermabacteraceae	Brachybacterium	AODJ.161.154	Basidiomycota	Agaricomycetes	Agaricales	Physalacriaceae	Flammulina
Actinobacteria	Actinobacteria	Micrococcales	Dermabacteraceae	Brachybacterium	AODJ.161.155	Basidiomycota	Agaricomycetes	Polyporales	Sparassidaceae	Sparassis
Actinobacteria	Actinobacteria	Micrococcales	Dermabacteraceae	Brachybacterium	AODJ.161.20	Basidiomycota	Agaricomycetes	Polyporales	Polyporaceae	Ganoderma
Actinobacteria	Actinobacteria	Micrococcales	Dermabacteraceae	Brachybacterium	AODJ.161.48	Basidiomycota	Agaricomycetes	Agaricales	Lyophyllaceae	Hypsizygus
Actinobacteria	Actinobacteria	Micrococcales	Dermabacteraceae	Brachybacterium	AODJ.161.59	Basidiomycota	Agaricomycetes	Agaricales	Pleurotaceae	Pleurotus
Actinobacteria	Actinobacteria	Micrococcales	Dermabacteraceae	Brachybacterium	AODJ.161.60	Basidiomycota	Agaricomycetes	Agaricales	Pleurotaceae	Pleurotus
Actinobacteria	Actinobacteria	Micrococcales	Dermabacteraceae	Brachybacterium	AODJ.161.62	Basidiomycota	Agaricomycetes	Polyporales	Polyporaceae	Trametes
Actinobacteria	Actinobacteria	Micrococcales	Dermabacteraceae	Brachybacterium	AODJ.161.70	Basidiomycota	Agaricomycetes	Polyporales	Polyporaceae	Polyporus
Actinobacteria	Actinobacteria	Micrococcales	Dermabacteraceae	Brachybacterium	AODJ.161.72	Basidiomycota	Agaricomycetes	Cantharellales	Ceratobasidiaceae	Ceratobasidium
Actinobacteria	Actinobacteria	Micrococcales	Dermabacteraceae	Brachybacterium	AODJ.161.73	Basidiomycota	Agaricomycetes	Boletales	Rhizopogonaceae	Rhizopogon
Actinobacteria	Actinobacteria	Micrococcales	Dermabacteraceae	Brachybacterium	AODJ.161.74	Basidiomycota	Agaricomycetes	Boletales	Rhizopogonaceae	Rhizopogon
Actinobacteria	Actinobacteria	Micrococcales	Dermabacteraceae	Brachybacterium	AODJ.161.84	Basidiomycota	Agaricomycetes	Boletales	Gyrodontaceae	Gyrodon
Actinobacteria	Actinobacteria	Micrococcales	Dermabacteraceae	Brachybacterium	AODJ.161.98	Basidiomycota	Agaricomycetes	Agaricales	Cortinariaceae	Hebeloma
Actinobacteria	Actinobacteria	Micrococcales	Dermabacteraceae	Brachybacterium	AODJ.161.87	Mucoromycota	Mucoromycetes	Mucorales	Mucoraceae	Mucor
Actinobacteria	Actinobacteria	Micrococcales	Dermabacteraceae	Brachybacterium	AODJ.161.69	Ascomycota	Eurotiomycetes	Eurotiales	Aspergillaceae	Aspergillus
Firmicutes	Bacilli	Bacillales	Paenibacillaceae	Brevibacillus	AODJ.161.101	Ascomycota	Dothideomycetes	Pleosporales	Pleosporaceae	Alternaria
Firmicutes	Bacilli	Bacillales	Paenibacillaceae	Brevibacillus	AODJ.161.114	Ascomycota	Sordariomycetes	Hypocreales	Nectriaceae	Fusarium
Firmicutes	Bacilli	Bacillales	Paenibacillaceae	Brevibacillus	AODJ.161.115	Ascomycota	Sordariomycetes	Hypocreales	Nectriaceae	Fusarium
Firmicutes	Bacilli	Bacillales	Paenibacillaceae	Brevibacillus	AODJ.161.90	Ascomycota	Pezizomycetes	Pezizales	Morchellaceae	Morchella
Firmicutes	Bacilli	Bacillales	Paenibacillaceae	Brevibacillus	AODJ.161.74	Basidiomycota	Agaricomycetes	Boletales	Rhizopogonaceae	Rhizopogon
Actinobacteria	Actinobacteria	Micrococcales	Brevibacteriaceae	Brevibacterium	AODJ.161.101	Ascomycota	Dothideomycetes	Pleosporales	Pleosporaceae	Alternaria
Actinobacteria	Actinobacteria	Micrococcales	Brevibacteriaceae	Brevibacterium	AODJ.161.102	Ascomycota	Sordariomycetes	Diaporthales	Schizoparmaceae	Coniella
Actinobacteria	Actinobacteria	Micrococcales	Brevibacteriaceae	Brevibacterium	AODJ.161.103	Ascomycota	Sordariomycetes	Diaporthales	Schizoparmaceae	Coniella
Actinobacteria	Actinobacteria	Micrococcales	Brevibacteriaceae	Brevibacterium	AODJ.161.113	Ascomycota	Sordariomycetes	Hypocreales	Nectriaceae	Fusarium
Actinobacteria	Actinobacteria	Micrococcales	Brevibacteriaceae	Brevibacterium	AODJ.161.135	Ascomycota	Dothideomycetes	Pleosporales	Didymellaceae	Epicoccum
Actinobacteria	Actinobacteria	Micrococcales	Brevibacteriaceae	Brevibacterium	AODJ.161.136	Ascomycota	Sordariomycetes	Xylariales	Sporocadaceae	Truncatella
Actinobacteria	Actinobacteria	Micrococcales	Brevibacteriaceae	Brevibacterium	AODJ.161.138	Ascomycota	Sordariomycetes	Hypocreales	Cordycipitaceae	Beauveria
Actinobacteria	Actinobacteria	Micrococcales	Brevibacteriaceae	Brevibacterium	AODJ.161.23	Ascomycota	Sordariomycetes	Hypocreales	Cordycipitaceae	Beauveria
Actinobacteria	Actinobacteria	Micrococcales	Brevibacteriaceae	Brevibacterium	AODJ.161.64	Ascomycota	Sordariomycetes	Glomerellales	Plectosphaerellaceae	Verticillium
Actinobacteria	Actinobacteria	Micrococcales	Brevibacteriaceae	Brevibacterium	AODJ.161.88	Ascomycota	Dothideomycetes	Pleosporales	Pleosporaceae	Alternaria
Actinobacteria	Actinobacteria	Micrococcales	Brevibacteriaceae	Brevibacterium	AODJ.161.95	Ascomycota	Eurotiomycetes	Eurotiales	Aspergillaceae	Aspergillus
Actinobacteria	Actinobacteria	Micrococcales	Brevibacteriaceae	Brevibacterium	AODJ.161.111	Basidiomycota	Agaricomycetes	Hymenochaetales	Hymenochaetaceae	Fomitiporia
Actinobacteria	Actinobacteria	Micrococcales	Brevibacteriaceae	Brevibacterium	AODJ.161.120	Basidiomycota	Agaricomycetes	Boletales	Gyrodontaceae	Gyrodon
Actinobacteria	Actinobacteria	Micrococcales	Brevibacteriaceae	Brevibacterium	AODJ.161.13	Basidiomycota	Agaricomycetes	Agaricales	Bolbitiaceae	Agrocybe
Actinobacteria	Actinobacteria	Micrococcales	Brevibacteriaceae	Brevibacterium	AODJ.161.140	Basidiomycota	Agaricomycetes	Polyporales	Polyporaceae	Ganoderma
Actinobacteria	Actinobacteria	Micrococcales	Brevibacteriaceae	Brevibacterium	AODJ.161.142	Basidiomycota	Agaricomycetes	Agaricales	Omphalotaceae	Omphalotus
Actinobacteria	Actinobacteria	Micrococcales	Brevibacteriaceae	Brevibacterium	AODJ.161.21	Basidiomycota	Agaricomycetes	Polyporales	Grifolaceae	Grifola
Actinobacteria	Actinobacteria	Micrococcales	Brevibacteriaceae	Brevibacterium	AODJ.161.47	Basidiomycota	Agaricomycetes	Agaricales	Tricholomataceae	Lepista
Proteobacteria	Alphaproteobacteria	Caulobacterales	Caulobacteraceae	Brevundimonas	AODJ.161.100	Ascomycota	Sordariomycetes	Sordariales	Chaetomiaceae	Chaetomium
Proteobacteria	Alphaproteobacteria	Caulobacterales	Caulobacteraceae	Brevundimonas	AODJ.161.101	Ascomycota	Dothideomycetes	Pleosporales	Pleosporaceae	Alternaria
Proteobacteria	Alphaproteobacteria	Caulobacterales	Caulobacteraceae	Brevundimonas	AODJ.161.103	Ascomycota	Sordariomycetes	Diaporthales	Schizoparmaceae	Coniella
Proteobacteria	Alphaproteobacteria	Caulobacterales	Caulobacteraceae	Brevundimonas	AODJ.161.105	Ascomycota	Sordariomycetes	Diaporthales	Schizoparmaceae	Coniella
Proteobacteria	Alphaproteobacteria	Caulobacterales	Caulobacteraceae	Brevundimonas	AODJ.161.107	Ascomycota	Dothideomycetes	Pleosporales	Didymellaceae	Epicoccum
Proteobacteria	Alphaproteobacteria	Caulobacterales	Caulobacteraceae	Brevundimonas	AODJ.161.112	Ascomycota	Sordariomycetes	Hypocreales	Nectriaceae	Fusarium
Proteobacteria	Alphaproteobacteria	Caulobacterales	Caulobacteraceae	Brevundimonas	AODJ.161.113	Ascomycota	Sordariomycetes	Hypocreales	Nectriaceae	Fusarium
Proteobacteria	Alphaproteobacteria	Caulobacterales	Caulobacteraceae	Brevundimonas	AODJ.161.114	Ascomycota	Sordariomycetes	Hypocreales	Nectriaceae	Fusarium
Proteobacteria	Alphaproteobacteria	Caulobacterales	Caulobacteraceae	Brevundimonas	AODJ.161.115	Ascomycota	Sordariomycetes	Hypocreales	Nectriaceae	Fusarium
Proteobacteria	Alphaproteobacteria	Caulobacterales	Caulobacteraceae	Brevundimonas	AODJ.161.116	Ascomycota	Sordariomycetes	Hypocreales	Nectriaceae	Fusarium
Proteobacteria	Alphaproteobacteria	Caulobacterales	Caulobacteraceae	Brevundimonas	AODJ.161.117	Ascomycota	Sordariomycetes	Magnaporthales	Magnaporthaceae	Gaeumannomyces
Proteobacteria	Alphaproteobacteria	Caulobacterales	Caulobacteraceae	Brevundimonas	AODJ.161.118	Ascomycota	Sordariomycetes	Magnaporthales	Magnaporthaceae	Gaeumannomyces
Proteobacteria	Alphaproteobacteria	Caulobacterales	Caulobacteraceae	Brevundimonas	AODJ.161.122	Ascomycota	Pezizomycetes	Pezizales	Morchellaceae	Morchella
Proteobacteria	Alphaproteobacteria	Caulobacterales	Caulobacteraceae	Brevundimonas	AODJ.161.124	Ascomycota	Eurotiomycetes	Eurotiales	Aspergillaceae	Penicillium
Proteobacteria	Alphaproteobacteria	Caulobacterales	Caulobacteraceae	Brevundimonas	AODJ.161.125	Ascomycota	Eurotiomycetes	Eurotiales	Aspergillaceae	Penicillium
Proteobacteria	Alphaproteobacteria	Caulobacterales	Caulobacteraceae	Brevundimonas	AODJ.161.126	Ascomycota	Eurotiomycetes	Eurotiales	Aspergillaceae	Penicillium
Proteobacteria	Alphaproteobacteria	Caulobacterales	Caulobacteraceae	Brevundimonas	AODJ.161.127	Ascomycota	Eurotiomycetes	Eurotiales	Aspergillaceae	Penicillium
Proteobacteria	Alphaproteobacteria	Caulobacterales	Caulobacteraceae	Brevundimonas	AODJ.161.130	Ascomycota	Sordariomycetes	Togniniales	Togniniaceae	Phaeoacremonium
Proteobacteria	Alphaproteobacteria	Caulobacterales	Caulobacteraceae	Brevundimonas	AODJ.161.131	Ascomycota	Schizosaccharomycetes	Schizosaccharomycetales	Schizosaccharomycetaceae	Schizosaccharomyces
Proteobacteria	Alphaproteobacteria	Caulobacterales	Caulobacteraceae	Brevundimonas	AODJ.161.132	Ascomycota	Sordariomycetes	Sordariales	Sordariaceae	Sordaria
Proteobacteria	Alphaproteobacteria	Caulobacterales	Caulobacteraceae	Brevundimonas	AODJ.161.134	Ascomycota	Sordariomycetes	Hypocreales	Ophiocordycipitaceae	Purpureocillium
Proteobacteria	Alphaproteobacteria	Caulobacterales	Caulobacteraceae	Brevundimonas	AODJ.161.135	Ascomycota	Dothideomycetes	Pleosporales	Didymellaceae	Epicoccum
Proteobacteria	Alphaproteobacteria	Caulobacterales	Caulobacteraceae	Brevundimonas	AODJ.161.136	Ascomycota	Sordariomycetes	Xylariales	Sporocadaceae	Truncatella
Proteobacteria	Alphaproteobacteria	Caulobacterales	Caulobacteraceae	Brevundimonas	AODJ.161.137	Ascomycota	Sordariomycetes	Hypocreales	Cordycipitaceae	Beauveria
Proteobacteria	Alphaproteobacteria	Caulobacterales	Caulobacteraceae	Brevundimonas	AODJ.161.149	Ascomycota	Sordariomycetes	Hypocreales	NA	Acremonium
Proteobacteria	Alphaproteobacteria	Caulobacterales	Caulobacteraceae	Brevundimonas	AODJ.161.152	Ascomycota	Sordariomycetes	Hypocreales	Hypocreaceae	Trichoderma
Proteobacteria	Alphaproteobacteria	Caulobacterales	Caulobacteraceae	Brevundimonas	AODJ.161.18	Basidiomycota	Agaricomycetes	Agaricales	Strophariaceae	Kuehneromyces
Proteobacteria	Alphaproteobacteria	Caulobacterales	Caulobacteraceae	Brevundimonas	AODJ.161.19	Ascomycota	Sordariomycetes	Hypocreales	Ophiocordycipitaceae	Tolypocladium
Proteobacteria	Alphaproteobacteria	Caulobacterales	Caulobacteraceae	Brevundimonas	AODJ.161.23	Ascomycota	Sordariomycetes	Hypocreales	Cordycipitaceae	Beauveria
Proteobacteria	Alphaproteobacteria	Caulobacterales	Caulobacteraceae	Brevundimonas	AODJ.161.24	Ascomycota	Sordariomycetes	Hypocreales	Cordycipitaceae	Beauveria
Proteobacteria	Alphaproteobacteria	Caulobacterales	Caulobacteraceae	Brevundimonas	AODJ.161.25	Ascomycota	Sordariomycetes	Hypocreales	Cordycipitaceae	Beauveria
Proteobacteria	Alphaproteobacteria	Caulobacterales	Caulobacteraceae	Brevundimonas	AODJ.161.26	Ascomycota	Sordariomycetes	Hypocreales	Cordycipitaceae	Beauveria
Proteobacteria	Alphaproteobacteria	Caulobacterales	Caulobacteraceae	Brevundimonas	AODJ.161.27	Ascomycota	Sordariomycetes	Hypocreales	Cordycipitaceae	Beauveria
Proteobacteria	Alphaproteobacteria	Caulobacterales	Caulobacteraceae	Brevundimonas	AODJ.161.28	Ascomycota	Sordariomycetes	Hypocreales	Cordycipitaceae	Beauveria
Proteobacteria	Alphaproteobacteria	Caulobacterales	Caulobacteraceae	Brevundimonas	AODJ.161.29	Ascomycota	Sordariomycetes	Hypocreales	Nectriaceae	Fusarium
Proteobacteria	Alphaproteobacteria	Caulobacterales	Caulobacteraceae	Brevundimonas	AODJ.161.38	Ascomycota	Sordariomycetes	Hypocreales	Hypocreaceae	Trichoderma
Proteobacteria	Alphaproteobacteria	Caulobacterales	Caulobacteraceae	Brevundimonas	AODJ.161.63	Ascomycota	Sordariomycetes	Hypocreales	Hypocreaceae	Trichoderma
Proteobacteria	Alphaproteobacteria	Caulobacterales	Caulobacteraceae	Brevundimonas	AODJ.161.64	Ascomycota	Sordariomycetes	Glomerellales	Plectosphaerellaceae	Verticillium
Proteobacteria	Alphaproteobacteria	Caulobacterales	Caulobacteraceae	Brevundimonas	AODJ.161.68	Ascomycota	Eurotiomycetes	Phaeomoniellales	Phaeomoniellaceae	Phaeomoniella
Proteobacteria	Alphaproteobacteria	Caulobacterales	Caulobacteraceae	Brevundimonas	AODJ.161.80	Ascomycota	Sordariomycetes	Hypocreales	NA	Calcarisporium
Proteobacteria	Alphaproteobacteria	Caulobacterales	Caulobacteraceae	Brevundimonas	AODJ.161.85	Ascomycota	Sordariomycetes	Hypocreales	Hypocreaceae	Trichoderma
Proteobacteria	Alphaproteobacteria	Caulobacterales	Caulobacteraceae	Brevundimonas	AODJ.161.86	Basidiomycota	Agaricomycetes	Agaricales	Psathyrellaceae	Psathyrella
Proteobacteria	Alphaproteobacteria	Caulobacterales	Caulobacteraceae	Brevundimonas	AODJ.161.90	Ascomycota	Pezizomycetes	Pezizales	Morchellaceae	Morchella
Proteobacteria	Alphaproteobacteria	Caulobacterales	Caulobacteraceae	Brevundimonas	AODJ.161.91	Ascomycota	Dothideomycetes	Pleosporales	Pleosporaceae	Alternaria
Proteobacteria	Alphaproteobacteria	Caulobacterales	Caulobacteraceae	Brevundimonas	AODJ.161.92	Ascomycota	Dothideomycetes	Pleosporales	Pleosporaceae	Alternaria
Proteobacteria	Alphaproteobacteria	Caulobacterales	Caulobacteraceae	Brevundimonas	AODJ.161.93	Ascomycota	Dothideomycetes	Pleosporales	Pleosporaceae	Alternaria
Proteobacteria	Alphaproteobacteria	Caulobacterales	Caulobacteraceae	Brevundimonas	AODJ.161.95	Ascomycota	Eurotiomycetes	Eurotiales	Aspergillaceae	Aspergillus
Proteobacteria	Alphaproteobacteria	Caulobacterales	Caulobacteraceae	Brevundimonas	AODJ.161.96	Ascomycota	Eurotiomycetes	Eurotiales	Aspergillaceae	Aspergillus
Proteobacteria	Alphaproteobacteria	Caulobacterales	Caulobacteraceae	Brevundimonas	AODJ.161.99	Ascomycota	Leotiomycetes	Helotiales	Sclerotiniaceae	Botrytis
Proteobacteria	Alphaproteobacteria	Caulobacterales	Caulobacteraceae	Brevundimonas	AODJ.161.104	Basidiomycota	Agaricomycetes	Agaricales	Psathyrellaceae	Coprinellus
Proteobacteria	Alphaproteobacteria	Caulobacterales	Caulobacteraceae	Brevundimonas	AODJ.161.110	Basidiomycota	Agaricomycetes	Hymenochaetales	Hymenochaetaceae	Fomitiporia
Proteobacteria	Alphaproteobacteria	Caulobacterales	Caulobacteraceae	Brevundimonas	AODJ.161.111	Basidiomycota	Agaricomycetes	Hymenochaetales	Hymenochaetaceae	Fomitiporia
Proteobacteria	Alphaproteobacteria	Caulobacterales	Caulobacteraceae	Brevundimonas	AODJ.161.120	Basidiomycota	Agaricomycetes	Boletales	Gyrodontaceae	Gyrodon
Proteobacteria	Alphaproteobacteria	Caulobacterales	Caulobacteraceae	Brevundimonas	AODJ.161.121	Basidiomycota	Agaricomycetes	Agaricales	Tricholomataceae	Laccaria
Proteobacteria	Alphaproteobacteria	Caulobacterales	Caulobacteraceae	Brevundimonas	AODJ.161.13	Basidiomycota	Agaricomycetes	Agaricales	Bolbitiaceae	Agrocybe
Proteobacteria	Alphaproteobacteria	Caulobacterales	Caulobacteraceae	Brevundimonas	AODJ.161.133	Basidiomycota	Agaricomycetes	Polyporales	Laetiporaceae	Laetiporus
Proteobacteria	Alphaproteobacteria	Caulobacterales	Caulobacteraceae	Brevundimonas	AODJ.161.139	Basidiomycota	Agaricomycetes	Agaricales	Physalacriaceae	Armillaria
Proteobacteria	Alphaproteobacteria	Caulobacterales	Caulobacteraceae	Brevundimonas	AODJ.161.14	Basidiomycota	Agaricomycetes	Agaricales	Fistulinaceae	Fistulina
Proteobacteria	Alphaproteobacteria	Caulobacterales	Caulobacteraceae	Brevundimonas	AODJ.161.140	Basidiomycota	Agaricomycetes	Polyporales	Polyporaceae	Ganoderma
Proteobacteria	Alphaproteobacteria	Caulobacterales	Caulobacteraceae	Brevundimonas	AODJ.161.141	Basidiomycota	Agaricomycetes	Polyporales	Polyporaceae	Ganoderma
Proteobacteria	Alphaproteobacteria	Caulobacterales	Caulobacteraceae	Brevundimonas	AODJ.161.142	Basidiomycota	Agaricomycetes	Agaricales	Omphalotaceae	Omphalotus
Proteobacteria	Alphaproteobacteria	Caulobacterales	Caulobacteraceae	Brevundimonas	AODJ.161.143	Basidiomycota	Agaricomycetes	Agaricales	Tricholomataceae	Lepista
Proteobacteria	Alphaproteobacteria	Caulobacterales	Caulobacteraceae	Brevundimonas	AODJ.161.144	Basidiomycota	Agaricomycetes	Agaricales	Tricholomataceae	Lepista
Proteobacteria	Alphaproteobacteria	Caulobacterales	Caulobacteraceae	Brevundimonas	AODJ.161.145	Basidiomycota	Agaricomycetes	Agaricales	Marasmiaceae	Marasmius
Proteobacteria	Alphaproteobacteria	Caulobacterales	Caulobacteraceae	Brevundimonas	AODJ.161.146	Basidiomycota	Agaricomycetes	Agaricales	Mycenaceae	Panellus
Proteobacteria	Alphaproteobacteria	Caulobacterales	Caulobacteraceae	Brevundimonas	AODJ.161.147	Basidiomycota	Agaricomycetes	Agaricales	Omphalotaceae	Omphalotus
Proteobacteria	Alphaproteobacteria	Caulobacterales	Caulobacteraceae	Brevundimonas	AODJ.161.148	Basidiomycota	Agaricomycetes	Agaricales	Mycenaceae	Panellus
Proteobacteria	Alphaproteobacteria	Caulobacterales	Caulobacteraceae	Brevundimonas	AODJ.161.15	Basidiomycota	Agaricomycetes	Agaricales	NA	Infundibulicybe
Proteobacteria	Alphaproteobacteria	Caulobacterales	Caulobacteraceae	Brevundimonas	AODJ.161.151	Basidiomycota	Agaricomycetes	Polyporales	Polyporaceae	Trametes
Proteobacteria	Alphaproteobacteria	Caulobacterales	Caulobacteraceae	Brevundimonas	AODJ.161.154	Basidiomycota	Agaricomycetes	Agaricales	Physalacriaceae	Flammulina
Proteobacteria	Alphaproteobacteria	Caulobacterales	Caulobacteraceae	Brevundimonas	AODJ.161.155	Basidiomycota	Agaricomycetes	Polyporales	Sparassidaceae	Sparassis
Proteobacteria	Alphaproteobacteria	Caulobacterales	Caulobacteraceae	Brevundimonas	AODJ.161.156	Basidiomycota	Agaricomycetes	Polyporales	Sparassidaceae	Sparassis
Proteobacteria	Alphaproteobacteria	Caulobacterales	Caulobacteraceae	Brevundimonas	AODJ.161.157	Basidiomycota	Agaricomycetes	Agaricales	Agaricaceae	Macrolepiota
Proteobacteria	Alphaproteobacteria	Caulobacterales	Caulobacteraceae	Brevundimonas	AODJ.161.16	Basidiomycota	Agaricomycetes	Agaricales	Agaricaceae	Coprinus
Proteobacteria	Alphaproteobacteria	Caulobacterales	Caulobacteraceae	Brevundimonas	AODJ.161.20	Basidiomycota	Agaricomycetes	Polyporales	Polyporaceae	Ganoderma
Proteobacteria	Alphaproteobacteria	Caulobacterales	Caulobacteraceae	Brevundimonas	AODJ.161.21	Basidiomycota	Agaricomycetes	Polyporales	Grifolaceae	Grifola
Proteobacteria	Alphaproteobacteria	Caulobacterales	Caulobacteraceae	Brevundimonas	AODJ.161.22	Basidiomycota	Agaricomycetes	Agaricales	Fistulinaceae	Fistulina
Proteobacteria	Alphaproteobacteria	Caulobacterales	Caulobacteraceae	Brevundimonas	AODJ.161.30	Basidiomycota	Agaricomycetes	Polyporales	Polyporaceae	Ganoderma
Proteobacteria	Alphaproteobacteria	Caulobacterales	Caulobacteraceae	Brevundimonas	AODJ.161.31	Basidiomycota	Agaricomycetes	Polyporales	Polyporaceae	Ganoderma
Proteobacteria	Alphaproteobacteria	Caulobacterales	Caulobacteraceae	Brevundimonas	AODJ.161.32	Basidiomycota	Agaricomycetes	Polyporales	Laetiporaceae	Laetiporus
Proteobacteria	Alphaproteobacteria	Caulobacterales	Caulobacteraceae	Brevundimonas	AODJ.161.33	Basidiomycota	Agaricomycetes	Polyporales	Grifolaceae	Grifola
Proteobacteria	Alphaproteobacteria	Caulobacterales	Caulobacteraceae	Brevundimonas	AODJ.161.34	Basidiomycota	Agaricomycetes	Polyporales	Grifolaceae	Grifola
Proteobacteria	Alphaproteobacteria	Caulobacterales	Caulobacteraceae	Brevundimonas	AODJ.161.35	Basidiomycota	Agaricomycetes	Polyporales	Grifolaceae	Grifola
Proteobacteria	Alphaproteobacteria	Caulobacterales	Caulobacteraceae	Brevundimonas	AODJ.161.36	Basidiomycota	Agaricomycetes	Russulales	Hericiaceae	Hericium
Proteobacteria	Alphaproteobacteria	Caulobacterales	Caulobacteraceae	Brevundimonas	AODJ.161.37	Basidiomycota	Agaricomycetes	Russulales	Hericiaceae	Hericium
Proteobacteria	Alphaproteobacteria	Caulobacterales	Caulobacteraceae	Brevundimonas	AODJ.161.41	Basidiomycota	Agaricomycetes	Agaricales	Lyophyllaceae	Hypsizygus
Proteobacteria	Alphaproteobacteria	Caulobacterales	Caulobacteraceae	Brevundimonas	AODJ.161.42	Basidiomycota	Agaricomycetes	Agaricales	Strophariaceae	Kuehneromyces
Proteobacteria	Alphaproteobacteria	Caulobacterales	Caulobacteraceae	Brevundimonas	AODJ.161.44	Basidiomycota	Agaricomycetes	Polyporales	Laetiporaceae	Laetiporus
Proteobacteria	Alphaproteobacteria	Caulobacterales	Caulobacteraceae	Brevundimonas	AODJ.161.46	Basidiomycota	Agaricomycetes	Agaricales	Tricholomataceae	Lepista
Proteobacteria	Alphaproteobacteria	Caulobacterales	Caulobacteraceae	Brevundimonas	AODJ.161.47	Basidiomycota	Agaricomycetes	Agaricales	Tricholomataceae	Lepista
Proteobacteria	Alphaproteobacteria	Caulobacterales	Caulobacteraceae	Brevundimonas	AODJ.161.48	Basidiomycota	Agaricomycetes	Agaricales	Lyophyllaceae	Hypsizygus
Proteobacteria	Alphaproteobacteria	Caulobacterales	Caulobacteraceae	Brevundimonas	AODJ.161.50	Basidiomycota	Agaricomycetes	Agaricales	Lyophyllaceae	Hypsizygus
Proteobacteria	Alphaproteobacteria	Caulobacterales	Caulobacteraceae	Brevundimonas	AODJ.161.51	Basidiomycota	Agaricomycetes	Agaricales	Lyophyllaceae	Hypsizygus
Proteobacteria	Alphaproteobacteria	Caulobacterales	Caulobacteraceae	Brevundimonas	AODJ.161.52	Basidiomycota	Agaricomycetes	Agaricales	Lyophyllaceae	Lyophyllum
Proteobacteria	Alphaproteobacteria	Caulobacterales	Caulobacteraceae	Brevundimonas	AODJ.161.53	Basidiomycota	Agaricomycetes	Agaricales	Marasmiaceae	Marasmius
Proteobacteria	Alphaproteobacteria	Caulobacterales	Caulobacteraceae	Brevundimonas	AODJ.161.57	Basidiomycota	Agaricomycetes	Agaricales	Pleurotaceae	Pleurotus
Proteobacteria	Alphaproteobacteria	Caulobacterales	Caulobacteraceae	Brevundimonas	AODJ.161.58	Basidiomycota	Agaricomycetes	Agaricales	Pleurotaceae	Pleurotus
Proteobacteria	Alphaproteobacteria	Caulobacterales	Caulobacteraceae	Brevundimonas	AODJ.161.59	Basidiomycota	Agaricomycetes	Agaricales	Pleurotaceae	Pleurotus
Proteobacteria	Alphaproteobacteria	Caulobacterales	Caulobacteraceae	Brevundimonas	AODJ.161.60	Basidiomycota	Agaricomycetes	Agaricales	Pleurotaceae	Pleurotus
Proteobacteria	Alphaproteobacteria	Caulobacterales	Caulobacteraceae	Brevundimonas	AODJ.161.61	Basidiomycota	Agaricomycetes	Agaricales	Pleurotaceae	Pleurotus
Proteobacteria	Alphaproteobacteria	Caulobacterales	Caulobacteraceae	Brevundimonas	AODJ.161.62	Basidiomycota	Agaricomycetes	Polyporales	Polyporaceae	Trametes
Proteobacteria	Alphaproteobacteria	Caulobacterales	Caulobacteraceae	Brevundimonas	AODJ.161.65	Basidiomycota	Agaricomycetes	Polyporales	Polyporaceae	Trametes
Proteobacteria	Alphaproteobacteria	Caulobacterales	Caulobacteraceae	Brevundimonas	AODJ.161.66	Basidiomycota	Agaricomycetes	Polyporales	Polyporaceae	Trametes
Proteobacteria	Alphaproteobacteria	Caulobacterales	Caulobacteraceae	Brevundimonas	AODJ.161.67	Basidiomycota	Agaricomycetes	Polyporales	Polyporaceae	Trametes
Proteobacteria	Alphaproteobacteria	Caulobacterales	Caulobacteraceae	Brevundimonas	AODJ.161.70	Basidiomycota	Agaricomycetes	Polyporales	Polyporaceae	Polyporus
Proteobacteria	Alphaproteobacteria	Caulobacterales	Caulobacteraceae	Brevundimonas	AODJ.161.72	Basidiomycota	Agaricomycetes	Cantharellales	Ceratobasidiaceae	Ceratobasidium
Proteobacteria	Alphaproteobacteria	Caulobacterales	Caulobacteraceae	Brevundimonas	AODJ.161.73	Basidiomycota	Agaricomycetes	Boletales	Rhizopogonaceae	Rhizopogon
Proteobacteria	Alphaproteobacteria	Caulobacterales	Caulobacteraceae	Brevundimonas	AODJ.161.74	Basidiomycota	Agaricomycetes	Boletales	Rhizopogonaceae	Rhizopogon
Proteobacteria	Alphaproteobacteria	Caulobacterales	Caulobacteraceae	Brevundimonas	AODJ.161.77	Basidiomycota	Agaricomycetes	Agaricales	Pleurotaceae	Pleurotus
Proteobacteria	Alphaproteobacteria	Caulobacterales	Caulobacteraceae	Brevundimonas	AODJ.161.81	Basidiomycota	Agaricomycetes	Russulales	Stereaceae	Stereum
Proteobacteria	Alphaproteobacteria	Caulobacterales	Caulobacteraceae	Brevundimonas	AODJ.161.82	Basidiomycota	Agaricomycetes	Agaricales	Strophariaceae	Stropharia
Proteobacteria	Alphaproteobacteria	Caulobacterales	Caulobacteraceae	Brevundimonas	AODJ.161.83	Basidiomycota	Agaricomycetes	Boletales	Suillaceae	Suillus
Proteobacteria	Alphaproteobacteria	Caulobacterales	Caulobacteraceae	Brevundimonas	AODJ.161.84	Basidiomycota	Agaricomycetes	Boletales	Gyrodontaceae	Gyrodon
Proteobacteria	Alphaproteobacteria	Caulobacterales	Caulobacteraceae	Brevundimonas	AODJ.161.98	Basidiomycota	Agaricomycetes	Agaricales	Cortinariaceae	Hebeloma
Proteobacteria	Alphaproteobacteria	Caulobacterales	Caulobacteraceae	Brevundimonas	AODJ.161.87	Mucoromycota	Mucoromycetes	Mucorales	Mucoraceae	Mucor
Proteobacteria	Alphaproteobacteria	Caulobacterales	Caulobacteraceae	Brevundimonas	AODJ.161.69	Ascomycota	Eurotiomycetes	Eurotiales	Aspergillaceae	Aspergillus
Proteobacteria	Alphaproteobacteria	Caulobacterales	Caulobacteraceae	Brevundimonas	AODJ.161.106	Zoopagomycota	Entomophthoromycetes	Entomophthorales	Ancylistaceae	Conidiobolus
Firmicutes	Bacilli	Bacillales	Listeriaceae	Brochothrix	AODJ.161.27	Ascomycota	Sordariomycetes	Hypocreales	Cordycipitaceae	Beauveria
Firmicutes	Bacilli	Bacillales	Listeriaceae	Brochothrix	AODJ.161.85	Ascomycota	Sordariomycetes	Hypocreales	Hypocreaceae	Trichoderma
Firmicutes	Bacilli	Bacillales	Listeriaceae	Brochothrix	AODJ.161.92	Ascomycota	Dothideomycetes	Pleosporales	Pleosporaceae	Alternaria
Firmicutes	Bacilli	Bacillales	Listeriaceae	Brochothrix	AODJ.161.61	Basidiomycota	Agaricomycetes	Agaricales	Pleurotaceae	Pleurotus
Acidobacteria	Acidobacteriia	Bryobacterales	Bryobacteraceae	Bryobacter	AODJ.161.42	Basidiomycota	Agaricomycetes	Agaricales	Strophariaceae	Kuehneromyces
Acidobacteria	Acidobacteriia	Bryobacterales	Bryobacteraceae	Bryobacter	AODJ.161.70	Basidiomycota	Agaricomycetes	Polyporales	Polyporaceae	Polyporus
Acidobacteria	Acidobacteriia	Acidobacteriales	Acidobacteriaceae	Bryocella	AODJ.161.87	Mucoromycota	Mucoromycetes	Mucorales	Mucoraceae	Mucor
Firmicutes	Clostridia	Clostridiales	Clostridiaceae	Butyricicoccus	AODJ.161.13	Basidiomycota	Agaricomycetes	Agaricales	Bolbitiaceae	Agrocybe
Proteobacteria	Betaproteobacteria	Burkholderiales	Comamonadaceae	Caenimonas	AODJ.161.151	Basidiomycota	Agaricomycetes	Polyporales	Polyporaceae	Trametes
Firmicutes	Bacilli	Bacillales	Bacillaceae	Caldibacillus	AODJ.161.91	Ascomycota	Dothideomycetes	Pleosporales	Pleosporaceae	Alternaria
Proteobacteria	Epsilonproteobacteria	Campylobacterales	Campylobacteraceae	Campylobacter	AODJ.161.86	Basidiomycota	Agaricomycetes	Agaricales	Psathyrellaceae	Psathyrella
Bacteroidetes	Flavobacteriia	Flavobacteriales	Flavobacteriaceae	Capnocytophaga	AODJ.161.138	Ascomycota	Sordariomycetes	Hypocreales	Cordycipitaceae	Beauveria
Bacteroidetes	Flavobacteriia	Flavobacteriales	Flavobacteriaceae	Capnocytophaga	AODJ.161.28	Ascomycota	Sordariomycetes	Hypocreales	Cordycipitaceae	Beauveria
Bacteroidetes	Flavobacteriia	Flavobacteriales	Flavobacteriaceae	Capnocytophaga	AODJ.161.13	Basidiomycota	Agaricomycetes	Agaricales	Bolbitiaceae	Agrocybe
Bacteroidetes	Flavobacteriia	Flavobacteriales	Flavobacteriaceae	Capnocytophaga	AODJ.161.151	Basidiomycota	Agaricomycetes	Polyporales	Polyporaceae	Trametes
Bacteroidetes	Flavobacteriia	Flavobacteriales	Flavobacteriaceae	Capnocytophaga	AODJ.161.16	Basidiomycota	Agaricomycetes	Agaricales	Agaricaceae	Coprinus
Bacteroidetes	Flavobacteriia	Flavobacteriales	Flavobacteriaceae	Capnocytophaga	AODJ.161.70	Basidiomycota	Agaricomycetes	Polyporales	Polyporaceae	Polyporus
Bacteroidetes	Flavobacteriia	Flavobacteriales	Flavobacteriaceae	Capnocytophaga	AODJ.161.87	Mucoromycota	Mucoromycetes	Mucorales	Mucoraceae	Mucor
Firmicutes	Bacilli	Lactobacillales	Carnobacteriaceae	Carnobacterium	AODJ.161.128	Ascomycota	Eurotiomycetes	Eurotiales	Aspergillaceae	Penicillium
Firmicutes	Bacilli	Lactobacillales	Carnobacteriaceae	Carnobacterium	AODJ.161.86	Basidiomycota	Agaricomycetes	Agaricales	Psathyrellaceae	Psathyrella
Firmicutes	Bacilli	Lactobacillales	Carnobacteriaceae	Carnobacterium	AODJ.161.99	Ascomycota	Leotiomycetes	Helotiales	Sclerotiniaceae	Botrytis
Firmicutes	Bacilli	Lactobacillales	Carnobacteriaceae	Carnobacterium	AODJ.161.20	Basidiomycota	Agaricomycetes	Polyporales	Polyporaceae	Ganoderma
Firmicutes	Bacilli	Lactobacillales	Carnobacteriaceae	Carnobacterium	AODJ.161.44	Basidiomycota	Agaricomycetes	Polyporales	Laetiporaceae	Laetiporus
Actinobacteria	Actinobacteria	Micromonosporales	Micromonosporaceae	Catenuloplanes	AODJ.161.132	Ascomycota	Sordariomycetes	Sordariales	Sordariaceae	Sordaria
Proteobacteria	Alphaproteobacteria	Caulobacterales	Caulobacteraceae	Caulobacter	AODJ.161.100	Ascomycota	Sordariomycetes	Sordariales	Chaetomiaceae	Chaetomium
Proteobacteria	Alphaproteobacteria	Caulobacterales	Caulobacteraceae	Caulobacter	AODJ.161.101	Ascomycota	Dothideomycetes	Pleosporales	Pleosporaceae	Alternaria
Proteobacteria	Alphaproteobacteria	Caulobacterales	Caulobacteraceae	Caulobacter	AODJ.161.103	Ascomycota	Sordariomycetes	Diaporthales	Schizoparmaceae	Coniella
Proteobacteria	Alphaproteobacteria	Caulobacterales	Caulobacteraceae	Caulobacter	AODJ.161.105	Ascomycota	Sordariomycetes	Diaporthales	Schizoparmaceae	Coniella
Proteobacteria	Alphaproteobacteria	Caulobacterales	Caulobacteraceae	Caulobacter	AODJ.161.107	Ascomycota	Dothideomycetes	Pleosporales	Didymellaceae	Epicoccum
Proteobacteria	Alphaproteobacteria	Caulobacterales	Caulobacteraceae	Caulobacter	AODJ.161.113	Ascomycota	Sordariomycetes	Hypocreales	Nectriaceae	Fusarium
Proteobacteria	Alphaproteobacteria	Caulobacterales	Caulobacteraceae	Caulobacter	AODJ.161.114	Ascomycota	Sordariomycetes	Hypocreales	Nectriaceae	Fusarium
Proteobacteria	Alphaproteobacteria	Caulobacterales	Caulobacteraceae	Caulobacter	AODJ.161.115	Ascomycota	Sordariomycetes	Hypocreales	Nectriaceae	Fusarium
Proteobacteria	Alphaproteobacteria	Caulobacterales	Caulobacteraceae	Caulobacter	AODJ.161.116	Ascomycota	Sordariomycetes	Hypocreales	Nectriaceae	Fusarium
Proteobacteria	Alphaproteobacteria	Caulobacterales	Caulobacteraceae	Caulobacter	AODJ.161.117	Ascomycota	Sordariomycetes	Magnaporthales	Magnaporthaceae	Gaeumannomyces
Proteobacteria	Alphaproteobacteria	Caulobacterales	Caulobacteraceae	Caulobacter	AODJ.161.118	Ascomycota	Sordariomycetes	Magnaporthales	Magnaporthaceae	Gaeumannomyces
Proteobacteria	Alphaproteobacteria	Caulobacterales	Caulobacteraceae	Caulobacter	AODJ.161.122	Ascomycota	Pezizomycetes	Pezizales	Morchellaceae	Morchella
Proteobacteria	Alphaproteobacteria	Caulobacterales	Caulobacteraceae	Caulobacter	AODJ.161.126	Ascomycota	Eurotiomycetes	Eurotiales	Aspergillaceae	Penicillium
Proteobacteria	Alphaproteobacteria	Caulobacterales	Caulobacteraceae	Caulobacter	AODJ.161.127	Ascomycota	Eurotiomycetes	Eurotiales	Aspergillaceae	Penicillium
Proteobacteria	Alphaproteobacteria	Caulobacterales	Caulobacteraceae	Caulobacter	AODJ.161.128	Ascomycota	Eurotiomycetes	Eurotiales	Aspergillaceae	Penicillium
Proteobacteria	Alphaproteobacteria	Caulobacterales	Caulobacteraceae	Caulobacter	AODJ.161.129	Ascomycota	Sordariomycetes	Togniniales	Togniniaceae	Phaeoacremonium
Proteobacteria	Alphaproteobacteria	Caulobacterales	Caulobacteraceae	Caulobacter	AODJ.161.130	Ascomycota	Sordariomycetes	Togniniales	Togniniaceae	Phaeoacremonium
Proteobacteria	Alphaproteobacteria	Caulobacterales	Caulobacteraceae	Caulobacter	AODJ.161.131	Ascomycota	Schizosaccharomycetes	Schizosaccharomycetales	Schizosaccharomycetaceae	Schizosaccharomyces
Proteobacteria	Alphaproteobacteria	Caulobacterales	Caulobacteraceae	Caulobacter	AODJ.161.132	Ascomycota	Sordariomycetes	Sordariales	Sordariaceae	Sordaria
Proteobacteria	Alphaproteobacteria	Caulobacterales	Caulobacteraceae	Caulobacter	AODJ.161.134	Ascomycota	Sordariomycetes	Hypocreales	Ophiocordycipitaceae	Purpureocillium
Proteobacteria	Alphaproteobacteria	Caulobacterales	Caulobacteraceae	Caulobacter	AODJ.161.136	Ascomycota	Sordariomycetes	Xylariales	Sporocadaceae	Truncatella
Proteobacteria	Alphaproteobacteria	Caulobacterales	Caulobacteraceae	Caulobacter	AODJ.161.137	Ascomycota	Sordariomycetes	Hypocreales	Cordycipitaceae	Beauveria
Proteobacteria	Alphaproteobacteria	Caulobacterales	Caulobacteraceae	Caulobacter	AODJ.161.149	Ascomycota	Sordariomycetes	Hypocreales	NA	Acremonium
Proteobacteria	Alphaproteobacteria	Caulobacterales	Caulobacteraceae	Caulobacter	AODJ.161.152	Ascomycota	Sordariomycetes	Hypocreales	Hypocreaceae	Trichoderma
Proteobacteria	Alphaproteobacteria	Caulobacterales	Caulobacteraceae	Caulobacter	AODJ.161.19	Ascomycota	Sordariomycetes	Hypocreales	Ophiocordycipitaceae	Tolypocladium
Proteobacteria	Alphaproteobacteria	Caulobacterales	Caulobacteraceae	Caulobacter	AODJ.161.26	Ascomycota	Sordariomycetes	Hypocreales	Cordycipitaceae	Beauveria
Proteobacteria	Alphaproteobacteria	Caulobacterales	Caulobacteraceae	Caulobacter	AODJ.161.28	Ascomycota	Sordariomycetes	Hypocreales	Cordycipitaceae	Beauveria
Proteobacteria	Alphaproteobacteria	Caulobacterales	Caulobacteraceae	Caulobacter	AODJ.161.38	Ascomycota	Sordariomycetes	Hypocreales	Hypocreaceae	Trichoderma
Proteobacteria	Alphaproteobacteria	Caulobacterales	Caulobacteraceae	Caulobacter	AODJ.161.63	Ascomycota	Sordariomycetes	Hypocreales	Hypocreaceae	Trichoderma
Proteobacteria	Alphaproteobacteria	Caulobacterales	Caulobacteraceae	Caulobacter	AODJ.161.64	Ascomycota	Sordariomycetes	Glomerellales	Plectosphaerellaceae	Verticillium
Proteobacteria	Alphaproteobacteria	Caulobacterales	Caulobacteraceae	Caulobacter	AODJ.161.68	Ascomycota	Eurotiomycetes	Phaeomoniellales	Phaeomoniellaceae	Phaeomoniella
Proteobacteria	Alphaproteobacteria	Caulobacterales	Caulobacteraceae	Caulobacter	AODJ.161.80	Ascomycota	Sordariomycetes	Hypocreales	NA	Calcarisporium
Proteobacteria	Alphaproteobacteria	Caulobacterales	Caulobacteraceae	Caulobacter	AODJ.161.85	Ascomycota	Sordariomycetes	Hypocreales	Hypocreaceae	Trichoderma
Proteobacteria	Alphaproteobacteria	Caulobacterales	Caulobacteraceae	Caulobacter	AODJ.161.86	Basidiomycota	Agaricomycetes	Agaricales	Psathyrellaceae	Psathyrella
Proteobacteria	Alphaproteobacteria	Caulobacterales	Caulobacteraceae	Caulobacter	AODJ.161.88	Ascomycota	Dothideomycetes	Pleosporales	Pleosporaceae	Alternaria
Proteobacteria	Alphaproteobacteria	Caulobacterales	Caulobacteraceae	Caulobacter	AODJ.161.90	Ascomycota	Pezizomycetes	Pezizales	Morchellaceae	Morchella
Proteobacteria	Alphaproteobacteria	Caulobacterales	Caulobacteraceae	Caulobacter	AODJ.161.91	Ascomycota	Dothideomycetes	Pleosporales	Pleosporaceae	Alternaria
Proteobacteria	Alphaproteobacteria	Caulobacterales	Caulobacteraceae	Caulobacter	AODJ.161.92	Ascomycota	Dothideomycetes	Pleosporales	Pleosporaceae	Alternaria
Proteobacteria	Alphaproteobacteria	Caulobacterales	Caulobacteraceae	Caulobacter	AODJ.161.93	Ascomycota	Dothideomycetes	Pleosporales	Pleosporaceae	Alternaria
Proteobacteria	Alphaproteobacteria	Caulobacterales	Caulobacteraceae	Caulobacter	AODJ.161.94	Ascomycota	Eurotiomycetes	Eurotiales	Aspergillaceae	Aspergillus
Proteobacteria	Alphaproteobacteria	Caulobacterales	Caulobacteraceae	Caulobacter	AODJ.161.95	Ascomycota	Eurotiomycetes	Eurotiales	Aspergillaceae	Aspergillus
Proteobacteria	Alphaproteobacteria	Caulobacterales	Caulobacteraceae	Caulobacter	AODJ.161.96	Ascomycota	Eurotiomycetes	Eurotiales	Aspergillaceae	Aspergillus
Proteobacteria	Alphaproteobacteria	Caulobacterales	Caulobacteraceae	Caulobacter	AODJ.161.99	Ascomycota	Leotiomycetes	Helotiales	Sclerotiniaceae	Botrytis
Proteobacteria	Alphaproteobacteria	Caulobacterales	Caulobacteraceae	Caulobacter	AODJ.161.104	Basidiomycota	Agaricomycetes	Agaricales	Psathyrellaceae	Coprinellus
Proteobacteria	Alphaproteobacteria	Caulobacterales	Caulobacteraceae	Caulobacter	AODJ.161.110	Basidiomycota	Agaricomycetes	Hymenochaetales	Hymenochaetaceae	Fomitiporia
Proteobacteria	Alphaproteobacteria	Caulobacterales	Caulobacteraceae	Caulobacter	AODJ.161.111	Basidiomycota	Agaricomycetes	Hymenochaetales	Hymenochaetaceae	Fomitiporia
Proteobacteria	Alphaproteobacteria	Caulobacterales	Caulobacteraceae	Caulobacter	AODJ.161.120	Basidiomycota	Agaricomycetes	Boletales	Gyrodontaceae	Gyrodon
Proteobacteria	Alphaproteobacteria	Caulobacterales	Caulobacteraceae	Caulobacter	AODJ.161.13	Basidiomycota	Agaricomycetes	Agaricales	Bolbitiaceae	Agrocybe
Proteobacteria	Alphaproteobacteria	Caulobacterales	Caulobacteraceae	Caulobacter	AODJ.161.140	Basidiomycota	Agaricomycetes	Polyporales	Polyporaceae	Ganoderma
Proteobacteria	Alphaproteobacteria	Caulobacterales	Caulobacteraceae	Caulobacter	AODJ.161.142	Basidiomycota	Agaricomycetes	Agaricales	Omphalotaceae	Omphalotus
Proteobacteria	Alphaproteobacteria	Caulobacterales	Caulobacteraceae	Caulobacter	AODJ.161.145	Basidiomycota	Agaricomycetes	Agaricales	Marasmiaceae	Marasmius
Proteobacteria	Alphaproteobacteria	Caulobacterales	Caulobacteraceae	Caulobacter	AODJ.161.151	Basidiomycota	Agaricomycetes	Polyporales	Polyporaceae	Trametes
Proteobacteria	Alphaproteobacteria	Caulobacterales	Caulobacteraceae	Caulobacter	AODJ.161.16	Basidiomycota	Agaricomycetes	Agaricales	Agaricaceae	Coprinus
Proteobacteria	Alphaproteobacteria	Caulobacterales	Caulobacteraceae	Caulobacter	AODJ.161.20	Basidiomycota	Agaricomycetes	Polyporales	Polyporaceae	Ganoderma
Proteobacteria	Alphaproteobacteria	Caulobacterales	Caulobacteraceae	Caulobacter	AODJ.161.21	Basidiomycota	Agaricomycetes	Polyporales	Grifolaceae	Grifola
Proteobacteria	Alphaproteobacteria	Caulobacterales	Caulobacteraceae	Caulobacter	AODJ.161.22	Basidiomycota	Agaricomycetes	Agaricales	Fistulinaceae	Fistulina
Proteobacteria	Alphaproteobacteria	Caulobacterales	Caulobacteraceae	Caulobacter	AODJ.161.31	Basidiomycota	Agaricomycetes	Polyporales	Polyporaceae	Ganoderma
Proteobacteria	Alphaproteobacteria	Caulobacterales	Caulobacteraceae	Caulobacter	AODJ.161.32	Basidiomycota	Agaricomycetes	Polyporales	Laetiporaceae	Laetiporus
Proteobacteria	Alphaproteobacteria	Caulobacterales	Caulobacteraceae	Caulobacter	AODJ.161.35	Basidiomycota	Agaricomycetes	Polyporales	Grifolaceae	Grifola
Proteobacteria	Alphaproteobacteria	Caulobacterales	Caulobacteraceae	Caulobacter	AODJ.161.42	Basidiomycota	Agaricomycetes	Agaricales	Strophariaceae	Kuehneromyces
Proteobacteria	Alphaproteobacteria	Caulobacterales	Caulobacteraceae	Caulobacter	AODJ.161.46	Basidiomycota	Agaricomycetes	Agaricales	Tricholomataceae	Lepista
Proteobacteria	Alphaproteobacteria	Caulobacterales	Caulobacteraceae	Caulobacter	AODJ.161.48	Basidiomycota	Agaricomycetes	Agaricales	Lyophyllaceae	Hypsizygus
Proteobacteria	Alphaproteobacteria	Caulobacterales	Caulobacteraceae	Caulobacter	AODJ.161.51	Basidiomycota	Agaricomycetes	Agaricales	Lyophyllaceae	Hypsizygus
Proteobacteria	Alphaproteobacteria	Caulobacterales	Caulobacteraceae	Caulobacter	AODJ.161.53	Basidiomycota	Agaricomycetes	Agaricales	Marasmiaceae	Marasmius
Proteobacteria	Alphaproteobacteria	Caulobacterales	Caulobacteraceae	Caulobacter	AODJ.161.57	Basidiomycota	Agaricomycetes	Agaricales	Pleurotaceae	Pleurotus
Proteobacteria	Alphaproteobacteria	Caulobacterales	Caulobacteraceae	Caulobacter	AODJ.161.58	Basidiomycota	Agaricomycetes	Agaricales	Pleurotaceae	Pleurotus
Proteobacteria	Alphaproteobacteria	Caulobacterales	Caulobacteraceae	Caulobacter	AODJ.161.59	Basidiomycota	Agaricomycetes	Agaricales	Pleurotaceae	Pleurotus
Proteobacteria	Alphaproteobacteria	Caulobacterales	Caulobacteraceae	Caulobacter	AODJ.161.60	Basidiomycota	Agaricomycetes	Agaricales	Pleurotaceae	Pleurotus
Proteobacteria	Alphaproteobacteria	Caulobacterales	Caulobacteraceae	Caulobacter	AODJ.161.61	Basidiomycota	Agaricomycetes	Agaricales	Pleurotaceae	Pleurotus
Proteobacteria	Alphaproteobacteria	Caulobacterales	Caulobacteraceae	Caulobacter	AODJ.161.62	Basidiomycota	Agaricomycetes	Polyporales	Polyporaceae	Trametes
Proteobacteria	Alphaproteobacteria	Caulobacterales	Caulobacteraceae	Caulobacter	AODJ.161.65	Basidiomycota	Agaricomycetes	Polyporales	Polyporaceae	Trametes
Proteobacteria	Alphaproteobacteria	Caulobacterales	Caulobacteraceae	Caulobacter	AODJ.161.66	Basidiomycota	Agaricomycetes	Polyporales	Polyporaceae	Trametes
Proteobacteria	Alphaproteobacteria	Caulobacterales	Caulobacteraceae	Caulobacter	AODJ.161.67	Basidiomycota	Agaricomycetes	Polyporales	Polyporaceae	Trametes
Proteobacteria	Alphaproteobacteria	Caulobacterales	Caulobacteraceae	Caulobacter	AODJ.161.73	Basidiomycota	Agaricomycetes	Boletales	Rhizopogonaceae	Rhizopogon
Proteobacteria	Alphaproteobacteria	Caulobacterales	Caulobacteraceae	Caulobacter	AODJ.161.74	Basidiomycota	Agaricomycetes	Boletales	Rhizopogonaceae	Rhizopogon
Proteobacteria	Alphaproteobacteria	Caulobacterales	Caulobacteraceae	Caulobacter	AODJ.161.77	Basidiomycota	Agaricomycetes	Agaricales	Pleurotaceae	Pleurotus
Proteobacteria	Alphaproteobacteria	Caulobacterales	Caulobacteraceae	Caulobacter	AODJ.161.81	Basidiomycota	Agaricomycetes	Russulales	Stereaceae	Stereum
Proteobacteria	Alphaproteobacteria	Caulobacterales	Caulobacteraceae	Caulobacter	AODJ.161.82	Basidiomycota	Agaricomycetes	Agaricales	Strophariaceae	Stropharia
Proteobacteria	Alphaproteobacteria	Caulobacterales	Caulobacteraceae	Caulobacter	AODJ.161.83	Basidiomycota	Agaricomycetes	Boletales	Suillaceae	Suillus
Proteobacteria	Alphaproteobacteria	Caulobacterales	Caulobacteraceae	Caulobacter	AODJ.161.87	Mucoromycota	Mucoromycetes	Mucorales	Mucoraceae	Mucor
Proteobacteria	Alphaproteobacteria	Caulobacterales	Caulobacteraceae	Caulobacter	AODJ.161.106	Zoopagomycota	Entomophthoromycetes	Entomophthorales	Ancylistaceae	Conidiobolus
Firmicutes	Clostridia	Clostridiales	Lachnospiraceae	Cellulosilyticum	AODJ.161.95	Ascomycota	Eurotiomycetes	Eurotiales	Aspergillaceae	Aspergillus
Actinobacteria	Actinobacteria	Micrococcales	Promicromonosporaceae	Cellulosimicrobium	AODJ.161.135	Ascomycota	Dothideomycetes	Pleosporales	Didymellaceae	Epicoccum
Actinobacteria	Actinobacteria	Micrococcales	Promicromonosporaceae	Cellulosimicrobium	AODJ.161.24	Ascomycota	Sordariomycetes	Hypocreales	Cordycipitaceae	Beauveria
Actinobacteria	Actinobacteria	Micrococcales	Promicromonosporaceae	Cellulosimicrobium	AODJ.161.86	Basidiomycota	Agaricomycetes	Agaricales	Psathyrellaceae	Psathyrella
Actinobacteria	Actinobacteria	Micrococcales	Promicromonosporaceae	Cellulosimicrobium	AODJ.161.90	Ascomycota	Pezizomycetes	Pezizales	Morchellaceae	Morchella
Actinobacteria	Actinobacteria	Micrococcales	Promicromonosporaceae	Cellulosimicrobium	AODJ.161.106	Zoopagomycota	Entomophthoromycetes	Entomophthorales	Ancylistaceae	Conidiobolus
Proteobacteria	Alphaproteobacteria	Rhodobacterales	Rhodobacteraceae	Cereibacter	AODJ.161.116	Ascomycota	Sordariomycetes	Hypocreales	Nectriaceae	Fusarium
Proteobacteria	Alphaproteobacteria	Rhodobacterales	Rhodobacteraceae	Cereibacter	AODJ.161.118	Ascomycota	Sordariomycetes	Magnaporthales	Magnaporthaceae	Gaeumannomyces
Proteobacteria	Alphaproteobacteria	Rhodobacterales	Rhodobacteraceae	Cereibacter	AODJ.161.149	Ascomycota	Sordariomycetes	Hypocreales	NA	Acremonium
Proteobacteria	Alphaproteobacteria	Rhodobacterales	Rhodobacteraceae	Cereibacter	AODJ.161.80	Ascomycota	Sordariomycetes	Hypocreales	NA	Calcarisporium
Proteobacteria	Alphaproteobacteria	Rhodobacterales	Rhodobacteraceae	Cereibacter	AODJ.161.91	Ascomycota	Dothideomycetes	Pleosporales	Pleosporaceae	Alternaria
Proteobacteria	Alphaproteobacteria	Rhodobacterales	Rhodobacteraceae	Cereibacter	AODJ.161.92	Ascomycota	Dothideomycetes	Pleosporales	Pleosporaceae	Alternaria
Proteobacteria	Alphaproteobacteria	Rhodobacterales	Rhodobacteraceae	Cereibacter	AODJ.161.93	Ascomycota	Dothideomycetes	Pleosporales	Pleosporaceae	Alternaria
Proteobacteria	Alphaproteobacteria	Rhodobacterales	Rhodobacteraceae	Cereibacter	AODJ.161.99	Ascomycota	Leotiomycetes	Helotiales	Sclerotiniaceae	Botrytis
Proteobacteria	Alphaproteobacteria	Rhodobacterales	Rhodobacteraceae	Cereibacter	AODJ.161.120	Basidiomycota	Agaricomycetes	Boletales	Gyrodontaceae	Gyrodon
Proteobacteria	Alphaproteobacteria	Rhodobacterales	Rhodobacteraceae	Cereibacter	AODJ.161.61	Basidiomycota	Agaricomycetes	Agaricales	Pleurotaceae	Pleurotus
Proteobacteria	Alphaproteobacteria	Rhodobacterales	Rhodobacteraceae	Cereibacter	AODJ.161.81	Basidiomycota	Agaricomycetes	Russulales	Stereaceae	Stereum
Proteobacteria	Alphaproteobacteria	Rhodobacterales	Rhodobacteraceae	Cereibacter	AODJ.161.82	Basidiomycota	Agaricomycetes	Agaricales	Strophariaceae	Stropharia
Proteobacteria	Alphaproteobacteria	Rhodobacterales	Rhodobacteraceae	Cereibacter	AODJ.161.87	Mucoromycota	Mucoromycetes	Mucorales	Mucoraceae	Mucor
Proteobacteria	Alphaproteobacteria	Rhizobiales	Phyllobacteriaceae	Chelativorans	AODJ.161.91	Ascomycota	Dothideomycetes	Pleosporales	Pleosporaceae	Alternaria
Proteobacteria	Alphaproteobacteria	Rhizobiales	Phyllobacteriaceae	Chelativorans	AODJ.161.98	Basidiomycota	Agaricomycetes	Agaricales	Cortinariaceae	Hebeloma
Proteobacteria	Alphaproteobacteria	Rhizobiales	Chelatococcaceae	Chelatococcus	AODJ.161.152	Ascomycota	Sordariomycetes	Hypocreales	Hypocreaceae	Trichoderma
Bacteroidetes	Flavobacteriia	Flavobacteriales	Flavobacteriaceae	Chishuiella	AODJ.161.110	Basidiomycota	Agaricomycetes	Hymenochaetales	Hymenochaetaceae	Fomitiporia
Bacteroidetes	Flavobacteriia	Flavobacteriales	Flavobacteriaceae	Chishuiella	AODJ.161.30	Basidiomycota	Agaricomycetes	Polyporales	Polyporaceae	Ganoderma
Proteobacteria	Betaproteobacteria	Neisseriales	Chromobacteriaceae	Chitinibacter	AODJ.161.121	Basidiomycota	Agaricomycetes	Agaricales	Tricholomataceae	Laccaria
Proteobacteria	Betaproteobacteria	Burkholderiales	Burkholderiaceae	Chitinimonas	AODJ.161.155	Basidiomycota	Agaricomycetes	Polyporales	Sparassidaceae	Sparassis
Proteobacteria	Betaproteobacteria	Burkholderiales	Burkholderiaceae	Chitinimonas	AODJ.161.72	Basidiomycota	Agaricomycetes	Cantharellales	Ceratobasidiaceae	Ceratobasidium
Bacteroidetes	Chitinophagia	Chitinophagales	Chitinophagaceae	Chitinophaga	AODJ.161.135	Ascomycota	Dothideomycetes	Pleosporales	Didymellaceae	Epicoccum
Chlamydiae	Chlamydiia	Chlamydiales	Chlamydiaceae	Chlamydia	AODJ.161.86	Basidiomycota	Agaricomycetes	Agaricales	Psathyrellaceae	Psathyrella
Cyanobacteria	NA	Chroococcidiopsidales	Chroococcidiopsidaceae	Chroococcidiopsis	AODJ.161.21	Basidiomycota	Agaricomycetes	Polyporales	Grifolaceae	Grifola
Bacteroidetes	Flavobacteriia	Flavobacteriales	Flavobacteriaceae	Chryseobacterium	AODJ.161.100	Ascomycota	Sordariomycetes	Sordariales	Chaetomiaceae	Chaetomium
Bacteroidetes	Flavobacteriia	Flavobacteriales	Flavobacteriaceae	Chryseobacterium	AODJ.161.102	Ascomycota	Sordariomycetes	Diaporthales	Schizoparmaceae	Coniella
Bacteroidetes	Flavobacteriia	Flavobacteriales	Flavobacteriaceae	Chryseobacterium	AODJ.161.114	Ascomycota	Sordariomycetes	Hypocreales	Nectriaceae	Fusarium
Bacteroidetes	Flavobacteriia	Flavobacteriales	Flavobacteriaceae	Chryseobacterium	AODJ.161.115	Ascomycota	Sordariomycetes	Hypocreales	Nectriaceae	Fusarium
Bacteroidetes	Flavobacteriia	Flavobacteriales	Flavobacteriaceae	Chryseobacterium	AODJ.161.116	Ascomycota	Sordariomycetes	Hypocreales	Nectriaceae	Fusarium
Bacteroidetes	Flavobacteriia	Flavobacteriales	Flavobacteriaceae	Chryseobacterium	AODJ.161.127	Ascomycota	Eurotiomycetes	Eurotiales	Aspergillaceae	Penicillium
Bacteroidetes	Flavobacteriia	Flavobacteriales	Flavobacteriaceae	Chryseobacterium	AODJ.161.131	Ascomycota	Schizosaccharomycetes	Schizosaccharomycetales	Schizosaccharomycetaceae	Schizosaccharomyces
Bacteroidetes	Flavobacteriia	Flavobacteriales	Flavobacteriaceae	Chryseobacterium	AODJ.161.135	Ascomycota	Dothideomycetes	Pleosporales	Didymellaceae	Epicoccum
Bacteroidetes	Flavobacteriia	Flavobacteriales	Flavobacteriaceae	Chryseobacterium	AODJ.161.137	Ascomycota	Sordariomycetes	Hypocreales	Cordycipitaceae	Beauveria
Bacteroidetes	Flavobacteriia	Flavobacteriales	Flavobacteriaceae	Chryseobacterium	AODJ.161.149	Ascomycota	Sordariomycetes	Hypocreales	NA	Acremonium
Bacteroidetes	Flavobacteriia	Flavobacteriales	Flavobacteriaceae	Chryseobacterium	AODJ.161.26	Ascomycota	Sordariomycetes	Hypocreales	Cordycipitaceae	Beauveria
Bacteroidetes	Flavobacteriia	Flavobacteriales	Flavobacteriaceae	Chryseobacterium	AODJ.161.85	Ascomycota	Sordariomycetes	Hypocreales	Hypocreaceae	Trichoderma
Bacteroidetes	Flavobacteriia	Flavobacteriales	Flavobacteriaceae	Chryseobacterium	AODJ.161.88	Ascomycota	Dothideomycetes	Pleosporales	Pleosporaceae	Alternaria
Bacteroidetes	Flavobacteriia	Flavobacteriales	Flavobacteriaceae	Chryseobacterium	AODJ.161.90	Ascomycota	Pezizomycetes	Pezizales	Morchellaceae	Morchella
Bacteroidetes	Flavobacteriia	Flavobacteriales	Flavobacteriaceae	Chryseobacterium	AODJ.161.95	Ascomycota	Eurotiomycetes	Eurotiales	Aspergillaceae	Aspergillus
Bacteroidetes	Flavobacteriia	Flavobacteriales	Flavobacteriaceae	Chryseobacterium	AODJ.161.96	Ascomycota	Eurotiomycetes	Eurotiales	Aspergillaceae	Aspergillus
Bacteroidetes	Flavobacteriia	Flavobacteriales	Flavobacteriaceae	Chryseobacterium	AODJ.161.99	Ascomycota	Leotiomycetes	Helotiales	Sclerotiniaceae	Botrytis
Bacteroidetes	Flavobacteriia	Flavobacteriales	Flavobacteriaceae	Chryseobacterium	AODJ.161.104	Basidiomycota	Agaricomycetes	Agaricales	Psathyrellaceae	Coprinellus
Bacteroidetes	Flavobacteriia	Flavobacteriales	Flavobacteriaceae	Chryseobacterium	AODJ.161.110	Basidiomycota	Agaricomycetes	Hymenochaetales	Hymenochaetaceae	Fomitiporia
Bacteroidetes	Flavobacteriia	Flavobacteriales	Flavobacteriaceae	Chryseobacterium	AODJ.161.111	Basidiomycota	Agaricomycetes	Hymenochaetales	Hymenochaetaceae	Fomitiporia
Bacteroidetes	Flavobacteriia	Flavobacteriales	Flavobacteriaceae	Chryseobacterium	AODJ.161.121	Basidiomycota	Agaricomycetes	Agaricales	Tricholomataceae	Laccaria
Bacteroidetes	Flavobacteriia	Flavobacteriales	Flavobacteriaceae	Chryseobacterium	AODJ.161.146	Basidiomycota	Agaricomycetes	Agaricales	Mycenaceae	Panellus
Bacteroidetes	Flavobacteriia	Flavobacteriales	Flavobacteriaceae	Chryseobacterium	AODJ.161.151	Basidiomycota	Agaricomycetes	Polyporales	Polyporaceae	Trametes
Bacteroidetes	Flavobacteriia	Flavobacteriales	Flavobacteriaceae	Chryseobacterium	AODJ.161.155	Basidiomycota	Agaricomycetes	Polyporales	Sparassidaceae	Sparassis
Bacteroidetes	Flavobacteriia	Flavobacteriales	Flavobacteriaceae	Chryseobacterium	AODJ.161.157	Basidiomycota	Agaricomycetes	Agaricales	Agaricaceae	Macrolepiota
Bacteroidetes	Flavobacteriia	Flavobacteriales	Flavobacteriaceae	Chryseobacterium	AODJ.161.16	Basidiomycota	Agaricomycetes	Agaricales	Agaricaceae	Coprinus
Bacteroidetes	Flavobacteriia	Flavobacteriales	Flavobacteriaceae	Chryseobacterium	AODJ.161.44	Basidiomycota	Agaricomycetes	Polyporales	Laetiporaceae	Laetiporus
Bacteroidetes	Flavobacteriia	Flavobacteriales	Flavobacteriaceae	Chryseobacterium	AODJ.161.50	Basidiomycota	Agaricomycetes	Agaricales	Lyophyllaceae	Hypsizygus
Bacteroidetes	Flavobacteriia	Flavobacteriales	Flavobacteriaceae	Chryseobacterium	AODJ.161.53	Basidiomycota	Agaricomycetes	Agaricales	Marasmiaceae	Marasmius
Bacteroidetes	Flavobacteriia	Flavobacteriales	Flavobacteriaceae	Chryseobacterium	AODJ.161.60	Basidiomycota	Agaricomycetes	Agaricales	Pleurotaceae	Pleurotus
Bacteroidetes	Flavobacteriia	Flavobacteriales	Flavobacteriaceae	Chryseobacterium	AODJ.161.66	Basidiomycota	Agaricomycetes	Polyporales	Polyporaceae	Trametes
Bacteroidetes	Flavobacteriia	Flavobacteriales	Flavobacteriaceae	Chryseobacterium	AODJ.161.74	Basidiomycota	Agaricomycetes	Boletales	Rhizopogonaceae	Rhizopogon
Bacteroidetes	Flavobacteriia	Flavobacteriales	Flavobacteriaceae	Chryseobacterium	AODJ.161.77	Basidiomycota	Agaricomycetes	Agaricales	Pleurotaceae	Pleurotus
Bacteroidetes	Flavobacteriia	Flavobacteriales	Flavobacteriaceae	Chryseobacterium	AODJ.161.81	Basidiomycota	Agaricomycetes	Russulales	Stereaceae	Stereum
Bacteroidetes	Flavobacteriia	Flavobacteriales	Flavobacteriaceae	Chryseobacterium	AODJ.161.82	Basidiomycota	Agaricomycetes	Agaricales	Strophariaceae	Stropharia
Bacteroidetes	Cytophagia	Cytophagales	NA	Chryseolinea	AODJ.161.151	Basidiomycota	Agaricomycetes	Polyporales	Polyporaceae	Trametes
Firmicutes	Bacilli	Bacillales	Planococcaceae	Chryseomicrobium	AODJ.161.100	Ascomycota	Sordariomycetes	Sordariales	Chaetomiaceae	Chaetomium
Firmicutes	Bacilli	Bacillales	Planococcaceae	Chryseomicrobium	AODJ.161.101	Ascomycota	Dothideomycetes	Pleosporales	Pleosporaceae	Alternaria
Firmicutes	Bacilli	Bacillales	Planococcaceae	Chryseomicrobium	AODJ.161.102	Ascomycota	Sordariomycetes	Diaporthales	Schizoparmaceae	Coniella
Firmicutes	Bacilli	Bacillales	Planococcaceae	Chryseomicrobium	AODJ.161.103	Ascomycota	Sordariomycetes	Diaporthales	Schizoparmaceae	Coniella
Firmicutes	Bacilli	Bacillales	Planococcaceae	Chryseomicrobium	AODJ.161.105	Ascomycota	Sordariomycetes	Diaporthales	Schizoparmaceae	Coniella
Firmicutes	Bacilli	Bacillales	Planococcaceae	Chryseomicrobium	AODJ.161.107	Ascomycota	Dothideomycetes	Pleosporales	Didymellaceae	Epicoccum
Firmicutes	Bacilli	Bacillales	Planococcaceae	Chryseomicrobium	AODJ.161.112	Ascomycota	Sordariomycetes	Hypocreales	Nectriaceae	Fusarium
Firmicutes	Bacilli	Bacillales	Planococcaceae	Chryseomicrobium	AODJ.161.113	Ascomycota	Sordariomycetes	Hypocreales	Nectriaceae	Fusarium
Firmicutes	Bacilli	Bacillales	Planococcaceae	Chryseomicrobium	AODJ.161.114	Ascomycota	Sordariomycetes	Hypocreales	Nectriaceae	Fusarium
Firmicutes	Bacilli	Bacillales	Planococcaceae	Chryseomicrobium	AODJ.161.115	Ascomycota	Sordariomycetes	Hypocreales	Nectriaceae	Fusarium
Firmicutes	Bacilli	Bacillales	Planococcaceae	Chryseomicrobium	AODJ.161.116	Ascomycota	Sordariomycetes	Hypocreales	Nectriaceae	Fusarium
Firmicutes	Bacilli	Bacillales	Planococcaceae	Chryseomicrobium	AODJ.161.117	Ascomycota	Sordariomycetes	Magnaporthales	Magnaporthaceae	Gaeumannomyces
Firmicutes	Bacilli	Bacillales	Planococcaceae	Chryseomicrobium	AODJ.161.118	Ascomycota	Sordariomycetes	Magnaporthales	Magnaporthaceae	Gaeumannomyces
Firmicutes	Bacilli	Bacillales	Planococcaceae	Chryseomicrobium	AODJ.161.122	Ascomycota	Pezizomycetes	Pezizales	Morchellaceae	Morchella
Firmicutes	Bacilli	Bacillales	Planococcaceae	Chryseomicrobium	AODJ.161.126	Ascomycota	Eurotiomycetes	Eurotiales	Aspergillaceae	Penicillium
Firmicutes	Bacilli	Bacillales	Planococcaceae	Chryseomicrobium	AODJ.161.127	Ascomycota	Eurotiomycetes	Eurotiales	Aspergillaceae	Penicillium
Firmicutes	Bacilli	Bacillales	Planococcaceae	Chryseomicrobium	AODJ.161.128	Ascomycota	Eurotiomycetes	Eurotiales	Aspergillaceae	Penicillium
Firmicutes	Bacilli	Bacillales	Planococcaceae	Chryseomicrobium	AODJ.161.129	Ascomycota	Sordariomycetes	Togniniales	Togniniaceae	Phaeoacremonium
Firmicutes	Bacilli	Bacillales	Planococcaceae	Chryseomicrobium	AODJ.161.130	Ascomycota	Sordariomycetes	Togniniales	Togniniaceae	Phaeoacremonium
Firmicutes	Bacilli	Bacillales	Planococcaceae	Chryseomicrobium	AODJ.161.131	Ascomycota	Schizosaccharomycetes	Schizosaccharomycetales	Schizosaccharomycetaceae	Schizosaccharomyces
Firmicutes	Bacilli	Bacillales	Planococcaceae	Chryseomicrobium	AODJ.161.132	Ascomycota	Sordariomycetes	Sordariales	Sordariaceae	Sordaria
Firmicutes	Bacilli	Bacillales	Planococcaceae	Chryseomicrobium	AODJ.161.135	Ascomycota	Dothideomycetes	Pleosporales	Didymellaceae	Epicoccum
Firmicutes	Bacilli	Bacillales	Planococcaceae	Chryseomicrobium	AODJ.161.136	Ascomycota	Sordariomycetes	Xylariales	Sporocadaceae	Truncatella
Firmicutes	Bacilli	Bacillales	Planococcaceae	Chryseomicrobium	AODJ.161.137	Ascomycota	Sordariomycetes	Hypocreales	Cordycipitaceae	Beauveria
Firmicutes	Bacilli	Bacillales	Planococcaceae	Chryseomicrobium	AODJ.161.138	Ascomycota	Sordariomycetes	Hypocreales	Cordycipitaceae	Beauveria
Firmicutes	Bacilli	Bacillales	Planococcaceae	Chryseomicrobium	AODJ.161.149	Ascomycota	Sordariomycetes	Hypocreales	NA	Acremonium
Firmicutes	Bacilli	Bacillales	Planococcaceae	Chryseomicrobium	AODJ.161.152	Ascomycota	Sordariomycetes	Hypocreales	Hypocreaceae	Trichoderma
Firmicutes	Bacilli	Bacillales	Planococcaceae	Chryseomicrobium	AODJ.161.18	Basidiomycota	Agaricomycetes	Agaricales	Strophariaceae	Kuehneromyces
Firmicutes	Bacilli	Bacillales	Planococcaceae	Chryseomicrobium	AODJ.161.19	Ascomycota	Sordariomycetes	Hypocreales	Ophiocordycipitaceae	Tolypocladium
Firmicutes	Bacilli	Bacillales	Planococcaceae	Chryseomicrobium	AODJ.161.23	Ascomycota	Sordariomycetes	Hypocreales	Cordycipitaceae	Beauveria
Firmicutes	Bacilli	Bacillales	Planococcaceae	Chryseomicrobium	AODJ.161.24	Ascomycota	Sordariomycetes	Hypocreales	Cordycipitaceae	Beauveria
Firmicutes	Bacilli	Bacillales	Planococcaceae	Chryseomicrobium	AODJ.161.25	Ascomycota	Sordariomycetes	Hypocreales	Cordycipitaceae	Beauveria
Firmicutes	Bacilli	Bacillales	Planococcaceae	Chryseomicrobium	AODJ.161.26	Ascomycota	Sordariomycetes	Hypocreales	Cordycipitaceae	Beauveria
Firmicutes	Bacilli	Bacillales	Planococcaceae	Chryseomicrobium	AODJ.161.27	Ascomycota	Sordariomycetes	Hypocreales	Cordycipitaceae	Beauveria
Firmicutes	Bacilli	Bacillales	Planococcaceae	Chryseomicrobium	AODJ.161.28	Ascomycota	Sordariomycetes	Hypocreales	Cordycipitaceae	Beauveria
Firmicutes	Bacilli	Bacillales	Planococcaceae	Chryseomicrobium	AODJ.161.29	Ascomycota	Sordariomycetes	Hypocreales	Nectriaceae	Fusarium
Firmicutes	Bacilli	Bacillales	Planococcaceae	Chryseomicrobium	AODJ.161.38	Ascomycota	Sordariomycetes	Hypocreales	Hypocreaceae	Trichoderma
Firmicutes	Bacilli	Bacillales	Planococcaceae	Chryseomicrobium	AODJ.161.63	Ascomycota	Sordariomycetes	Hypocreales	Hypocreaceae	Trichoderma
Firmicutes	Bacilli	Bacillales	Planococcaceae	Chryseomicrobium	AODJ.161.64	Ascomycota	Sordariomycetes	Glomerellales	Plectosphaerellaceae	Verticillium
Firmicutes	Bacilli	Bacillales	Planococcaceae	Chryseomicrobium	AODJ.161.68	Ascomycota	Eurotiomycetes	Phaeomoniellales	Phaeomoniellaceae	Phaeomoniella
Firmicutes	Bacilli	Bacillales	Planococcaceae	Chryseomicrobium	AODJ.161.80	Ascomycota	Sordariomycetes	Hypocreales	NA	Calcarisporium
Firmicutes	Bacilli	Bacillales	Planococcaceae	Chryseomicrobium	AODJ.161.85	Ascomycota	Sordariomycetes	Hypocreales	Hypocreaceae	Trichoderma
Firmicutes	Bacilli	Bacillales	Planococcaceae	Chryseomicrobium	AODJ.161.86	Basidiomycota	Agaricomycetes	Agaricales	Psathyrellaceae	Psathyrella
Firmicutes	Bacilli	Bacillales	Planococcaceae	Chryseomicrobium	AODJ.161.88	Ascomycota	Dothideomycetes	Pleosporales	Pleosporaceae	Alternaria
Firmicutes	Bacilli	Bacillales	Planococcaceae	Chryseomicrobium	AODJ.161.90	Ascomycota	Pezizomycetes	Pezizales	Morchellaceae	Morchella
Firmicutes	Bacilli	Bacillales	Planococcaceae	Chryseomicrobium	AODJ.161.91	Ascomycota	Dothideomycetes	Pleosporales	Pleosporaceae	Alternaria
Firmicutes	Bacilli	Bacillales	Planococcaceae	Chryseomicrobium	AODJ.161.92	Ascomycota	Dothideomycetes	Pleosporales	Pleosporaceae	Alternaria
Firmicutes	Bacilli	Bacillales	Planococcaceae	Chryseomicrobium	AODJ.161.93	Ascomycota	Dothideomycetes	Pleosporales	Pleosporaceae	Alternaria
Firmicutes	Bacilli	Bacillales	Planococcaceae	Chryseomicrobium	AODJ.161.94	Ascomycota	Eurotiomycetes	Eurotiales	Aspergillaceae	Aspergillus
Firmicutes	Bacilli	Bacillales	Planococcaceae	Chryseomicrobium	AODJ.161.95	Ascomycota	Eurotiomycetes	Eurotiales	Aspergillaceae	Aspergillus
Firmicutes	Bacilli	Bacillales	Planococcaceae	Chryseomicrobium	AODJ.161.96	Ascomycota	Eurotiomycetes	Eurotiales	Aspergillaceae	Aspergillus
Firmicutes	Bacilli	Bacillales	Planococcaceae	Chryseomicrobium	AODJ.161.99	Ascomycota	Leotiomycetes	Helotiales	Sclerotiniaceae	Botrytis
Firmicutes	Bacilli	Bacillales	Planococcaceae	Chryseomicrobium	AODJ.161.104	Basidiomycota	Agaricomycetes	Agaricales	Psathyrellaceae	Coprinellus
Firmicutes	Bacilli	Bacillales	Planococcaceae	Chryseomicrobium	AODJ.161.110	Basidiomycota	Agaricomycetes	Hymenochaetales	Hymenochaetaceae	Fomitiporia
Firmicutes	Bacilli	Bacillales	Planococcaceae	Chryseomicrobium	AODJ.161.111	Basidiomycota	Agaricomycetes	Hymenochaetales	Hymenochaetaceae	Fomitiporia
Firmicutes	Bacilli	Bacillales	Planococcaceae	Chryseomicrobium	AODJ.161.120	Basidiomycota	Agaricomycetes	Boletales	Gyrodontaceae	Gyrodon
Firmicutes	Bacilli	Bacillales	Planococcaceae	Chryseomicrobium	AODJ.161.121	Basidiomycota	Agaricomycetes	Agaricales	Tricholomataceae	Laccaria
Firmicutes	Bacilli	Bacillales	Planococcaceae	Chryseomicrobium	AODJ.161.13	Basidiomycota	Agaricomycetes	Agaricales	Bolbitiaceae	Agrocybe
Firmicutes	Bacilli	Bacillales	Planococcaceae	Chryseomicrobium	AODJ.161.133	Basidiomycota	Agaricomycetes	Polyporales	Laetiporaceae	Laetiporus
Firmicutes	Bacilli	Bacillales	Planococcaceae	Chryseomicrobium	AODJ.161.139	Basidiomycota	Agaricomycetes	Agaricales	Physalacriaceae	Armillaria
Firmicutes	Bacilli	Bacillales	Planococcaceae	Chryseomicrobium	AODJ.161.14	Basidiomycota	Agaricomycetes	Agaricales	Fistulinaceae	Fistulina
Firmicutes	Bacilli	Bacillales	Planococcaceae	Chryseomicrobium	AODJ.161.140	Basidiomycota	Agaricomycetes	Polyporales	Polyporaceae	Ganoderma
Firmicutes	Bacilli	Bacillales	Planococcaceae	Chryseomicrobium	AODJ.161.141	Basidiomycota	Agaricomycetes	Polyporales	Polyporaceae	Ganoderma
Firmicutes	Bacilli	Bacillales	Planococcaceae	Chryseomicrobium	AODJ.161.142	Basidiomycota	Agaricomycetes	Agaricales	Omphalotaceae	Omphalotus
Firmicutes	Bacilli	Bacillales	Planococcaceae	Chryseomicrobium	AODJ.161.143	Basidiomycota	Agaricomycetes	Agaricales	Tricholomataceae	Lepista
Firmicutes	Bacilli	Bacillales	Planococcaceae	Chryseomicrobium	AODJ.161.144	Basidiomycota	Agaricomycetes	Agaricales	Tricholomataceae	Lepista
Firmicutes	Bacilli	Bacillales	Planococcaceae	Chryseomicrobium	AODJ.161.145	Basidiomycota	Agaricomycetes	Agaricales	Marasmiaceae	Marasmius
Firmicutes	Bacilli	Bacillales	Planococcaceae	Chryseomicrobium	AODJ.161.146	Basidiomycota	Agaricomycetes	Agaricales	Mycenaceae	Panellus
Firmicutes	Bacilli	Bacillales	Planococcaceae	Chryseomicrobium	AODJ.161.147	Basidiomycota	Agaricomycetes	Agaricales	Omphalotaceae	Omphalotus
Firmicutes	Bacilli	Bacillales	Planococcaceae	Chryseomicrobium	AODJ.161.148	Basidiomycota	Agaricomycetes	Agaricales	Mycenaceae	Panellus
Firmicutes	Bacilli	Bacillales	Planococcaceae	Chryseomicrobium	AODJ.161.15	Basidiomycota	Agaricomycetes	Agaricales	NA	Infundibulicybe
Firmicutes	Bacilli	Bacillales	Planococcaceae	Chryseomicrobium	AODJ.161.151	Basidiomycota	Agaricomycetes	Polyporales	Polyporaceae	Trametes
Firmicutes	Bacilli	Bacillales	Planococcaceae	Chryseomicrobium	AODJ.161.154	Basidiomycota	Agaricomycetes	Agaricales	Physalacriaceae	Flammulina
Firmicutes	Bacilli	Bacillales	Planococcaceae	Chryseomicrobium	AODJ.161.155	Basidiomycota	Agaricomycetes	Polyporales	Sparassidaceae	Sparassis
Firmicutes	Bacilli	Bacillales	Planococcaceae	Chryseomicrobium	AODJ.161.156	Basidiomycota	Agaricomycetes	Polyporales	Sparassidaceae	Sparassis
Firmicutes	Bacilli	Bacillales	Planococcaceae	Chryseomicrobium	AODJ.161.157	Basidiomycota	Agaricomycetes	Agaricales	Agaricaceae	Macrolepiota
Firmicutes	Bacilli	Bacillales	Planococcaceae	Chryseomicrobium	AODJ.161.16	Basidiomycota	Agaricomycetes	Agaricales	Agaricaceae	Coprinus
Firmicutes	Bacilli	Bacillales	Planococcaceae	Chryseomicrobium	AODJ.161.20	Basidiomycota	Agaricomycetes	Polyporales	Polyporaceae	Ganoderma
Firmicutes	Bacilli	Bacillales	Planococcaceae	Chryseomicrobium	AODJ.161.21	Basidiomycota	Agaricomycetes	Polyporales	Grifolaceae	Grifola
Firmicutes	Bacilli	Bacillales	Planococcaceae	Chryseomicrobium	AODJ.161.22	Basidiomycota	Agaricomycetes	Agaricales	Fistulinaceae	Fistulina
Firmicutes	Bacilli	Bacillales	Planococcaceae	Chryseomicrobium	AODJ.161.30	Basidiomycota	Agaricomycetes	Polyporales	Polyporaceae	Ganoderma
Firmicutes	Bacilli	Bacillales	Planococcaceae	Chryseomicrobium	AODJ.161.31	Basidiomycota	Agaricomycetes	Polyporales	Polyporaceae	Ganoderma
Firmicutes	Bacilli	Bacillales	Planococcaceae	Chryseomicrobium	AODJ.161.32	Basidiomycota	Agaricomycetes	Polyporales	Laetiporaceae	Laetiporus
Firmicutes	Bacilli	Bacillales	Planococcaceae	Chryseomicrobium	AODJ.161.33	Basidiomycota	Agaricomycetes	Polyporales	Grifolaceae	Grifola
Firmicutes	Bacilli	Bacillales	Planococcaceae	Chryseomicrobium	AODJ.161.34	Basidiomycota	Agaricomycetes	Polyporales	Grifolaceae	Grifola
Firmicutes	Bacilli	Bacillales	Planococcaceae	Chryseomicrobium	AODJ.161.35	Basidiomycota	Agaricomycetes	Polyporales	Grifolaceae	Grifola
Firmicutes	Bacilli	Bacillales	Planococcaceae	Chryseomicrobium	AODJ.161.36	Basidiomycota	Agaricomycetes	Russulales	Hericiaceae	Hericium
Firmicutes	Bacilli	Bacillales	Planococcaceae	Chryseomicrobium	AODJ.161.37	Basidiomycota	Agaricomycetes	Russulales	Hericiaceae	Hericium
Firmicutes	Bacilli	Bacillales	Planococcaceae	Chryseomicrobium	AODJ.161.41	Basidiomycota	Agaricomycetes	Agaricales	Lyophyllaceae	Hypsizygus
Firmicutes	Bacilli	Bacillales	Planococcaceae	Chryseomicrobium	AODJ.161.42	Basidiomycota	Agaricomycetes	Agaricales	Strophariaceae	Kuehneromyces
Firmicutes	Bacilli	Bacillales	Planococcaceae	Chryseomicrobium	AODJ.161.44	Basidiomycota	Agaricomycetes	Polyporales	Laetiporaceae	Laetiporus
Firmicutes	Bacilli	Bacillales	Planococcaceae	Chryseomicrobium	AODJ.161.46	Basidiomycota	Agaricomycetes	Agaricales	Tricholomataceae	Lepista
Firmicutes	Bacilli	Bacillales	Planococcaceae	Chryseomicrobium	AODJ.161.47	Basidiomycota	Agaricomycetes	Agaricales	Tricholomataceae	Lepista
Firmicutes	Bacilli	Bacillales	Planococcaceae	Chryseomicrobium	AODJ.161.48	Basidiomycota	Agaricomycetes	Agaricales	Lyophyllaceae	Hypsizygus
Firmicutes	Bacilli	Bacillales	Planococcaceae	Chryseomicrobium	AODJ.161.49	Basidiomycota	Agaricomycetes	Agaricales	Lyophyllaceae	Hypsizygus
Firmicutes	Bacilli	Bacillales	Planococcaceae	Chryseomicrobium	AODJ.161.50	Basidiomycota	Agaricomycetes	Agaricales	Lyophyllaceae	Hypsizygus
Firmicutes	Bacilli	Bacillales	Planococcaceae	Chryseomicrobium	AODJ.161.51	Basidiomycota	Agaricomycetes	Agaricales	Lyophyllaceae	Hypsizygus
Firmicutes	Bacilli	Bacillales	Planococcaceae	Chryseomicrobium	AODJ.161.52	Basidiomycota	Agaricomycetes	Agaricales	Lyophyllaceae	Lyophyllum
Firmicutes	Bacilli	Bacillales	Planococcaceae	Chryseomicrobium	AODJ.161.53	Basidiomycota	Agaricomycetes	Agaricales	Marasmiaceae	Marasmius
Firmicutes	Bacilli	Bacillales	Planococcaceae	Chryseomicrobium	AODJ.161.57	Basidiomycota	Agaricomycetes	Agaricales	Pleurotaceae	Pleurotus
Firmicutes	Bacilli	Bacillales	Planococcaceae	Chryseomicrobium	AODJ.161.58	Basidiomycota	Agaricomycetes	Agaricales	Pleurotaceae	Pleurotus
Firmicutes	Bacilli	Bacillales	Planococcaceae	Chryseomicrobium	AODJ.161.59	Basidiomycota	Agaricomycetes	Agaricales	Pleurotaceae	Pleurotus
Firmicutes	Bacilli	Bacillales	Planococcaceae	Chryseomicrobium	AODJ.161.60	Basidiomycota	Agaricomycetes	Agaricales	Pleurotaceae	Pleurotus
Firmicutes	Bacilli	Bacillales	Planococcaceae	Chryseomicrobium	AODJ.161.61	Basidiomycota	Agaricomycetes	Agaricales	Pleurotaceae	Pleurotus
Firmicutes	Bacilli	Bacillales	Planococcaceae	Chryseomicrobium	AODJ.161.62	Basidiomycota	Agaricomycetes	Polyporales	Polyporaceae	Trametes
Firmicutes	Bacilli	Bacillales	Planococcaceae	Chryseomicrobium	AODJ.161.65	Basidiomycota	Agaricomycetes	Polyporales	Polyporaceae	Trametes
Firmicutes	Bacilli	Bacillales	Planococcaceae	Chryseomicrobium	AODJ.161.66	Basidiomycota	Agaricomycetes	Polyporales	Polyporaceae	Trametes
Firmicutes	Bacilli	Bacillales	Planococcaceae	Chryseomicrobium	AODJ.161.67	Basidiomycota	Agaricomycetes	Polyporales	Polyporaceae	Trametes
Firmicutes	Bacilli	Bacillales	Planococcaceae	Chryseomicrobium	AODJ.161.70	Basidiomycota	Agaricomycetes	Polyporales	Polyporaceae	Polyporus
Firmicutes	Bacilli	Bacillales	Planococcaceae	Chryseomicrobium	AODJ.161.72	Basidiomycota	Agaricomycetes	Cantharellales	Ceratobasidiaceae	Ceratobasidium
Firmicutes	Bacilli	Bacillales	Planococcaceae	Chryseomicrobium	AODJ.161.73	Basidiomycota	Agaricomycetes	Boletales	Rhizopogonaceae	Rhizopogon
Firmicutes	Bacilli	Bacillales	Planococcaceae	Chryseomicrobium	AODJ.161.74	Basidiomycota	Agaricomycetes	Boletales	Rhizopogonaceae	Rhizopogon
Firmicutes	Bacilli	Bacillales	Planococcaceae	Chryseomicrobium	AODJ.161.77	Basidiomycota	Agaricomycetes	Agaricales	Pleurotaceae	Pleurotus
Firmicutes	Bacilli	Bacillales	Planococcaceae	Chryseomicrobium	AODJ.161.82	Basidiomycota	Agaricomycetes	Agaricales	Strophariaceae	Stropharia
Firmicutes	Bacilli	Bacillales	Planococcaceae	Chryseomicrobium	AODJ.161.83	Basidiomycota	Agaricomycetes	Boletales	Suillaceae	Suillus
Firmicutes	Bacilli	Bacillales	Planococcaceae	Chryseomicrobium	AODJ.161.84	Basidiomycota	Agaricomycetes	Boletales	Gyrodontaceae	Gyrodon
Firmicutes	Bacilli	Bacillales	Planococcaceae	Chryseomicrobium	AODJ.161.98	Basidiomycota	Agaricomycetes	Agaricales	Cortinariaceae	Hebeloma
Firmicutes	Bacilli	Bacillales	Planococcaceae	Chryseomicrobium	AODJ.161.87	Mucoromycota	Mucoromycetes	Mucorales	Mucoraceae	Mucor
Firmicutes	Bacilli	Bacillales	Planococcaceae	Chryseomicrobium	AODJ.161.69	Ascomycota	Eurotiomycetes	Eurotiales	Aspergillaceae	Aspergillus
Firmicutes	Bacilli	Bacillales	Planococcaceae	Chryseomicrobium	AODJ.161.106	Zoopagomycota	Entomophthoromycetes	Entomophthorales	Ancylistaceae	Conidiobolus
Proteobacteria	Alphaproteobacteria	Rhizobiales	Methylocystaceae	Chthonobacter	AODJ.161.100	Ascomycota	Sordariomycetes	Sordariales	Chaetomiaceae	Chaetomium
Proteobacteria	Alphaproteobacteria	Rhizobiales	Methylocystaceae	Chthonobacter	AODJ.161.101	Ascomycota	Dothideomycetes	Pleosporales	Pleosporaceae	Alternaria
Proteobacteria	Alphaproteobacteria	Rhizobiales	Methylocystaceae	Chthonobacter	AODJ.161.103	Ascomycota	Sordariomycetes	Diaporthales	Schizoparmaceae	Coniella
Proteobacteria	Alphaproteobacteria	Rhizobiales	Methylocystaceae	Chthonobacter	AODJ.161.113	Ascomycota	Sordariomycetes	Hypocreales	Nectriaceae	Fusarium
Proteobacteria	Alphaproteobacteria	Rhizobiales	Methylocystaceae	Chthonobacter	AODJ.161.115	Ascomycota	Sordariomycetes	Hypocreales	Nectriaceae	Fusarium
Proteobacteria	Alphaproteobacteria	Rhizobiales	Methylocystaceae	Chthonobacter	AODJ.161.116	Ascomycota	Sordariomycetes	Hypocreales	Nectriaceae	Fusarium
Proteobacteria	Alphaproteobacteria	Rhizobiales	Methylocystaceae	Chthonobacter	AODJ.161.127	Ascomycota	Eurotiomycetes	Eurotiales	Aspergillaceae	Penicillium
Proteobacteria	Alphaproteobacteria	Rhizobiales	Methylocystaceae	Chthonobacter	AODJ.161.128	Ascomycota	Eurotiomycetes	Eurotiales	Aspergillaceae	Penicillium
Proteobacteria	Alphaproteobacteria	Rhizobiales	Methylocystaceae	Chthonobacter	AODJ.161.130	Ascomycota	Sordariomycetes	Togniniales	Togniniaceae	Phaeoacremonium
Proteobacteria	Alphaproteobacteria	Rhizobiales	Methylocystaceae	Chthonobacter	AODJ.161.132	Ascomycota	Sordariomycetes	Sordariales	Sordariaceae	Sordaria
Proteobacteria	Alphaproteobacteria	Rhizobiales	Methylocystaceae	Chthonobacter	AODJ.161.135	Ascomycota	Dothideomycetes	Pleosporales	Didymellaceae	Epicoccum
Proteobacteria	Alphaproteobacteria	Rhizobiales	Methylocystaceae	Chthonobacter	AODJ.161.136	Ascomycota	Sordariomycetes	Xylariales	Sporocadaceae	Truncatella
Proteobacteria	Alphaproteobacteria	Rhizobiales	Methylocystaceae	Chthonobacter	AODJ.161.137	Ascomycota	Sordariomycetes	Hypocreales	Cordycipitaceae	Beauveria
Proteobacteria	Alphaproteobacteria	Rhizobiales	Methylocystaceae	Chthonobacter	AODJ.161.149	Ascomycota	Sordariomycetes	Hypocreales	NA	Acremonium
Proteobacteria	Alphaproteobacteria	Rhizobiales	Methylocystaceae	Chthonobacter	AODJ.161.18	Basidiomycota	Agaricomycetes	Agaricales	Strophariaceae	Kuehneromyces
Proteobacteria	Alphaproteobacteria	Rhizobiales	Methylocystaceae	Chthonobacter	AODJ.161.19	Ascomycota	Sordariomycetes	Hypocreales	Ophiocordycipitaceae	Tolypocladium
Proteobacteria	Alphaproteobacteria	Rhizobiales	Methylocystaceae	Chthonobacter	AODJ.161.23	Ascomycota	Sordariomycetes	Hypocreales	Cordycipitaceae	Beauveria
Proteobacteria	Alphaproteobacteria	Rhizobiales	Methylocystaceae	Chthonobacter	AODJ.161.24	Ascomycota	Sordariomycetes	Hypocreales	Cordycipitaceae	Beauveria
Proteobacteria	Alphaproteobacteria	Rhizobiales	Methylocystaceae	Chthonobacter	AODJ.161.25	Ascomycota	Sordariomycetes	Hypocreales	Cordycipitaceae	Beauveria
Proteobacteria	Alphaproteobacteria	Rhizobiales	Methylocystaceae	Chthonobacter	AODJ.161.26	Ascomycota	Sordariomycetes	Hypocreales	Cordycipitaceae	Beauveria
Proteobacteria	Alphaproteobacteria	Rhizobiales	Methylocystaceae	Chthonobacter	AODJ.161.27	Ascomycota	Sordariomycetes	Hypocreales	Cordycipitaceae	Beauveria
Proteobacteria	Alphaproteobacteria	Rhizobiales	Methylocystaceae	Chthonobacter	AODJ.161.28	Ascomycota	Sordariomycetes	Hypocreales	Cordycipitaceae	Beauveria
Proteobacteria	Alphaproteobacteria	Rhizobiales	Methylocystaceae	Chthonobacter	AODJ.161.29	Ascomycota	Sordariomycetes	Hypocreales	Nectriaceae	Fusarium
Proteobacteria	Alphaproteobacteria	Rhizobiales	Methylocystaceae	Chthonobacter	AODJ.161.68	Ascomycota	Eurotiomycetes	Phaeomoniellales	Phaeomoniellaceae	Phaeomoniella
Proteobacteria	Alphaproteobacteria	Rhizobiales	Methylocystaceae	Chthonobacter	AODJ.161.85	Ascomycota	Sordariomycetes	Hypocreales	Hypocreaceae	Trichoderma
Proteobacteria	Alphaproteobacteria	Rhizobiales	Methylocystaceae	Chthonobacter	AODJ.161.90	Ascomycota	Pezizomycetes	Pezizales	Morchellaceae	Morchella
Proteobacteria	Alphaproteobacteria	Rhizobiales	Methylocystaceae	Chthonobacter	AODJ.161.91	Ascomycota	Dothideomycetes	Pleosporales	Pleosporaceae	Alternaria
Proteobacteria	Alphaproteobacteria	Rhizobiales	Methylocystaceae	Chthonobacter	AODJ.161.92	Ascomycota	Dothideomycetes	Pleosporales	Pleosporaceae	Alternaria
Proteobacteria	Alphaproteobacteria	Rhizobiales	Methylocystaceae	Chthonobacter	AODJ.161.93	Ascomycota	Dothideomycetes	Pleosporales	Pleosporaceae	Alternaria
Proteobacteria	Alphaproteobacteria	Rhizobiales	Methylocystaceae	Chthonobacter	AODJ.161.96	Ascomycota	Eurotiomycetes	Eurotiales	Aspergillaceae	Aspergillus
Proteobacteria	Alphaproteobacteria	Rhizobiales	Methylocystaceae	Chthonobacter	AODJ.161.99	Ascomycota	Leotiomycetes	Helotiales	Sclerotiniaceae	Botrytis
Proteobacteria	Alphaproteobacteria	Rhizobiales	Methylocystaceae	Chthonobacter	AODJ.161.120	Basidiomycota	Agaricomycetes	Boletales	Gyrodontaceae	Gyrodon
Proteobacteria	Alphaproteobacteria	Rhizobiales	Methylocystaceae	Chthonobacter	AODJ.161.13	Basidiomycota	Agaricomycetes	Agaricales	Bolbitiaceae	Agrocybe
Proteobacteria	Alphaproteobacteria	Rhizobiales	Methylocystaceae	Chthonobacter	AODJ.161.139	Basidiomycota	Agaricomycetes	Agaricales	Physalacriaceae	Armillaria
Proteobacteria	Alphaproteobacteria	Rhizobiales	Methylocystaceae	Chthonobacter	AODJ.161.141	Basidiomycota	Agaricomycetes	Polyporales	Polyporaceae	Ganoderma
Proteobacteria	Alphaproteobacteria	Rhizobiales	Methylocystaceae	Chthonobacter	AODJ.161.142	Basidiomycota	Agaricomycetes	Agaricales	Omphalotaceae	Omphalotus
Proteobacteria	Alphaproteobacteria	Rhizobiales	Methylocystaceae	Chthonobacter	AODJ.161.143	Basidiomycota	Agaricomycetes	Agaricales	Tricholomataceae	Lepista
Proteobacteria	Alphaproteobacteria	Rhizobiales	Methylocystaceae	Chthonobacter	AODJ.161.144	Basidiomycota	Agaricomycetes	Agaricales	Tricholomataceae	Lepista
Proteobacteria	Alphaproteobacteria	Rhizobiales	Methylocystaceae	Chthonobacter	AODJ.161.145	Basidiomycota	Agaricomycetes	Agaricales	Marasmiaceae	Marasmius
Proteobacteria	Alphaproteobacteria	Rhizobiales	Methylocystaceae	Chthonobacter	AODJ.161.146	Basidiomycota	Agaricomycetes	Agaricales	Mycenaceae	Panellus
Proteobacteria	Alphaproteobacteria	Rhizobiales	Methylocystaceae	Chthonobacter	AODJ.161.147	Basidiomycota	Agaricomycetes	Agaricales	Omphalotaceae	Omphalotus
Proteobacteria	Alphaproteobacteria	Rhizobiales	Methylocystaceae	Chthonobacter	AODJ.161.148	Basidiomycota	Agaricomycetes	Agaricales	Mycenaceae	Panellus
Proteobacteria	Alphaproteobacteria	Rhizobiales	Methylocystaceae	Chthonobacter	AODJ.161.15	Basidiomycota	Agaricomycetes	Agaricales	NA	Infundibulicybe
Proteobacteria	Alphaproteobacteria	Rhizobiales	Methylocystaceae	Chthonobacter	AODJ.161.16	Basidiomycota	Agaricomycetes	Agaricales	Agaricaceae	Coprinus
Proteobacteria	Alphaproteobacteria	Rhizobiales	Methylocystaceae	Chthonobacter	AODJ.161.21	Basidiomycota	Agaricomycetes	Polyporales	Grifolaceae	Grifola
Proteobacteria	Alphaproteobacteria	Rhizobiales	Methylocystaceae	Chthonobacter	AODJ.161.22	Basidiomycota	Agaricomycetes	Agaricales	Fistulinaceae	Fistulina
Proteobacteria	Alphaproteobacteria	Rhizobiales	Methylocystaceae	Chthonobacter	AODJ.161.30	Basidiomycota	Agaricomycetes	Polyporales	Polyporaceae	Ganoderma
Proteobacteria	Alphaproteobacteria	Rhizobiales	Methylocystaceae	Chthonobacter	AODJ.161.31	Basidiomycota	Agaricomycetes	Polyporales	Polyporaceae	Ganoderma
Proteobacteria	Alphaproteobacteria	Rhizobiales	Methylocystaceae	Chthonobacter	AODJ.161.32	Basidiomycota	Agaricomycetes	Polyporales	Laetiporaceae	Laetiporus
Proteobacteria	Alphaproteobacteria	Rhizobiales	Methylocystaceae	Chthonobacter	AODJ.161.33	Basidiomycota	Agaricomycetes	Polyporales	Grifolaceae	Grifola
Proteobacteria	Alphaproteobacteria	Rhizobiales	Methylocystaceae	Chthonobacter	AODJ.161.34	Basidiomycota	Agaricomycetes	Polyporales	Grifolaceae	Grifola
Proteobacteria	Alphaproteobacteria	Rhizobiales	Methylocystaceae	Chthonobacter	AODJ.161.35	Basidiomycota	Agaricomycetes	Polyporales	Grifolaceae	Grifola
Proteobacteria	Alphaproteobacteria	Rhizobiales	Methylocystaceae	Chthonobacter	AODJ.161.36	Basidiomycota	Agaricomycetes	Russulales	Hericiaceae	Hericium
Proteobacteria	Alphaproteobacteria	Rhizobiales	Methylocystaceae	Chthonobacter	AODJ.161.37	Basidiomycota	Agaricomycetes	Russulales	Hericiaceae	Hericium
Proteobacteria	Alphaproteobacteria	Rhizobiales	Methylocystaceae	Chthonobacter	AODJ.161.41	Basidiomycota	Agaricomycetes	Agaricales	Lyophyllaceae	Hypsizygus
Proteobacteria	Alphaproteobacteria	Rhizobiales	Methylocystaceae	Chthonobacter	AODJ.161.44	Basidiomycota	Agaricomycetes	Polyporales	Laetiporaceae	Laetiporus
Proteobacteria	Alphaproteobacteria	Rhizobiales	Methylocystaceae	Chthonobacter	AODJ.161.46	Basidiomycota	Agaricomycetes	Agaricales	Tricholomataceae	Lepista
Proteobacteria	Alphaproteobacteria	Rhizobiales	Methylocystaceae	Chthonobacter	AODJ.161.47	Basidiomycota	Agaricomycetes	Agaricales	Tricholomataceae	Lepista
Proteobacteria	Alphaproteobacteria	Rhizobiales	Methylocystaceae	Chthonobacter	AODJ.161.48	Basidiomycota	Agaricomycetes	Agaricales	Lyophyllaceae	Hypsizygus
Proteobacteria	Alphaproteobacteria	Rhizobiales	Methylocystaceae	Chthonobacter	AODJ.161.50	Basidiomycota	Agaricomycetes	Agaricales	Lyophyllaceae	Hypsizygus
Proteobacteria	Alphaproteobacteria	Rhizobiales	Methylocystaceae	Chthonobacter	AODJ.161.51	Basidiomycota	Agaricomycetes	Agaricales	Lyophyllaceae	Hypsizygus
Proteobacteria	Alphaproteobacteria	Rhizobiales	Methylocystaceae	Chthonobacter	AODJ.161.52	Basidiomycota	Agaricomycetes	Agaricales	Lyophyllaceae	Lyophyllum
Proteobacteria	Alphaproteobacteria	Rhizobiales	Methylocystaceae	Chthonobacter	AODJ.161.53	Basidiomycota	Agaricomycetes	Agaricales	Marasmiaceae	Marasmius
Proteobacteria	Alphaproteobacteria	Rhizobiales	Methylocystaceae	Chthonobacter	AODJ.161.57	Basidiomycota	Agaricomycetes	Agaricales	Pleurotaceae	Pleurotus
Proteobacteria	Alphaproteobacteria	Rhizobiales	Methylocystaceae	Chthonobacter	AODJ.161.58	Basidiomycota	Agaricomycetes	Agaricales	Pleurotaceae	Pleurotus
Proteobacteria	Alphaproteobacteria	Rhizobiales	Methylocystaceae	Chthonobacter	AODJ.161.59	Basidiomycota	Agaricomycetes	Agaricales	Pleurotaceae	Pleurotus
Proteobacteria	Alphaproteobacteria	Rhizobiales	Methylocystaceae	Chthonobacter	AODJ.161.60	Basidiomycota	Agaricomycetes	Agaricales	Pleurotaceae	Pleurotus
Proteobacteria	Alphaproteobacteria	Rhizobiales	Methylocystaceae	Chthonobacter	AODJ.161.61	Basidiomycota	Agaricomycetes	Agaricales	Pleurotaceae	Pleurotus
Proteobacteria	Alphaproteobacteria	Rhizobiales	Methylocystaceae	Chthonobacter	AODJ.161.62	Basidiomycota	Agaricomycetes	Polyporales	Polyporaceae	Trametes
Proteobacteria	Alphaproteobacteria	Rhizobiales	Methylocystaceae	Chthonobacter	AODJ.161.65	Basidiomycota	Agaricomycetes	Polyporales	Polyporaceae	Trametes
Proteobacteria	Alphaproteobacteria	Rhizobiales	Methylocystaceae	Chthonobacter	AODJ.161.66	Basidiomycota	Agaricomycetes	Polyporales	Polyporaceae	Trametes
Proteobacteria	Alphaproteobacteria	Rhizobiales	Methylocystaceae	Chthonobacter	AODJ.161.67	Basidiomycota	Agaricomycetes	Polyporales	Polyporaceae	Trametes
Proteobacteria	Alphaproteobacteria	Rhizobiales	Methylocystaceae	Chthonobacter	AODJ.161.70	Basidiomycota	Agaricomycetes	Polyporales	Polyporaceae	Polyporus
Proteobacteria	Alphaproteobacteria	Rhizobiales	Methylocystaceae	Chthonobacter	AODJ.161.73	Basidiomycota	Agaricomycetes	Boletales	Rhizopogonaceae	Rhizopogon
Proteobacteria	Alphaproteobacteria	Rhizobiales	Methylocystaceae	Chthonobacter	AODJ.161.74	Basidiomycota	Agaricomycetes	Boletales	Rhizopogonaceae	Rhizopogon
Proteobacteria	Alphaproteobacteria	Rhizobiales	Methylocystaceae	Chthonobacter	AODJ.161.81	Basidiomycota	Agaricomycetes	Russulales	Stereaceae	Stereum
Proteobacteria	Alphaproteobacteria	Rhizobiales	Methylocystaceae	Chthonobacter	AODJ.161.82	Basidiomycota	Agaricomycetes	Agaricales	Strophariaceae	Stropharia
Proteobacteria	Alphaproteobacteria	Rhizobiales	Methylocystaceae	Chthonobacter	AODJ.161.84	Basidiomycota	Agaricomycetes	Boletales	Gyrodontaceae	Gyrodon
Proteobacteria	Alphaproteobacteria	Rhizobiales	Methylocystaceae	Chthonobacter	AODJ.161.98	Basidiomycota	Agaricomycetes	Agaricales	Cortinariaceae	Hebeloma
Proteobacteria	Alphaproteobacteria	Rhizobiales	Methylocystaceae	Chthonobacter	AODJ.161.87	Mucoromycota	Mucoromycetes	Mucorales	Mucoraceae	Mucor
Proteobacteria	Alphaproteobacteria	Rhizobiales	Rhizobiaceae	Ciceribacter	AODJ.161.86	Basidiomycota	Agaricomycetes	Agaricales	Psathyrellaceae	Psathyrella
Proteobacteria	Alphaproteobacteria	Rhizobiales	Rhizobiaceae	Ciceribacter	AODJ.161.73	Basidiomycota	Agaricomycetes	Boletales	Rhizopogonaceae	Rhizopogon
Actinobacteria	Actinobacteria	Micrococcales	Micrococcaceae	Citricoccus	AODJ.161.155	Basidiomycota	Agaricomycetes	Polyporales	Sparassidaceae	Sparassis
Actinobacteria	Actinobacteria	Micrococcales	Micrococcaceae	Citricoccus	AODJ.161.87	Mucoromycota	Mucoromycetes	Mucorales	Mucoraceae	Mucor
Actinobacteria	Actinobacteria	Micrococcales	Microbacteriaceae	Clavibacter	AODJ.161.114	Ascomycota	Sordariomycetes	Hypocreales	Nectriaceae	Fusarium
Actinobacteria	Actinobacteria	Micrococcales	Microbacteriaceae	Clavibacter	AODJ.161.63	Ascomycota	Sordariomycetes	Hypocreales	Hypocreaceae	Trichoderma
Actinobacteria	Actinobacteria	Micrococcales	Microbacteriaceae	Clavibacter	AODJ.161.156	Basidiomycota	Agaricomycetes	Polyporales	Sparassidaceae	Sparassis
Actinobacteria	Actinobacteria	Micrococcales	Microbacteriaceae	Clavibacter	AODJ.161.73	Basidiomycota	Agaricomycetes	Boletales	Rhizopogonaceae	Rhizopogon
Bacteroidetes	Flavobacteriia	Flavobacteriales	Flavobacteriaceae	Cloacibacterium	AODJ.161.103	Ascomycota	Sordariomycetes	Diaporthales	Schizoparmaceae	Coniella
Bacteroidetes	Flavobacteriia	Flavobacteriales	Flavobacteriaceae	Cloacibacterium	AODJ.161.107	Ascomycota	Dothideomycetes	Pleosporales	Didymellaceae	Epicoccum
Bacteroidetes	Flavobacteriia	Flavobacteriales	Flavobacteriaceae	Cloacibacterium	AODJ.161.112	Ascomycota	Sordariomycetes	Hypocreales	Nectriaceae	Fusarium
Bacteroidetes	Flavobacteriia	Flavobacteriales	Flavobacteriaceae	Cloacibacterium	AODJ.161.113	Ascomycota	Sordariomycetes	Hypocreales	Nectriaceae	Fusarium
Bacteroidetes	Flavobacteriia	Flavobacteriales	Flavobacteriaceae	Cloacibacterium	AODJ.161.114	Ascomycota	Sordariomycetes	Hypocreales	Nectriaceae	Fusarium
Bacteroidetes	Flavobacteriia	Flavobacteriales	Flavobacteriaceae	Cloacibacterium	AODJ.161.117	Ascomycota	Sordariomycetes	Magnaporthales	Magnaporthaceae	Gaeumannomyces
Bacteroidetes	Flavobacteriia	Flavobacteriales	Flavobacteriaceae	Cloacibacterium	AODJ.161.122	Ascomycota	Pezizomycetes	Pezizales	Morchellaceae	Morchella
Bacteroidetes	Flavobacteriia	Flavobacteriales	Flavobacteriaceae	Cloacibacterium	AODJ.161.125	Ascomycota	Eurotiomycetes	Eurotiales	Aspergillaceae	Penicillium
Bacteroidetes	Flavobacteriia	Flavobacteriales	Flavobacteriaceae	Cloacibacterium	AODJ.161.127	Ascomycota	Eurotiomycetes	Eurotiales	Aspergillaceae	Penicillium
Bacteroidetes	Flavobacteriia	Flavobacteriales	Flavobacteriaceae	Cloacibacterium	AODJ.161.130	Ascomycota	Sordariomycetes	Togniniales	Togniniaceae	Phaeoacremonium
Bacteroidetes	Flavobacteriia	Flavobacteriales	Flavobacteriaceae	Cloacibacterium	AODJ.161.131	Ascomycota	Schizosaccharomycetes	Schizosaccharomycetales	Schizosaccharomycetaceae	Schizosaccharomyces
Bacteroidetes	Flavobacteriia	Flavobacteriales	Flavobacteriaceae	Cloacibacterium	AODJ.161.135	Ascomycota	Dothideomycetes	Pleosporales	Didymellaceae	Epicoccum
Bacteroidetes	Flavobacteriia	Flavobacteriales	Flavobacteriaceae	Cloacibacterium	AODJ.161.136	Ascomycota	Sordariomycetes	Xylariales	Sporocadaceae	Truncatella
Bacteroidetes	Flavobacteriia	Flavobacteriales	Flavobacteriaceae	Cloacibacterium	AODJ.161.85	Ascomycota	Sordariomycetes	Hypocreales	Hypocreaceae	Trichoderma
Bacteroidetes	Flavobacteriia	Flavobacteriales	Flavobacteriaceae	Cloacibacterium	AODJ.161.93	Ascomycota	Dothideomycetes	Pleosporales	Pleosporaceae	Alternaria
Bacteroidetes	Flavobacteriia	Flavobacteriales	Flavobacteriaceae	Cloacibacterium	AODJ.161.99	Ascomycota	Leotiomycetes	Helotiales	Sclerotiniaceae	Botrytis
Bacteroidetes	Flavobacteriia	Flavobacteriales	Flavobacteriaceae	Cloacibacterium	AODJ.161.140	Basidiomycota	Agaricomycetes	Polyporales	Polyporaceae	Ganoderma
Bacteroidetes	Flavobacteriia	Flavobacteriales	Flavobacteriaceae	Cloacibacterium	AODJ.161.151	Basidiomycota	Agaricomycetes	Polyporales	Polyporaceae	Trametes
Bacteroidetes	Flavobacteriia	Flavobacteriales	Flavobacteriaceae	Cloacibacterium	AODJ.161.35	Basidiomycota	Agaricomycetes	Polyporales	Grifolaceae	Grifola
Bacteroidetes	Flavobacteriia	Flavobacteriales	Flavobacteriaceae	Cloacibacterium	AODJ.161.42	Basidiomycota	Agaricomycetes	Agaricales	Strophariaceae	Kuehneromyces
Bacteroidetes	Flavobacteriia	Flavobacteriales	Flavobacteriaceae	Cloacibacterium	AODJ.161.57	Basidiomycota	Agaricomycetes	Agaricales	Pleurotaceae	Pleurotus
Bacteroidetes	Flavobacteriia	Flavobacteriales	Flavobacteriaceae	Cloacibacterium	AODJ.161.61	Basidiomycota	Agaricomycetes	Agaricales	Pleurotaceae	Pleurotus
Bacteroidetes	Flavobacteriia	Flavobacteriales	Flavobacteriaceae	Cloacibacterium	AODJ.161.66	Basidiomycota	Agaricomycetes	Polyporales	Polyporaceae	Trametes
Bacteroidetes	Flavobacteriia	Flavobacteriales	Flavobacteriaceae	Cloacibacterium	AODJ.161.73	Basidiomycota	Agaricomycetes	Boletales	Rhizopogonaceae	Rhizopogon
Bacteroidetes	Flavobacteriia	Flavobacteriales	Flavobacteriaceae	Cloacibacterium	AODJ.161.83	Basidiomycota	Agaricomycetes	Boletales	Suillaceae	Suillus
Bacteroidetes	Flavobacteriia	Flavobacteriales	Flavobacteriaceae	Cloacibacterium	AODJ.161.87	Mucoromycota	Mucoromycetes	Mucorales	Mucoraceae	Mucor
Bacteroidetes	Flavobacteriia	Flavobacteriales	Flavobacteriaceae	Cloacibacterium	AODJ.161.106	Zoopagomycota	Entomophthoromycetes	Entomophthorales	Ancylistaceae	Conidiobolus
Firmicutes	Clostridia	Clostridiales	Clostridiaceae	Clostridium	AODJ.161.105	Ascomycota	Sordariomycetes	Diaporthales	Schizoparmaceae	Coniella
Firmicutes	Clostridia	Clostridiales	Clostridiaceae	Clostridium	AODJ.161.107	Ascomycota	Dothideomycetes	Pleosporales	Didymellaceae	Epicoccum
Firmicutes	Clostridia	Clostridiales	Clostridiaceae	Clostridium	AODJ.161.112	Ascomycota	Sordariomycetes	Hypocreales	Nectriaceae	Fusarium
Firmicutes	Clostridia	Clostridiales	Clostridiaceae	Clostridium	AODJ.161.113	Ascomycota	Sordariomycetes	Hypocreales	Nectriaceae	Fusarium
Firmicutes	Clostridia	Clostridiales	Clostridiaceae	Clostridium	AODJ.161.117	Ascomycota	Sordariomycetes	Magnaporthales	Magnaporthaceae	Gaeumannomyces
Firmicutes	Clostridia	Clostridiales	Clostridiaceae	Clostridium	AODJ.161.118	Ascomycota	Sordariomycetes	Magnaporthales	Magnaporthaceae	Gaeumannomyces
Firmicutes	Clostridia	Clostridiales	Clostridiaceae	Clostridium	AODJ.161.122	Ascomycota	Pezizomycetes	Pezizales	Morchellaceae	Morchella
Firmicutes	Clostridia	Clostridiales	Clostridiaceae	Clostridium	AODJ.161.131	Ascomycota	Schizosaccharomycetes	Schizosaccharomycetales	Schizosaccharomycetaceae	Schizosaccharomyces
Firmicutes	Clostridia	Clostridiales	Clostridiaceae	Clostridium	AODJ.161.135	Ascomycota	Dothideomycetes	Pleosporales	Didymellaceae	Epicoccum
Firmicutes	Clostridia	Clostridiales	Clostridiaceae	Clostridium	AODJ.161.149	Ascomycota	Sordariomycetes	Hypocreales	NA	Acremonium
Firmicutes	Clostridia	Clostridiales	Clostridiaceae	Clostridium	AODJ.161.38	Ascomycota	Sordariomycetes	Hypocreales	Hypocreaceae	Trichoderma
Firmicutes	Clostridia	Clostridiales	Clostridiaceae	Clostridium	AODJ.161.88	Ascomycota	Dothideomycetes	Pleosporales	Pleosporaceae	Alternaria
Firmicutes	Clostridia	Clostridiales	Clostridiaceae	Clostridium	AODJ.161.95	Ascomycota	Eurotiomycetes	Eurotiales	Aspergillaceae	Aspergillus
Firmicutes	Clostridia	Clostridiales	Clostridiaceae	Clostridium	AODJ.161.13	Basidiomycota	Agaricomycetes	Agaricales	Bolbitiaceae	Agrocybe
Firmicutes	Clostridia	Clostridiales	Clostridiaceae	Clostridium	AODJ.161.133	Basidiomycota	Agaricomycetes	Polyporales	Laetiporaceae	Laetiporus
Firmicutes	Clostridia	Clostridiales	Clostridiaceae	Clostridium	AODJ.161.142	Basidiomycota	Agaricomycetes	Agaricales	Omphalotaceae	Omphalotus
Firmicutes	Clostridia	Clostridiales	Clostridiaceae	Clostridium	AODJ.161.144	Basidiomycota	Agaricomycetes	Agaricales	Tricholomataceae	Lepista
Firmicutes	Clostridia	Clostridiales	Clostridiaceae	Clostridium	AODJ.161.151	Basidiomycota	Agaricomycetes	Polyporales	Polyporaceae	Trametes
Firmicutes	Clostridia	Clostridiales	Clostridiaceae	Clostridium	AODJ.161.16	Basidiomycota	Agaricomycetes	Agaricales	Agaricaceae	Coprinus
Firmicutes	Clostridia	Clostridiales	Clostridiaceae	Clostridium	AODJ.161.35	Basidiomycota	Agaricomycetes	Polyporales	Grifolaceae	Grifola
Firmicutes	Clostridia	Clostridiales	Clostridiaceae	Clostridium	AODJ.161.42	Basidiomycota	Agaricomycetes	Agaricales	Strophariaceae	Kuehneromyces
Firmicutes	Clostridia	Clostridiales	Clostridiaceae	Clostridium	AODJ.161.44	Basidiomycota	Agaricomycetes	Polyporales	Laetiporaceae	Laetiporus
Firmicutes	Clostridia	Clostridiales	Clostridiaceae	Clostridium	AODJ.161.61	Basidiomycota	Agaricomycetes	Agaricales	Pleurotaceae	Pleurotus
Firmicutes	Clostridia	Clostridiales	Clostridiaceae	Clostridium	AODJ.161.62	Basidiomycota	Agaricomycetes	Polyporales	Polyporaceae	Trametes
Firmicutes	Clostridia	Clostridiales	Clostridiaceae	Clostridium	AODJ.161.67	Basidiomycota	Agaricomycetes	Polyporales	Polyporaceae	Trametes
Firmicutes	Clostridia	Clostridiales	Clostridiaceae	Clostridium	AODJ.161.70	Basidiomycota	Agaricomycetes	Polyporales	Polyporaceae	Polyporus
Firmicutes	Clostridia	Clostridiales	Clostridiaceae	Clostridium	AODJ.161.73	Basidiomycota	Agaricomycetes	Boletales	Rhizopogonaceae	Rhizopogon
Firmicutes	Clostridia	Clostridiales	Clostridiaceae	Clostridium	AODJ.161.81	Basidiomycota	Agaricomycetes	Russulales	Stereaceae	Stereum
Firmicutes	Clostridia	Clostridiales	Clostridiaceae	Clostridium	AODJ.161.82	Basidiomycota	Agaricomycetes	Agaricales	Strophariaceae	Stropharia
Firmicutes	Clostridia	Clostridiales	Clostridiaceae	Clostridium	AODJ.161.84	Basidiomycota	Agaricomycetes	Boletales	Gyrodontaceae	Gyrodon
Firmicutes	Clostridia	Clostridiales	Clostridiaceae	Clostridium	AODJ.161.98	Basidiomycota	Agaricomycetes	Agaricales	Cortinariaceae	Hebeloma
Bacteroidetes	Chitinophagia	Chitinophagales	Chitinophagaceae	Cnuella	AODJ.161.18	Basidiomycota	Agaricomycetes	Agaricales	Strophariaceae	Kuehneromyces
Bacteroidetes	Chitinophagia	Chitinophagales	Chitinophagaceae	Cnuella	AODJ.161.19	Ascomycota	Sordariomycetes	Hypocreales	Ophiocordycipitaceae	Tolypocladium
Bacteroidetes	Chitinophagia	Chitinophagales	Chitinophagaceae	Cnuella	AODJ.161.23	Ascomycota	Sordariomycetes	Hypocreales	Cordycipitaceae	Beauveria
Bacteroidetes	Chitinophagia	Chitinophagales	Chitinophagaceae	Cnuella	AODJ.161.25	Ascomycota	Sordariomycetes	Hypocreales	Cordycipitaceae	Beauveria
Bacteroidetes	Chitinophagia	Chitinophagales	Chitinophagaceae	Cnuella	AODJ.161.26	Ascomycota	Sordariomycetes	Hypocreales	Cordycipitaceae	Beauveria
Bacteroidetes	Chitinophagia	Chitinophagales	Chitinophagaceae	Cnuella	AODJ.161.27	Ascomycota	Sordariomycetes	Hypocreales	Cordycipitaceae	Beauveria
Bacteroidetes	Chitinophagia	Chitinophagales	Chitinophagaceae	Cnuella	AODJ.161.28	Ascomycota	Sordariomycetes	Hypocreales	Cordycipitaceae	Beauveria
Bacteroidetes	Chitinophagia	Chitinophagales	Chitinophagaceae	Cnuella	AODJ.161.13	Basidiomycota	Agaricomycetes	Agaricales	Bolbitiaceae	Agrocybe
Bacteroidetes	Chitinophagia	Chitinophagales	Chitinophagaceae	Cnuella	AODJ.161.143	Basidiomycota	Agaricomycetes	Agaricales	Tricholomataceae	Lepista
Bacteroidetes	Chitinophagia	Chitinophagales	Chitinophagaceae	Cnuella	AODJ.161.145	Basidiomycota	Agaricomycetes	Agaricales	Marasmiaceae	Marasmius
Bacteroidetes	Chitinophagia	Chitinophagales	Chitinophagaceae	Cnuella	AODJ.161.146	Basidiomycota	Agaricomycetes	Agaricales	Mycenaceae	Panellus
Bacteroidetes	Chitinophagia	Chitinophagales	Chitinophagaceae	Cnuella	AODJ.161.148	Basidiomycota	Agaricomycetes	Agaricales	Mycenaceae	Panellus
Bacteroidetes	Chitinophagia	Chitinophagales	Chitinophagaceae	Cnuella	AODJ.161.15	Basidiomycota	Agaricomycetes	Agaricales	NA	Infundibulicybe
Bacteroidetes	Chitinophagia	Chitinophagales	Chitinophagaceae	Cnuella	AODJ.161.16	Basidiomycota	Agaricomycetes	Agaricales	Agaricaceae	Coprinus
Bacteroidetes	Chitinophagia	Chitinophagales	Chitinophagaceae	Cnuella	AODJ.161.21	Basidiomycota	Agaricomycetes	Polyporales	Grifolaceae	Grifola
Bacteroidetes	Chitinophagia	Chitinophagales	Chitinophagaceae	Cnuella	AODJ.161.22	Basidiomycota	Agaricomycetes	Agaricales	Fistulinaceae	Fistulina
Bacteroidetes	Chitinophagia	Chitinophagales	Chitinophagaceae	Cnuella	AODJ.161.30	Basidiomycota	Agaricomycetes	Polyporales	Polyporaceae	Ganoderma
Bacteroidetes	Chitinophagia	Chitinophagales	Chitinophagaceae	Cnuella	AODJ.161.31	Basidiomycota	Agaricomycetes	Polyporales	Polyporaceae	Ganoderma
Bacteroidetes	Chitinophagia	Chitinophagales	Chitinophagaceae	Cnuella	AODJ.161.32	Basidiomycota	Agaricomycetes	Polyporales	Laetiporaceae	Laetiporus
Bacteroidetes	Chitinophagia	Chitinophagales	Chitinophagaceae	Cnuella	AODJ.161.33	Basidiomycota	Agaricomycetes	Polyporales	Grifolaceae	Grifola
Bacteroidetes	Chitinophagia	Chitinophagales	Chitinophagaceae	Cnuella	AODJ.161.34	Basidiomycota	Agaricomycetes	Polyporales	Grifolaceae	Grifola
Bacteroidetes	Chitinophagia	Chitinophagales	Chitinophagaceae	Cnuella	AODJ.161.35	Basidiomycota	Agaricomycetes	Polyporales	Grifolaceae	Grifola
Bacteroidetes	Chitinophagia	Chitinophagales	Chitinophagaceae	Cnuella	AODJ.161.37	Basidiomycota	Agaricomycetes	Russulales	Hericiaceae	Hericium
Bacteroidetes	Chitinophagia	Chitinophagales	Chitinophagaceae	Cnuella	AODJ.161.41	Basidiomycota	Agaricomycetes	Agaricales	Lyophyllaceae	Hypsizygus
Bacteroidetes	Chitinophagia	Chitinophagales	Chitinophagaceae	Cnuella	AODJ.161.44	Basidiomycota	Agaricomycetes	Polyporales	Laetiporaceae	Laetiporus
Bacteroidetes	Chitinophagia	Chitinophagales	Chitinophagaceae	Cnuella	AODJ.161.46	Basidiomycota	Agaricomycetes	Agaricales	Tricholomataceae	Lepista
Bacteroidetes	Chitinophagia	Chitinophagales	Chitinophagaceae	Cnuella	AODJ.161.50	Basidiomycota	Agaricomycetes	Agaricales	Lyophyllaceae	Hypsizygus
Bacteroidetes	Chitinophagia	Chitinophagales	Chitinophagaceae	Cnuella	AODJ.161.51	Basidiomycota	Agaricomycetes	Agaricales	Lyophyllaceae	Hypsizygus
Bacteroidetes	Chitinophagia	Chitinophagales	Chitinophagaceae	Cnuella	AODJ.161.52	Basidiomycota	Agaricomycetes	Agaricales	Lyophyllaceae	Lyophyllum
Bacteroidetes	Chitinophagia	Chitinophagales	Chitinophagaceae	Cnuella	AODJ.161.53	Basidiomycota	Agaricomycetes	Agaricales	Marasmiaceae	Marasmius
Bacteroidetes	Chitinophagia	Chitinophagales	Chitinophagaceae	Cnuella	AODJ.161.57	Basidiomycota	Agaricomycetes	Agaricales	Pleurotaceae	Pleurotus
Bacteroidetes	Chitinophagia	Chitinophagales	Chitinophagaceae	Cnuella	AODJ.161.58	Basidiomycota	Agaricomycetes	Agaricales	Pleurotaceae	Pleurotus
Bacteroidetes	Chitinophagia	Chitinophagales	Chitinophagaceae	Cnuella	AODJ.161.65	Basidiomycota	Agaricomycetes	Polyporales	Polyporaceae	Trametes
Bacteroidetes	Chitinophagia	Chitinophagales	Chitinophagaceae	Cnuella	AODJ.161.67	Basidiomycota	Agaricomycetes	Polyporales	Polyporaceae	Trametes
Bacteroidetes	Chitinophagia	Chitinophagales	Chitinophagaceae	Cnuella	AODJ.161.70	Basidiomycota	Agaricomycetes	Polyporales	Polyporaceae	Polyporus
Firmicutes	Bacilli	Bacillales	Paenibacillaceae	Cohnella	AODJ.161.137	Ascomycota	Sordariomycetes	Hypocreales	Cordycipitaceae	Beauveria
Proteobacteria	Betaproteobacteria	Burkholderiales	Comamonadaceae	Comamonas	AODJ.161.101	Ascomycota	Dothideomycetes	Pleosporales	Pleosporaceae	Alternaria
Proteobacteria	Betaproteobacteria	Burkholderiales	Comamonadaceae	Comamonas	AODJ.161.103	Ascomycota	Sordariomycetes	Diaporthales	Schizoparmaceae	Coniella
Proteobacteria	Betaproteobacteria	Burkholderiales	Comamonadaceae	Comamonas	AODJ.161.105	Ascomycota	Sordariomycetes	Diaporthales	Schizoparmaceae	Coniella
Proteobacteria	Betaproteobacteria	Burkholderiales	Comamonadaceae	Comamonas	AODJ.161.107	Ascomycota	Dothideomycetes	Pleosporales	Didymellaceae	Epicoccum
Proteobacteria	Betaproteobacteria	Burkholderiales	Comamonadaceae	Comamonas	AODJ.161.112	Ascomycota	Sordariomycetes	Hypocreales	Nectriaceae	Fusarium
Proteobacteria	Betaproteobacteria	Burkholderiales	Comamonadaceae	Comamonas	AODJ.161.113	Ascomycota	Sordariomycetes	Hypocreales	Nectriaceae	Fusarium
Proteobacteria	Betaproteobacteria	Burkholderiales	Comamonadaceae	Comamonas	AODJ.161.114	Ascomycota	Sordariomycetes	Hypocreales	Nectriaceae	Fusarium
Proteobacteria	Betaproteobacteria	Burkholderiales	Comamonadaceae	Comamonas	AODJ.161.116	Ascomycota	Sordariomycetes	Hypocreales	Nectriaceae	Fusarium
Proteobacteria	Betaproteobacteria	Burkholderiales	Comamonadaceae	Comamonas	AODJ.161.117	Ascomycota	Sordariomycetes	Magnaporthales	Magnaporthaceae	Gaeumannomyces
Proteobacteria	Betaproteobacteria	Burkholderiales	Comamonadaceae	Comamonas	AODJ.161.118	Ascomycota	Sordariomycetes	Magnaporthales	Magnaporthaceae	Gaeumannomyces
Proteobacteria	Betaproteobacteria	Burkholderiales	Comamonadaceae	Comamonas	AODJ.161.127	Ascomycota	Eurotiomycetes	Eurotiales	Aspergillaceae	Penicillium
Proteobacteria	Betaproteobacteria	Burkholderiales	Comamonadaceae	Comamonas	AODJ.161.130	Ascomycota	Sordariomycetes	Togniniales	Togniniaceae	Phaeoacremonium
Proteobacteria	Betaproteobacteria	Burkholderiales	Comamonadaceae	Comamonas	AODJ.161.131	Ascomycota	Schizosaccharomycetes	Schizosaccharomycetales	Schizosaccharomycetaceae	Schizosaccharomyces
Proteobacteria	Betaproteobacteria	Burkholderiales	Comamonadaceae	Comamonas	AODJ.161.132	Ascomycota	Sordariomycetes	Sordariales	Sordariaceae	Sordaria
Proteobacteria	Betaproteobacteria	Burkholderiales	Comamonadaceae	Comamonas	AODJ.161.135	Ascomycota	Dothideomycetes	Pleosporales	Didymellaceae	Epicoccum
Proteobacteria	Betaproteobacteria	Burkholderiales	Comamonadaceae	Comamonas	AODJ.161.136	Ascomycota	Sordariomycetes	Xylariales	Sporocadaceae	Truncatella
Proteobacteria	Betaproteobacteria	Burkholderiales	Comamonadaceae	Comamonas	AODJ.161.137	Ascomycota	Sordariomycetes	Hypocreales	Cordycipitaceae	Beauveria
Proteobacteria	Betaproteobacteria	Burkholderiales	Comamonadaceae	Comamonas	AODJ.161.152	Ascomycota	Sordariomycetes	Hypocreales	Hypocreaceae	Trichoderma
Proteobacteria	Betaproteobacteria	Burkholderiales	Comamonadaceae	Comamonas	AODJ.161.18	Basidiomycota	Agaricomycetes	Agaricales	Strophariaceae	Kuehneromyces
Proteobacteria	Betaproteobacteria	Burkholderiales	Comamonadaceae	Comamonas	AODJ.161.19	Ascomycota	Sordariomycetes	Hypocreales	Ophiocordycipitaceae	Tolypocladium
Proteobacteria	Betaproteobacteria	Burkholderiales	Comamonadaceae	Comamonas	AODJ.161.23	Ascomycota	Sordariomycetes	Hypocreales	Cordycipitaceae	Beauveria
Proteobacteria	Betaproteobacteria	Burkholderiales	Comamonadaceae	Comamonas	AODJ.161.24	Ascomycota	Sordariomycetes	Hypocreales	Cordycipitaceae	Beauveria
Proteobacteria	Betaproteobacteria	Burkholderiales	Comamonadaceae	Comamonas	AODJ.161.25	Ascomycota	Sordariomycetes	Hypocreales	Cordycipitaceae	Beauveria
Proteobacteria	Betaproteobacteria	Burkholderiales	Comamonadaceae	Comamonas	AODJ.161.26	Ascomycota	Sordariomycetes	Hypocreales	Cordycipitaceae	Beauveria
Proteobacteria	Betaproteobacteria	Burkholderiales	Comamonadaceae	Comamonas	AODJ.161.27	Ascomycota	Sordariomycetes	Hypocreales	Cordycipitaceae	Beauveria
Proteobacteria	Betaproteobacteria	Burkholderiales	Comamonadaceae	Comamonas	AODJ.161.28	Ascomycota	Sordariomycetes	Hypocreales	Cordycipitaceae	Beauveria
Proteobacteria	Betaproteobacteria	Burkholderiales	Comamonadaceae	Comamonas	AODJ.161.29	Ascomycota	Sordariomycetes	Hypocreales	Nectriaceae	Fusarium
Proteobacteria	Betaproteobacteria	Burkholderiales	Comamonadaceae	Comamonas	AODJ.161.68	Ascomycota	Eurotiomycetes	Phaeomoniellales	Phaeomoniellaceae	Phaeomoniella
Proteobacteria	Betaproteobacteria	Burkholderiales	Comamonadaceae	Comamonas	AODJ.161.85	Ascomycota	Sordariomycetes	Hypocreales	Hypocreaceae	Trichoderma
Proteobacteria	Betaproteobacteria	Burkholderiales	Comamonadaceae	Comamonas	AODJ.161.86	Basidiomycota	Agaricomycetes	Agaricales	Psathyrellaceae	Psathyrella
Proteobacteria	Betaproteobacteria	Burkholderiales	Comamonadaceae	Comamonas	AODJ.161.91	Ascomycota	Dothideomycetes	Pleosporales	Pleosporaceae	Alternaria
Proteobacteria	Betaproteobacteria	Burkholderiales	Comamonadaceae	Comamonas	AODJ.161.92	Ascomycota	Dothideomycetes	Pleosporales	Pleosporaceae	Alternaria
Proteobacteria	Betaproteobacteria	Burkholderiales	Comamonadaceae	Comamonas	AODJ.161.93	Ascomycota	Dothideomycetes	Pleosporales	Pleosporaceae	Alternaria
Proteobacteria	Betaproteobacteria	Burkholderiales	Comamonadaceae	Comamonas	AODJ.161.99	Ascomycota	Leotiomycetes	Helotiales	Sclerotiniaceae	Botrytis
Proteobacteria	Betaproteobacteria	Burkholderiales	Comamonadaceae	Comamonas	AODJ.161.104	Basidiomycota	Agaricomycetes	Agaricales	Psathyrellaceae	Coprinellus
Proteobacteria	Betaproteobacteria	Burkholderiales	Comamonadaceae	Comamonas	AODJ.161.120	Basidiomycota	Agaricomycetes	Boletales	Gyrodontaceae	Gyrodon
Proteobacteria	Betaproteobacteria	Burkholderiales	Comamonadaceae	Comamonas	AODJ.161.121	Basidiomycota	Agaricomycetes	Agaricales	Tricholomataceae	Laccaria
Proteobacteria	Betaproteobacteria	Burkholderiales	Comamonadaceae	Comamonas	AODJ.161.13	Basidiomycota	Agaricomycetes	Agaricales	Bolbitiaceae	Agrocybe
Proteobacteria	Betaproteobacteria	Burkholderiales	Comamonadaceae	Comamonas	AODJ.161.139	Basidiomycota	Agaricomycetes	Agaricales	Physalacriaceae	Armillaria
Proteobacteria	Betaproteobacteria	Burkholderiales	Comamonadaceae	Comamonas	AODJ.161.14	Basidiomycota	Agaricomycetes	Agaricales	Fistulinaceae	Fistulina
Proteobacteria	Betaproteobacteria	Burkholderiales	Comamonadaceae	Comamonas	AODJ.161.140	Basidiomycota	Agaricomycetes	Polyporales	Polyporaceae	Ganoderma
Proteobacteria	Betaproteobacteria	Burkholderiales	Comamonadaceae	Comamonas	AODJ.161.141	Basidiomycota	Agaricomycetes	Polyporales	Polyporaceae	Ganoderma
Proteobacteria	Betaproteobacteria	Burkholderiales	Comamonadaceae	Comamonas	AODJ.161.142	Basidiomycota	Agaricomycetes	Agaricales	Omphalotaceae	Omphalotus
Proteobacteria	Betaproteobacteria	Burkholderiales	Comamonadaceae	Comamonas	AODJ.161.143	Basidiomycota	Agaricomycetes	Agaricales	Tricholomataceae	Lepista
Proteobacteria	Betaproteobacteria	Burkholderiales	Comamonadaceae	Comamonas	AODJ.161.144	Basidiomycota	Agaricomycetes	Agaricales	Tricholomataceae	Lepista
Proteobacteria	Betaproteobacteria	Burkholderiales	Comamonadaceae	Comamonas	AODJ.161.145	Basidiomycota	Agaricomycetes	Agaricales	Marasmiaceae	Marasmius
Proteobacteria	Betaproteobacteria	Burkholderiales	Comamonadaceae	Comamonas	AODJ.161.146	Basidiomycota	Agaricomycetes	Agaricales	Mycenaceae	Panellus
Proteobacteria	Betaproteobacteria	Burkholderiales	Comamonadaceae	Comamonas	AODJ.161.147	Basidiomycota	Agaricomycetes	Agaricales	Omphalotaceae	Omphalotus
Proteobacteria	Betaproteobacteria	Burkholderiales	Comamonadaceae	Comamonas	AODJ.161.148	Basidiomycota	Agaricomycetes	Agaricales	Mycenaceae	Panellus
Proteobacteria	Betaproteobacteria	Burkholderiales	Comamonadaceae	Comamonas	AODJ.161.15	Basidiomycota	Agaricomycetes	Agaricales	NA	Infundibulicybe
Proteobacteria	Betaproteobacteria	Burkholderiales	Comamonadaceae	Comamonas	AODJ.161.151	Basidiomycota	Agaricomycetes	Polyporales	Polyporaceae	Trametes
Proteobacteria	Betaproteobacteria	Burkholderiales	Comamonadaceae	Comamonas	AODJ.161.154	Basidiomycota	Agaricomycetes	Agaricales	Physalacriaceae	Flammulina
Proteobacteria	Betaproteobacteria	Burkholderiales	Comamonadaceae	Comamonas	AODJ.161.155	Basidiomycota	Agaricomycetes	Polyporales	Sparassidaceae	Sparassis
Proteobacteria	Betaproteobacteria	Burkholderiales	Comamonadaceae	Comamonas	AODJ.161.156	Basidiomycota	Agaricomycetes	Polyporales	Sparassidaceae	Sparassis
Proteobacteria	Betaproteobacteria	Burkholderiales	Comamonadaceae	Comamonas	AODJ.161.157	Basidiomycota	Agaricomycetes	Agaricales	Agaricaceae	Macrolepiota
Proteobacteria	Betaproteobacteria	Burkholderiales	Comamonadaceae	Comamonas	AODJ.161.16	Basidiomycota	Agaricomycetes	Agaricales	Agaricaceae	Coprinus
Proteobacteria	Betaproteobacteria	Burkholderiales	Comamonadaceae	Comamonas	AODJ.161.20	Basidiomycota	Agaricomycetes	Polyporales	Polyporaceae	Ganoderma
Proteobacteria	Betaproteobacteria	Burkholderiales	Comamonadaceae	Comamonas	AODJ.161.21	Basidiomycota	Agaricomycetes	Polyporales	Grifolaceae	Grifola
Proteobacteria	Betaproteobacteria	Burkholderiales	Comamonadaceae	Comamonas	AODJ.161.22	Basidiomycota	Agaricomycetes	Agaricales	Fistulinaceae	Fistulina
Proteobacteria	Betaproteobacteria	Burkholderiales	Comamonadaceae	Comamonas	AODJ.161.30	Basidiomycota	Agaricomycetes	Polyporales	Polyporaceae	Ganoderma
Proteobacteria	Betaproteobacteria	Burkholderiales	Comamonadaceae	Comamonas	AODJ.161.31	Basidiomycota	Agaricomycetes	Polyporales	Polyporaceae	Ganoderma
Proteobacteria	Betaproteobacteria	Burkholderiales	Comamonadaceae	Comamonas	AODJ.161.32	Basidiomycota	Agaricomycetes	Polyporales	Laetiporaceae	Laetiporus
Proteobacteria	Betaproteobacteria	Burkholderiales	Comamonadaceae	Comamonas	AODJ.161.33	Basidiomycota	Agaricomycetes	Polyporales	Grifolaceae	Grifola
Proteobacteria	Betaproteobacteria	Burkholderiales	Comamonadaceae	Comamonas	AODJ.161.34	Basidiomycota	Agaricomycetes	Polyporales	Grifolaceae	Grifola
Proteobacteria	Betaproteobacteria	Burkholderiales	Comamonadaceae	Comamonas	AODJ.161.35	Basidiomycota	Agaricomycetes	Polyporales	Grifolaceae	Grifola
Proteobacteria	Betaproteobacteria	Burkholderiales	Comamonadaceae	Comamonas	AODJ.161.36	Basidiomycota	Agaricomycetes	Russulales	Hericiaceae	Hericium
Proteobacteria	Betaproteobacteria	Burkholderiales	Comamonadaceae	Comamonas	AODJ.161.37	Basidiomycota	Agaricomycetes	Russulales	Hericiaceae	Hericium
Proteobacteria	Betaproteobacteria	Burkholderiales	Comamonadaceae	Comamonas	AODJ.161.41	Basidiomycota	Agaricomycetes	Agaricales	Lyophyllaceae	Hypsizygus
Proteobacteria	Betaproteobacteria	Burkholderiales	Comamonadaceae	Comamonas	AODJ.161.44	Basidiomycota	Agaricomycetes	Polyporales	Laetiporaceae	Laetiporus
Proteobacteria	Betaproteobacteria	Burkholderiales	Comamonadaceae	Comamonas	AODJ.161.46	Basidiomycota	Agaricomycetes	Agaricales	Tricholomataceae	Lepista
Proteobacteria	Betaproteobacteria	Burkholderiales	Comamonadaceae	Comamonas	AODJ.161.47	Basidiomycota	Agaricomycetes	Agaricales	Tricholomataceae	Lepista
Proteobacteria	Betaproteobacteria	Burkholderiales	Comamonadaceae	Comamonas	AODJ.161.50	Basidiomycota	Agaricomycetes	Agaricales	Lyophyllaceae	Hypsizygus
Proteobacteria	Betaproteobacteria	Burkholderiales	Comamonadaceae	Comamonas	AODJ.161.51	Basidiomycota	Agaricomycetes	Agaricales	Lyophyllaceae	Hypsizygus
Proteobacteria	Betaproteobacteria	Burkholderiales	Comamonadaceae	Comamonas	AODJ.161.52	Basidiomycota	Agaricomycetes	Agaricales	Lyophyllaceae	Lyophyllum
Proteobacteria	Betaproteobacteria	Burkholderiales	Comamonadaceae	Comamonas	AODJ.161.53	Basidiomycota	Agaricomycetes	Agaricales	Marasmiaceae	Marasmius
Proteobacteria	Betaproteobacteria	Burkholderiales	Comamonadaceae	Comamonas	AODJ.161.57	Basidiomycota	Agaricomycetes	Agaricales	Pleurotaceae	Pleurotus
Proteobacteria	Betaproteobacteria	Burkholderiales	Comamonadaceae	Comamonas	AODJ.161.58	Basidiomycota	Agaricomycetes	Agaricales	Pleurotaceae	Pleurotus
Proteobacteria	Betaproteobacteria	Burkholderiales	Comamonadaceae	Comamonas	AODJ.161.59	Basidiomycota	Agaricomycetes	Agaricales	Pleurotaceae	Pleurotus
Proteobacteria	Betaproteobacteria	Burkholderiales	Comamonadaceae	Comamonas	AODJ.161.60	Basidiomycota	Agaricomycetes	Agaricales	Pleurotaceae	Pleurotus
Proteobacteria	Betaproteobacteria	Burkholderiales	Comamonadaceae	Comamonas	AODJ.161.61	Basidiomycota	Agaricomycetes	Agaricales	Pleurotaceae	Pleurotus
Proteobacteria	Betaproteobacteria	Burkholderiales	Comamonadaceae	Comamonas	AODJ.161.62	Basidiomycota	Agaricomycetes	Polyporales	Polyporaceae	Trametes
Proteobacteria	Betaproteobacteria	Burkholderiales	Comamonadaceae	Comamonas	AODJ.161.65	Basidiomycota	Agaricomycetes	Polyporales	Polyporaceae	Trametes
Proteobacteria	Betaproteobacteria	Burkholderiales	Comamonadaceae	Comamonas	AODJ.161.66	Basidiomycota	Agaricomycetes	Polyporales	Polyporaceae	Trametes
Proteobacteria	Betaproteobacteria	Burkholderiales	Comamonadaceae	Comamonas	AODJ.161.67	Basidiomycota	Agaricomycetes	Polyporales	Polyporaceae	Trametes
Proteobacteria	Betaproteobacteria	Burkholderiales	Comamonadaceae	Comamonas	AODJ.161.70	Basidiomycota	Agaricomycetes	Polyporales	Polyporaceae	Polyporus
Proteobacteria	Betaproteobacteria	Burkholderiales	Comamonadaceae	Comamonas	AODJ.161.72	Basidiomycota	Agaricomycetes	Cantharellales	Ceratobasidiaceae	Ceratobasidium
Proteobacteria	Betaproteobacteria	Burkholderiales	Comamonadaceae	Comamonas	AODJ.161.73	Basidiomycota	Agaricomycetes	Boletales	Rhizopogonaceae	Rhizopogon
Proteobacteria	Betaproteobacteria	Burkholderiales	Comamonadaceae	Comamonas	AODJ.161.77	Basidiomycota	Agaricomycetes	Agaricales	Pleurotaceae	Pleurotus
Proteobacteria	Betaproteobacteria	Burkholderiales	Comamonadaceae	Comamonas	AODJ.161.81	Basidiomycota	Agaricomycetes	Russulales	Stereaceae	Stereum
Proteobacteria	Betaproteobacteria	Burkholderiales	Comamonadaceae	Comamonas	AODJ.161.87	Mucoromycota	Mucoromycetes	Mucorales	Mucoraceae	Mucor
Proteobacteria	Betaproteobacteria	Burkholderiales	Comamonadaceae	Comamonas	AODJ.161.69	Ascomycota	Eurotiomycetes	Eurotiales	Aspergillaceae	Aspergillus
Proteobacteria	Deltaproteobacteria	Myxococcales	Myxococcaceae	Corallococcus	AODJ.161.101	Ascomycota	Dothideomycetes	Pleosporales	Pleosporaceae	Alternaria
Actinobacteria	Actinobacteria	Corynebacteriales	Corynebacteriaceae	Corynebacterium	AODJ.161.100	Ascomycota	Sordariomycetes	Sordariales	Chaetomiaceae	Chaetomium
Actinobacteria	Actinobacteria	Corynebacteriales	Corynebacteriaceae	Corynebacterium	AODJ.161.101	Ascomycota	Dothideomycetes	Pleosporales	Pleosporaceae	Alternaria
Actinobacteria	Actinobacteria	Corynebacteriales	Corynebacteriaceae	Corynebacterium	AODJ.161.102	Ascomycota	Sordariomycetes	Diaporthales	Schizoparmaceae	Coniella
Actinobacteria	Actinobacteria	Corynebacteriales	Corynebacteriaceae	Corynebacterium	AODJ.161.103	Ascomycota	Sordariomycetes	Diaporthales	Schizoparmaceae	Coniella
Actinobacteria	Actinobacteria	Corynebacteriales	Corynebacteriaceae	Corynebacterium	AODJ.161.105	Ascomycota	Sordariomycetes	Diaporthales	Schizoparmaceae	Coniella
Actinobacteria	Actinobacteria	Corynebacteriales	Corynebacteriaceae	Corynebacterium	AODJ.161.107	Ascomycota	Dothideomycetes	Pleosporales	Didymellaceae	Epicoccum
Actinobacteria	Actinobacteria	Corynebacteriales	Corynebacteriaceae	Corynebacterium	AODJ.161.112	Ascomycota	Sordariomycetes	Hypocreales	Nectriaceae	Fusarium
Actinobacteria	Actinobacteria	Corynebacteriales	Corynebacteriaceae	Corynebacterium	AODJ.161.113	Ascomycota	Sordariomycetes	Hypocreales	Nectriaceae	Fusarium
Actinobacteria	Actinobacteria	Corynebacteriales	Corynebacteriaceae	Corynebacterium	AODJ.161.114	Ascomycota	Sordariomycetes	Hypocreales	Nectriaceae	Fusarium
Actinobacteria	Actinobacteria	Corynebacteriales	Corynebacteriaceae	Corynebacterium	AODJ.161.115	Ascomycota	Sordariomycetes	Hypocreales	Nectriaceae	Fusarium
Actinobacteria	Actinobacteria	Corynebacteriales	Corynebacteriaceae	Corynebacterium	AODJ.161.116	Ascomycota	Sordariomycetes	Hypocreales	Nectriaceae	Fusarium
Actinobacteria	Actinobacteria	Corynebacteriales	Corynebacteriaceae	Corynebacterium	AODJ.161.117	Ascomycota	Sordariomycetes	Magnaporthales	Magnaporthaceae	Gaeumannomyces
Actinobacteria	Actinobacteria	Corynebacteriales	Corynebacteriaceae	Corynebacterium	AODJ.161.118	Ascomycota	Sordariomycetes	Magnaporthales	Magnaporthaceae	Gaeumannomyces
Actinobacteria	Actinobacteria	Corynebacteriales	Corynebacteriaceae	Corynebacterium	AODJ.161.122	Ascomycota	Pezizomycetes	Pezizales	Morchellaceae	Morchella
Actinobacteria	Actinobacteria	Corynebacteriales	Corynebacteriaceae	Corynebacterium	AODJ.161.124	Ascomycota	Eurotiomycetes	Eurotiales	Aspergillaceae	Penicillium
Actinobacteria	Actinobacteria	Corynebacteriales	Corynebacteriaceae	Corynebacterium	AODJ.161.126	Ascomycota	Eurotiomycetes	Eurotiales	Aspergillaceae	Penicillium
Actinobacteria	Actinobacteria	Corynebacteriales	Corynebacteriaceae	Corynebacterium	AODJ.161.127	Ascomycota	Eurotiomycetes	Eurotiales	Aspergillaceae	Penicillium
Actinobacteria	Actinobacteria	Corynebacteriales	Corynebacteriaceae	Corynebacterium	AODJ.161.128	Ascomycota	Eurotiomycetes	Eurotiales	Aspergillaceae	Penicillium
Actinobacteria	Actinobacteria	Corynebacteriales	Corynebacteriaceae	Corynebacterium	AODJ.161.129	Ascomycota	Sordariomycetes	Togniniales	Togniniaceae	Phaeoacremonium
Actinobacteria	Actinobacteria	Corynebacteriales	Corynebacteriaceae	Corynebacterium	AODJ.161.130	Ascomycota	Sordariomycetes	Togniniales	Togniniaceae	Phaeoacremonium
Actinobacteria	Actinobacteria	Corynebacteriales	Corynebacteriaceae	Corynebacterium	AODJ.161.131	Ascomycota	Schizosaccharomycetes	Schizosaccharomycetales	Schizosaccharomycetaceae	Schizosaccharomyces
Actinobacteria	Actinobacteria	Corynebacteriales	Corynebacteriaceae	Corynebacterium	AODJ.161.132	Ascomycota	Sordariomycetes	Sordariales	Sordariaceae	Sordaria
Actinobacteria	Actinobacteria	Corynebacteriales	Corynebacteriaceae	Corynebacterium	AODJ.161.134	Ascomycota	Sordariomycetes	Hypocreales	Ophiocordycipitaceae	Purpureocillium
Actinobacteria	Actinobacteria	Corynebacteriales	Corynebacteriaceae	Corynebacterium	AODJ.161.135	Ascomycota	Dothideomycetes	Pleosporales	Didymellaceae	Epicoccum
Actinobacteria	Actinobacteria	Corynebacteriales	Corynebacteriaceae	Corynebacterium	AODJ.161.136	Ascomycota	Sordariomycetes	Xylariales	Sporocadaceae	Truncatella
Actinobacteria	Actinobacteria	Corynebacteriales	Corynebacteriaceae	Corynebacterium	AODJ.161.137	Ascomycota	Sordariomycetes	Hypocreales	Cordycipitaceae	Beauveria
Actinobacteria	Actinobacteria	Corynebacteriales	Corynebacteriaceae	Corynebacterium	AODJ.161.149	Ascomycota	Sordariomycetes	Hypocreales	NA	Acremonium
Actinobacteria	Actinobacteria	Corynebacteriales	Corynebacteriaceae	Corynebacterium	AODJ.161.152	Ascomycota	Sordariomycetes	Hypocreales	Hypocreaceae	Trichoderma
Actinobacteria	Actinobacteria	Corynebacteriales	Corynebacteriaceae	Corynebacterium	AODJ.161.18	Basidiomycota	Agaricomycetes	Agaricales	Strophariaceae	Kuehneromyces
Actinobacteria	Actinobacteria	Corynebacteriales	Corynebacteriaceae	Corynebacterium	AODJ.161.19	Ascomycota	Sordariomycetes	Hypocreales	Ophiocordycipitaceae	Tolypocladium
Actinobacteria	Actinobacteria	Corynebacteriales	Corynebacteriaceae	Corynebacterium	AODJ.161.23	Ascomycota	Sordariomycetes	Hypocreales	Cordycipitaceae	Beauveria
Actinobacteria	Actinobacteria	Corynebacteriales	Corynebacteriaceae	Corynebacterium	AODJ.161.24	Ascomycota	Sordariomycetes	Hypocreales	Cordycipitaceae	Beauveria
Actinobacteria	Actinobacteria	Corynebacteriales	Corynebacteriaceae	Corynebacterium	AODJ.161.28	Ascomycota	Sordariomycetes	Hypocreales	Cordycipitaceae	Beauveria
Actinobacteria	Actinobacteria	Corynebacteriales	Corynebacteriaceae	Corynebacterium	AODJ.161.63	Ascomycota	Sordariomycetes	Hypocreales	Hypocreaceae	Trichoderma
Actinobacteria	Actinobacteria	Corynebacteriales	Corynebacteriaceae	Corynebacterium	AODJ.161.68	Ascomycota	Eurotiomycetes	Phaeomoniellales	Phaeomoniellaceae	Phaeomoniella
Actinobacteria	Actinobacteria	Corynebacteriales	Corynebacteriaceae	Corynebacterium	AODJ.161.80	Ascomycota	Sordariomycetes	Hypocreales	NA	Calcarisporium
Actinobacteria	Actinobacteria	Corynebacteriales	Corynebacteriaceae	Corynebacterium	AODJ.161.85	Ascomycota	Sordariomycetes	Hypocreales	Hypocreaceae	Trichoderma
Actinobacteria	Actinobacteria	Corynebacteriales	Corynebacteriaceae	Corynebacterium	AODJ.161.86	Basidiomycota	Agaricomycetes	Agaricales	Psathyrellaceae	Psathyrella
Actinobacteria	Actinobacteria	Corynebacteriales	Corynebacteriaceae	Corynebacterium	AODJ.161.88	Ascomycota	Dothideomycetes	Pleosporales	Pleosporaceae	Alternaria
Actinobacteria	Actinobacteria	Corynebacteriales	Corynebacteriaceae	Corynebacterium	AODJ.161.90	Ascomycota	Pezizomycetes	Pezizales	Morchellaceae	Morchella
Actinobacteria	Actinobacteria	Corynebacteriales	Corynebacteriaceae	Corynebacterium	AODJ.161.91	Ascomycota	Dothideomycetes	Pleosporales	Pleosporaceae	Alternaria
Actinobacteria	Actinobacteria	Corynebacteriales	Corynebacteriaceae	Corynebacterium	AODJ.161.92	Ascomycota	Dothideomycetes	Pleosporales	Pleosporaceae	Alternaria
Actinobacteria	Actinobacteria	Corynebacteriales	Corynebacteriaceae	Corynebacterium	AODJ.161.93	Ascomycota	Dothideomycetes	Pleosporales	Pleosporaceae	Alternaria
Actinobacteria	Actinobacteria	Corynebacteriales	Corynebacteriaceae	Corynebacterium	AODJ.161.95	Ascomycota	Eurotiomycetes	Eurotiales	Aspergillaceae	Aspergillus
Actinobacteria	Actinobacteria	Corynebacteriales	Corynebacteriaceae	Corynebacterium	AODJ.161.96	Ascomycota	Eurotiomycetes	Eurotiales	Aspergillaceae	Aspergillus
Actinobacteria	Actinobacteria	Corynebacteriales	Corynebacteriaceae	Corynebacterium	AODJ.161.99	Ascomycota	Leotiomycetes	Helotiales	Sclerotiniaceae	Botrytis
Actinobacteria	Actinobacteria	Corynebacteriales	Corynebacteriaceae	Corynebacterium	AODJ.161.104	Basidiomycota	Agaricomycetes	Agaricales	Psathyrellaceae	Coprinellus
Actinobacteria	Actinobacteria	Corynebacteriales	Corynebacteriaceae	Corynebacterium	AODJ.161.111	Basidiomycota	Agaricomycetes	Hymenochaetales	Hymenochaetaceae	Fomitiporia
Actinobacteria	Actinobacteria	Corynebacteriales	Corynebacteriaceae	Corynebacterium	AODJ.161.120	Basidiomycota	Agaricomycetes	Boletales	Gyrodontaceae	Gyrodon
Actinobacteria	Actinobacteria	Corynebacteriales	Corynebacteriaceae	Corynebacterium	AODJ.161.121	Basidiomycota	Agaricomycetes	Agaricales	Tricholomataceae	Laccaria
Actinobacteria	Actinobacteria	Corynebacteriales	Corynebacteriaceae	Corynebacterium	AODJ.161.13	Basidiomycota	Agaricomycetes	Agaricales	Bolbitiaceae	Agrocybe
Actinobacteria	Actinobacteria	Corynebacteriales	Corynebacteriaceae	Corynebacterium	AODJ.161.133	Basidiomycota	Agaricomycetes	Polyporales	Laetiporaceae	Laetiporus
Actinobacteria	Actinobacteria	Corynebacteriales	Corynebacteriaceae	Corynebacterium	AODJ.161.14	Basidiomycota	Agaricomycetes	Agaricales	Fistulinaceae	Fistulina
Actinobacteria	Actinobacteria	Corynebacteriales	Corynebacteriaceae	Corynebacterium	AODJ.161.140	Basidiomycota	Agaricomycetes	Polyporales	Polyporaceae	Ganoderma
Actinobacteria	Actinobacteria	Corynebacteriales	Corynebacteriaceae	Corynebacterium	AODJ.161.142	Basidiomycota	Agaricomycetes	Agaricales	Omphalotaceae	Omphalotus
Actinobacteria	Actinobacteria	Corynebacteriales	Corynebacteriaceae	Corynebacterium	AODJ.161.146	Basidiomycota	Agaricomycetes	Agaricales	Mycenaceae	Panellus
Actinobacteria	Actinobacteria	Corynebacteriales	Corynebacteriaceae	Corynebacterium	AODJ.161.15	Basidiomycota	Agaricomycetes	Agaricales	NA	Infundibulicybe
Actinobacteria	Actinobacteria	Corynebacteriales	Corynebacteriaceae	Corynebacterium	AODJ.161.151	Basidiomycota	Agaricomycetes	Polyporales	Polyporaceae	Trametes
Actinobacteria	Actinobacteria	Corynebacteriales	Corynebacteriaceae	Corynebacterium	AODJ.161.154	Basidiomycota	Agaricomycetes	Agaricales	Physalacriaceae	Flammulina
Actinobacteria	Actinobacteria	Corynebacteriales	Corynebacteriaceae	Corynebacterium	AODJ.161.155	Basidiomycota	Agaricomycetes	Polyporales	Sparassidaceae	Sparassis
Actinobacteria	Actinobacteria	Corynebacteriales	Corynebacteriaceae	Corynebacterium	AODJ.161.157	Basidiomycota	Agaricomycetes	Agaricales	Agaricaceae	Macrolepiota
Actinobacteria	Actinobacteria	Corynebacteriales	Corynebacteriaceae	Corynebacterium	AODJ.161.16	Basidiomycota	Agaricomycetes	Agaricales	Agaricaceae	Coprinus
Actinobacteria	Actinobacteria	Corynebacteriales	Corynebacteriaceae	Corynebacterium	AODJ.161.20	Basidiomycota	Agaricomycetes	Polyporales	Polyporaceae	Ganoderma
Actinobacteria	Actinobacteria	Corynebacteriales	Corynebacteriaceae	Corynebacterium	AODJ.161.21	Basidiomycota	Agaricomycetes	Polyporales	Grifolaceae	Grifola
Actinobacteria	Actinobacteria	Corynebacteriales	Corynebacteriaceae	Corynebacterium	AODJ.161.22	Basidiomycota	Agaricomycetes	Agaricales	Fistulinaceae	Fistulina
Actinobacteria	Actinobacteria	Corynebacteriales	Corynebacteriaceae	Corynebacterium	AODJ.161.30	Basidiomycota	Agaricomycetes	Polyporales	Polyporaceae	Ganoderma
Actinobacteria	Actinobacteria	Corynebacteriales	Corynebacteriaceae	Corynebacterium	AODJ.161.31	Basidiomycota	Agaricomycetes	Polyporales	Polyporaceae	Ganoderma
Actinobacteria	Actinobacteria	Corynebacteriales	Corynebacteriaceae	Corynebacterium	AODJ.161.32	Basidiomycota	Agaricomycetes	Polyporales	Laetiporaceae	Laetiporus
Actinobacteria	Actinobacteria	Corynebacteriales	Corynebacteriaceae	Corynebacterium	AODJ.161.33	Basidiomycota	Agaricomycetes	Polyporales	Grifolaceae	Grifola
Actinobacteria	Actinobacteria	Corynebacteriales	Corynebacteriaceae	Corynebacterium	AODJ.161.34	Basidiomycota	Agaricomycetes	Polyporales	Grifolaceae	Grifola
Actinobacteria	Actinobacteria	Corynebacteriales	Corynebacteriaceae	Corynebacterium	AODJ.161.42	Basidiomycota	Agaricomycetes	Agaricales	Strophariaceae	Kuehneromyces
Actinobacteria	Actinobacteria	Corynebacteriales	Corynebacteriaceae	Corynebacterium	AODJ.161.44	Basidiomycota	Agaricomycetes	Polyporales	Laetiporaceae	Laetiporus
Actinobacteria	Actinobacteria	Corynebacteriales	Corynebacteriaceae	Corynebacterium	AODJ.161.48	Basidiomycota	Agaricomycetes	Agaricales	Lyophyllaceae	Hypsizygus
Actinobacteria	Actinobacteria	Corynebacteriales	Corynebacteriaceae	Corynebacterium	AODJ.161.51	Basidiomycota	Agaricomycetes	Agaricales	Lyophyllaceae	Hypsizygus
Actinobacteria	Actinobacteria	Corynebacteriales	Corynebacteriaceae	Corynebacterium	AODJ.161.56	Basidiomycota	Agaricomycetes	Agaricales	Pleurotaceae	Pleurotus
Actinobacteria	Actinobacteria	Corynebacteriales	Corynebacteriaceae	Corynebacterium	AODJ.161.57	Basidiomycota	Agaricomycetes	Agaricales	Pleurotaceae	Pleurotus
Actinobacteria	Actinobacteria	Corynebacteriales	Corynebacteriaceae	Corynebacterium	AODJ.161.58	Basidiomycota	Agaricomycetes	Agaricales	Pleurotaceae	Pleurotus
Actinobacteria	Actinobacteria	Corynebacteriales	Corynebacteriaceae	Corynebacterium	AODJ.161.59	Basidiomycota	Agaricomycetes	Agaricales	Pleurotaceae	Pleurotus
Actinobacteria	Actinobacteria	Corynebacteriales	Corynebacteriaceae	Corynebacterium	AODJ.161.60	Basidiomycota	Agaricomycetes	Agaricales	Pleurotaceae	Pleurotus
Actinobacteria	Actinobacteria	Corynebacteriales	Corynebacteriaceae	Corynebacterium	AODJ.161.61	Basidiomycota	Agaricomycetes	Agaricales	Pleurotaceae	Pleurotus
Actinobacteria	Actinobacteria	Corynebacteriales	Corynebacteriaceae	Corynebacterium	AODJ.161.62	Basidiomycota	Agaricomycetes	Polyporales	Polyporaceae	Trametes
Actinobacteria	Actinobacteria	Corynebacteriales	Corynebacteriaceae	Corynebacterium	AODJ.161.66	Basidiomycota	Agaricomycetes	Polyporales	Polyporaceae	Trametes
Actinobacteria	Actinobacteria	Corynebacteriales	Corynebacteriaceae	Corynebacterium	AODJ.161.67	Basidiomycota	Agaricomycetes	Polyporales	Polyporaceae	Trametes
Actinobacteria	Actinobacteria	Corynebacteriales	Corynebacteriaceae	Corynebacterium	AODJ.161.70	Basidiomycota	Agaricomycetes	Polyporales	Polyporaceae	Polyporus
Actinobacteria	Actinobacteria	Corynebacteriales	Corynebacteriaceae	Corynebacterium	AODJ.161.72	Basidiomycota	Agaricomycetes	Cantharellales	Ceratobasidiaceae	Ceratobasidium
Actinobacteria	Actinobacteria	Corynebacteriales	Corynebacteriaceae	Corynebacterium	AODJ.161.73	Basidiomycota	Agaricomycetes	Boletales	Rhizopogonaceae	Rhizopogon
Actinobacteria	Actinobacteria	Corynebacteriales	Corynebacteriaceae	Corynebacterium	AODJ.161.74	Basidiomycota	Agaricomycetes	Boletales	Rhizopogonaceae	Rhizopogon
Actinobacteria	Actinobacteria	Corynebacteriales	Corynebacteriaceae	Corynebacterium	AODJ.161.77	Basidiomycota	Agaricomycetes	Agaricales	Pleurotaceae	Pleurotus
Actinobacteria	Actinobacteria	Corynebacteriales	Corynebacteriaceae	Corynebacterium	AODJ.161.81	Basidiomycota	Agaricomycetes	Russulales	Stereaceae	Stereum
Actinobacteria	Actinobacteria	Corynebacteriales	Corynebacteriaceae	Corynebacterium	AODJ.161.82	Basidiomycota	Agaricomycetes	Agaricales	Strophariaceae	Stropharia
Actinobacteria	Actinobacteria	Corynebacteriales	Corynebacteriaceae	Corynebacterium	AODJ.161.83	Basidiomycota	Agaricomycetes	Boletales	Suillaceae	Suillus
Actinobacteria	Actinobacteria	Corynebacteriales	Corynebacteriaceae	Corynebacterium	AODJ.161.84	Basidiomycota	Agaricomycetes	Boletales	Gyrodontaceae	Gyrodon
Actinobacteria	Actinobacteria	Corynebacteriales	Corynebacteriaceae	Corynebacterium	AODJ.161.98	Basidiomycota	Agaricomycetes	Agaricales	Cortinariaceae	Hebeloma
Actinobacteria	Actinobacteria	Corynebacteriales	Corynebacteriaceae	Corynebacterium	AODJ.161.87	Mucoromycota	Mucoromycetes	Mucorales	Mucoraceae	Mucor
Actinobacteria	Actinobacteria	Corynebacteriales	Corynebacteriaceae	Corynebacterium	AODJ.161.69	Ascomycota	Eurotiomycetes	Eurotiales	Aspergillaceae	Aspergillus
Actinobacteria	Actinobacteria	Corynebacteriales	Corynebacteriaceae	Corynebacterium	AODJ.161.106	Zoopagomycota	Entomophthoromycetes	Entomophthorales	Ancylistaceae	Conidiobolus
Proteobacteria	Gammaproteobacteria	Legionellales	Coxiellaceae	Coxiella	AODJ.161.151	Basidiomycota	Agaricomycetes	Polyporales	Polyporaceae	Trametes
Proteobacteria	Gammaproteobacteria	Legionellales	Coxiellaceae	Coxiella	AODJ.161.73	Basidiomycota	Agaricomycetes	Boletales	Rhizopogonaceae	Rhizopogon
Proteobacteria	Gammaproteobacteria	Legionellales	Coxiellaceae	Coxiella	AODJ.161.81	Basidiomycota	Agaricomycetes	Russulales	Stereaceae	Stereum
Proteobacteria	Gammaproteobacteria	Legionellales	Coxiellaceae	Coxiella	AODJ.161.82	Basidiomycota	Agaricomycetes	Agaricales	Strophariaceae	Stropharia
Proteobacteria	Alphaproteobacteria	Rhodospirillales	Acetobacteraceae	Craurococcus	AODJ.161.112	Ascomycota	Sordariomycetes	Hypocreales	Nectriaceae	Fusarium
Proteobacteria	Alphaproteobacteria	Rhodospirillales	Acetobacteraceae	Craurococcus	AODJ.161.66	Basidiomycota	Agaricomycetes	Polyporales	Polyporaceae	Trametes
Proteobacteria	Gammaproteobacteria	Methylococcales	Crenotrichaceae	Crenothrix	AODJ.161.77	Basidiomycota	Agaricomycetes	Agaricales	Pleurotaceae	Pleurotus
Bacteroidetes	Flavobacteriia	Flavobacteriales	Crocinitomicaceae	Crocinitomix	AODJ.161.73	Basidiomycota	Agaricomycetes	Boletales	Rhizopogonaceae	Rhizopogon
Proteobacteria	Betaproteobacteria	Burkholderiales	Burkholderiaceae	Cupriavidus	AODJ.161.101	Ascomycota	Dothideomycetes	Pleosporales	Pleosporaceae	Alternaria
Proteobacteria	Betaproteobacteria	Burkholderiales	Burkholderiaceae	Cupriavidus	AODJ.161.103	Ascomycota	Sordariomycetes	Diaporthales	Schizoparmaceae	Coniella
Proteobacteria	Betaproteobacteria	Burkholderiales	Burkholderiaceae	Cupriavidus	AODJ.161.114	Ascomycota	Sordariomycetes	Hypocreales	Nectriaceae	Fusarium
Proteobacteria	Betaproteobacteria	Burkholderiales	Burkholderiaceae	Cupriavidus	AODJ.161.115	Ascomycota	Sordariomycetes	Hypocreales	Nectriaceae	Fusarium
Proteobacteria	Betaproteobacteria	Burkholderiales	Burkholderiaceae	Cupriavidus	AODJ.161.116	Ascomycota	Sordariomycetes	Hypocreales	Nectriaceae	Fusarium
Proteobacteria	Betaproteobacteria	Burkholderiales	Burkholderiaceae	Cupriavidus	AODJ.161.122	Ascomycota	Pezizomycetes	Pezizales	Morchellaceae	Morchella
Proteobacteria	Betaproteobacteria	Burkholderiales	Burkholderiaceae	Cupriavidus	AODJ.161.125	Ascomycota	Eurotiomycetes	Eurotiales	Aspergillaceae	Penicillium
Proteobacteria	Betaproteobacteria	Burkholderiales	Burkholderiaceae	Cupriavidus	AODJ.161.126	Ascomycota	Eurotiomycetes	Eurotiales	Aspergillaceae	Penicillium
Proteobacteria	Betaproteobacteria	Burkholderiales	Burkholderiaceae	Cupriavidus	AODJ.161.128	Ascomycota	Eurotiomycetes	Eurotiales	Aspergillaceae	Penicillium
Proteobacteria	Betaproteobacteria	Burkholderiales	Burkholderiaceae	Cupriavidus	AODJ.161.131	Ascomycota	Schizosaccharomycetes	Schizosaccharomycetales	Schizosaccharomycetaceae	Schizosaccharomyces
Proteobacteria	Betaproteobacteria	Burkholderiales	Burkholderiaceae	Cupriavidus	AODJ.161.134	Ascomycota	Sordariomycetes	Hypocreales	Ophiocordycipitaceae	Purpureocillium
Proteobacteria	Betaproteobacteria	Burkholderiales	Burkholderiaceae	Cupriavidus	AODJ.161.135	Ascomycota	Dothideomycetes	Pleosporales	Didymellaceae	Epicoccum
Proteobacteria	Betaproteobacteria	Burkholderiales	Burkholderiaceae	Cupriavidus	AODJ.161.137	Ascomycota	Sordariomycetes	Hypocreales	Cordycipitaceae	Beauveria
Proteobacteria	Betaproteobacteria	Burkholderiales	Burkholderiaceae	Cupriavidus	AODJ.161.152	Ascomycota	Sordariomycetes	Hypocreales	Hypocreaceae	Trichoderma
Proteobacteria	Betaproteobacteria	Burkholderiales	Burkholderiaceae	Cupriavidus	AODJ.161.26	Ascomycota	Sordariomycetes	Hypocreales	Cordycipitaceae	Beauveria
Proteobacteria	Betaproteobacteria	Burkholderiales	Burkholderiaceae	Cupriavidus	AODJ.161.28	Ascomycota	Sordariomycetes	Hypocreales	Cordycipitaceae	Beauveria
Proteobacteria	Betaproteobacteria	Burkholderiales	Burkholderiaceae	Cupriavidus	AODJ.161.68	Ascomycota	Eurotiomycetes	Phaeomoniellales	Phaeomoniellaceae	Phaeomoniella
Proteobacteria	Betaproteobacteria	Burkholderiales	Burkholderiaceae	Cupriavidus	AODJ.161.80	Ascomycota	Sordariomycetes	Hypocreales	NA	Calcarisporium
Proteobacteria	Betaproteobacteria	Burkholderiales	Burkholderiaceae	Cupriavidus	AODJ.161.86	Basidiomycota	Agaricomycetes	Agaricales	Psathyrellaceae	Psathyrella
Proteobacteria	Betaproteobacteria	Burkholderiales	Burkholderiaceae	Cupriavidus	AODJ.161.91	Ascomycota	Dothideomycetes	Pleosporales	Pleosporaceae	Alternaria
Proteobacteria	Betaproteobacteria	Burkholderiales	Burkholderiaceae	Cupriavidus	AODJ.161.92	Ascomycota	Dothideomycetes	Pleosporales	Pleosporaceae	Alternaria
Proteobacteria	Betaproteobacteria	Burkholderiales	Burkholderiaceae	Cupriavidus	AODJ.161.93	Ascomycota	Dothideomycetes	Pleosporales	Pleosporaceae	Alternaria
Proteobacteria	Betaproteobacteria	Burkholderiales	Burkholderiaceae	Cupriavidus	AODJ.161.95	Ascomycota	Eurotiomycetes	Eurotiales	Aspergillaceae	Aspergillus
Proteobacteria	Betaproteobacteria	Burkholderiales	Burkholderiaceae	Cupriavidus	AODJ.161.99	Ascomycota	Leotiomycetes	Helotiales	Sclerotiniaceae	Botrytis
Proteobacteria	Betaproteobacteria	Burkholderiales	Burkholderiaceae	Cupriavidus	AODJ.161.104	Basidiomycota	Agaricomycetes	Agaricales	Psathyrellaceae	Coprinellus
Proteobacteria	Betaproteobacteria	Burkholderiales	Burkholderiaceae	Cupriavidus	AODJ.161.111	Basidiomycota	Agaricomycetes	Hymenochaetales	Hymenochaetaceae	Fomitiporia
Proteobacteria	Betaproteobacteria	Burkholderiales	Burkholderiaceae	Cupriavidus	AODJ.161.120	Basidiomycota	Agaricomycetes	Boletales	Gyrodontaceae	Gyrodon
Proteobacteria	Betaproteobacteria	Burkholderiales	Burkholderiaceae	Cupriavidus	AODJ.161.13	Basidiomycota	Agaricomycetes	Agaricales	Bolbitiaceae	Agrocybe
Proteobacteria	Betaproteobacteria	Burkholderiales	Burkholderiaceae	Cupriavidus	AODJ.161.133	Basidiomycota	Agaricomycetes	Polyporales	Laetiporaceae	Laetiporus
Proteobacteria	Betaproteobacteria	Burkholderiales	Burkholderiaceae	Cupriavidus	AODJ.161.15	Basidiomycota	Agaricomycetes	Agaricales	NA	Infundibulicybe
Proteobacteria	Betaproteobacteria	Burkholderiales	Burkholderiaceae	Cupriavidus	AODJ.161.151	Basidiomycota	Agaricomycetes	Polyporales	Polyporaceae	Trametes
Proteobacteria	Betaproteobacteria	Burkholderiales	Burkholderiaceae	Cupriavidus	AODJ.161.16	Basidiomycota	Agaricomycetes	Agaricales	Agaricaceae	Coprinus
Proteobacteria	Betaproteobacteria	Burkholderiales	Burkholderiaceae	Cupriavidus	AODJ.161.31	Basidiomycota	Agaricomycetes	Polyporales	Polyporaceae	Ganoderma
Proteobacteria	Betaproteobacteria	Burkholderiales	Burkholderiaceae	Cupriavidus	AODJ.161.46	Basidiomycota	Agaricomycetes	Agaricales	Tricholomataceae	Lepista
Proteobacteria	Betaproteobacteria	Burkholderiales	Burkholderiaceae	Cupriavidus	AODJ.161.59	Basidiomycota	Agaricomycetes	Agaricales	Pleurotaceae	Pleurotus
Proteobacteria	Betaproteobacteria	Burkholderiales	Burkholderiaceae	Cupriavidus	AODJ.161.61	Basidiomycota	Agaricomycetes	Agaricales	Pleurotaceae	Pleurotus
Proteobacteria	Betaproteobacteria	Burkholderiales	Burkholderiaceae	Cupriavidus	AODJ.161.62	Basidiomycota	Agaricomycetes	Polyporales	Polyporaceae	Trametes
Proteobacteria	Betaproteobacteria	Burkholderiales	Burkholderiaceae	Cupriavidus	AODJ.161.65	Basidiomycota	Agaricomycetes	Polyporales	Polyporaceae	Trametes
Proteobacteria	Betaproteobacteria	Burkholderiales	Burkholderiaceae	Cupriavidus	AODJ.161.70	Basidiomycota	Agaricomycetes	Polyporales	Polyporaceae	Polyporus
Proteobacteria	Betaproteobacteria	Burkholderiales	Burkholderiaceae	Cupriavidus	AODJ.161.73	Basidiomycota	Agaricomycetes	Boletales	Rhizopogonaceae	Rhizopogon
Proteobacteria	Betaproteobacteria	Burkholderiales	Burkholderiaceae	Cupriavidus	AODJ.161.74	Basidiomycota	Agaricomycetes	Boletales	Rhizopogonaceae	Rhizopogon
Proteobacteria	Betaproteobacteria	Burkholderiales	Burkholderiaceae	Cupriavidus	AODJ.161.81	Basidiomycota	Agaricomycetes	Russulales	Stereaceae	Stereum
Proteobacteria	Betaproteobacteria	Burkholderiales	Burkholderiaceae	Cupriavidus	AODJ.161.98	Basidiomycota	Agaricomycetes	Agaricales	Cortinariaceae	Hebeloma
Proteobacteria	Betaproteobacteria	Burkholderiales	Burkholderiaceae	Cupriavidus	AODJ.161.87	Mucoromycota	Mucoromycetes	Mucorales	Mucoraceae	Mucor
Actinobacteria	Actinobacteria	Micrococcales	Microbacteriaceae	Curtobacterium	AODJ.161.101	Ascomycota	Dothideomycetes	Pleosporales	Pleosporaceae	Alternaria
Actinobacteria	Actinobacteria	Micrococcales	Microbacteriaceae	Curtobacterium	AODJ.161.105	Ascomycota	Sordariomycetes	Diaporthales	Schizoparmaceae	Coniella
Actinobacteria	Actinobacteria	Micrococcales	Microbacteriaceae	Curtobacterium	AODJ.161.114	Ascomycota	Sordariomycetes	Hypocreales	Nectriaceae	Fusarium
Actinobacteria	Actinobacteria	Micrococcales	Microbacteriaceae	Curtobacterium	AODJ.161.116	Ascomycota	Sordariomycetes	Hypocreales	Nectriaceae	Fusarium
Actinobacteria	Actinobacteria	Micrococcales	Microbacteriaceae	Curtobacterium	AODJ.161.118	Ascomycota	Sordariomycetes	Magnaporthales	Magnaporthaceae	Gaeumannomyces
Actinobacteria	Actinobacteria	Micrococcales	Microbacteriaceae	Curtobacterium	AODJ.161.122	Ascomycota	Pezizomycetes	Pezizales	Morchellaceae	Morchella
Actinobacteria	Actinobacteria	Micrococcales	Microbacteriaceae	Curtobacterium	AODJ.161.132	Ascomycota	Sordariomycetes	Sordariales	Sordariaceae	Sordaria
Actinobacteria	Actinobacteria	Micrococcales	Microbacteriaceae	Curtobacterium	AODJ.161.137	Ascomycota	Sordariomycetes	Hypocreales	Cordycipitaceae	Beauveria
Actinobacteria	Actinobacteria	Micrococcales	Microbacteriaceae	Curtobacterium	AODJ.161.152	Ascomycota	Sordariomycetes	Hypocreales	Hypocreaceae	Trichoderma
Actinobacteria	Actinobacteria	Micrococcales	Microbacteriaceae	Curtobacterium	AODJ.161.27	Ascomycota	Sordariomycetes	Hypocreales	Cordycipitaceae	Beauveria
Actinobacteria	Actinobacteria	Micrococcales	Microbacteriaceae	Curtobacterium	AODJ.161.64	Ascomycota	Sordariomycetes	Glomerellales	Plectosphaerellaceae	Verticillium
Actinobacteria	Actinobacteria	Micrococcales	Microbacteriaceae	Curtobacterium	AODJ.161.80	Ascomycota	Sordariomycetes	Hypocreales	NA	Calcarisporium
Actinobacteria	Actinobacteria	Micrococcales	Microbacteriaceae	Curtobacterium	AODJ.161.93	Ascomycota	Dothideomycetes	Pleosporales	Pleosporaceae	Alternaria
Actinobacteria	Actinobacteria	Micrococcales	Microbacteriaceae	Curtobacterium	AODJ.161.95	Ascomycota	Eurotiomycetes	Eurotiales	Aspergillaceae	Aspergillus
Actinobacteria	Actinobacteria	Micrococcales	Microbacteriaceae	Curtobacterium	AODJ.161.110	Basidiomycota	Agaricomycetes	Hymenochaetales	Hymenochaetaceae	Fomitiporia
Actinobacteria	Actinobacteria	Micrococcales	Microbacteriaceae	Curtobacterium	AODJ.161.120	Basidiomycota	Agaricomycetes	Boletales	Gyrodontaceae	Gyrodon
Actinobacteria	Actinobacteria	Micrococcales	Microbacteriaceae	Curtobacterium	AODJ.161.121	Basidiomycota	Agaricomycetes	Agaricales	Tricholomataceae	Laccaria
Actinobacteria	Actinobacteria	Micrococcales	Microbacteriaceae	Curtobacterium	AODJ.161.20	Basidiomycota	Agaricomycetes	Polyporales	Polyporaceae	Ganoderma
Actinobacteria	Actinobacteria	Micrococcales	Microbacteriaceae	Curtobacterium	AODJ.161.61	Basidiomycota	Agaricomycetes	Agaricales	Pleurotaceae	Pleurotus
Actinobacteria	Actinobacteria	Micrococcales	Microbacteriaceae	Curtobacterium	AODJ.161.73	Basidiomycota	Agaricomycetes	Boletales	Rhizopogonaceae	Rhizopogon
Actinobacteria	Actinobacteria	Micrococcales	Microbacteriaceae	Curtobacterium	AODJ.161.74	Basidiomycota	Agaricomycetes	Boletales	Rhizopogonaceae	Rhizopogon
Actinobacteria	Actinobacteria	Micrococcales	Microbacteriaceae	Curtobacterium	AODJ.161.77	Basidiomycota	Agaricomycetes	Agaricales	Pleurotaceae	Pleurotus
Actinobacteria	Actinobacteria	Micrococcales	Microbacteriaceae	Curtobacterium	AODJ.161.82	Basidiomycota	Agaricomycetes	Agaricales	Strophariaceae	Stropharia
Actinobacteria	Actinobacteria	Micrococcales	Microbacteriaceae	Curtobacterium	AODJ.161.84	Basidiomycota	Agaricomycetes	Boletales	Gyrodontaceae	Gyrodon
Actinobacteria	Actinobacteria	Micrococcales	Microbacteriaceae	Curtobacterium	AODJ.161.106	Zoopagomycota	Entomophthoromycetes	Entomophthorales	Ancylistaceae	Conidiobolus
Proteobacteria	Betaproteobacteria	Burkholderiales	Comamonadaceae	Curvibacter	AODJ.161.70	Basidiomycota	Agaricomycetes	Polyporales	Polyporaceae	Polyporus
Actinobacteria	Actinobacteria	Propionibacteriales	Propionibacteriaceae	Cutibacterium	AODJ.161.100	Ascomycota	Sordariomycetes	Sordariales	Chaetomiaceae	Chaetomium
Actinobacteria	Actinobacteria	Propionibacteriales	Propionibacteriaceae	Cutibacterium	AODJ.161.101	Ascomycota	Dothideomycetes	Pleosporales	Pleosporaceae	Alternaria
Actinobacteria	Actinobacteria	Propionibacteriales	Propionibacteriaceae	Cutibacterium	AODJ.161.102	Ascomycota	Sordariomycetes	Diaporthales	Schizoparmaceae	Coniella
Actinobacteria	Actinobacteria	Propionibacteriales	Propionibacteriaceae	Cutibacterium	AODJ.161.103	Ascomycota	Sordariomycetes	Diaporthales	Schizoparmaceae	Coniella
Actinobacteria	Actinobacteria	Propionibacteriales	Propionibacteriaceae	Cutibacterium	AODJ.161.105	Ascomycota	Sordariomycetes	Diaporthales	Schizoparmaceae	Coniella
Actinobacteria	Actinobacteria	Propionibacteriales	Propionibacteriaceae	Cutibacterium	AODJ.161.107	Ascomycota	Dothideomycetes	Pleosporales	Didymellaceae	Epicoccum
Actinobacteria	Actinobacteria	Propionibacteriales	Propionibacteriaceae	Cutibacterium	AODJ.161.112	Ascomycota	Sordariomycetes	Hypocreales	Nectriaceae	Fusarium
Actinobacteria	Actinobacteria	Propionibacteriales	Propionibacteriaceae	Cutibacterium	AODJ.161.113	Ascomycota	Sordariomycetes	Hypocreales	Nectriaceae	Fusarium
Actinobacteria	Actinobacteria	Propionibacteriales	Propionibacteriaceae	Cutibacterium	AODJ.161.114	Ascomycota	Sordariomycetes	Hypocreales	Nectriaceae	Fusarium
Actinobacteria	Actinobacteria	Propionibacteriales	Propionibacteriaceae	Cutibacterium	AODJ.161.115	Ascomycota	Sordariomycetes	Hypocreales	Nectriaceae	Fusarium
Actinobacteria	Actinobacteria	Propionibacteriales	Propionibacteriaceae	Cutibacterium	AODJ.161.116	Ascomycota	Sordariomycetes	Hypocreales	Nectriaceae	Fusarium
Actinobacteria	Actinobacteria	Propionibacteriales	Propionibacteriaceae	Cutibacterium	AODJ.161.117	Ascomycota	Sordariomycetes	Magnaporthales	Magnaporthaceae	Gaeumannomyces
Actinobacteria	Actinobacteria	Propionibacteriales	Propionibacteriaceae	Cutibacterium	AODJ.161.118	Ascomycota	Sordariomycetes	Magnaporthales	Magnaporthaceae	Gaeumannomyces
Actinobacteria	Actinobacteria	Propionibacteriales	Propionibacteriaceae	Cutibacterium	AODJ.161.122	Ascomycota	Pezizomycetes	Pezizales	Morchellaceae	Morchella
Actinobacteria	Actinobacteria	Propionibacteriales	Propionibacteriaceae	Cutibacterium	AODJ.161.124	Ascomycota	Eurotiomycetes	Eurotiales	Aspergillaceae	Penicillium
Actinobacteria	Actinobacteria	Propionibacteriales	Propionibacteriaceae	Cutibacterium	AODJ.161.125	Ascomycota	Eurotiomycetes	Eurotiales	Aspergillaceae	Penicillium
Actinobacteria	Actinobacteria	Propionibacteriales	Propionibacteriaceae	Cutibacterium	AODJ.161.126	Ascomycota	Eurotiomycetes	Eurotiales	Aspergillaceae	Penicillium
Actinobacteria	Actinobacteria	Propionibacteriales	Propionibacteriaceae	Cutibacterium	AODJ.161.127	Ascomycota	Eurotiomycetes	Eurotiales	Aspergillaceae	Penicillium
Actinobacteria	Actinobacteria	Propionibacteriales	Propionibacteriaceae	Cutibacterium	AODJ.161.128	Ascomycota	Eurotiomycetes	Eurotiales	Aspergillaceae	Penicillium
Actinobacteria	Actinobacteria	Propionibacteriales	Propionibacteriaceae	Cutibacterium	AODJ.161.129	Ascomycota	Sordariomycetes	Togniniales	Togniniaceae	Phaeoacremonium
Actinobacteria	Actinobacteria	Propionibacteriales	Propionibacteriaceae	Cutibacterium	AODJ.161.130	Ascomycota	Sordariomycetes	Togniniales	Togniniaceae	Phaeoacremonium
Actinobacteria	Actinobacteria	Propionibacteriales	Propionibacteriaceae	Cutibacterium	AODJ.161.131	Ascomycota	Schizosaccharomycetes	Schizosaccharomycetales	Schizosaccharomycetaceae	Schizosaccharomyces
Actinobacteria	Actinobacteria	Propionibacteriales	Propionibacteriaceae	Cutibacterium	AODJ.161.132	Ascomycota	Sordariomycetes	Sordariales	Sordariaceae	Sordaria
Actinobacteria	Actinobacteria	Propionibacteriales	Propionibacteriaceae	Cutibacterium	AODJ.161.134	Ascomycota	Sordariomycetes	Hypocreales	Ophiocordycipitaceae	Purpureocillium
Actinobacteria	Actinobacteria	Propionibacteriales	Propionibacteriaceae	Cutibacterium	AODJ.161.135	Ascomycota	Dothideomycetes	Pleosporales	Didymellaceae	Epicoccum
Actinobacteria	Actinobacteria	Propionibacteriales	Propionibacteriaceae	Cutibacterium	AODJ.161.136	Ascomycota	Sordariomycetes	Xylariales	Sporocadaceae	Truncatella
Actinobacteria	Actinobacteria	Propionibacteriales	Propionibacteriaceae	Cutibacterium	AODJ.161.137	Ascomycota	Sordariomycetes	Hypocreales	Cordycipitaceae	Beauveria
Actinobacteria	Actinobacteria	Propionibacteriales	Propionibacteriaceae	Cutibacterium	AODJ.161.138	Ascomycota	Sordariomycetes	Hypocreales	Cordycipitaceae	Beauveria
Actinobacteria	Actinobacteria	Propionibacteriales	Propionibacteriaceae	Cutibacterium	AODJ.161.149	Ascomycota	Sordariomycetes	Hypocreales	NA	Acremonium
Actinobacteria	Actinobacteria	Propionibacteriales	Propionibacteriaceae	Cutibacterium	AODJ.161.152	Ascomycota	Sordariomycetes	Hypocreales	Hypocreaceae	Trichoderma
Actinobacteria	Actinobacteria	Propionibacteriales	Propionibacteriaceae	Cutibacterium	AODJ.161.18	Basidiomycota	Agaricomycetes	Agaricales	Strophariaceae	Kuehneromyces
Actinobacteria	Actinobacteria	Propionibacteriales	Propionibacteriaceae	Cutibacterium	AODJ.161.19	Ascomycota	Sordariomycetes	Hypocreales	Ophiocordycipitaceae	Tolypocladium
Actinobacteria	Actinobacteria	Propionibacteriales	Propionibacteriaceae	Cutibacterium	AODJ.161.23	Ascomycota	Sordariomycetes	Hypocreales	Cordycipitaceae	Beauveria
Actinobacteria	Actinobacteria	Propionibacteriales	Propionibacteriaceae	Cutibacterium	AODJ.161.25	Ascomycota	Sordariomycetes	Hypocreales	Cordycipitaceae	Beauveria
Actinobacteria	Actinobacteria	Propionibacteriales	Propionibacteriaceae	Cutibacterium	AODJ.161.27	Ascomycota	Sordariomycetes	Hypocreales	Cordycipitaceae	Beauveria
Actinobacteria	Actinobacteria	Propionibacteriales	Propionibacteriaceae	Cutibacterium	AODJ.161.28	Ascomycota	Sordariomycetes	Hypocreales	Cordycipitaceae	Beauveria
Actinobacteria	Actinobacteria	Propionibacteriales	Propionibacteriaceae	Cutibacterium	AODJ.161.38	Ascomycota	Sordariomycetes	Hypocreales	Hypocreaceae	Trichoderma
Actinobacteria	Actinobacteria	Propionibacteriales	Propionibacteriaceae	Cutibacterium	AODJ.161.63	Ascomycota	Sordariomycetes	Hypocreales	Hypocreaceae	Trichoderma
Actinobacteria	Actinobacteria	Propionibacteriales	Propionibacteriaceae	Cutibacterium	AODJ.161.64	Ascomycota	Sordariomycetes	Glomerellales	Plectosphaerellaceae	Verticillium
Actinobacteria	Actinobacteria	Propionibacteriales	Propionibacteriaceae	Cutibacterium	AODJ.161.68	Ascomycota	Eurotiomycetes	Phaeomoniellales	Phaeomoniellaceae	Phaeomoniella
Actinobacteria	Actinobacteria	Propionibacteriales	Propionibacteriaceae	Cutibacterium	AODJ.161.80	Ascomycota	Sordariomycetes	Hypocreales	NA	Calcarisporium
Actinobacteria	Actinobacteria	Propionibacteriales	Propionibacteriaceae	Cutibacterium	AODJ.161.85	Ascomycota	Sordariomycetes	Hypocreales	Hypocreaceae	Trichoderma
Actinobacteria	Actinobacteria	Propionibacteriales	Propionibacteriaceae	Cutibacterium	AODJ.161.86	Basidiomycota	Agaricomycetes	Agaricales	Psathyrellaceae	Psathyrella
Actinobacteria	Actinobacteria	Propionibacteriales	Propionibacteriaceae	Cutibacterium	AODJ.161.88	Ascomycota	Dothideomycetes	Pleosporales	Pleosporaceae	Alternaria
Actinobacteria	Actinobacteria	Propionibacteriales	Propionibacteriaceae	Cutibacterium	AODJ.161.90	Ascomycota	Pezizomycetes	Pezizales	Morchellaceae	Morchella
Actinobacteria	Actinobacteria	Propionibacteriales	Propionibacteriaceae	Cutibacterium	AODJ.161.91	Ascomycota	Dothideomycetes	Pleosporales	Pleosporaceae	Alternaria
Actinobacteria	Actinobacteria	Propionibacteriales	Propionibacteriaceae	Cutibacterium	AODJ.161.92	Ascomycota	Dothideomycetes	Pleosporales	Pleosporaceae	Alternaria
Actinobacteria	Actinobacteria	Propionibacteriales	Propionibacteriaceae	Cutibacterium	AODJ.161.93	Ascomycota	Dothideomycetes	Pleosporales	Pleosporaceae	Alternaria
Actinobacteria	Actinobacteria	Propionibacteriales	Propionibacteriaceae	Cutibacterium	AODJ.161.94	Ascomycota	Eurotiomycetes	Eurotiales	Aspergillaceae	Aspergillus
Actinobacteria	Actinobacteria	Propionibacteriales	Propionibacteriaceae	Cutibacterium	AODJ.161.95	Ascomycota	Eurotiomycetes	Eurotiales	Aspergillaceae	Aspergillus
Actinobacteria	Actinobacteria	Propionibacteriales	Propionibacteriaceae	Cutibacterium	AODJ.161.96	Ascomycota	Eurotiomycetes	Eurotiales	Aspergillaceae	Aspergillus
Actinobacteria	Actinobacteria	Propionibacteriales	Propionibacteriaceae	Cutibacterium	AODJ.161.99	Ascomycota	Leotiomycetes	Helotiales	Sclerotiniaceae	Botrytis
Actinobacteria	Actinobacteria	Propionibacteriales	Propionibacteriaceae	Cutibacterium	AODJ.161.104	Basidiomycota	Agaricomycetes	Agaricales	Psathyrellaceae	Coprinellus
Actinobacteria	Actinobacteria	Propionibacteriales	Propionibacteriaceae	Cutibacterium	AODJ.161.110	Basidiomycota	Agaricomycetes	Hymenochaetales	Hymenochaetaceae	Fomitiporia
Actinobacteria	Actinobacteria	Propionibacteriales	Propionibacteriaceae	Cutibacterium	AODJ.161.111	Basidiomycota	Agaricomycetes	Hymenochaetales	Hymenochaetaceae	Fomitiporia
Actinobacteria	Actinobacteria	Propionibacteriales	Propionibacteriaceae	Cutibacterium	AODJ.161.120	Basidiomycota	Agaricomycetes	Boletales	Gyrodontaceae	Gyrodon
Actinobacteria	Actinobacteria	Propionibacteriales	Propionibacteriaceae	Cutibacterium	AODJ.161.121	Basidiomycota	Agaricomycetes	Agaricales	Tricholomataceae	Laccaria
Actinobacteria	Actinobacteria	Propionibacteriales	Propionibacteriaceae	Cutibacterium	AODJ.161.13	Basidiomycota	Agaricomycetes	Agaricales	Bolbitiaceae	Agrocybe
Actinobacteria	Actinobacteria	Propionibacteriales	Propionibacteriaceae	Cutibacterium	AODJ.161.133	Basidiomycota	Agaricomycetes	Polyporales	Laetiporaceae	Laetiporus
Actinobacteria	Actinobacteria	Propionibacteriales	Propionibacteriaceae	Cutibacterium	AODJ.161.139	Basidiomycota	Agaricomycetes	Agaricales	Physalacriaceae	Armillaria
Actinobacteria	Actinobacteria	Propionibacteriales	Propionibacteriaceae	Cutibacterium	AODJ.161.14	Basidiomycota	Agaricomycetes	Agaricales	Fistulinaceae	Fistulina
Actinobacteria	Actinobacteria	Propionibacteriales	Propionibacteriaceae	Cutibacterium	AODJ.161.140	Basidiomycota	Agaricomycetes	Polyporales	Polyporaceae	Ganoderma
Actinobacteria	Actinobacteria	Propionibacteriales	Propionibacteriaceae	Cutibacterium	AODJ.161.141	Basidiomycota	Agaricomycetes	Polyporales	Polyporaceae	Ganoderma
Actinobacteria	Actinobacteria	Propionibacteriales	Propionibacteriaceae	Cutibacterium	AODJ.161.142	Basidiomycota	Agaricomycetes	Agaricales	Omphalotaceae	Omphalotus
Actinobacteria	Actinobacteria	Propionibacteriales	Propionibacteriaceae	Cutibacterium	AODJ.161.144	Basidiomycota	Agaricomycetes	Agaricales	Tricholomataceae	Lepista
Actinobacteria	Actinobacteria	Propionibacteriales	Propionibacteriaceae	Cutibacterium	AODJ.161.145	Basidiomycota	Agaricomycetes	Agaricales	Marasmiaceae	Marasmius
Actinobacteria	Actinobacteria	Propionibacteriales	Propionibacteriaceae	Cutibacterium	AODJ.161.146	Basidiomycota	Agaricomycetes	Agaricales	Mycenaceae	Panellus
[truncated: 5,830 more rows]
