# Supplementary material for: Widespread bacterial diversity within the bacteriome of fungi
Source: Commun Biol. 2021 Oct 7;4:1168. doi: 10.1038/s42003-021-02693-y (PMC8497576; doi:10.1038/s42003-021-02693-y)
Supplement: Supplementary file 11 — Supplementary Data 7 [file 42003_2021_2693_MOESM11_ESM.txt]

Name	Publication	JGI_ID	FTP	SRA_ID	Sequencing_technology
Agaricus bisporus var. burnettii JB137-S8	Morin E et al., 2012	Agabi_varbur_1	ftp://ftp-trace.ncbi.nlm.nih.gov/sra/sra-instant/reads/ByRun/sra/SRR/SRR087/SRR087749/SRR087749.sra	SRR087749	454
Agaricus bisporus var. burnettii JB137-S8	Morin E et al., 2012	Agabi_varbur_1	ftp://ftp-trace.ncbi.nlm.nih.gov/sra/sra-instant/reads/ByRun/sra/SRR/SRR087/SRR087750/SRR087750.sra	SRR087750	454
Agaricus bisporus var. burnettii JB137-S8	Morin E et al., 2012	Agabi_varbur_1	ftp://ftp-trace.ncbi.nlm.nih.gov/sra/sra-instant/reads/ByRun/sra/SRR/SRR087/SRR087751/SRR087751.sra	SRR087751	454
Agaricus bisporus var. burnettii JB137-S8	Morin E et al., 2012	Agabi_varbur_1	ftp://ftp-trace.ncbi.nlm.nih.gov/sra/sra-instant/reads/ByRun/sra/SRR/SRR087/SRR087752/SRR087752.sra	SRR087752	454
Agaricus bisporus var. burnettii JB137-S8	Morin E et al., 2012	Agabi_varbur_1	ftp://ftp-trace.ncbi.nlm.nih.gov/sra/sra-instant/reads/ByRun/sra/SRR/SRR392/SRR3924515/SRR3924515.sra	SRR3924515	Illumina
Agaricus bisporus var. burnettii JB137-S8	Morin E et al., 2012	Agabi_varbur_1	ftp://ftp-trace.ncbi.nlm.nih.gov/sra/sra-instant/reads/ByRun/sra/SRR/SRR392/SRR3924516/SRR3924516.sra	SRR3924516	Illumina
Agaricus bisporus var. burnettii JB137-S8	Morin E et al., 2012	Agabi_varbur_1	ftp://ftp-trace.ncbi.nlm.nih.gov/sra/sra-instant/reads/ByRun/sra/SRR/SRR392/SRR3924517/SRR3924517.sra	SRR3924517	Illumina
Agaricus bisporus var. burnettii JB137-S8	Morin E et al., 2012	Agabi_varbur_1	ftp://ftp-trace.ncbi.nlm.nih.gov/sra/sra-instant/reads/ByRun/sra/SRR/SRR392/SRR3924518/SRR3924518.sra	SRR3924518	Illumina
Agaricus bisporus var. burnettii JB137-S8	Morin E et al., 2012	Agabi_varbur_1	ftp://ftp-trace.ncbi.nlm.nih.gov/sra/sra-instant/reads/ByRun/sra/SRR/SRR392/SRR3924519/SRR3924519.sra	SRR3924519	Illumina
Agaricus bisporus var. burnettii JB137-S8	Morin E et al., 2012	Agabi_varbur_1	ftp://ftp-trace.ncbi.nlm.nih.gov/sra/sra-instant/reads/ByRun/sra/SRR/SRR392/SRR3924520/SRR3924520.sra	SRR3924520	Illumina
Agaricus bisporus var. burnettii JB137-S8	Morin E et al., 2012	Agabi_varbur_1	ftp://ftp-trace.ncbi.nlm.nih.gov/sra/sra-instant/reads/ByRun/sra/SRR/SRR392/SRR3924521/SRR3924521.sra	SRR3924521	Illumina
Agaricus bisporus var. burnettii JB137-S8	Morin E et al., 2012	Agabi_varbur_1	ftp://ftp-trace.ncbi.nlm.nih.gov/sra/sra-instant/reads/ByRun/sra/SRR/SRR392/SRR3924522/SRR3924522.sra	SRR3924522	Illumina
Agaricus bisporus var. burnettii JB137-S8	Morin E et al., 2012	Agabi_varbur_1	ftp://ftp-trace.ncbi.nlm.nih.gov/sra/sra-instant/reads/ByRun/sra/SRR/SRR392/SRR3924523/SRR3924523.sra	SRR3924523	Illumina
Agaricus bisporus var. burnettii JB137-S8	Morin E et al., 2012	Agabi_varbur_1	ftp://ftp-trace.ncbi.nlm.nih.gov/sra/sra-instant/reads/ByRun/sra/SRR/SRR392/SRR3924524/SRR3924524.sra	SRR3924524	Illumina
Agaricus bisporus var. burnettii JB137-S8	Morin E et al., 2012	Agabi_varbur_1	ftp://ftp-trace.ncbi.nlm.nih.gov/sra/sra-instant/reads/ByRun/sra/SRR/SRR392/SRR3924525/SRR3924525.sra	SRR3924525	Illumina
Agaricus bisporus var. burnettii JB137-S8	Morin E et al., 2012	Agabi_varbur_1	ftp://ftp-trace.ncbi.nlm.nih.gov/sra/sra-instant/reads/ByRun/sra/SRR/SRR392/SRR3924526/SRR3924526.sra	SRR3924526	Illumina
Agaricus bisporus var. burnettii JB137-S8	Morin E et al., 2012	Agabi_varbur_1	ftp://ftp-trace.ncbi.nlm.nih.gov/sra/sra-instant/reads/ByRun/sra/SRR/SRR392/SRR3924527/SRR3924527.sra	SRR3924527	Illumina
Agaricus bisporus var. burnettii JB137-S8	Morin E et al., 2012	Agabi_varbur_1	ftp://ftp-trace.ncbi.nlm.nih.gov/sra/sra-instant/reads/ByRun/sra/SRR/SRR392/SRR3924528/SRR3924528.sra	SRR3924528	Illumina
Agaricus bisporus var. burnettii JB137-S8	Morin E et al., 2012	Agabi_varbur_1	ftp://ftp-trace.ncbi.nlm.nih.gov/sra/sra-instant/reads/ByRun/sra/SRR/SRR392/SRR3924529/SRR3924529.sra	SRR3924529	Illumina
Agaricus bisporus var. burnettii JB137-S8	Morin E et al., 2012	Agabi_varbur_1	ftp://ftp-trace.ncbi.nlm.nih.gov/sra/sra-instant/reads/ByRun/sra/SRR/SRR392/SRR3924530/SRR3924530.sra	SRR3924530	Illumina
Allomyces macrogynus ATCC 38327		Allma1	ftp://ftp-trace.ncbi.nlm.nih.gov/sra/sra-instant/reads/ByRun/sra/SRR/SRR343/SRR343040/SRR343040.sra	SRR343040	Illumina
Allomyces macrogynus ATCC 38327		Allma1	ftp://ftp-trace.ncbi.nlm.nih.gov/sra/sra-instant/reads/ByRun/sra/SRR/SRR343/SRR343041/SRR343041.sra	SRR343041	Illumina
Allomyces macrogynus ATCC 38327		Allma1	ftp://ftp-trace.ncbi.nlm.nih.gov/sra/sra-instant/reads/ByRun/sra/SRR/SRR343/SRR343045/SRR343045.sra	SRR343045	Illumina
Allomyces macrogynus ATCC 38327		Allma1	ftp://ftp-trace.ncbi.nlm.nih.gov/sra/sra-instant/reads/ByRun/sra/SRR/SRR343/SRR343046/SRR343046.sra	SRR343046	Illumina
Allomyces macrogynus ATCC 38327		Allma1	ftp://ftp-trace.ncbi.nlm.nih.gov/sra/sra-instant/reads/ByRun/sra/SRR/SRR343/SRR343050/SRR343050.sra	SRR343050	Illumina
Allomyces macrogynus ATCC 38327		Allma1	ftp://ftp-trace.ncbi.nlm.nih.gov/sra/sra-instant/reads/ByRun/sra/SRR/SRR343/SRR343056/SRR343056.sra	SRR343056	Illumina
Amanita muscaria Koide v1.0	Kohler A et al., 2015	Amamu1	ftp://ftp-trace.ncbi.nlm.nih.gov/sra/sra-instant/reads/ByRun/sra/SRR/SRR392/SRR3928001/SRR3928001.sra	SRR3928001	Illumina
Amanita muscaria Koide v1.0	Kohler A et al., 2015	Amamu1	ftp://ftp-trace.ncbi.nlm.nih.gov/sra/sra-instant/reads/ByRun/sra/SRR/SRR392/SRR3928002/SRR3928002.sra	SRR3928002	Illumina
Amanita thiersii Skay4041 v1.0	Hess J et al., 2014	Amath1	ftp://ftp-trace.ncbi.nlm.nih.gov/sra/sra-instant/reads/ByRun/sra/SRR/SRR065/SRR065673/SRR065673.sra	SRR065673	Illumina
Amanita thiersii Skay4041 v1.0	Hess J et al., 2014	Amath1	ftp://ftp-trace.ncbi.nlm.nih.gov/sra/sra-instant/reads/ByRun/sra/SRR/SRR407/SRR407296/SRR407296.sra	SRR407296	454
Amanita thiersii Skay4041 v1.0	Hess J et al., 2014	Amath1	ftp://ftp-trace.ncbi.nlm.nih.gov/sra/sra-instant/reads/ByRun/sra/SRR/SRR407/SRR407297/SRR407297.sra	SRR407297	454
Amanita thiersii Skay4041 v1.0	Hess J et al., 2014	Amath1	ftp://ftp-trace.ncbi.nlm.nih.gov/sra/sra-instant/reads/ByRun/sra/SRR/SRR407/SRR407298/SRR407298.sra	SRR407298	454
Amanita thiersii Skay4041 v1.0	Hess J et al., 2014	Amath1	ftp://ftp-trace.ncbi.nlm.nih.gov/sra/sra-instant/reads/ByRun/sra/SRR/SRR407/SRR407299/SRR407299.sra	SRR407299	454
Amanita thiersii Skay4041 v1.0	Hess J et al., 2014	Amath1	ftp://ftp-trace.ncbi.nlm.nih.gov/sra/sra-instant/reads/ByRun/sra/SRR/SRR407/SRR407300/SRR407300.sra	SRR407300	454
Amanita thiersii Skay4041 v1.0	Hess J et al., 2014	Amath1	ftp://ftp-trace.ncbi.nlm.nih.gov/sra/sra-instant/reads/ByRun/sra/SRR/SRR407/SRR407301/SRR407301.sra	SRR407301	454
Amanita thiersii Skay4041 v1.0	Hess J et al., 2014	Amath1	ftp://ftp-trace.ncbi.nlm.nih.gov/sra/sra-instant/reads/ByRun/sra/SRR/SRR407/SRR407302/SRR407302.sra	SRR407302	454
Amanita thiersii Skay4041 v1.0	Hess J et al., 2014	Amath1	ftp://ftp-trace.ncbi.nlm.nih.gov/sra/sra-instant/reads/ByRun/sra/SRR/SRR407/SRR407303/SRR407303.sra	SRR407303	454
Amanita thiersii Skay4041 v1.0	Hess J et al., 2014	Amath1	ftp://ftp-trace.ncbi.nlm.nih.gov/sra/sra-instant/reads/ByRun/sra/SRR/SRR392/SRR3927052/SRR3927052.sra	SRR3927052	Illumina
Amanita thiersii Skay4041 v1.0	Hess J et al., 2014	Amath1	ftp://ftp-trace.ncbi.nlm.nih.gov/sra/sra-instant/reads/ByRun/sra/SRR/SRR392/SRR3927053/SRR3927053.sra	SRR3927053	Illumina
Amniculicola lignicola CBS 123094 v1.0		Amnli1	ftp://ftp-trace.ncbi.nlm.nih.gov/sra/sra-instant/reads/ByRun/sra/SRR/SRR331/SRR3314127/SRR3314127.sra	SRR3314127	Illumina
Amniculicola lignicola CBS 123094 v1.0		Amnli1	ftp://ftp-trace.ncbi.nlm.nih.gov/sra/sra-instant/reads/ByRun/sra/SRR/SRR331/SRR3314128/SRR3314128.sra	SRR3314128	Illumina
Amniculicola lignicola CBS 123094 v1.0		Amnli1	ftp://ftp-trace.ncbi.nlm.nih.gov/sra/sra-instant/reads/ByRun/sra/SRR/SRR331/SRR3314129/SRR3314129.sra	SRR3314129	Illumina
Amorphotheca resinae v1.0	Martino E et al., 2018	Amore1	ftp://ftp-trace.ncbi.nlm.nih.gov/sra/sra-instant/reads/ByRun/sra/SRR/SRR407/SRR407550/SRR407550.sra	SRR407550	Illumina
Amorphotheca resinae v1.0	Martino E et al., 2018	Amore1	ftp://ftp-trace.ncbi.nlm.nih.gov/sra/sra-instant/reads/ByRun/sra/SRR/SRR407/SRR407561/SRR407561.sra	SRR407561	Illumina
Amorphotheca resinae v1.0	Martino E et al., 2018	Amore1	ftp://ftp-trace.ncbi.nlm.nih.gov/sra/sra-instant/reads/ByRun/sra/SRR/SRR407/SRR407551/SRR407551.sra	SRR407551	Illumina
Amorphotheca resinae v1.0	Martino E et al., 2018	Amore1	ftp://ftp-trace.ncbi.nlm.nih.gov/sra/sra-instant/reads/ByRun/sra/SRR/SRR407/SRR407557/SRR407557.sra	SRR407557	Illumina
Amorphotheca resinae v1.0	Martino E et al., 2018	Amore1	ftp://ftp-trace.ncbi.nlm.nih.gov/sra/sra-instant/reads/ByRun/sra/SRR/SRR407/SRR407555/SRR407555.sra	SRR407555	Illumina
Amorphotheca resinae v1.0	Martino E et al., 2018	Amore1	ftp://ftp-trace.ncbi.nlm.nih.gov/sra/sra-instant/reads/ByRun/sra/SRR/SRR407/SRR407560/SRR407560.sra	SRR407560	Illumina
Amorphotheca resinae v1.0	Martino E et al., 2018	Amore1	ftp://ftp-trace.ncbi.nlm.nih.gov/sra/sra-instant/reads/ByRun/sra/SRR/SRR407/SRR407556/SRR407556.sra	SRR407556	Illumina
Amorphotheca resinae v1.0	Martino E et al., 2018	Amore1	ftp://ftp-trace.ncbi.nlm.nih.gov/sra/sra-instant/reads/ByRun/sra/SRR/SRR407/SRR407554/SRR407554.sra	SRR407554	Illumina
Amorphotheca resinae v1.0	Martino E et al., 2018	Amore1	ftp://ftp-trace.ncbi.nlm.nih.gov/sra/sra-instant/reads/ByRun/sra/SRR/SRR407/SRR407553/SRR407553.sra	SRR407553	Illumina
Amorphotheca resinae v1.0	Martino E et al., 2018	Amore1	ftp://ftp-trace.ncbi.nlm.nih.gov/sra/sra-instant/reads/ByRun/sra/SRR/SRR407/SRR407552/SRR407552.sra	SRR407552	Illumina
Amorphotheca resinae v1.0	Martino E et al., 2018	Amore1	ftp://ftp-trace.ncbi.nlm.nih.gov/sra/sra-instant/reads/ByRun/sra/SRR/SRR407/SRR407562/SRR407562.sra	SRR407562	Illumina
Amorphotheca resinae v1.0	Martino E et al., 2018	Amore1	ftp://ftp-trace.ncbi.nlm.nih.gov/sra/sra-instant/reads/ByRun/sra/SRR/SRR407/SRR407558/SRR407558.sra	SRR407558	Illumina
Amorphotheca resinae v1.0	Martino E et al., 2018	Amore1	ftp://ftp-trace.ncbi.nlm.nih.gov/sra/sra-instant/reads/ByRun/sra/SRR/SRR407/SRR407559/SRR407559.sra	SRR407559	Illumina
Anaeromyces robustus v1.0	Haitjema CH et al., 2017	Anasp1	ftp://ftp-trace.ncbi.nlm.nih.gov/sra/sra-instant/reads/ByRun/sra/SRR/SRR394/SRR3948236/SRR3948236.sra	SRR3948236	Illumina
Anomoporia bombycina ATCC 64506 v1.0		Anobom1	ftp://ftp-trace.ncbi.nlm.nih.gov/sra/sra-instant/reads/ByRun/sra/SRR/SRR414/SRR4146439/SRR4146439.sra	SRR4146439	Illumina
Anomoporia bombycina ATCC 64506 v1.0		Anobom1	ftp://ftp-trace.ncbi.nlm.nih.gov/sra/sra-instant/reads/ByRun/sra/SRR/SRR414/SRR4146440/SRR4146440.sra	SRR4146440	Illumina
Anomoporia bombycina ATCC 64506 v1.0		Anobom1	ftp://ftp-trace.ncbi.nlm.nih.gov/sra/sra-instant/reads/ByRun/sra/SRR/SRR414/SRR4146441/SRR4146441.sra	SRR4146441	Illumina
Antrodia sinuosa LB1 v1.0		Antsi1	ftp://ftp-trace.ncbi.nlm.nih.gov/sra/sra-instant/reads/ByRun/sra/SRR/SRR896/SRR896152/SRR896152.sra	SRR896152	Illumina
Antrodia sinuosa LB1 v1.0		Antsi1	ftp://ftp-trace.ncbi.nlm.nih.gov/sra/sra-instant/reads/ByRun/sra/SRR/SRR180/SRR1800508/SRR1800508.sra	SRR1800508	Illumina
Aplosporella prunicola CBS 121.167 v1.0		Aplpr1	ftp://ftp-trace.ncbi.nlm.nih.gov/sra/sra-instant/reads/ByRun/sra/SRR/SRR891/SRR891370/SRR891370.sra	SRR891370	Illumina
Aplosporella prunicola CBS 121.167 v1.0		Aplpr1	ftp://ftp-trace.ncbi.nlm.nih.gov/sra/sra-instant/reads/ByRun/sra/SRR/SRR891/SRR891371/SRR891371.sra	SRR891371	Illumina
Aplosporella prunicola CBS 121.167 v1.0		Aplpr1	ftp://ftp-trace.ncbi.nlm.nih.gov/sra/sra-instant/reads/ByRun/sra/SRR/SRR892/SRR892530/SRR892530.sra	SRR892530	Illumina
Armillaria gallica 21-2 v1.0	Sipos G et al., 2017	Armga1	ftp://ftp-trace.ncbi.nlm.nih.gov/sra/sra-instant/reads/ByRun/sra/SRR/SRR406/SRR4063450/SRR4063450.sra	SRR4063450	Illumina
Artolenzites elegans CIRM-BRFM 1663 v1.0		Artel1	ftp://ftp-trace.ncbi.nlm.nih.gov/sra/sra-instant/reads/ByRun/sra/SRR/SRR158/SRR1587773/SRR1587773.sra	SRR1587773	Illumina
Artolenzites elegans CIRM-BRFM 1663 v1.0		Artel1	ftp://ftp-trace.ncbi.nlm.nih.gov/sra/sra-instant/reads/ByRun/sra/SRR/SRR158/SRR1587774/SRR1587774.sra	SRR1587774	Illumina
Ascodesmis nigricans CBS 389.68 v1.0		Ascni1	ftp://ftp-trace.ncbi.nlm.nih.gov/sra/sra-instant/reads/ByRun/sra/SRR/SRR406/SRR4063758/SRR4063758.sra	SRR4063758	Illumina
Ascodesmis nigricans CBS 389.68 v1.0		Ascni1	ftp://ftp-trace.ncbi.nlm.nih.gov/sra/sra-instant/reads/ByRun/sra/SRR/SRR406/SRR4063759/SRR4063759.sra	SRR4063759	Illumina
Ascoidea rubescens NRRL Y17699 v1.0	Riley R et al., 2016	Ascru1	ftp://ftp-trace.ncbi.nlm.nih.gov/sra/sra-instant/reads/ByRun/sra/SRR/SRR392/SRR3927536/SRR3927536.sra	SRR3927536	Illumina
Ascoidea rubescens NRRL Y17699 v1.0	Riley R et al., 2016	Ascru1	ftp://ftp-trace.ncbi.nlm.nih.gov/sra/sra-instant/reads/ByRun/sra/SRR/SRR392/SRR3927537/SRR3927537.sra	SRR3927537	Illumina
Ascoidea rubescens NRRL Y17699 v1.0	Riley R et al., 2016	Ascru1	ftp://ftp-trace.ncbi.nlm.nih.gov/sra/sra-instant/reads/ByRun/sra/SRR/SRR392/SRR3927538/SRR3927538.sra	SRR3927538	Illumina
Aspergillus aculeatus ATCC16872 v1.1	de Vries RP et al., 2017	Aspac1	ftp://ftp-trace.ncbi.nlm.nih.gov/sra/sra-instant/reads/ByRun/sra/SRR/SRR407/SRR407621/SRR407621.sra	SRR407621	454
Aspergillus aculeatus ATCC16872 v1.1	de Vries RP et al., 2017	Aspac1	ftp://ftp-trace.ncbi.nlm.nih.gov/sra/sra-instant/reads/ByRun/sra/SRR/SRR407/SRR407622/SRR407622.sra	SRR407622	454
Aspergillus aculeatus ATCC16872 v1.1	de Vries RP et al., 2017	Aspac1	ftp://ftp-trace.ncbi.nlm.nih.gov/sra/sra-instant/reads/ByRun/sra/SRR/SRR407/SRR407623/SRR407623.sra	SRR407623	454
Aspergillus aculeatinus CBS 121060 v1.0	Vesth TC et al., 2018	Aspacu1	ftp://ftp-trace.ncbi.nlm.nih.gov/sra/sra-instant/reads/ByRun/sra/SRR/SRR412/SRR4125637/SRR4125637.sra	SRR4125637	Illumina
Aspergillus brasiliensis v1.0	de Vries RP et al., 2017	Aspbr1	ftp://ftp-trace.ncbi.nlm.nih.gov/sra/sra-instant/reads/ByRun/sra/SRR/SRR097/SRR097461/SRR097461.sra	SRR097461	Illumina
Aspergillus brasiliensis v1.0	de Vries RP et al., 2017	Aspbr1	ftp://ftp-trace.ncbi.nlm.nih.gov/sra/sra-instant/reads/ByRun/sra/SRR/SRR097/SRR097460/SRR097460.sra	SRR097460	Illumina
Aspergillus brasiliensis v1.0	de Vries RP et al., 2017	Aspbr1	ftp://ftp-trace.ncbi.nlm.nih.gov/sra/sra-instant/reads/ByRun/sra/SRR/SRR363/SRR363443/SRR363443.sra	SRR363443	454
Aspergillus brasiliensis v1.0	de Vries RP et al., 2017	Aspbr1	ftp://ftp-trace.ncbi.nlm.nih.gov/sra/sra-instant/reads/ByRun/sra/SRR/SRR363/SRR363444/SRR363444.sra	SRR363444	454
Aspergillus brasiliensis v1.0	de Vries RP et al., 2017	Aspbr1	ftp://ftp-trace.ncbi.nlm.nih.gov/sra/sra-instant/reads/ByRun/sra/SRR/SRR363/SRR363445/SRR363445.sra	SRR363445	454
Aspergillus brasiliensis v1.0	de Vries RP et al., 2017	Aspbr1	ftp://ftp-trace.ncbi.nlm.nih.gov/sra/sra-instant/reads/ByRun/sra/SRR/SRR363/SRR363446/SRR363446.sra	SRR363446	454
Aspergillus brasiliensis v1.0	de Vries RP et al., 2017	Aspbr1	ftp://ftp-trace.ncbi.nlm.nih.gov/sra/sra-instant/reads/ByRun/sra/SRR/SRR363/SRR363447/SRR363447.sra	SRR363447	454
Aspergillus brasiliensis v1.0	de Vries RP et al., 2017	Aspbr1	ftp://ftp-trace.ncbi.nlm.nih.gov/sra/sra-instant/reads/ByRun/sra/SRR/SRR392/SRR3927522/SRR3927522.sra	SRR3927522	Illumina
Aspergillus brasiliensis v1.0	de Vries RP et al., 2017	Aspbr1	ftp://ftp-trace.ncbi.nlm.nih.gov/sra/sra-instant/reads/ByRun/sra/SRR/SRR392/SRR3927523/SRR3927523.sra	SRR3927523	Illumina
Aspergillus carbonarius ITEM 5010 v3	de Vries RP et al., 2017	Aspca3	ftp://ftp-trace.ncbi.nlm.nih.gov/sra/sra-instant/reads/ByRun/sra/SRR/SRR210/SRR210893/SRR210893.sra	SRR210893	454
Aspergillus carbonarius ITEM 5010 v3	de Vries RP et al., 2017	Aspca3	ftp://ftp-trace.ncbi.nlm.nih.gov/sra/sra-instant/reads/ByRun/sra/SRR/SRR210/SRR210894/SRR210894.sra	SRR210894	454
Aspergillus carbonarius ITEM 5010 v3	de Vries RP et al., 2017	Aspca3	ftp://ftp-trace.ncbi.nlm.nih.gov/sra/sra-instant/reads/ByRun/sra/SRR/SRR210/SRR210895/SRR210895.sra	SRR210895	454
Aspergillus carbonarius ITEM 5010 v3	de Vries RP et al., 2017	Aspca3	ftp://ftp-trace.ncbi.nlm.nih.gov/sra/sra-instant/reads/ByRun/sra/SRR/SRR210/SRR210896/SRR210896.sra	SRR210896	454
Aspergillus carbonarius ITEM 5010 v3	de Vries RP et al., 2017	Aspca3	ftp://ftp-trace.ncbi.nlm.nih.gov/sra/sra-instant/reads/ByRun/sra/SRR/SRR210/SRR210897/SRR210897.sra	SRR210897	454
Aspergillus carbonarius ITEM 5010 v3	de Vries RP et al., 2017	Aspca3	ftp://ftp-trace.ncbi.nlm.nih.gov/sra/sra-instant/reads/ByRun/sra/SRR/SRR210/SRR210898/SRR210898.sra	SRR210898	454
Aspergillus carbonarius ITEM 5010 v3	de Vries RP et al., 2017	Aspca3	ftp://ftp-trace.ncbi.nlm.nih.gov/sra/sra-instant/reads/ByRun/sra/SRR/SRR210/SRR210899/SRR210899.sra	SRR210899	454
Aspergillus carbonarius ITEM 5010 v3	de Vries RP et al., 2017	Aspca3	ftp://ftp-trace.ncbi.nlm.nih.gov/sra/sra-instant/reads/ByRun/sra/SRR/SRR210/SRR210900/SRR210900.sra	SRR210900	454
Aspergillus carbonarius ITEM 5010 v3	de Vries RP et al., 2017	Aspca3	ftp://ftp-trace.ncbi.nlm.nih.gov/sra/sra-instant/reads/ByRun/sra/SRR/SRR210/SRR210901/SRR210901.sra	SRR210901	454
Aspergillus carbonarius ITEM 5010 v3	de Vries RP et al., 2017	Aspca3	ftp://ftp-trace.ncbi.nlm.nih.gov/sra/sra-instant/reads/ByRun/sra/SRR/SRR210/SRR210902/SRR210902.sra	SRR210902	454
Aspergillus carbonarius ITEM 5010 v3	de Vries RP et al., 2017	Aspca3	ftp://ftp-trace.ncbi.nlm.nih.gov/sra/sra-instant/reads/ByRun/sra/SRR/SRR210/SRR210903/SRR210903.sra	SRR210903	454
Aspergillus carbonarius ITEM 5010 v3	de Vries RP et al., 2017	Aspca3	ftp://ftp-trace.ncbi.nlm.nih.gov/sra/sra-instant/reads/ByRun/sra/SRR/SRR346/SRR346590/SRR346590.sra	SRR346590	454
Aspergillus carbonarius ITEM 5010 v3	de Vries RP et al., 2017	Aspca3	ftp://ftp-trace.ncbi.nlm.nih.gov/sra/sra-instant/reads/ByRun/sra/SRR/SRR346/SRR346591/SRR346591.sra	SRR346591	454
Aspergillus carbonarius ITEM 5010 v3	de Vries RP et al., 2017	Aspca3	ftp://ftp-trace.ncbi.nlm.nih.gov/sra/sra-instant/reads/ByRun/sra/SRR/SRR423/SRR4239950/SRR4239950.sra	SRR4239950	Illumina
Aspergillus carbonarius ITEM 5010 v3	de Vries RP et al., 2017	Aspca3	ftp://ftp-trace.ncbi.nlm.nih.gov/sra/sra-instant/reads/ByRun/sra/SRR/SRR423/SRR4239951/SRR4239951.sra	SRR4239951	Illumina
Aspergillus carbonarius ITEM 5010 v3	de Vries RP et al., 2017	Aspca3	ftp://ftp-trace.ncbi.nlm.nih.gov/sra/sra-instant/reads/ByRun/sra/SRR/SRR423/SRR4239952/SRR4239952.sra	SRR4239952	Illumina
Aspergillus carbonarius ITEM 5010 v3	de Vries RP et al., 2017	Aspca3	ftp://ftp-trace.ncbi.nlm.nih.gov/sra/sra-instant/reads/ByRun/sra/SRR/SRR423/SRR4239953/SRR4239953.sra	SRR4239953	Illumina
Aspergillus carbonarius ITEM 5010 v3	de Vries RP et al., 2017	Aspca3	ftp://ftp-trace.ncbi.nlm.nih.gov/sra/sra-instant/reads/ByRun/sra/SRR/SRR423/SRR4239954/SRR4239954.sra	SRR4239954	Illumina
Aspergillus carbonarius ITEM 5010 v3	de Vries RP et al., 2017	Aspca3	ftp://ftp-trace.ncbi.nlm.nih.gov/sra/sra-instant/reads/ByRun/sra/SRR/SRR423/SRR4239955/SRR4239955.sra	SRR4239955	Illumina
Aspergillus carbonarius ITEM 5010 v3	de Vries RP et al., 2017	Aspca3	ftp://ftp-trace.ncbi.nlm.nih.gov/sra/sra-instant/reads/ByRun/sra/SRR/SRR423/SRR4239956/SRR4239956.sra	SRR4239956	Illumina
Aspergillus costaricaensis CBS 115574 v1.0	Vesth TC et al., 2018	Aspcos1	ftp://ftp-trace.ncbi.nlm.nih.gov/sra/sra-instant/reads/ByRun/sra/SRR/SRR412/SRR4125631/SRR4125631.sra	SRR4125631	Illumina
Aspergillus ellipticus CBS 707.79 v1.0	Vesth TC et al., 2018	Aspell1	ftp://ftp-trace.ncbi.nlm.nih.gov/sra/sra-instant/reads/ByRun/sra/SRR/SRR412/SRR4125636/SRR4125636.sra	SRR4125636	Illumina
Aspergillus eucalypticola CBS 122712 v1.0	Vesth TC et al., 2018	Aspeuc1	ftp://ftp-trace.ncbi.nlm.nih.gov/sra/sra-instant/reads/ByRun/sra/SRR/SRR412/SRR4125641/SRR4125641.sra	SRR4125641	Illumina
Aspergillus fijiensis CBS 313.89 v1.0	Vesth TC et al., 2018	Aspfij1	ftp://ftp-trace.ncbi.nlm.nih.gov/sra/sra-instant/reads/ByRun/sra/SRR/SRR412/SRR4125640/SRR4125640.sra	SRR4125640	Illumina
Aspergillus flavus NRRL3357	Arnaud MB et al., 2012	Aspfl1	ftp://ftp-trace.ncbi.nlm.nih.gov/sra/sra-instant/reads/ByRun/sra/SRR/SRR495/SRR495768/SRR495768.sra	SRR495768	Illumina
Aspergillus flavus NRRL3357	Arnaud MB et al., 2012	Aspfl1	ftp://ftp-trace.ncbi.nlm.nih.gov/sra/sra-instant/reads/ByRun/sra/SRR/SRR495/SRR495769/SRR495769.sra	SRR495769	Illumina
Aspergillus flavus NRRL3357	Arnaud MB et al., 2012	Aspfl1	ftp://ftp-trace.ncbi.nlm.nih.gov/sra/sra-instant/reads/ByRun/sra/SRR/SRR495/SRR495770/SRR495770.sra	SRR495770	Illumina
Aspergillus flavus NRRL3357	Arnaud MB et al., 2012	Aspfl1	ftp://ftp-trace.ncbi.nlm.nih.gov/sra/sra-instant/reads/ByRun/sra/SRR/SRR495/SRR495771/SRR495771.sra	SRR495771	Illumina
Aspergillus flavus NRRL3357	Arnaud MB et al., 2012	Aspfl1	ftp://ftp-trace.ncbi.nlm.nih.gov/sra/sra-instant/reads/ByRun/sra/SRR/SRR495/SRR495772/SRR495772.sra	SRR495772	Illumina
Aspergillus flavus NRRL3357	Arnaud MB et al., 2012	Aspfl1	ftp://ftp-trace.ncbi.nlm.nih.gov/sra/sra-instant/reads/ByRun/sra/SRR/SRR495/SRR495773/SRR495773.sra	SRR495773	Illumina
Aspergillus flavus NRRL3357	Arnaud MB et al., 2012	Aspfl1	ftp://ftp-trace.ncbi.nlm.nih.gov/sra/sra-instant/reads/ByRun/sra/SRR/SRR495/SRR495774/SRR495774.sra	SRR495774	Illumina
Aspergillus fumigatus A1163	Fedorova ND et al., 2008	Aspfu_A1163_1	ftp://ftp-trace.ncbi.nlm.nih.gov/sra/sra-instant/reads/ByRun/sra/SRR/SRR068/SRR068950/SRR068950.sra	SRR068950	Illumina
Aspergillus heteromorphus CBS 117.55 v1.0	Vesth TC et al., 2018	Asphet1	ftp://ftp-trace.ncbi.nlm.nih.gov/sra/sra-instant/reads/ByRun/sra/SRR/SRR412/SRR4125630/SRR4125630.sra	SRR4125630	Illumina
Aspergillus ibericus CBS 121593 v1.0	Vesth TC et al., 2018	Aspibe1	ftp://ftp-trace.ncbi.nlm.nih.gov/sra/sra-instant/reads/ByRun/sra/SRR/SRR412/SRR4125646/SRR4125646.sra	SRR4125646	Illumina
Aspergillus japonicus CBS 114.51 v1.0	Vesth TC et al., 2018	Aspjap1	ftp://ftp-trace.ncbi.nlm.nih.gov/sra/sra-instant/reads/ByRun/sra/SRR/SRR412/SRR4125638/SRR4125638.sra	SRR4125638	Illumina
Aspergillus niger (lacticoffeatus) CBS 101883 v1.0	Vesth TC et al., 2018	Asplac1	ftp://ftp-trace.ncbi.nlm.nih.gov/sra/sra-instant/reads/ByRun/sra/SRR/SRR412/SRR4125639/SRR4125639.sra	SRR4125639	Illumina
Aspergillus neoniger CBS 115656 v1.0	Vesth TC et al., 2018	Aspneo1	ftp://ftp-trace.ncbi.nlm.nih.gov/sra/sra-instant/reads/ByRun/sra/SRR/SRR412/SRR4125644/SRR4125644.sra	SRR4125644	Illumina
Aspergillus niger ATCC 1015 v4.0	Andersen MR et al., 2011	Aspni7	ftp://ftp-trace.ncbi.nlm.nih.gov/sra/sra-instant/reads/ByRun/sra/SRR/SRR014/SRR014433/SRR014433.sra	SRR014433	454
Aspergillus niger ATCC 1015 v4.0	Andersen MR et al., 2011	Aspni7	ftp://ftp-trace.ncbi.nlm.nih.gov/sra/sra-instant/reads/ByRun/sra/SRR/SRR014/SRR014434/SRR014434.sra	SRR014434	454
Aspergillus niger ATCC 1015 v4.0	Andersen MR et al., 2011	Aspni7	ftp://ftp-trace.ncbi.nlm.nih.gov/sra/sra-instant/reads/ByRun/sra/SRR/SRR253/SRR253089/SRR253089.sra	SRR253089	454
Aspergillus niger van Tieghem ATCC 13496 v1.0	Vesth TC et al., 2018	Aspni_bvT_1	ftp://ftp-trace.ncbi.nlm.nih.gov/sra/sra-instant/reads/ByRun/sra/SRR/SRR180/SRR1801279/SRR1801279.sra	SRR1801279	Illumina
Aspergillus niger (phoenicis Corda) Thom ATCC 13157 v1.0	Vesth TC et al., 2018	Aspph1	ftp://ftp-trace.ncbi.nlm.nih.gov/sra/sra-instant/reads/ByRun/sra/SRR/SRR180/SRR1801280/SRR1801280.sra	SRR1801280	Illumina
Aspergillus saccharolyticus JOP 1030-1 v1.0	Vesth TC et al., 2018	Aspsac1	ftp://ftp-trace.ncbi.nlm.nih.gov/sra/sra-instant/reads/ByRun/sra/SRR/SRR412/SRR4125751/SRR4125751.sra	SRR4125751	Illumina
Aspergillus sclerotioniger CBS115572 v1.0	Vesth TC et al., 2018	Aspscl1	ftp://ftp-trace.ncbi.nlm.nih.gov/sra/sra-instant/reads/ByRun/sra/SRR/SRR412/SRR4125645/SRR4125645.sra	SRR4125645	Illumina
Aspergillus sydowii CBS 593.65 v1.0	de Vries RP et al., 2017	Aspsy1	ftp://ftp-trace.ncbi.nlm.nih.gov/sra/sra-instant/reads/ByRun/sra/SRR/SRR426/SRR426244/SRR426244.sra	SRR426244	Illumina
Aspergillus sydowii CBS 593.65 v1.0	de Vries RP et al., 2017	Aspsy1	ftp://ftp-trace.ncbi.nlm.nih.gov/sra/sra-instant/reads/ByRun/sra/SRR/SRR426/SRR426243/SRR426243.sra	SRR426243	Illumina
Aspergillus sydowii CBS 593.65 v1.0	de Vries RP et al., 2017	Aspsy1	ftp://ftp-trace.ncbi.nlm.nih.gov/sra/sra-instant/reads/ByRun/sra/SRR/SRR426/SRR426245/SRR426245.sra	SRR426245	Illumina
Aspergillus sydowii CBS 593.65 v1.0	de Vries RP et al., 2017	Aspsy1	ftp://ftp-trace.ncbi.nlm.nih.gov/sra/sra-instant/reads/ByRun/sra/SRR/SRR486/SRR486614/SRR486614.sra	SRR486614	Illumina
Aspergillus tubingensis v1.0	de Vries RP et al., 2017	Asptu1	ftp://ftp-trace.ncbi.nlm.nih.gov/sra/sra-instant/reads/ByRun/sra/SRR/SRR097/SRR097462/SRR097462.sra	SRR097462	Illumina
Aspergillus tubingensis v1.0	de Vries RP et al., 2017	Asptu1	ftp://ftp-trace.ncbi.nlm.nih.gov/sra/sra-instant/reads/ByRun/sra/SRR/SRR097/SRR097463/SRR097463.sra	SRR097463	Illumina
Aspergillus tubingensis v1.0	de Vries RP et al., 2017	Asptu1	ftp://ftp-trace.ncbi.nlm.nih.gov/sra/sra-instant/reads/ByRun/sra/SRR/SRR363/SRR363448/SRR363448.sra	SRR363448	454
Aspergillus tubingensis v1.0	de Vries RP et al., 2017	Asptu1	ftp://ftp-trace.ncbi.nlm.nih.gov/sra/sra-instant/reads/ByRun/sra/SRR/SRR363/SRR363449/SRR363449.sra	SRR363449	454
Aspergillus tubingensis v1.0	de Vries RP et al., 2017	Asptu1	ftp://ftp-trace.ncbi.nlm.nih.gov/sra/sra-instant/reads/ByRun/sra/SRR/SRR363/SRR363450/SRR363450.sra	SRR363450	454
Aspergillus tubingensis v1.0	de Vries RP et al., 2017	Asptu1	ftp://ftp-trace.ncbi.nlm.nih.gov/sra/sra-instant/reads/ByRun/sra/SRR/SRR363/SRR363451/SRR363451.sra	SRR363451	454
Aspergillus tubingensis v1.0	de Vries RP et al., 2017	Asptu1	ftp://ftp-trace.ncbi.nlm.nih.gov/sra/sra-instant/reads/ByRun/sra/SRR/SRR402/SRR402757/SRR402757.sra	SRR402757	Illumina
Aspergillus tubingensis v1.0	de Vries RP et al., 2017	Asptu1	ftp://ftp-trace.ncbi.nlm.nih.gov/sra/sra-instant/reads/ByRun/sra/SRR/SRR408/SRR408500/SRR408500.sra	SRR408500	Illumina
Aspergillus tubingensis v1.0	de Vries RP et al., 2017	Asptu1	ftp://ftp-trace.ncbi.nlm.nih.gov/sra/sra-instant/reads/ByRun/sra/SRR/SRR392/SRR3927524/SRR3927524.sra	SRR3927524	Illumina
Aspergillus uvarum CBS 121591 v1.0	Vesth TC et al., 2018	Aspuva1	ftp://ftp-trace.ncbi.nlm.nih.gov/sra/sra-instant/reads/ByRun/sra/SRR/SRR412/SRR4125752/SRR4125752.sra	SRR4125752	Illumina
Aspergillus vadensis CBS 113365 v1.0	Vesth TC et al., 2018	Aspvad1	ftp://ftp-trace.ncbi.nlm.nih.gov/sra/sra-instant/reads/ByRun/sra/SRR/SRR412/SRR4125764/SRR4125764.sra	SRR4125764	Illumina
Aspergillus violaceofuscus CBS 115571 v1.0	Vesth TC et al., 2018	Aspvio1	ftp://ftp-trace.ncbi.nlm.nih.gov/sra/sra-instant/reads/ByRun/sra/SRR/SRR412/SRR4125761/SRR4125761.sra	SRR4125761	Illumina
Aspergillus wentii v1.0	de Vries RP et al., 2017	Aspwe1	ftp://ftp-trace.ncbi.nlm.nih.gov/sra/sra-instant/reads/ByRun/sra/SRR/SRR392/SRR3928107/SRR3928107.sra	SRR3928107	Illumina
Aspergillus wentii v1.0	de Vries RP et al., 2017	Aspwe1	ftp://ftp-trace.ncbi.nlm.nih.gov/sra/sra-instant/reads/ByRun/sra/SRR/SRR392/SRR3928108/SRR3928108.sra	SRR3928108	Illumina
Aulographum hederae v2.0		Aulhe2	ftp://ftp-trace.ncbi.nlm.nih.gov/sra/sra-instant/reads/ByRun/sra/SRR/SRR891/SRR891365/SRR891365.sra	SRR891365	Illumina
Aulographum hederae v2.0		Aulhe2	ftp://ftp-trace.ncbi.nlm.nih.gov/sra/sra-instant/reads/ByRun/sra/SRR/SRR891/SRR891364/SRR891364.sra	SRR891364	Illumina
Aulographum hederae v2.0		Aulhe2	ftp://ftp-trace.ncbi.nlm.nih.gov/sra/sra-instant/reads/ByRun/sra/SRR/SRR896/SRR896151/SRR896151.sra	SRR896151	Illumina
Auricularia subglabra v2.0	Floudas D et al., 2012	Aurde3_1	ftp://ftp-trace.ncbi.nlm.nih.gov/sra/sra-instant/reads/ByRun/sra/SRR/SRR074/SRR074015/SRR074015.sra	SRR074015	454
Auricularia subglabra v2.0	Floudas D et al., 2012	Aurde3_1	ftp://ftp-trace.ncbi.nlm.nih.gov/sra/sra-instant/reads/ByRun/sra/SRR/SRR074/SRR074016/SRR074016.sra	SRR074016	454
Auricularia subglabra v2.0	Floudas D et al., 2012	Aurde3_1	ftp://ftp-trace.ncbi.nlm.nih.gov/sra/sra-instant/reads/ByRun/sra/SRR/SRR074/SRR074017/SRR074017.sra	SRR074017	454
Auricularia subglabra v2.0	Floudas D et al., 2012	Aurde3_1	ftp://ftp-trace.ncbi.nlm.nih.gov/sra/sra-instant/reads/ByRun/sra/SRR/SRR074/SRR074018/SRR074018.sra	SRR074018	454
Auricularia subglabra v2.0	Floudas D et al., 2012	Aurde3_1	ftp://ftp-trace.ncbi.nlm.nih.gov/sra/sra-instant/reads/ByRun/sra/SRR/SRR074/SRR074019/SRR074019.sra	SRR074019	454
Auricularia subglabra v2.0	Floudas D et al., 2012	Aurde3_1	ftp://ftp-trace.ncbi.nlm.nih.gov/sra/sra-instant/reads/ByRun/sra/SRR/SRR074/SRR074020/SRR074020.sra	SRR074020	454
Auricularia subglabra v2.0	Floudas D et al., 2012	Aurde3_1	ftp://ftp-trace.ncbi.nlm.nih.gov/sra/sra-instant/reads/ByRun/sra/SRR/SRR074/SRR074021/SRR074021.sra	SRR074021	454
Auricularia subglabra v2.0	Floudas D et al., 2012	Aurde3_1	ftp://ftp-trace.ncbi.nlm.nih.gov/sra/sra-instant/reads/ByRun/sra/SRR/SRR074/SRR074022/SRR074022.sra	SRR074022	454
Auricularia subglabra v2.0	Floudas D et al., 2012	Aurde3_1	ftp://ftp-trace.ncbi.nlm.nih.gov/sra/sra-instant/reads/ByRun/sra/SRR/SRR074/SRR074023/SRR074023.sra	SRR074023	454
Auricularia subglabra v2.0	Floudas D et al., 2012	Aurde3_1	ftp://ftp-trace.ncbi.nlm.nih.gov/sra/sra-instant/reads/ByRun/sra/SRR/SRR074/SRR074024/SRR074024.sra	SRR074024	454
Auricularia subglabra v2.0	Floudas D et al., 2012	Aurde3_1	ftp://ftp-trace.ncbi.nlm.nih.gov/sra/sra-instant/reads/ByRun/sra/SRR/SRR074/SRR074025/SRR074025.sra	SRR074025	454
Auricularia subglabra v2.0	Floudas D et al., 2012	Aurde3_1	ftp://ftp-trace.ncbi.nlm.nih.gov/sra/sra-instant/reads/ByRun/sra/SRR/SRR074/SRR074026/SRR074026.sra	SRR074026	454
Auricularia subglabra v2.0	Floudas D et al., 2012	Aurde3_1	ftp://ftp-trace.ncbi.nlm.nih.gov/sra/sra-instant/reads/ByRun/sra/SRR/SRR074/SRR074027/SRR074027.sra	SRR074027	454
Auricularia subglabra v2.0	Floudas D et al., 2012	Aurde3_1	ftp://ftp-trace.ncbi.nlm.nih.gov/sra/sra-instant/reads/ByRun/sra/SRR/SRR074/SRR074028/SRR074028.sra	SRR074028	454
Auricularia subglabra v2.0	Floudas D et al., 2012	Aurde3_1	ftp://ftp-trace.ncbi.nlm.nih.gov/sra/sra-instant/reads/ByRun/sra/SRR/SRR363/SRR363844/SRR363844.sra	SRR363844	454
Auricularia subglabra v2.0	Floudas D et al., 2012	Aurde3_1	ftp://ftp-trace.ncbi.nlm.nih.gov/sra/sra-instant/reads/ByRun/sra/SRR/SRR392/SRR3927428/SRR3927428.sra	SRR3927428	Illumina
Auricularia subglabra v2.0	Floudas D et al., 2012	Aurde3_1	ftp://ftp-trace.ncbi.nlm.nih.gov/sra/sra-instant/reads/ByRun/sra/SRR/SRR392/SRR3927429/SRR3927429.sra	SRR3927429	Illumina
Auricularia subglabra v2.0	Floudas D et al., 2012	Aurde3_1	ftp://ftp-trace.ncbi.nlm.nih.gov/sra/sra-instant/reads/ByRun/sra/SRR/SRR392/SRR3927430/SRR3927430.sra	SRR3927430	Illumina
Auricularia subglabra v2.0	Floudas D et al., 2012	Aurde3_1	ftp://ftp-trace.ncbi.nlm.nih.gov/sra/sra-instant/reads/ByRun/sra/SRR/SRR392/SRR3927431/SRR3927431.sra	SRR3927431	Illumina
Auricularia subglabra v2.0	Floudas D et al., 2012	Aurde3_1	ftp://ftp-trace.ncbi.nlm.nih.gov/sra/sra-instant/reads/ByRun/sra/SRR/SRR392/SRR3927432/SRR3927432.sra	SRR3927432	Illumina
Aureobasidium pullulans var. melanogenum CBS 110374	Gostincar C et al., 2014	Aurpu_var_mel1	ftp://ftp-trace.ncbi.nlm.nih.gov/sra/sra-instant/reads/ByRun/sra/SRR/SRR392/SRR3928109/SRR3928109.sra	SRR3928109	Illumina
Aureobasidium pullulans var. namibiae CBS 147.97	Gostincar C et al., 2014	Aurpu_var_nam1	ftp://ftp-trace.ncbi.nlm.nih.gov/sra/sra-instant/reads/ByRun/sra/SRR/SRR392/SRR3928119/SRR3928119.sra	SRR3928119	Illumina
Auriscalpium vulgare FP105234-Sp v1.0		Aurvu1	ftp://ftp-trace.ncbi.nlm.nih.gov/sra/sra-instant/reads/ByRun/sra/SRR/SRR158/SRR1589643/SRR1589643.sra	SRR1589643	Illumina
Backusella circina FSU 941 v1.0		Bacci1	ftp://ftp-trace.ncbi.nlm.nih.gov/sra/sra-instant/reads/ByRun/sra/SRR/SRR374/SRR3747393/SRR3747393.sra	SRR3747393	Illumina
Backusella circina FSU 941 v1.0		Bacci1	ftp://ftp-trace.ncbi.nlm.nih.gov/sra/sra-instant/reads/ByRun/sra/SRR/SRR374/SRR3747394/SRR3747394.sra	SRR3747394	Illumina
Backusella circina FSU 941 v1.0		Bacci1	ftp://ftp-trace.ncbi.nlm.nih.gov/sra/sra-instant/reads/ByRun/sra/SRR/SRR896/SRR896537/SRR896537.sra	SRR896537	Illumina
Basidiobolus meristosporus CBS 931.73 v1.0	Mondo SJ et al., 2017	Basme2finSC	ftp://ftp-trace.ncbi.nlm.nih.gov/sra/sra-instant/reads/ByRun/sra/SRR/SRR378/SRR3786034/SRR3786034.sra	SRR3786034	Illumina
Basidiobolus meristosporus CBS 931.73 v1.0	Mondo SJ et al., 2017	Basme2finSC	ftp://ftp-trace.ncbi.nlm.nih.gov/sra/sra-instant/reads/ByRun/sra/SRR/SRR378/SRR3786043/SRR3786043.sra	SRR3786043	Illumina
Basidiobolus meristosporus CBS 931.73 v1.0	Mondo SJ et al., 2017	Basme2finSC	ftp://ftp-trace.ncbi.nlm.nih.gov/sra/sra-instant/reads/ByRun/sra/SRR/SRR378/SRR3786052/SRR3786052.sra	SRR3786052	Illumina
Basidiobolus meristosporus CBS 931.73 v1.0	Mondo SJ et al., 2017	Basme2finSC	ftp://ftp-trace.ncbi.nlm.nih.gov/sra/sra-instant/reads/ByRun/sra/SRR/SRR378/SRR3786065/SRR3786065.sra	SRR3786065	Illumina
Basidiobolus meristosporus CBS 931.73 v1.0	Mondo SJ et al., 2017	Basme2finSC	ftp://ftp-trace.ncbi.nlm.nih.gov/sra/sra-instant/reads/ByRun/sra/SRR/SRR378/SRR3786066/SRR3786066.sra	SRR3786066	Illumina
Basidiobolus meristosporus CBS 931.73 v1.0	Mondo SJ et al., 2017	Basme2finSC	ftp://ftp-trace.ncbi.nlm.nih.gov/sra/sra-instant/reads/ByRun/sra/SRR/SRR378/SRR3786109/SRR3786109.sra	SRR3786109	Illumina
Basidiobolus meristosporus CBS 931.73 v1.0	Mondo SJ et al., 2017	Basme2finSC	ftp://ftp-trace.ncbi.nlm.nih.gov/sra/sra-instant/reads/ByRun/sra/SRR/SRR378/SRR3786117/SRR3786117.sra	SRR3786117	Illumina
Basidiobolus meristosporus CBS 931.73 v1.0	Mondo SJ et al., 2017	Basme2finSC	ftp://ftp-trace.ncbi.nlm.nih.gov/sra/sra-instant/reads/ByRun/sra/SRR/SRR378/SRR3786119/SRR3786119.sra	SRR3786119	Illumina
Basidioascus undulatus		Basun1	ftp://ftp-trace.ncbi.nlm.nih.gov/sra/sra-instant/reads/ByRun/sra/SRR/SRR129/SRR1296148/SRR1296148.sra	SRR1296148	Illumina
Baudoinia compniacensis UAMH 10762 (4089826) v1.0	Ohm RA et al., 2012	Bauco1	ftp://ftp-trace.ncbi.nlm.nih.gov/sra/sra-instant/reads/ByRun/sra/SRR/SRR071/SRR071866/SRR071866.sra	SRR071866	Illumina
Baudoinia compniacensis UAMH 10762 (4089826) v1.0	Ohm RA et al., 2012	Bauco1	ftp://ftp-trace.ncbi.nlm.nih.gov/sra/sra-instant/reads/ByRun/sra/SRR/SRR308/SRR308732/SRR308732.sra	SRR308732	454
Baudoinia compniacensis UAMH 10762 (4089826) v1.0	Ohm RA et al., 2012	Bauco1	ftp://ftp-trace.ncbi.nlm.nih.gov/sra/sra-instant/reads/ByRun/sra/SRR/SRR308/SRR308733/SRR308733.sra	SRR308733	454
Baudoinia compniacensis UAMH 10762 (4089826) v1.0	Ohm RA et al., 2012	Bauco1	ftp://ftp-trace.ncbi.nlm.nih.gov/sra/sra-instant/reads/ByRun/sra/SRR/SRR308/SRR308734/SRR308734.sra	SRR308734	454
Baudoinia compniacensis UAMH 10762 (4089826) v1.0	Ohm RA et al., 2012	Bauco1	ftp://ftp-trace.ncbi.nlm.nih.gov/sra/sra-instant/reads/ByRun/sra/SRR/SRR308/SRR308735/SRR308735.sra	SRR308735	454
Baudoinia compniacensis UAMH 10762 (4089826) v1.0	Ohm RA et al., 2012	Bauco1	ftp://ftp-trace.ncbi.nlm.nih.gov/sra/sra-instant/reads/ByRun/sra/SRR/SRR308/SRR308736/SRR308736.sra	SRR308736	454
Baudoinia compniacensis UAMH 10762 (4089826) v1.0	Ohm RA et al., 2012	Bauco1	ftp://ftp-trace.ncbi.nlm.nih.gov/sra/sra-instant/reads/ByRun/sra/SRR/SRR308/SRR308737/SRR308737.sra	SRR308737	454
Baudoinia compniacensis UAMH 10762 (4089826) v1.0	Ohm RA et al., 2012	Bauco1	ftp://ftp-trace.ncbi.nlm.nih.gov/sra/sra-instant/reads/ByRun/sra/SRR/SRR308/SRR308738/SRR308738.sra	SRR308738	454
Baudoinia compniacensis UAMH 10762 (4089826) v1.0	Ohm RA et al., 2012	Bauco1	ftp://ftp-trace.ncbi.nlm.nih.gov/sra/sra-instant/reads/ByRun/sra/SRR/SRR308/SRR308739/SRR308739.sra	SRR308739	454
Baudoinia compniacensis UAMH 10762 (4089826) v1.0	Ohm RA et al., 2012	Bauco1	ftp://ftp-trace.ncbi.nlm.nih.gov/sra/sra-instant/reads/ByRun/sra/SRR/SRR308/SRR308740/SRR308740.sra	SRR308740	454
Baudoinia compniacensis UAMH 10762 (4089826) v1.0	Ohm RA et al., 2012	Bauco1	ftp://ftp-trace.ncbi.nlm.nih.gov/sra/sra-instant/reads/ByRun/sra/SRR/SRR308/SRR308741/SRR308741.sra	SRR308741	454
Baudoinia compniacensis UAMH 10762 (4089826) v1.0	Ohm RA et al., 2012	Bauco1	ftp://ftp-trace.ncbi.nlm.nih.gov/sra/sra-instant/reads/ByRun/sra/SRR/SRR392/SRR3927251/SRR3927251.sra	SRR3927251	Illumina
Baudoinia compniacensis UAMH 10762 (4089826) v1.0	Ohm RA et al., 2012	Bauco1	ftp://ftp-trace.ncbi.nlm.nih.gov/sra/sra-instant/reads/ByRun/sra/SRR/SRR392/SRR3927252/SRR3927252.sra	SRR3927252	Illumina
Bimuria novae-zelandiae CBS 107.79 v1.0		Bimnz1	ftp://ftp-trace.ncbi.nlm.nih.gov/sra/sra-instant/reads/ByRun/sra/SRR/SRR424/SRR4243783/SRR4243783.sra	SRR4243783	Illumina
Bimuria novae-zelandiae CBS 107.79 v1.0		Bimnz1	ftp://ftp-trace.ncbi.nlm.nih.gov/sra/sra-instant/reads/ByRun/sra/SRR/SRR424/SRR4243784/SRR4243784.sra	SRR4243784	Illumina
Bimuria novae-zelandiae CBS 107.79 v1.0		Bimnz1	ftp://ftp-trace.ncbi.nlm.nih.gov/sra/sra-instant/reads/ByRun/sra/SRR/SRR424/SRR4243785/SRR4243785.sra	SRR4243785	Illumina
Bjerkandera adusta v1.0	Binder M et al., 2013	Bjead1_1	ftp://ftp-trace.ncbi.nlm.nih.gov/sra/sra-instant/reads/ByRun/sra/SRR/SRR359/SRR359419/SRR359419.sra	SRR359419	454
Bjerkandera adusta v1.0	Binder M et al., 2013	Bjead1_1	ftp://ftp-trace.ncbi.nlm.nih.gov/sra/sra-instant/reads/ByRun/sra/SRR/SRR359/SRR359420/SRR359420.sra	SRR359420	454
Bjerkandera adusta v1.0	Binder M et al., 2013	Bjead1_1	ftp://ftp-trace.ncbi.nlm.nih.gov/sra/sra-instant/reads/ByRun/sra/SRR/SRR359/SRR359421/SRR359421.sra	SRR359421	454
Bjerkandera adusta v1.0	Binder M et al., 2013	Bjead1_1	ftp://ftp-trace.ncbi.nlm.nih.gov/sra/sra-instant/reads/ByRun/sra/SRR/SRR359/SRR359422/SRR359422.sra	SRR359422	454
Bjerkandera adusta v1.0	Binder M et al., 2013	Bjead1_1	ftp://ftp-trace.ncbi.nlm.nih.gov/sra/sra-instant/reads/ByRun/sra/SRR/SRR359/SRR359423/SRR359423.sra	SRR359423	454
Bjerkandera adusta v1.0	Binder M et al., 2013	Bjead1_1	ftp://ftp-trace.ncbi.nlm.nih.gov/sra/sra-instant/reads/ByRun/sra/SRR/SRR359/SRR359424/SRR359424.sra	SRR359424	454
Bjerkandera adusta v1.0	Binder M et al., 2013	Bjead1_1	ftp://ftp-trace.ncbi.nlm.nih.gov/sra/sra-instant/reads/ByRun/sra/SRR/SRR359/SRR359425/SRR359425.sra	SRR359425	454
Bjerkandera adusta v1.0	Binder M et al., 2013	Bjead1_1	ftp://ftp-trace.ncbi.nlm.nih.gov/sra/sra-instant/reads/ByRun/sra/SRR/SRR359/SRR359426/SRR359426.sra	SRR359426	454
Bjerkandera adusta v1.0	Binder M et al., 2013	Bjead1_1	ftp://ftp-trace.ncbi.nlm.nih.gov/sra/sra-instant/reads/ByRun/sra/SRR/SRR359/SRR359427/SRR359427.sra	SRR359427	454
Bjerkandera adusta v1.0	Binder M et al., 2013	Bjead1_1	ftp://ftp-trace.ncbi.nlm.nih.gov/sra/sra-instant/reads/ByRun/sra/SRR/SRR359/SRR359428/SRR359428.sra	SRR359428	454
Bjerkandera adusta v1.0	Binder M et al., 2013	Bjead1_1	ftp://ftp-trace.ncbi.nlm.nih.gov/sra/sra-instant/reads/ByRun/sra/SRR/SRR392/SRR3927406/SRR3927406.sra	SRR3927406	Illumina
Blastocladiella britannica v1.0		Blabri1	ftp://ftp-trace.ncbi.nlm.nih.gov/sra/sra-instant/reads/ByRun/sra/SRR/SRR516/SRR5167031/SRR5167031.sra	SRR5167031	Illumina
Boletus edulis v1.0		Boled1	ftp://ftp-trace.ncbi.nlm.nih.gov/sra/sra-instant/reads/ByRun/sra/SRR/SRR892/SRR892120/SRR892120.sra	SRR892120	Illumina
Boletus edulis v1.0		Boled1	ftp://ftp-trace.ncbi.nlm.nih.gov/sra/sra-instant/reads/ByRun/sra/SRR/SRR892/SRR892119/SRR892119.sra	SRR892119	Illumina
Boletus edulis v1.0		Boled1	ftp://ftp-trace.ncbi.nlm.nih.gov/sra/sra-instant/reads/ByRun/sra/SRR/SRR896/SRR896028/SRR896028.sra	SRR896028	Illumina
Botryobasidium botryosum v1.0	Riley R et al., 2014	Botbo1	ftp://ftp-trace.ncbi.nlm.nih.gov/sra/sra-instant/reads/ByRun/sra/SRR/SRR307/SRR307220/SRR307220.sra	SRR307220	454
Botryobasidium botryosum v1.0	Riley R et al., 2014	Botbo1	ftp://ftp-trace.ncbi.nlm.nih.gov/sra/sra-instant/reads/ByRun/sra/SRR/SRR307/SRR307221/SRR307221.sra	SRR307221	454
Botryobasidium botryosum v1.0	Riley R et al., 2014	Botbo1	ftp://ftp-trace.ncbi.nlm.nih.gov/sra/sra-instant/reads/ByRun/sra/SRR/SRR307/SRR307222/SRR307222.sra	SRR307222	454
Botryobasidium botryosum v1.0	Riley R et al., 2014	Botbo1	ftp://ftp-trace.ncbi.nlm.nih.gov/sra/sra-instant/reads/ByRun/sra/SRR/SRR307/SRR307223/SRR307223.sra	SRR307223	454
Botryobasidium botryosum v1.0	Riley R et al., 2014	Botbo1	ftp://ftp-trace.ncbi.nlm.nih.gov/sra/sra-instant/reads/ByRun/sra/SRR/SRR307/SRR307224/SRR307224.sra	SRR307224	454
Botryobasidium botryosum v1.0	Riley R et al., 2014	Botbo1	ftp://ftp-trace.ncbi.nlm.nih.gov/sra/sra-instant/reads/ByRun/sra/SRR/SRR307/SRR307225/SRR307225.sra	SRR307225	454
Botryobasidium botryosum v1.0	Riley R et al., 2014	Botbo1	ftp://ftp-trace.ncbi.nlm.nih.gov/sra/sra-instant/reads/ByRun/sra/SRR/SRR397/SRR397622/SRR397622.sra	SRR397622	Illumina
Botryobasidium botryosum v1.0	Riley R et al., 2014	Botbo1	ftp://ftp-trace.ncbi.nlm.nih.gov/sra/sra-instant/reads/ByRun/sra/SRR/SRR397/SRR397624/SRR397624.sra	SRR397624	Illumina
Botryobasidium botryosum v1.0	Riley R et al., 2014	Botbo1	ftp://ftp-trace.ncbi.nlm.nih.gov/sra/sra-instant/reads/ByRun/sra/SRR/SRR397/SRR397623/SRR397623.sra	SRR397623	Illumina
Bulgaria inquinans CBS118.31 v1.0		Bulin1	ftp://ftp-trace.ncbi.nlm.nih.gov/sra/sra-instant/reads/ByRun/sra/SRR/SRR414/SRR4143353/SRR4143353.sra	SRR4143353	Illumina
Bulgaria inquinans CBS118.31 v1.0		Bulin1	ftp://ftp-trace.ncbi.nlm.nih.gov/sra/sra-instant/reads/ByRun/sra/SRR/SRR414/SRR4143354/SRR4143354.sra	SRR4143354	Illumina
Byssothecium circinans CBS 675.92 v1.0		Bysci1	ftp://ftp-trace.ncbi.nlm.nih.gov/sra/sra-instant/reads/ByRun/sra/SRR/SRR158/SRR1588000/SRR1588000.sra	SRR1588000	Illumina
Byssothecium circinans CBS 675.92 v1.0		Bysci1	ftp://ftp-trace.ncbi.nlm.nih.gov/sra/sra-instant/reads/ByRun/sra/SRR/SRR158/SRR1588001/SRR1588001.sra	SRR1588001	Illumina
Cadophora sp. DSE1049 v1.0	Knapp DG et al., 2018	Cadsp1	ftp://ftp-trace.ncbi.nlm.nih.gov/sra/sra-instant/reads/ByRun/sra/SRR/SRR158/SRR1587630/SRR1587630.sra	SRR1587630	Illumina
Calocera cornea v1.0	Nagy LG et al., 2016	Calco1	ftp://ftp-trace.ncbi.nlm.nih.gov/sra/sra-instant/reads/ByRun/sra/SRR/SRR896/SRR896155/SRR896155.sra	SRR896155	Illumina
Calocera cornea v1.0	Nagy LG et al., 2016	Calco1	ftp://ftp-trace.ncbi.nlm.nih.gov/sra/sra-instant/reads/ByRun/sra/SRR/SRR179/SRR1796792/SRR1796792.sra	SRR1796792	Illumina
Calocera cornea v1.0	Nagy LG et al., 2016	Calco1	ftp://ftp-trace.ncbi.nlm.nih.gov/sra/sra-instant/reads/ByRun/sra/SRR/SRR179/SRR1796793/SRR1796793.sra	SRR1796793	Illumina
Calocera viscosa v1.0	Nagy LG et al., 2016	Calvi1	ftp://ftp-trace.ncbi.nlm.nih.gov/sra/sra-instant/reads/ByRun/sra/SRR/SRR179/SRR1797609/SRR1797609.sra	SRR1797609	Illumina
Calocera viscosa v1.0	Nagy LG et al., 2016	Calvi1	ftp://ftp-trace.ncbi.nlm.nih.gov/sra/sra-instant/reads/ByRun/sra/SRR/SRR179/SRR1797610/SRR1797610.sra	SRR1797610	Illumina
Candida arabinofermentans NRRL YB-2248 v1.0	Riley R et al., 2016	Canar1	ftp://ftp-trace.ncbi.nlm.nih.gov/sra/sra-instant/reads/ByRun/sra/SRR/SRR427/SRR427159/SRR427159.sra	SRR427159	Illumina
Candida arabinofermentans NRRL YB-2248 v1.0	Riley R et al., 2016	Canar1	ftp://ftp-trace.ncbi.nlm.nih.gov/sra/sra-instant/reads/ByRun/sra/SRR/SRR427/SRR427157/SRR427157.sra	SRR427157	Illumina
Candida arabinofermentans NRRL YB-2248 v1.0	Riley R et al., 2016	Canar1	ftp://ftp-trace.ncbi.nlm.nih.gov/sra/sra-instant/reads/ByRun/sra/SRR/SRR427/SRR427156/SRR427156.sra	SRR427156	Illumina
Candida arabinofermentans NRRL YB-2248 v1.0	Riley R et al., 2016	Canar1	ftp://ftp-trace.ncbi.nlm.nih.gov/sra/sra-instant/reads/ByRun/sra/SRR/SRR427/SRR427158/SRR427158.sra	SRR427158	Illumina
Candida arabinofermentans NRRL YB-2248 v1.0	Riley R et al., 2016	Canar1	ftp://ftp-trace.ncbi.nlm.nih.gov/sra/sra-instant/reads/ByRun/sra/SRR/SRR427/SRR427168/SRR427168.sra	SRR427168	Illumina
Candida arabinofermentans NRRL YB-2248 v1.0	Riley R et al., 2016	Canar1	ftp://ftp-trace.ncbi.nlm.nih.gov/sra/sra-instant/reads/ByRun/sra/SRR/SRR392/SRR3928137/SRR3928137.sra	SRR3928137	Illumina
Candida arabinofermentans NRRL YB-2248 v1.0	Riley R et al., 2016	Canar1	ftp://ftp-trace.ncbi.nlm.nih.gov/sra/sra-instant/reads/ByRun/sra/SRR/SRR392/SRR3928138/SRR3928138.sra	SRR3928138	Illumina
Candida arabinofermentans NRRL YB-2248 v1.0	Riley R et al., 2016	Canar1	ftp://ftp-trace.ncbi.nlm.nih.gov/sra/sra-instant/reads/ByRun/sra/SRR/SRR392/SRR3928139/SRR3928139.sra	SRR3928139	Illumina
Tortispora caseinolytica Y-17796 v1.0	Riley R et al., 2016	Canca1	ftp://ftp-trace.ncbi.nlm.nih.gov/sra/sra-instant/reads/ByRun/sra/SRR/SRR065/SRR065672/SRR065672.sra	SRR065672	Illumina
Tortispora caseinolytica Y-17796 v1.0	Riley R et al., 2016	Canca1	ftp://ftp-trace.ncbi.nlm.nih.gov/sra/sra-instant/reads/ByRun/sra/SRR/SRR380/SRR380290/SRR380290.sra	SRR380290	454
Tortispora caseinolytica Y-17796 v1.0	Riley R et al., 2016	Canca1	ftp://ftp-trace.ncbi.nlm.nih.gov/sra/sra-instant/reads/ByRun/sra/SRR/SRR380/SRR380291/SRR380291.sra	SRR380291	454
Tortispora caseinolytica Y-17796 v1.0	Riley R et al., 2016	Canca1	ftp://ftp-trace.ncbi.nlm.nih.gov/sra/sra-instant/reads/ByRun/sra/SRR/SRR392/SRR3927283/SRR3927283.sra	SRR3927283	Illumina
Candida tanzawaensis NRRL Y-17324 v1.0	Riley R et al., 2016	Canta1	ftp://ftp-trace.ncbi.nlm.nih.gov/sra/sra-instant/reads/ByRun/sra/SRR/SRR427/SRR427167/SRR427167.sra	SRR427167	Illumina
Candida tanzawaensis NRRL Y-17324 v1.0	Riley R et al., 2016	Canta1	ftp://ftp-trace.ncbi.nlm.nih.gov/sra/sra-instant/reads/ByRun/sra/SRR/SRR392/SRR3928144/SRR3928144.sra	SRR3928144	Illumina
Candida tanzawaensis NRRL Y-17324 v1.0	Riley R et al., 2016	Canta1	ftp://ftp-trace.ncbi.nlm.nih.gov/sra/sra-instant/reads/ByRun/sra/SRR/SRR392/SRR3928145/SRR3928145.sra	SRR3928145	Illumina
Capronia coronata CBS 617.96	Teixeira MM et al., 2017	Capcor1	ftp://ftp-trace.ncbi.nlm.nih.gov/sra/sra-instant/reads/ByRun/sra/SRR/SRR519/SRR519131/SRR519131.sra	SRR519131	Illumina
Capronia coronata CBS 617.96	Teixeira MM et al., 2017	Capcor1	ftp://ftp-trace.ncbi.nlm.nih.gov/sra/sra-instant/reads/ByRun/sra/SRR/SRR519/SRR519126/SRR519126.sra	SRR519126	Illumina
Capronia coronata CBS 617.96	Teixeira MM et al., 2017	Capcor1	ftp://ftp-trace.ncbi.nlm.nih.gov/sra/sra-instant/reads/ByRun/sra/SRR/SRR527/SRR527176/SRR527176.sra	SRR527176	Illumina
Capronia coronata CBS 617.96	Teixeira MM et al., 2017	Capcor1	ftp://ftp-trace.ncbi.nlm.nih.gov/sra/sra-instant/reads/ByRun/sra/SRR/SRR630/SRR630553/SRR630553.sra	SRR630553	Illumina
Capronia coronata CBS 617.96	Teixeira MM et al., 2017	Capcor1	ftp://ftp-trace.ncbi.nlm.nih.gov/sra/sra-instant/reads/ByRun/sra/SRR/SRR630/SRR630662/SRR630662.sra	SRR630662	Illumina
Capronia coronata CBS 617.96	Teixeira MM et al., 2017	Capcor1	ftp://ftp-trace.ncbi.nlm.nih.gov/sra/sra-instant/reads/ByRun/sra/SRR/SRR844/SRR844832/SRR844832.sra	SRR844832	Illumina
Capronia coronata CBS 617.96	Teixeira MM et al., 2017	Capcor1	ftp://ftp-trace.ncbi.nlm.nih.gov/sra/sra-instant/reads/ByRun/sra/SRR/SRR844/SRR844831/SRR844831.sra	SRR844831	Illumina
Capronia epimyces CBS 606.96	Teixeira MM et al., 2017	Capep1	ftp://ftp-trace.ncbi.nlm.nih.gov/sra/sra-instant/reads/ByRun/sra/SRR/SRR519/SRR519128/SRR519128.sra	SRR519128	Illumina
Capronia epimyces CBS 606.96	Teixeira MM et al., 2017	Capep1	ftp://ftp-trace.ncbi.nlm.nih.gov/sra/sra-instant/reads/ByRun/sra/SRR/SRR519/SRR519135/SRR519135.sra	SRR519135	Illumina
Capronia epimyces CBS 606.96	Teixeira MM et al., 2017	Capep1	ftp://ftp-trace.ncbi.nlm.nih.gov/sra/sra-instant/reads/ByRun/sra/SRR/SRR527/SRR527178/SRR527178.sra	SRR527178	Illumina
Capronia epimyces CBS 606.96	Teixeira MM et al., 2017	Capep1	ftp://ftp-trace.ncbi.nlm.nih.gov/sra/sra-instant/reads/ByRun/sra/SRR/SRR630/SRR630628/SRR630628.sra	SRR630628	Illumina
Capronia epimyces CBS 606.96	Teixeira MM et al., 2017	Capep1	ftp://ftp-trace.ncbi.nlm.nih.gov/sra/sra-instant/reads/ByRun/sra/SRR/SRR630/SRR630649/SRR630649.sra	SRR630649	Illumina
Capronia semiimmersa CBS27337	Teixeira MM et al., 2017	Capse1	ftp://ftp-trace.ncbi.nlm.nih.gov/sra/sra-instant/reads/ByRun/sra/SRR/SRR266/SRR2660049/SRR2660049.sra	SRR2660049	Illumina
Capronia semiimmersa CBS27337	Teixeira MM et al., 2017	Capse1	ftp://ftp-trace.ncbi.nlm.nih.gov/sra/sra-instant/reads/ByRun/sra/SRR/SRR266/SRR2660051/SRR2660051.sra	SRR2660051	Illumina
Capronia semiimmersa CBS27337	Teixeira MM et al., 2017	Capse1	ftp://ftp-trace.ncbi.nlm.nih.gov/sra/sra-instant/reads/ByRun/sra/SRR/SRR257/SRR2570630/SRR2570630.sra	SRR2570630	Illumina
Capronia semiimmersa CBS27337	Teixeira MM et al., 2017	Capse1	ftp://ftp-trace.ncbi.nlm.nih.gov/sra/sra-instant/reads/ByRun/sra/SRR/SRR729/SRR729319/SRR729319.sra	SRR729319	Illumina
Capronia semiimmersa CBS27337	Teixeira MM et al., 2017	Capse1	ftp://ftp-trace.ncbi.nlm.nih.gov/sra/sra-instant/reads/ByRun/sra/SRR/SRR175/SRR1751526/SRR1751526.sra	SRR1751526	Illumina
Capronia semiimmersa CBS27337	Teixeira MM et al., 2017	Capse1	ftp://ftp-trace.ncbi.nlm.nih.gov/sra/sra-instant/reads/ByRun/sra/SRR/SRR175/SRR1751530/SRR1751530.sra	SRR1751530	Illumina
Capronia semiimmersa CBS27337	Teixeira MM et al., 2017	Capse1	ftp://ftp-trace.ncbi.nlm.nih.gov/sra/sra-instant/reads/ByRun/sra/SRR/SRR175/SRR1751532/SRR1751532.sra	SRR1751532	Illumina
Capronia semiimmersa CBS27337	Teixeira MM et al., 2017	Capse1	ftp://ftp-trace.ncbi.nlm.nih.gov/sra/sra-instant/reads/ByRun/sra/SRR/SRR175/SRR1751545/SRR1751545.sra	SRR1751545	Illumina
Cenococcum geophilum 1.58 v2.0	Peter M et al., 2016	Cenge3	ftp://ftp-trace.ncbi.nlm.nih.gov/sra/sra-instant/reads/ByRun/sra/SRR/SRR065/SRR065675/SRR065675.sra	SRR065675	Illumina
Cenococcum geophilum 1.58 v2.0	Peter M et al., 2016	Cenge3	ftp://ftp-trace.ncbi.nlm.nih.gov/sra/sra-instant/reads/ByRun/sra/SRR/SRR398/SRR398303/SRR398303.sra	SRR398303	Illumina
Cenococcum geophilum 1.58 v2.0	Peter M et al., 2016	Cenge3	ftp://ftp-trace.ncbi.nlm.nih.gov/sra/sra-instant/reads/ByRun/sra/SRR/SRR453/SRR453271/SRR453271.sra	SRR453271	Illumina
Cenococcum geophilum 1.58 v2.0	Peter M et al., 2016	Cenge3	ftp://ftp-trace.ncbi.nlm.nih.gov/sra/sra-instant/reads/ByRun/sra/SRR/SRR392/SRR3927246/SRR3927246.sra	SRR3927246	Illumina
Cenococcum geophilum 1.58 v2.0	Peter M et al., 2016	Cenge3	ftp://ftp-trace.ncbi.nlm.nih.gov/sra/sra-instant/reads/ByRun/sra/SRR/SRR392/SRR3927247/SRR3927247.sra	SRR3927247	Illumina
Cenococcum geophilum 1.58 v2.0	Peter M et al., 2016	Cenge3	ftp://ftp-trace.ncbi.nlm.nih.gov/sra/sra-instant/reads/ByRun/sra/SRR/SRR180/SRR1800542/SRR1800542.sra	SRR1800542	Illumina
Cenococcum geophilum 1.58 v2.0	Peter M et al., 2016	Cenge3	ftp://ftp-trace.ncbi.nlm.nih.gov/sra/sra-instant/reads/ByRun/sra/SRR/SRR180/SRR1800543/SRR1800543.sra	SRR1800543	Illumina
Cenococcum geophilum 1.58 v2.0	Peter M et al., 2016	Cenge3	ftp://ftp-trace.ncbi.nlm.nih.gov/sra/sra-instant/reads/ByRun/sra/SRR/SRR180/SRR1800544/SRR1800544.sra	SRR1800544	Illumina
Cerinomyces ceraceus ATCC 56525 v1.0		Cercer1	ftp://ftp-trace.ncbi.nlm.nih.gov/sra/sra-instant/reads/ByRun/sra/SRR/SRR415/SRR4151923/SRR4151923.sra	SRR4151923	Illumina
Cerinomyces ceraceus ATCC 56525 v1.0		Cercer1	ftp://ftp-trace.ncbi.nlm.nih.gov/sra/sra-instant/reads/ByRun/sra/SRR/SRR415/SRR4151924/SRR4151924.sra	SRR4151924	Illumina
Ceriporiopsis (Gelatoporia) subvermispora B	Fernandez-Fueyo E et al., 2012	Cersu1	ftp://ftp-trace.ncbi.nlm.nih.gov/sra/sra-instant/reads/ByRun/sra/SRR/SRR073/SRR073329/SRR073329.sra	SRR073329	454
Ceriporiopsis (Gelatoporia) subvermispora B	Fernandez-Fueyo E et al., 2012	Cersu1	ftp://ftp-trace.ncbi.nlm.nih.gov/sra/sra-instant/reads/ByRun/sra/SRR/SRR073/SRR073330/SRR073330.sra	SRR073330	454
Ceriporiopsis (Gelatoporia) subvermispora B	Fernandez-Fueyo E et al., 2012	Cersu1	ftp://ftp-trace.ncbi.nlm.nih.gov/sra/sra-instant/reads/ByRun/sra/SRR/SRR073/SRR073331/SRR073331.sra	SRR073331	454
Ceriporiopsis (Gelatoporia) subvermispora B	Fernandez-Fueyo E et al., 2012	Cersu1	ftp://ftp-trace.ncbi.nlm.nih.gov/sra/sra-instant/reads/ByRun/sra/SRR/SRR073/SRR073332/SRR073332.sra	SRR073332	454
Ceriporiopsis (Gelatoporia) subvermispora B	Fernandez-Fueyo E et al., 2012	Cersu1	ftp://ftp-trace.ncbi.nlm.nih.gov/sra/sra-instant/reads/ByRun/sra/SRR/SRR073/SRR073333/SRR073333.sra	SRR073333	454
Ceriporiopsis (Gelatoporia) subvermispora B	Fernandez-Fueyo E et al., 2012	Cersu1	ftp://ftp-trace.ncbi.nlm.nih.gov/sra/sra-instant/reads/ByRun/sra/SRR/SRR073/SRR073334/SRR073334.sra	SRR073334	454
Ceriporiopsis (Gelatoporia) subvermispora B	Fernandez-Fueyo E et al., 2012	Cersu1	ftp://ftp-trace.ncbi.nlm.nih.gov/sra/sra-instant/reads/ByRun/sra/SRR/SRR073/SRR073335/SRR073335.sra	SRR073335	454
Ceriporiopsis (Gelatoporia) subvermispora B	Fernandez-Fueyo E et al., 2012	Cersu1	ftp://ftp-trace.ncbi.nlm.nih.gov/sra/sra-instant/reads/ByRun/sra/SRR/SRR073/SRR073336/SRR073336.sra	SRR073336	454
Ceriporiopsis (Gelatoporia) subvermispora B	Fernandez-Fueyo E et al., 2012	Cersu1	ftp://ftp-trace.ncbi.nlm.nih.gov/sra/sra-instant/reads/ByRun/sra/SRR/SRR073/SRR073337/SRR073337.sra	SRR073337	454
Ceriporiopsis (Gelatoporia) subvermispora B	Fernandez-Fueyo E et al., 2012	Cersu1	ftp://ftp-trace.ncbi.nlm.nih.gov/sra/sra-instant/reads/ByRun/sra/SRR/SRR091/SRR091243/SRR091243.sra	SRR091243	454
Ceriporiopsis (Gelatoporia) subvermispora B	Fernandez-Fueyo E et al., 2012	Cersu1	ftp://ftp-trace.ncbi.nlm.nih.gov/sra/sra-instant/reads/ByRun/sra/SRR/SRR091/SRR091244/SRR091244.sra	SRR091244	454
Cerrena unicolor v1.1		Cerun2	ftp://ftp-trace.ncbi.nlm.nih.gov/sra/sra-instant/reads/ByRun/sra/SRR/SRR395/SRR3951292/SRR3951292.sra	SRR3951292	Illumina
Cercospora zeae-maydis v1.0		Cerzm1	ftp://ftp-trace.ncbi.nlm.nih.gov/sra/sra-instant/reads/ByRun/sra/SRR/SRR058/SRR058721/SRR058721.sra	SRR058721	Illumina
Cercospora zeae-maydis v1.0		Cerzm1	ftp://ftp-trace.ncbi.nlm.nih.gov/sra/sra-instant/reads/ByRun/sra/SRR/SRR097/SRR097457/SRR097457.sra	SRR097457	Illumina
Cercospora zeae-maydis v1.0		Cerzm1	ftp://ftp-trace.ncbi.nlm.nih.gov/sra/sra-instant/reads/ByRun/sra/SRR/SRR306/SRR306888/SRR306888.sra	SRR306888	454
Cercospora zeae-maydis v1.0		Cerzm1	ftp://ftp-trace.ncbi.nlm.nih.gov/sra/sra-instant/reads/ByRun/sra/SRR/SRR306/SRR306889/SRR306889.sra	SRR306889	454
Cercospora zeae-maydis v1.0		Cerzm1	ftp://ftp-trace.ncbi.nlm.nih.gov/sra/sra-instant/reads/ByRun/sra/SRR/SRR306/SRR306890/SRR306890.sra	SRR306890	454
Cercospora zeae-maydis v1.0		Cerzm1	ftp://ftp-trace.ncbi.nlm.nih.gov/sra/sra-instant/reads/ByRun/sra/SRR/SRR306/SRR306891/SRR306891.sra	SRR306891	454
Cercospora zeae-maydis v1.0		Cerzm1	ftp://ftp-trace.ncbi.nlm.nih.gov/sra/sra-instant/reads/ByRun/sra/SRR/SRR306/SRR306892/SRR306892.sra	SRR306892	454
Cercospora zeae-maydis v1.0		Cerzm1	ftp://ftp-trace.ncbi.nlm.nih.gov/sra/sra-instant/reads/ByRun/sra/SRR/SRR306/SRR306893/SRR306893.sra	SRR306893	454
Cercospora zeae-maydis v1.0		Cerzm1	ftp://ftp-trace.ncbi.nlm.nih.gov/sra/sra-instant/reads/ByRun/sra/SRR/SRR306/SRR306894/SRR306894.sra	SRR306894	454
Cercospora zeae-maydis v1.0		Cerzm1	ftp://ftp-trace.ncbi.nlm.nih.gov/sra/sra-instant/reads/ByRun/sra/SRR/SRR306/SRR306895/SRR306895.sra	SRR306895	454
Cercospora zeae-maydis v1.0		Cerzm1	ftp://ftp-trace.ncbi.nlm.nih.gov/sra/sra-instant/reads/ByRun/sra/SRR/SRR306/SRR306896/SRR306896.sra	SRR306896	454
Cercospora zeae-maydis v1.0		Cerzm1	ftp://ftp-trace.ncbi.nlm.nih.gov/sra/sra-instant/reads/ByRun/sra/SRR/SRR306/SRR306897/SRR306897.sra	SRR306897	454
Cercospora zeae-maydis v1.0		Cerzm1	ftp://ftp-trace.ncbi.nlm.nih.gov/sra/sra-instant/reads/ByRun/sra/SRR/SRR306/SRR306898/SRR306898.sra	SRR306898	454
Cercospora zeae-maydis v1.0		Cerzm1	ftp://ftp-trace.ncbi.nlm.nih.gov/sra/sra-instant/reads/ByRun/sra/SRR/SRR306/SRR306899/SRR306899.sra	SRR306899	454
Cercospora zeae-maydis v1.0		Cerzm1	ftp://ftp-trace.ncbi.nlm.nih.gov/sra/sra-instant/reads/ByRun/sra/SRR/SRR306/SRR306900/SRR306900.sra	SRR306900	454
Cercospora zeae-maydis v1.0		Cerzm1	ftp://ftp-trace.ncbi.nlm.nih.gov/sra/sra-instant/reads/ByRun/sra/SRR/SRR306/SRR306901/SRR306901.sra	SRR306901	454
Cercospora zeae-maydis v1.0		Cerzm1	ftp://ftp-trace.ncbi.nlm.nih.gov/sra/sra-instant/reads/ByRun/sra/SRR/SRR398/SRR398325/SRR398325.sra	SRR398325	Illumina
Cercospora zeae-maydis v1.0		Cerzm1	ftp://ftp-trace.ncbi.nlm.nih.gov/sra/sra-instant/reads/ByRun/sra/SRR/SRR398/SRR398326/SRR398326.sra	SRR398326	Illumina
Cercospora zeae-maydis v1.0		Cerzm1	ftp://ftp-trace.ncbi.nlm.nih.gov/sra/sra-instant/reads/ByRun/sra/SRR/SRR392/SRR3927036/SRR3927036.sra	SRR3927036	Illumina
Cercospora zeae-maydis v1.0		Cerzm1	ftp://ftp-trace.ncbi.nlm.nih.gov/sra/sra-instant/reads/ByRun/sra/SRR/SRR392/SRR3927037/SRR3927037.sra	SRR3927037	Illumina
Chalara longipes BDJ v1.0		Chalo1	ftp://ftp-trace.ncbi.nlm.nih.gov/sra/sra-instant/reads/ByRun/sra/SRR/SRR179/SRR1796781/SRR1796781.sra	SRR1796781	Illumina
Chalara longipes BDJ v1.0		Chalo1	ftp://ftp-trace.ncbi.nlm.nih.gov/sra/sra-instant/reads/ByRun/sra/SRR/SRR179/SRR1796782/SRR1796782.sra	SRR1796782	Illumina
Chionosphaera cuniculicola CBS10063 v1.0		Chicu1	ftp://ftp-trace.ncbi.nlm.nih.gov/sra/sra-instant/reads/ByRun/sra/SRR/SRR414/SRR4143370/SRR4143370.sra	SRR4143370	Illumina
Chionosphaera cuniculicola CBS10063 v1.0		Chicu1	ftp://ftp-trace.ncbi.nlm.nih.gov/sra/sra-instant/reads/ByRun/sra/SRR/SRR414/SRR4143371/SRR4143371.sra	SRR4143371	Illumina
Clavulina sp. PMI_390 v1.0		ClaPMI390	ftp://ftp-trace.ncbi.nlm.nih.gov/sra/sra-instant/reads/ByRun/sra/SRR/SRR158/SRR1587340/SRR1587340.sra	SRR1587340	Illumina
Cladophialophora bantiana CBS 173.52	Teixeira MM et al., 2017	Claba1	ftp://ftp-trace.ncbi.nlm.nih.gov/sra/sra-instant/reads/ByRun/sra/SRR/SRR117/SRR1172953/SRR1172953.sra	SRR1172953	Illumina
Cladophialophora bantiana CBS 173.52	Teixeira MM et al., 2017	Claba1	ftp://ftp-trace.ncbi.nlm.nih.gov/sra/sra-instant/reads/ByRun/sra/SRR/SRR117/SRR1173058/SRR1173058.sra	SRR1173058	Illumina
Cladophialophora carrionii CBS 160.54	Teixeira MM et al., 2017	Claca1	ftp://ftp-trace.ncbi.nlm.nih.gov/sra/sra-instant/reads/ByRun/sra/SRR/SRR736/SRR736006/SRR736006.sra	SRR736006	Illumina
Cladophialophora carrionii CBS 160.54	Teixeira MM et al., 2017	Claca1	ftp://ftp-trace.ncbi.nlm.nih.gov/sra/sra-instant/reads/ByRun/sra/SRR/SRR736/SRR736007/SRR736007.sra	SRR736007	Illumina
Cladophialophora carrionii CBS 160.54	Teixeira MM et al., 2017	Claca1	ftp://ftp-trace.ncbi.nlm.nih.gov/sra/sra-instant/reads/ByRun/sra/SRR/SRR736/SRR736008/SRR736008.sra	SRR736008	Illumina
Cladophialophora carrionii CBS 160.54	Teixeira MM et al., 2017	Claca1	ftp://ftp-trace.ncbi.nlm.nih.gov/sra/sra-instant/reads/ByRun/sra/SRR/SRR110/SRR1103548/SRR1103548.sra	SRR1103548	Illumina
Cladophialophora carrionii CBS 160.54	Teixeira MM et al., 2017	Claca1	ftp://ftp-trace.ncbi.nlm.nih.gov/sra/sra-instant/reads/ByRun/sra/SRR/SRR175/SRR1751521/SRR1751521.sra	SRR1751521	Illumina
Cladophialophora carrionii CBS 160.54	Teixeira MM et al., 2017	Claca1	ftp://ftp-trace.ncbi.nlm.nih.gov/sra/sra-instant/reads/ByRun/sra/SRR/SRR175/SRR1751522/SRR1751522.sra	SRR1751522	Illumina
Cladophialophora carrionii CBS 160.54	Teixeira MM et al., 2017	Claca1	ftp://ftp-trace.ncbi.nlm.nih.gov/sra/sra-instant/reads/ByRun/sra/SRR/SRR175/SRR1751536/SRR1751536.sra	SRR1751536	Illumina
Cladophialophora carrionii CBS 160.54	Teixeira MM et al., 2017	Claca1	ftp://ftp-trace.ncbi.nlm.nih.gov/sra/sra-instant/reads/ByRun/sra/SRR/SRR175/SRR1751540/SRR1751540.sra	SRR1751540	Illumina
Cladophialophora immunda CBS83496	Teixeira MM et al., 2017	Claim1	ftp://ftp-trace.ncbi.nlm.nih.gov/sra/sra-instant/reads/ByRun/sra/SRR/SRR257/SRR2571134/SRR2571134.sra	SRR2571134	Illumina
Cladophialophora immunda CBS83496	Teixeira MM et al., 2017	Claim1	ftp://ftp-trace.ncbi.nlm.nih.gov/sra/sra-instant/reads/ByRun/sra/SRR/SRR266/SRR2660037/SRR2660037.sra	SRR2660037	Illumina
Cladophialophora immunda CBS83496	Teixeira MM et al., 2017	Claim1	ftp://ftp-trace.ncbi.nlm.nih.gov/sra/sra-instant/reads/ByRun/sra/SRR/SRR266/SRR2660039/SRR2660039.sra	SRR2660039	Illumina
Cladophialophora immunda CBS83496	Teixeira MM et al., 2017	Claim1	ftp://ftp-trace.ncbi.nlm.nih.gov/sra/sra-instant/reads/ByRun/sra/SRR/SRR175/SRR1751514/SRR1751514.sra	SRR1751514	Illumina
Cladophialophora immunda CBS83496	Teixeira MM et al., 2017	Claim1	ftp://ftp-trace.ncbi.nlm.nih.gov/sra/sra-instant/reads/ByRun/sra/SRR/SRR175/SRR1751531/SRR1751531.sra	SRR1751531	Illumina
Cladophialophora immunda CBS83496	Teixeira MM et al., 2017	Claim1	ftp://ftp-trace.ncbi.nlm.nih.gov/sra/sra-instant/reads/ByRun/sra/SRR/SRR175/SRR1751534/SRR1751534.sra	SRR1751534	Illumina
Cladophialophora immunda CBS83496	Teixeira MM et al., 2017	Claim1	ftp://ftp-trace.ncbi.nlm.nih.gov/sra/sra-instant/reads/ByRun/sra/SRR/SRR175/SRR1751535/SRR1751535.sra	SRR1751535	Illumina
Cladophialophora psammophila CBS 110553	Teixeira MM et al., 2017	Claps1	ftp://ftp-trace.ncbi.nlm.nih.gov/sra/sra-instant/reads/ByRun/sra/SRR/SRR519/SRR519134/SRR519134.sra	SRR519134	Illumina
Cladophialophora psammophila CBS 110553	Teixeira MM et al., 2017	Claps1	ftp://ftp-trace.ncbi.nlm.nih.gov/sra/sra-instant/reads/ByRun/sra/SRR/SRR650/SRR650099/SRR650099.sra	SRR650099	Illumina
Cladophialophora psammophila CBS 110553	Teixeira MM et al., 2017	Claps1	ftp://ftp-trace.ncbi.nlm.nih.gov/sra/sra-instant/reads/ByRun/sra/SRR/SRR521/SRR521664/SRR521664.sra	SRR521664	Illumina
Cladophialophora psammophila CBS 110553	Teixeira MM et al., 2017	Claps1	ftp://ftp-trace.ncbi.nlm.nih.gov/sra/sra-instant/reads/ByRun/sra/SRR/SRR630/SRR630543/SRR630543.sra	SRR630543	Illumina
Cladophialophora psammophila CBS 110553	Teixeira MM et al., 2017	Claps1	ftp://ftp-trace.ncbi.nlm.nih.gov/sra/sra-instant/reads/ByRun/sra/SRR/SRR630/SRR630545/SRR630545.sra	SRR630545	Illumina
Clavicorona pyxidata HHB10654 v1.0		Clapy1	ftp://ftp-trace.ncbi.nlm.nih.gov/sra/sra-instant/reads/ByRun/sra/SRR/SRR180/SRR1800146/SRR1800146.sra	SRR1800146	Illumina
Clavicorona pyxidata HHB10654 v1.0		Clapy1	ftp://ftp-trace.ncbi.nlm.nih.gov/sra/sra-instant/reads/ByRun/sra/SRR/SRR180/SRR1800147/SRR1800147.sra	SRR1800147	Illumina
Cladophialophora yegresii CBS 114405	Teixeira MM et al., 2017	Claye1	ftp://ftp-trace.ncbi.nlm.nih.gov/sra/sra-instant/reads/ByRun/sra/SRR/SRR519/SRR519130/SRR519130.sra	SRR519130	Illumina
Cladophialophora yegresii CBS 114405	Teixeira MM et al., 2017	Claye1	ftp://ftp-trace.ncbi.nlm.nih.gov/sra/sra-instant/reads/ByRun/sra/SRR/SRR519/SRR519133/SRR519133.sra	SRR519133	Illumina
Cladophialophora yegresii CBS 114405	Teixeira MM et al., 2017	Claye1	ftp://ftp-trace.ncbi.nlm.nih.gov/sra/sra-instant/reads/ByRun/sra/SRR/SRR527/SRR527177/SRR527177.sra	SRR527177	Illumina
Cladophialophora yegresii CBS 114405	Teixeira MM et al., 2017	Claye1	ftp://ftp-trace.ncbi.nlm.nih.gov/sra/sra-instant/reads/ByRun/sra/SRR/SRR630/SRR630629/SRR630629.sra	SRR630629	Illumina
Cladophialophora yegresii CBS 114405	Teixeira MM et al., 2017	Claye1	ftp://ftp-trace.ncbi.nlm.nih.gov/sra/sra-instant/reads/ByRun/sra/SRR/SRR630/SRR630652/SRR630652.sra	SRR630652	Illumina
Cladophialophora yegresii CBS 114405	Teixeira MM et al., 2017	Claye1	ftp://ftp-trace.ncbi.nlm.nih.gov/sra/sra-instant/reads/ByRun/sra/SRR/SRR844/SRR844833/SRR844833.sra	SRR844833	Illumina
Cladophialophora yegresii CBS 114405	Teixeira MM et al., 2017	Claye1	ftp://ftp-trace.ncbi.nlm.nih.gov/sra/sra-instant/reads/ByRun/sra/SRR/SRR844/SRR844834/SRR844834.sra	SRR844834	Illumina
Coccodinium bartschii CBS 121709 v1.0		Cocba1	ftp://ftp-trace.ncbi.nlm.nih.gov/sra/sra-instant/reads/ByRun/sra/SRR/SRR412/SRR4125560/SRR4125560.sra	SRR4125560	Illumina
Coccodinium bartschii CBS 121709 v1.0		Cocba1	ftp://ftp-trace.ncbi.nlm.nih.gov/sra/sra-instant/reads/ByRun/sra/SRR/SRR412/SRR4125561/SRR4125561.sra	SRR4125561	Illumina
Cochliobolus heterostrophus C4 v1.0	Ohm RA et al., 2012	CocheC4_1	ftp://ftp-trace.ncbi.nlm.nih.gov/sra/sra-instant/reads/ByRun/sra/SRR/SRR065/SRR065746/SRR065746.sra	SRR065746	Illumina
Cochliobolus heterostrophus C4 v1.0	Ohm RA et al., 2012	CocheC4_1	ftp://ftp-trace.ncbi.nlm.nih.gov/sra/sra-instant/reads/ByRun/sra/SRR/SRR065/SRR065745/SRR065745.sra	SRR065745	Illumina
Cochliobolus heterostrophus C4 v1.0	Ohm RA et al., 2012	CocheC4_1	ftp://ftp-trace.ncbi.nlm.nih.gov/sra/sra-instant/reads/ByRun/sra/SRR/SRR407/SRR407639/SRR407639.sra	SRR407639	Illumina
Cochliobolus lunatus m118 v2.0	Ohm RA et al., 2012	Coclu2	ftp://ftp-trace.ncbi.nlm.nih.gov/sra/sra-instant/reads/ByRun/sra/SRR/SRR395/SRR395576/SRR395576.sra	SRR395576	Illumina
Cochliobolus lunatus m118 v2.0	Ohm RA et al., 2012	Coclu2	ftp://ftp-trace.ncbi.nlm.nih.gov/sra/sra-instant/reads/ByRun/sra/SRR/SRR395/SRR395575/SRR395575.sra	SRR395575	Illumina
Cochliobolus lunatus m118 v2.0	Ohm RA et al., 2012	Coclu2	ftp://ftp-trace.ncbi.nlm.nih.gov/sra/sra-instant/reads/ByRun/sra/SRR/SRR392/SRR3929056/SRR3929056.sra	SRR3929056	Illumina
Cochliobolus sativus ND90Pr v1.0	Ohm RA et al., 2012	Cocsa1	ftp://ftp-trace.ncbi.nlm.nih.gov/sra/sra-instant/reads/ByRun/sra/SRR/SRR065/SRR065687/SRR065687.sra	SRR065687	Illumina
Cochliobolus sativus ND90Pr v1.0	Ohm RA et al., 2012	Cocsa1	ftp://ftp-trace.ncbi.nlm.nih.gov/sra/sra-instant/reads/ByRun/sra/SRR/SRR065/SRR065688/SRR065688.sra	SRR065688	Illumina
Cochliobolus sativus ND90Pr v1.0	Ohm RA et al., 2012	Cocsa1	ftp://ftp-trace.ncbi.nlm.nih.gov/sra/sra-instant/reads/ByRun/sra/SRR/SRR065/SRR065686/SRR065686.sra	SRR065686	Illumina
Cochliobolus sativus ND90Pr v1.0	Ohm RA et al., 2012	Cocsa1	ftp://ftp-trace.ncbi.nlm.nih.gov/sra/sra-instant/reads/ByRun/sra/SRR/SRR190/SRR190839/SRR190839.sra	SRR190839	Illumina
Cochliobolus sativus ND90Pr v1.0	Ohm RA et al., 2012	Cocsa1	ftp://ftp-trace.ncbi.nlm.nih.gov/sra/sra-instant/reads/ByRun/sra/SRR/SRR190/SRR190837/SRR190837.sra	SRR190837	Illumina
Cochliobolus sativus ND90Pr v1.0	Ohm RA et al., 2012	Cocsa1	ftp://ftp-trace.ncbi.nlm.nih.gov/sra/sra-instant/reads/ByRun/sra/SRR/SRR190/SRR190838/SRR190838.sra	SRR190838	Illumina
Cochliobolus sativus ND90Pr v1.0	Ohm RA et al., 2012	Cocsa1	ftp://ftp-trace.ncbi.nlm.nih.gov/sra/sra-instant/reads/ByRun/sra/SRR/SRR327/SRR327075/SRR327075.sra	SRR327075	454
Cochliobolus sativus ND90Pr v1.0	Ohm RA et al., 2012	Cocsa1	ftp://ftp-trace.ncbi.nlm.nih.gov/sra/sra-instant/reads/ByRun/sra/SRR/SRR327/SRR327076/SRR327076.sra	SRR327076	454
Cochliobolus sativus ND90Pr v1.0	Ohm RA et al., 2012	Cocsa1	ftp://ftp-trace.ncbi.nlm.nih.gov/sra/sra-instant/reads/ByRun/sra/SRR/SRR327/SRR327077/SRR327077.sra	SRR327077	454
Cochliobolus sativus ND90Pr v1.0	Ohm RA et al., 2012	Cocsa1	ftp://ftp-trace.ncbi.nlm.nih.gov/sra/sra-instant/reads/ByRun/sra/SRR/SRR327/SRR327078/SRR327078.sra	SRR327078	454
Cochliobolus sativus ND90Pr v1.0	Ohm RA et al., 2012	Cocsa1	ftp://ftp-trace.ncbi.nlm.nih.gov/sra/sra-instant/reads/ByRun/sra/SRR/SRR327/SRR327079/SRR327079.sra	SRR327079	454
Cochliobolus sativus ND90Pr v1.0	Ohm RA et al., 2012	Cocsa1	ftp://ftp-trace.ncbi.nlm.nih.gov/sra/sra-instant/reads/ByRun/sra/SRR/SRR327/SRR327080/SRR327080.sra	SRR327080	454
Cochliobolus sativus ND90Pr v1.0	Ohm RA et al., 2012	Cocsa1	ftp://ftp-trace.ncbi.nlm.nih.gov/sra/sra-instant/reads/ByRun/sra/SRR/SRR327/SRR327081/SRR327081.sra	SRR327081	454
Cochliobolus sativus ND90Pr v1.0	Ohm RA et al., 2012	Cocsa1	ftp://ftp-trace.ncbi.nlm.nih.gov/sra/sra-instant/reads/ByRun/sra/SRR/SRR327/SRR327082/SRR327082.sra	SRR327082	454
Cochliobolus sativus ND90Pr v1.0	Ohm RA et al., 2012	Cocsa1	ftp://ftp-trace.ncbi.nlm.nih.gov/sra/sra-instant/reads/ByRun/sra/SRR/SRR327/SRR327083/SRR327083.sra	SRR327083	454
Cochliobolus sativus ND90Pr v1.0	Ohm RA et al., 2012	Cocsa1	ftp://ftp-trace.ncbi.nlm.nih.gov/sra/sra-instant/reads/ByRun/sra/SRR/SRR392/SRR3927044/SRR3927044.sra	SRR3927044	Illumina
Cochliobolus sativus ND90Pr v1.0	Ohm RA et al., 2012	Cocsa1	ftp://ftp-trace.ncbi.nlm.nih.gov/sra/sra-instant/reads/ByRun/sra/SRR/SRR392/SRR3927045/SRR3927045.sra	SRR3927045	Illumina
Cochliobolus sativus ND90Pr v1.0	Ohm RA et al., 2012	Cocsa1	ftp://ftp-trace.ncbi.nlm.nih.gov/sra/sra-instant/reads/ByRun/sra/SRR/SRR392/SRR3927046/SRR3927046.sra	SRR3927046	Illumina
Cochliobolus sativus ND90Pr v1.0	Ohm RA et al., 2012	Cocsa1	ftp://ftp-trace.ncbi.nlm.nih.gov/sra/sra-instant/reads/ByRun/sra/SRR/SRR392/SRR3927047/SRR3927047.sra	SRR3927047	Illumina
Cochliobolus sativus ND90Pr v1.0	Ohm RA et al., 2012	Cocsa1	ftp://ftp-trace.ncbi.nlm.nih.gov/sra/sra-instant/reads/ByRun/sra/SRR/SRR392/SRR3927048/SRR3927048.sra	SRR3927048	Illumina
Colletotrichum higginsianum IMI 349063	Zampounis A et al., 2016	Colhig2	ftp://ftp-trace.ncbi.nlm.nih.gov/sra/sra-instant/reads/ByRun/sra/SRR/SRR548/SRR5482173/SRR5482173.sra	SRR5482173	Illumina
Colletotrichum higginsianum IMI 349063	Zampounis A et al., 2016	Colhig2	ftp://ftp-trace.ncbi.nlm.nih.gov/sra/sra-instant/reads/ByRun/sra/SRR/SRR548/SRR5482174/SRR5482174.sra	SRR5482174	Illumina
Colletotrichum higginsianum IMI 349063	Zampounis A et al., 2016	Colhig2	ftp://ftp-trace.ncbi.nlm.nih.gov/sra/sra-instant/reads/ByRun/sra/SRR/SRR548/SRR5482175/SRR5482175.sra	SRR5482175	Illumina
Colletotrichum higginsianum IMI 349063	Zampounis A et al., 2016	Colhig2	ftp://ftp-trace.ncbi.nlm.nih.gov/sra/sra-instant/reads/ByRun/sra/SRR/SRR548/SRR5482176/SRR5482176.sra	SRR5482176	Illumina
Colletotrichum higginsianum IMI 349063	Zampounis A et al., 2016	Colhig2	ftp://ftp-trace.ncbi.nlm.nih.gov/sra/sra-instant/reads/ByRun/sra/SRR/SRR548/SRR5482177/SRR5482177.sra	SRR5482177	Illumina
Colletotrichum higginsianum IMI 349063	Zampounis A et al., 2016	Colhig2	ftp://ftp-trace.ncbi.nlm.nih.gov/sra/sra-instant/reads/ByRun/sra/SRR/SRR548/SRR5482178/SRR5482178.sra	SRR5482178	Illumina
Colletotrichum higginsianum IMI 349063	Zampounis A et al., 2016	Colhig2	ftp://ftp-trace.ncbi.nlm.nih.gov/sra/sra-instant/reads/ByRun/sra/SRR/SRR548/SRR5482179/SRR5482179.sra	SRR5482179	Illumina
Colletotrichum higginsianum IMI 349063	Zampounis A et al., 2016	Colhig2	ftp://ftp-trace.ncbi.nlm.nih.gov/sra/sra-instant/reads/ByRun/sra/SRR/SRR548/SRR5482180/SRR5482180.sra	SRR5482180	Illumina
Colletotrichum higginsianum IMI 349063	Zampounis A et al., 2016	Colhig2	ftp://ftp-trace.ncbi.nlm.nih.gov/sra/sra-instant/reads/ByRun/sra/SRR/SRR548/SRR5482181/SRR5482181.sra	SRR5482181	Illumina
Colletotrichum higginsianum IMI 349063	Zampounis A et al., 2016	Colhig2	ftp://ftp-trace.ncbi.nlm.nih.gov/sra/sra-instant/reads/ByRun/sra/SRR/SRR548/SRR5482182/SRR5482182.sra	SRR5482182	Illumina
Colletotrichum higginsianum IMI 349063	Zampounis A et al., 2016	Colhig2	ftp://ftp-trace.ncbi.nlm.nih.gov/sra/sra-instant/reads/ByRun/sra/SRR/SRR548/SRR5482183/SRR5482183.sra	SRR5482183	Illumina
Colletotrichum higginsianum IMI 349063	Zampounis A et al., 2016	Colhig2	ftp://ftp-trace.ncbi.nlm.nih.gov/sra/sra-instant/reads/ByRun/sra/SRR/SRR548/SRR5482184/SRR5482184.sra	SRR5482184	Illumina
Colletotrichum higginsianum IMI 349063	Zampounis A et al., 2016	Colhig2	ftp://ftp-trace.ncbi.nlm.nih.gov/sra/sra-instant/reads/ByRun/sra/SRR/SRR548/SRR5482185/SRR5482185.sra	SRR5482185	Illumina
Coniochaeta sp. PMI_546 v1.0		ConPMI546	ftp://ftp-trace.ncbi.nlm.nih.gov/sra/sra-instant/reads/ByRun/sra/SRR/SRR412/SRR4125686/SRR4125686.sra	SRR4125686	Illumina
Coniochaeta sp. PMI_546 v1.0		ConPMI546	ftp://ftp-trace.ncbi.nlm.nih.gov/sra/sra-instant/reads/ByRun/sra/SRR/SRR412/SRR4125687/SRR4125687.sra	SRR4125687	Illumina
Conidiobolus coronatus NRRL28638 v1.0	Chang Y et al., 2015	Conco1	ftp://ftp-trace.ncbi.nlm.nih.gov/sra/sra-instant/reads/ByRun/sra/SRR/SRR222/SRR222600/SRR222600.sra	SRR222600	454
Conidiobolus coronatus NRRL28638 v1.0	Chang Y et al., 2015	Conco1	ftp://ftp-trace.ncbi.nlm.nih.gov/sra/sra-instant/reads/ByRun/sra/SRR/SRR222/SRR222601/SRR222601.sra	SRR222601	454
Conidiobolus coronatus NRRL28638 v1.0	Chang Y et al., 2015	Conco1	ftp://ftp-trace.ncbi.nlm.nih.gov/sra/sra-instant/reads/ByRun/sra/SRR/SRR222/SRR222602/SRR222602.sra	SRR222602	454
Conidiobolus coronatus NRRL28638 v1.0	Chang Y et al., 2015	Conco1	ftp://ftp-trace.ncbi.nlm.nih.gov/sra/sra-instant/reads/ByRun/sra/SRR/SRR222/SRR222603/SRR222603.sra	SRR222603	454
Conidiobolus coronatus NRRL28638 v1.0	Chang Y et al., 2015	Conco1	ftp://ftp-trace.ncbi.nlm.nih.gov/sra/sra-instant/reads/ByRun/sra/SRR/SRR222/SRR222604/SRR222604.sra	SRR222604	454
Conidiobolus coronatus NRRL28638 v1.0	Chang Y et al., 2015	Conco1	ftp://ftp-trace.ncbi.nlm.nih.gov/sra/sra-instant/reads/ByRun/sra/SRR/SRR222/SRR222605/SRR222605.sra	SRR222605	454
Conidiobolus coronatus NRRL28638 v1.0	Chang Y et al., 2015	Conco1	ftp://ftp-trace.ncbi.nlm.nih.gov/sra/sra-instant/reads/ByRun/sra/SRR/SRR222/SRR222606/SRR222606.sra	SRR222606	454
Conidiobolus coronatus NRRL28638 v1.0	Chang Y et al., 2015	Conco1	ftp://ftp-trace.ncbi.nlm.nih.gov/sra/sra-instant/reads/ByRun/sra/SRR/SRR222/SRR222607/SRR222607.sra	SRR222607	454
Conidiobolus coronatus NRRL28638 v1.0	Chang Y et al., 2015	Conco1	ftp://ftp-trace.ncbi.nlm.nih.gov/sra/sra-instant/reads/ByRun/sra/SRR/SRR222/SRR222608/SRR222608.sra	SRR222608	454
Conidiobolus coronatus NRRL28638 v1.0	Chang Y et al., 2015	Conco1	ftp://ftp-trace.ncbi.nlm.nih.gov/sra/sra-instant/reads/ByRun/sra/SRR/SRR222/SRR222609/SRR222609.sra	SRR222609	454
Conidiobolus coronatus NRRL28638 v1.0	Chang Y et al., 2015	Conco1	ftp://ftp-trace.ncbi.nlm.nih.gov/sra/sra-instant/reads/ByRun/sra/SRR/SRR222/SRR222610/SRR222610.sra	SRR222610	454
Conidiobolus coronatus NRRL28638 v1.0	Chang Y et al., 2015	Conco1	ftp://ftp-trace.ncbi.nlm.nih.gov/sra/sra-instant/reads/ByRun/sra/SRR/SRR222/SRR222611/SRR222611.sra	SRR222611	454
Conidiobolus coronatus NRRL28638 v1.0	Chang Y et al., 2015	Conco1	ftp://ftp-trace.ncbi.nlm.nih.gov/sra/sra-instant/reads/ByRun/sra/SRR/SRR222/SRR222612/SRR222612.sra	SRR222612	454
Conidiobolus coronatus NRRL28638 v1.0	Chang Y et al., 2015	Conco1	ftp://ftp-trace.ncbi.nlm.nih.gov/sra/sra-instant/reads/ByRun/sra/SRR/SRR402/SRR402472/SRR402472.sra	SRR402472	Illumina
Conidiobolus coronatus NRRL28638 v1.0	Chang Y et al., 2015	Conco1	ftp://ftp-trace.ncbi.nlm.nih.gov/sra/sra-instant/reads/ByRun/sra/SRR/SRR427/SRR427172/SRR427172.sra	SRR427172	Illumina
Conidiobolus coronatus NRRL28638 v1.0	Chang Y et al., 2015	Conco1	ftp://ftp-trace.ncbi.nlm.nih.gov/sra/sra-instant/reads/ByRun/sra/SRR/SRR427/SRR427173/SRR427173.sra	SRR427173	Illumina
Conidiobolus coronatus NRRL28638 v1.0	Chang Y et al., 2015	Conco1	ftp://ftp-trace.ncbi.nlm.nih.gov/sra/sra-instant/reads/ByRun/sra/SRR/SRR392/SRR3927213/SRR3927213.sra	SRR3927213	Illumina
Conidiobolus coronatus NRRL28638 v1.0	Chang Y et al., 2015	Conco1	ftp://ftp-trace.ncbi.nlm.nih.gov/sra/sra-instant/reads/ByRun/sra/SRR/SRR392/SRR3927214/SRR3927214.sra	SRR3927214	Illumina
Conidiobolus coronatus NRRL28638 v1.0	Chang Y et al., 2015	Conco1	ftp://ftp-trace.ncbi.nlm.nih.gov/sra/sra-instant/reads/ByRun/sra/SRR/SRR392/SRR3927215/SRR3927215.sra	SRR3927215	Illumina
Conidiobolus coronatus NRRL28638 v1.0	Chang Y et al., 2015	Conco1	ftp://ftp-trace.ncbi.nlm.nih.gov/sra/sra-instant/reads/ByRun/sra/SRR/SRR392/SRR3927216/SRR3927216.sra	SRR3927216	Illumina
Coniochaeta ligniaria CBS 111746		Conli1	ftp://ftp-trace.ncbi.nlm.nih.gov/sra/sra-instant/reads/ByRun/sra/SRR/SRR158/SRR1588068/SRR1588068.sra	SRR1588068	Illumina
Coniochaeta ligniaria CBS 111746		Conli1	ftp://ftp-trace.ncbi.nlm.nih.gov/sra/sra-instant/reads/ByRun/sra/SRR/SRR158/SRR1588069/SRR1588069.sra	SRR1588069	Illumina
Coniophora olivacea MUCL 20566 v1.0	Castanera R et al., 2017	Conol1	ftp://ftp-trace.ncbi.nlm.nih.gov/sra/sra-instant/reads/ByRun/sra/SRR/SRR417/SRR4171236/SRR4171236.sra	SRR4171236	Illumina
Coniophora puteana v1.0	Floudas D et al., 2012	Conpu1	ftp://ftp-trace.ncbi.nlm.nih.gov/sra/sra-instant/reads/ByRun/sra/SRR/SRR060/SRR060853/SRR060853.sra	SRR060853	Illumina
Coniophora puteana v1.0	Floudas D et al., 2012	Conpu1	ftp://ftp-trace.ncbi.nlm.nih.gov/sra/sra-instant/reads/ByRun/sra/SRR/SRR305/SRR305050/SRR305050.sra	SRR305050	454
Coniophora puteana v1.0	Floudas D et al., 2012	Conpu1	ftp://ftp-trace.ncbi.nlm.nih.gov/sra/sra-instant/reads/ByRun/sra/SRR/SRR305/SRR305051/SRR305051.sra	SRR305051	454
Coniophora puteana v1.0	Floudas D et al., 2012	Conpu1	ftp://ftp-trace.ncbi.nlm.nih.gov/sra/sra-instant/reads/ByRun/sra/SRR/SRR305/SRR305052/SRR305052.sra	SRR305052	454
Coniophora puteana v1.0	Floudas D et al., 2012	Conpu1	ftp://ftp-trace.ncbi.nlm.nih.gov/sra/sra-instant/reads/ByRun/sra/SRR/SRR305/SRR305053/SRR305053.sra	SRR305053	454
Coniophora puteana v1.0	Floudas D et al., 2012	Conpu1	ftp://ftp-trace.ncbi.nlm.nih.gov/sra/sra-instant/reads/ByRun/sra/SRR/SRR305/SRR305054/SRR305054.sra	SRR305054	454
Coniophora puteana v1.0	Floudas D et al., 2012	Conpu1	ftp://ftp-trace.ncbi.nlm.nih.gov/sra/sra-instant/reads/ByRun/sra/SRR/SRR305/SRR305055/SRR305055.sra	SRR305055	454
Coniophora puteana v1.0	Floudas D et al., 2012	Conpu1	ftp://ftp-trace.ncbi.nlm.nih.gov/sra/sra-instant/reads/ByRun/sra/SRR/SRR305/SRR305056/SRR305056.sra	SRR305056	454
Coniophora puteana v1.0	Floudas D et al., 2012	Conpu1	ftp://ftp-trace.ncbi.nlm.nih.gov/sra/sra-instant/reads/ByRun/sra/SRR/SRR305/SRR305057/SRR305057.sra	SRR305057	454
Coniophora puteana v1.0	Floudas D et al., 2012	Conpu1	ftp://ftp-trace.ncbi.nlm.nih.gov/sra/sra-instant/reads/ByRun/sra/SRR/SRR305/SRR305058/SRR305058.sra	SRR305058	454
Coniophora puteana v1.0	Floudas D et al., 2012	Conpu1	ftp://ftp-trace.ncbi.nlm.nih.gov/sra/sra-instant/reads/ByRun/sra/SRR/SRR305/SRR305059/SRR305059.sra	SRR305059	454
Coniophora puteana v1.0	Floudas D et al., 2012	Conpu1	ftp://ftp-trace.ncbi.nlm.nih.gov/sra/sra-instant/reads/ByRun/sra/SRR/SRR305/SRR305060/SRR305060.sra	SRR305060	454
Coniophora puteana v1.0	Floudas D et al., 2012	Conpu1	ftp://ftp-trace.ncbi.nlm.nih.gov/sra/sra-instant/reads/ByRun/sra/SRR/SRR305/SRR305061/SRR305061.sra	SRR305061	454
Coniophora puteana v1.0	Floudas D et al., 2012	Conpu1	ftp://ftp-trace.ncbi.nlm.nih.gov/sra/sra-instant/reads/ByRun/sra/SRR/SRR505/SRR505747/SRR505747.sra	SRR505747	454
Coniophora puteana v1.0	Floudas D et al., 2012	Conpu1	ftp://ftp-trace.ncbi.nlm.nih.gov/sra/sra-instant/reads/ByRun/sra/SRR/SRR392/SRR3927424/SRR3927424.sra	SRR3927424	Illumina
Coniophora puteana v1.0	Floudas D et al., 2012	Conpu1	ftp://ftp-trace.ncbi.nlm.nih.gov/sra/sra-instant/reads/ByRun/sra/SRR/SRR392/SRR3927425/SRR3927425.sra	SRR3927425	Illumina
Coniophora puteana v1.0	Floudas D et al., 2012	Conpu1	ftp://ftp-trace.ncbi.nlm.nih.gov/sra/sra-instant/reads/ByRun/sra/SRR/SRR392/SRR3927426/SRR3927426.sra	SRR3927426	Illumina
Coniophora puteana v1.0	Floudas D et al., 2012	Conpu1	ftp://ftp-trace.ncbi.nlm.nih.gov/sra/sra-instant/reads/ByRun/sra/SRR/SRR392/SRR3927427/SRR3927427.sra	SRR3927427	Illumina
Coprinellus micaceus FP101781 v2.0		Copmic2	ftp://ftp-trace.ncbi.nlm.nih.gov/sra/sra-instant/reads/ByRun/sra/SRR/SRR350/SRR3503848/SRR3503848.sra	SRR3503848	Illumina
Coprinellus micaceus FP101781 v2.0		Copmic2	ftp://ftp-trace.ncbi.nlm.nih.gov/sra/sra-instant/reads/ByRun/sra/SRR/SRR158/SRR1589645/SRR1589645.sra	SRR1589645	Illumina
Coprinellus micaceus FP101781 v2.0		Copmic2	ftp://ftp-trace.ncbi.nlm.nih.gov/sra/sra-instant/reads/ByRun/sra/SRR/SRR180/SRR1800142/SRR1800142.sra	SRR1800142	Illumina
Corynespora cassiicola CCP v1.0	Lopez D et al., 2018	Corca1	ftp://ftp-trace.ncbi.nlm.nih.gov/sra/sra-instant/reads/ByRun/sra/SRR/SRR412/SRR4125585/SRR4125585.sra	SRR4125585	Illumina
Corynespora cassiicola CCP v1.0	Lopez D et al., 2018	Corca1	ftp://ftp-trace.ncbi.nlm.nih.gov/sra/sra-instant/reads/ByRun/sra/SRR/SRR412/SRR4125586/SRR4125586.sra	SRR4125586	Illumina
Cronartium quercuum f. sp. fusiforme G11 v1.0	Pendleton AL et al., 2014	Croqu1	ftp://ftp-trace.ncbi.nlm.nih.gov/sra/sra-instant/reads/ByRun/sra/SRR/SRR221/SRR221481/SRR221481.sra	SRR221481	454
Cronartium quercuum f. sp. fusiforme G11 v1.0	Pendleton AL et al., 2014	Croqu1	ftp://ftp-trace.ncbi.nlm.nih.gov/sra/sra-instant/reads/ByRun/sra/SRR/SRR221/SRR221482/SRR221482.sra	SRR221482	454
Cronartium quercuum f. sp. fusiforme G11 v1.0	Pendleton AL et al., 2014	Croqu1	ftp://ftp-trace.ncbi.nlm.nih.gov/sra/sra-instant/reads/ByRun/sra/SRR/SRR221/SRR221483/SRR221483.sra	SRR221483	454
Cronartium quercuum f. sp. fusiforme G11 v1.0	Pendleton AL et al., 2014	Croqu1	ftp://ftp-trace.ncbi.nlm.nih.gov/sra/sra-instant/reads/ByRun/sra/SRR/SRR221/SRR221484/SRR221484.sra	SRR221484	454
Cronartium quercuum f. sp. fusiforme G11 v1.0	Pendleton AL et al., 2014	Croqu1	ftp://ftp-trace.ncbi.nlm.nih.gov/sra/sra-instant/reads/ByRun/sra/SRR/SRR221/SRR221485/SRR221485.sra	SRR221485	454
Cronartium quercuum f. sp. fusiforme G11 v1.0	Pendleton AL et al., 2014	Croqu1	ftp://ftp-trace.ncbi.nlm.nih.gov/sra/sra-instant/reads/ByRun/sra/SRR/SRR221/SRR221486/SRR221486.sra	SRR221486	454
Cronartium quercuum f. sp. fusiforme G11 v1.0	Pendleton AL et al., 2014	Croqu1	ftp://ftp-trace.ncbi.nlm.nih.gov/sra/sra-instant/reads/ByRun/sra/SRR/SRR221/SRR221487/SRR221487.sra	SRR221487	454
Cronartium quercuum f. sp. fusiforme G11 v1.0	Pendleton AL et al., 2014	Croqu1	ftp://ftp-trace.ncbi.nlm.nih.gov/sra/sra-instant/reads/ByRun/sra/SRR/SRR221/SRR221488/SRR221488.sra	SRR221488	454
Cronartium quercuum f. sp. fusiforme G11 v1.0	Pendleton AL et al., 2014	Croqu1	ftp://ftp-trace.ncbi.nlm.nih.gov/sra/sra-instant/reads/ByRun/sra/SRR/SRR221/SRR221489/SRR221489.sra	SRR221489	454
Cronartium quercuum f. sp. fusiforme G11 v1.0	Pendleton AL et al., 2014	Croqu1	ftp://ftp-trace.ncbi.nlm.nih.gov/sra/sra-instant/reads/ByRun/sra/SRR/SRR221/SRR221490/SRR221490.sra	SRR221490	454
Cronartium quercuum f. sp. fusiforme G11 v1.0	Pendleton AL et al., 2014	Croqu1	ftp://ftp-trace.ncbi.nlm.nih.gov/sra/sra-instant/reads/ByRun/sra/SRR/SRR221/SRR221491/SRR221491.sra	SRR221491	454
Cronartium quercuum f. sp. fusiforme G11 v1.0	Pendleton AL et al., 2014	Croqu1	ftp://ftp-trace.ncbi.nlm.nih.gov/sra/sra-instant/reads/ByRun/sra/SRR/SRR221/SRR221492/SRR221492.sra	SRR221492	454
Cronartium quercuum f. sp. fusiforme G11 v1.0	Pendleton AL et al., 2014	Croqu1	ftp://ftp-trace.ncbi.nlm.nih.gov/sra/sra-instant/reads/ByRun/sra/SRR/SRR427/SRR427197/SRR427197.sra	SRR427197	Illumina
Cronartium quercuum f. sp. fusiforme G11 v1.0	Pendleton AL et al., 2014	Croqu1	ftp://ftp-trace.ncbi.nlm.nih.gov/sra/sra-instant/reads/ByRun/sra/SRR/SRR427/SRR427200/SRR427200.sra	SRR427200	Illumina
Cronartium quercuum f. sp. fusiforme G11 v1.0	Pendleton AL et al., 2014	Croqu1	ftp://ftp-trace.ncbi.nlm.nih.gov/sra/sra-instant/reads/ByRun/sra/SRR/SRR427/SRR427196/SRR427196.sra	SRR427196	Illumina
Cronartium quercuum f. sp. fusiforme G11 v1.0	Pendleton AL et al., 2014	Croqu1	ftp://ftp-trace.ncbi.nlm.nih.gov/sra/sra-instant/reads/ByRun/sra/SRR/SRR427/SRR427198/SRR427198.sra	SRR427198	Illumina
Cronartium quercuum f. sp. fusiforme G11 v1.0	Pendleton AL et al., 2014	Croqu1	ftp://ftp-trace.ncbi.nlm.nih.gov/sra/sra-instant/reads/ByRun/sra/SRR/SRR427/SRR427199/SRR427199.sra	SRR427199	Illumina
Cronartium quercuum f. sp. fusiforme G11 v1.0	Pendleton AL et al., 2014	Croqu1	ftp://ftp-trace.ncbi.nlm.nih.gov/sra/sra-instant/reads/ByRun/sra/SRR/SRR392/SRR3927049/SRR3927049.sra	SRR3927049	Illumina
Cronartium quercuum f. sp. fusiforme G11 v1.0	Pendleton AL et al., 2014	Croqu1	ftp://ftp-trace.ncbi.nlm.nih.gov/sra/sra-instant/reads/ByRun/sra/SRR/SRR392/SRR3927050/SRR3927050.sra	SRR3927050	Illumina
Cronartium quercuum f. sp. fusiforme G11 v1.0	Pendleton AL et al., 2014	Croqu1	ftp://ftp-trace.ncbi.nlm.nih.gov/sra/sra-instant/reads/ByRun/sra/SRR/SRR392/SRR3927051/SRR3927051.sra	SRR3927051	Illumina
Cryptococcus terricola JCM 24523 v1.0		Cryte1	ftp://ftp-trace.ncbi.nlm.nih.gov/sra/sra-instant/reads/ByRun/sra/SRR/SRR415/SRR4156303/SRR4156303.sra	SRR4156303	Illumina
Cryptococcus terricola JCM 24523 v1.0		Cryte1	ftp://ftp-trace.ncbi.nlm.nih.gov/sra/sra-instant/reads/ByRun/sra/SRR/SRR415/SRR4156304/SRR4156304.sra	SRR4156304	Illumina
Cryptococcus vishniacii v1.0		Cryvi1	ftp://ftp-trace.ncbi.nlm.nih.gov/sra/sra-instant/reads/ByRun/sra/SRR/SRR891/SRR891369/SRR891369.sra	SRR891369	Illumina
Cryptococcus vishniacii v1.0		Cryvi1	ftp://ftp-trace.ncbi.nlm.nih.gov/sra/sra-instant/reads/ByRun/sra/SRR/SRR895/SRR895857/SRR895857.sra	SRR895857	Illumina
Cryptococcus vishniacii v1.0		Cryvi1	ftp://ftp-trace.ncbi.nlm.nih.gov/sra/sra-instant/reads/ByRun/sra/SRR/SRR895/SRR895856/SRR895856.sra	SRR895856	Illumina
Cucurbitaria berberidis CBS 394.84 v1.0		Cucbe1	ftp://ftp-trace.ncbi.nlm.nih.gov/sra/sra-instant/reads/ByRun/sra/SRR/SRR891/SRR891362/SRR891362.sra	SRR891362	Illumina
Cucurbitaria berberidis CBS 394.84 v1.0		Cucbe1	ftp://ftp-trace.ncbi.nlm.nih.gov/sra/sra-instant/reads/ByRun/sra/SRR/SRR891/SRR891363/SRR891363.sra	SRR891363	Illumina
Cucurbitaria berberidis CBS 394.84 v1.0		Cucbe1	ftp://ftp-trace.ncbi.nlm.nih.gov/sra/sra-instant/reads/ByRun/sra/SRR/SRR892/SRR892529/SRR892529.sra	SRR892529	Illumina
Cyberlindnera jadinii NRRL Y-1542 v1.0	Riley R et al., 2016	Cybja1	ftp://ftp-trace.ncbi.nlm.nih.gov/sra/sra-instant/reads/ByRun/sra/SRR/SRR424/SRR424215/SRR424215.sra	SRR424215	Illumina
Cyberlindnera jadinii NRRL Y-1542 v1.0	Riley R et al., 2016	Cybja1	ftp://ftp-trace.ncbi.nlm.nih.gov/sra/sra-instant/reads/ByRun/sra/SRR/SRR424/SRR424216/SRR424216.sra	SRR424216	Illumina
Cyberlindnera jadinii NRRL Y-1542 v1.0	Riley R et al., 2016	Cybja1	ftp://ftp-trace.ncbi.nlm.nih.gov/sra/sra-instant/reads/ByRun/sra/SRR/SRR424/SRR424213/SRR424213.sra	SRR424213	Illumina
Cyberlindnera jadinii NRRL Y-1542 v1.0	Riley R et al., 2016	Cybja1	ftp://ftp-trace.ncbi.nlm.nih.gov/sra/sra-instant/reads/ByRun/sra/SRR/SRR424/SRR424214/SRR424214.sra	SRR424214	Illumina
Cyberlindnera jadinii NRRL Y-1542 v1.0	Riley R et al., 2016	Cybja1	ftp://ftp-trace.ncbi.nlm.nih.gov/sra/sra-instant/reads/ByRun/sra/SRR/SRR427/SRR427160/SRR427160.sra	SRR427160	Illumina
Cyberlindnera jadinii NRRL Y-1542 v1.0	Riley R et al., 2016	Cybja1	ftp://ftp-trace.ncbi.nlm.nih.gov/sra/sra-instant/reads/ByRun/sra/SRR/SRR892/SRR892041/SRR892041.sra	SRR892041	Illumina
Cyberlindnera jadinii NRRL Y-1542 v1.0	Riley R et al., 2016	Cybja1	ftp://ftp-trace.ncbi.nlm.nih.gov/sra/sra-instant/reads/ByRun/sra/SRR/SRR892/SRR892042/SRR892042.sra	SRR892042	Illumina
Cylindrobasidium torrendii FP15055 v1.0	Floudas D et al., 2015	Cylto1	ftp://ftp-trace.ncbi.nlm.nih.gov/sra/sra-instant/reads/ByRun/sra/SRR/SRR895/SRR895916/SRR895916.sra	SRR895916	Illumina
Cylindrobasidium torrendii FP15055 v1.0	Floudas D et al., 2015	Cylto1	ftp://ftp-trace.ncbi.nlm.nih.gov/sra/sra-instant/reads/ByRun/sra/SRR/SRR180/SRR1801187/SRR1801187.sra	SRR1801187	Illumina
Cyphellophora europaea CBS 101466	Teixeira MM et al., 2017	Cypeu1	ftp://ftp-trace.ncbi.nlm.nih.gov/sra/sra-instant/reads/ByRun/sra/SRR/SRR200/SRR2006285/SRR2006285.sra	SRR2006285	Illumina
Cyphellophora europaea CBS 101466	Teixeira MM et al., 2017	Cypeu1	ftp://ftp-trace.ncbi.nlm.nih.gov/sra/sra-instant/reads/ByRun/sra/SRR/SRR200/SRR2006799/SRR2006799.sra	SRR2006799	Illumina
Cyphellophora europaea CBS 101466	Teixeira MM et al., 2017	Cypeu1	ftp://ftp-trace.ncbi.nlm.nih.gov/sra/sra-instant/reads/ByRun/sra/SRR/SRR200/SRR2006800/SRR2006800.sra	SRR2006800	Illumina
Cyphellophora europaea CBS 101466	Teixeira MM et al., 2017	Cypeu1	ftp://ftp-trace.ncbi.nlm.nih.gov/sra/sra-instant/reads/ByRun/sra/SRR/SRR200/SRR2006801/SRR2006801.sra	SRR2006801	Illumina
Cyphellophora europaea CBS 101466	Teixeira MM et al., 2017	Cypeu1	ftp://ftp-trace.ncbi.nlm.nih.gov/sra/sra-instant/reads/ByRun/sra/SRR/SRR200/SRR2006802/SRR2006802.sra	SRR2006802	Illumina
Dacryopinax primogenitus DJM 731 SSP1 v1.0	Floudas D et al., 2012	Dacsp1	ftp://ftp-trace.ncbi.nlm.nih.gov/sra/sra-instant/reads/ByRun/sra/SRR/SRR072/SRR072052/SRR072052.sra	SRR072052	Illumina
Dacryopinax primogenitus DJM 731 SSP1 v1.0	Floudas D et al., 2012	Dacsp1	ftp://ftp-trace.ncbi.nlm.nih.gov/sra/sra-instant/reads/ByRun/sra/SRR/SRR327/SRR327628/SRR327628.sra	SRR327628	454
Dacryopinax primogenitus DJM 731 SSP1 v1.0	Floudas D et al., 2012	Dacsp1	ftp://ftp-trace.ncbi.nlm.nih.gov/sra/sra-instant/reads/ByRun/sra/SRR/SRR327/SRR327629/SRR327629.sra	SRR327629	454
Dacryopinax primogenitus DJM 731 SSP1 v1.0	Floudas D et al., 2012	Dacsp1	ftp://ftp-trace.ncbi.nlm.nih.gov/sra/sra-instant/reads/ByRun/sra/SRR/SRR327/SRR327630/SRR327630.sra	SRR327630	454
Dacryopinax primogenitus DJM 731 SSP1 v1.0	Floudas D et al., 2012	Dacsp1	ftp://ftp-trace.ncbi.nlm.nih.gov/sra/sra-instant/reads/ByRun/sra/SRR/SRR327/SRR327631/SRR327631.sra	SRR327631	454
Dacryopinax primogenitus DJM 731 SSP1 v1.0	Floudas D et al., 2012	Dacsp1	ftp://ftp-trace.ncbi.nlm.nih.gov/sra/sra-instant/reads/ByRun/sra/SRR/SRR327/SRR327632/SRR327632.sra	SRR327632	454
Dacryopinax primogenitus DJM 731 SSP1 v1.0	Floudas D et al., 2012	Dacsp1	ftp://ftp-trace.ncbi.nlm.nih.gov/sra/sra-instant/reads/ByRun/sra/SRR/SRR327/SRR327633/SRR327633.sra	SRR327633	454
Dacryopinax primogenitus DJM 731 SSP1 v1.0	Floudas D et al., 2012	Dacsp1	ftp://ftp-trace.ncbi.nlm.nih.gov/sra/sra-instant/reads/ByRun/sra/SRR/SRR327/SRR327634/SRR327634.sra	SRR327634	454
Dacryopinax primogenitus DJM 731 SSP1 v1.0	Floudas D et al., 2012	Dacsp1	ftp://ftp-trace.ncbi.nlm.nih.gov/sra/sra-instant/reads/ByRun/sra/SRR/SRR507/SRR507688/SRR507688.sra	SRR507688	454
Dacryopinax primogenitus DJM 731 SSP1 v1.0	Floudas D et al., 2012	Dacsp1	ftp://ftp-trace.ncbi.nlm.nih.gov/sra/sra-instant/reads/ByRun/sra/SRR/SRR392/SRR3927411/SRR3927411.sra	SRR3927411	Illumina
Dacryopinax primogenitus DJM 731 SSP1 v1.0	Floudas D et al., 2012	Dacsp1	ftp://ftp-trace.ncbi.nlm.nih.gov/sra/sra-instant/reads/ByRun/sra/SRR/SRR392/SRR3927412/SRR3927412.sra	SRR3927412	Illumina
Daldinia eschscholzii EC12 v1.0	Wu W et al., 2017	DalEC12_1	ftp://ftp-trace.ncbi.nlm.nih.gov/sra/sra-instant/reads/ByRun/sra/SRR/SRR527/SRR527044/SRR527044.sra	SRR527044	Illumina
Daldinia eschscholzii EC12 v1.0	Wu W et al., 2017	DalEC12_1	ftp://ftp-trace.ncbi.nlm.nih.gov/sra/sra-instant/reads/ByRun/sra/SRR/SRR527/SRR527043/SRR527043.sra	SRR527043	Illumina
Dekkera bruxellensis CBS 2499 v2.0	Piskur J et al., 2012	Dekbr2	ftp://ftp-trace.ncbi.nlm.nih.gov/sra/sra-instant/reads/ByRun/sra/SRR/SRR065/SRR065689/SRR065689.sra	SRR065689	Illumina
Dekkera bruxellensis CBS 2499 v2.0	Piskur J et al., 2012	Dekbr2	ftp://ftp-trace.ncbi.nlm.nih.gov/sra/sra-instant/reads/ByRun/sra/SRR/SRR361/SRR361853/SRR361853.sra	SRR361853	454
Dekkera bruxellensis CBS 2499 v2.0	Piskur J et al., 2012	Dekbr2	ftp://ftp-trace.ncbi.nlm.nih.gov/sra/sra-instant/reads/ByRun/sra/SRR/SRR361/SRR361854/SRR361854.sra	SRR361854	454
Dekkera bruxellensis CBS 2499 v2.0	Piskur J et al., 2012	Dekbr2	ftp://ftp-trace.ncbi.nlm.nih.gov/sra/sra-instant/reads/ByRun/sra/SRR/SRR361/SRR361855/SRR361855.sra	SRR361855	454
Dekkera bruxellensis CBS 2499 v2.0	Piskur J et al., 2012	Dekbr2	ftp://ftp-trace.ncbi.nlm.nih.gov/sra/sra-instant/reads/ByRun/sra/SRR/SRR361/SRR361856/SRR361856.sra	SRR361856	454
Dekkera bruxellensis CBS 2499 v2.0	Piskur J et al., 2012	Dekbr2	ftp://ftp-trace.ncbi.nlm.nih.gov/sra/sra-instant/reads/ByRun/sra/SRR/SRR427/SRR427169/SRR427169.sra	SRR427169	Illumina
Dekkera bruxellensis CBS 2499 v2.0	Piskur J et al., 2012	Dekbr2	ftp://ftp-trace.ncbi.nlm.nih.gov/sra/sra-instant/reads/ByRun/sra/SRR/SRR427/SRR427170/SRR427170.sra	SRR427170	Illumina
Dekkera bruxellensis CBS 2499 v2.0	Piskur J et al., 2012	Dekbr2	ftp://ftp-trace.ncbi.nlm.nih.gov/sra/sra-instant/reads/ByRun/sra/SRR/SRR392/SRR3927078/SRR3927078.sra	SRR3927078	Illumina
Dekkera bruxellensis CBS 2499 v2.0	Piskur J et al., 2012	Dekbr2	ftp://ftp-trace.ncbi.nlm.nih.gov/sra/sra-instant/reads/ByRun/sra/SRR/SRR392/SRR3927079/SRR3927079.sra	SRR3927079	Illumina
Dekkera bruxellensis CBS 2499 v2.0	Piskur J et al., 2012	Dekbr2	ftp://ftp-trace.ncbi.nlm.nih.gov/sra/sra-instant/reads/ByRun/sra/SRR/SRR392/SRR3927080/SRR3927080.sra	SRR3927080	Illumina
Dekkera bruxellensis CBS 2499 v2.0	Piskur J et al., 2012	Dekbr2	ftp://ftp-trace.ncbi.nlm.nih.gov/sra/sra-instant/reads/ByRun/sra/SRR/SRR392/SRR3927081/SRR3927081.sra	SRR3927081	Illumina
Delitschia confertaspora ATCC 74209 v1.0		Delco1	ftp://ftp-trace.ncbi.nlm.nih.gov/sra/sra-instant/reads/ByRun/sra/SRR/SRR344/SRR3440241/SRR3440241.sra	SRR3440241	Illumina
Dendrothele bispora CBS 962.96 v1.0		Denbi1	ftp://ftp-trace.ncbi.nlm.nih.gov/sra/sra-instant/reads/ByRun/sra/SRR/SRR895/SRR895917/SRR895917.sra	SRR895917	Illumina
Dendrothele bispora CBS 962.96 v1.0		Denbi1	ftp://ftp-trace.ncbi.nlm.nih.gov/sra/sra-instant/reads/ByRun/sra/SRR/SRR180/SRR1801189/SRR1801189.sra	SRR1801189	Illumina
Dendrothele bispora CBS 962.96 v1.0		Denbi1	ftp://ftp-trace.ncbi.nlm.nih.gov/sra/sra-instant/reads/ByRun/sra/SRR/SRR180/SRR1801190/SRR1801190.sra	SRR1801190	Illumina
Didymella exigua CBS 183.55 v1.0		Didex1	ftp://ftp-trace.ncbi.nlm.nih.gov/sra/sra-instant/reads/ByRun/sra/SRR/SRR488/SRR488350/SRR488350.sra	SRR488350	Illumina
Didymella exigua CBS 183.55 v1.0		Didex1	ftp://ftp-trace.ncbi.nlm.nih.gov/sra/sra-instant/reads/ByRun/sra/SRR/SRR395/SRR3951463/SRR3951463.sra	SRR3951463	Illumina
Didymella exigua CBS 183.55 v1.0		Didex1	ftp://ftp-trace.ncbi.nlm.nih.gov/sra/sra-instant/reads/ByRun/sra/SRR/SRR395/SRR3951464/SRR3951464.sra	SRR3951464	Illumina
Dimargaris cristalligena RSA 468 single-cell v1.0	Ahrendt SR et al., 2018	DimcrSC1	ftp://ftp-trace.ncbi.nlm.nih.gov/sra/sra-instant/reads/ByRun/sra/SRR/SRR794/SRR7947995/SRR7947995.sra	SRR7947995	NA
Dimargaris cristalligena RSA 468 single-cell v1.0	Ahrendt SR et al., 2018	DimcrSC1	ftp://ftp-trace.ncbi.nlm.nih.gov/sra/sra-instant/reads/ByRun/sra/SRR/SRR794/SRR7947994/SRR7947994.sra	SRR7947994	NA
Dimargaris cristalligena RSA 468 single-cell v1.0	Ahrendt SR et al., 2018	DimcrSC1	ftp://ftp-trace.ncbi.nlm.nih.gov/sra/sra-instant/reads/ByRun/sra/SRR/SRR794/SRR7947993/SRR7947993.sra	SRR7947993	NA
Dimargaris cristalligena RSA 468 single-cell v1.0	Ahrendt SR et al., 2018	DimcrSC1	ftp://ftp-trace.ncbi.nlm.nih.gov/sra/sra-instant/reads/ByRun/sra/SRR/SRR794/SRR7947992/SRR7947992.sra	SRR7947992	NA
Dimargaris cristalligena RSA 468 single-cell v1.0	Ahrendt SR et al., 2018	DimcrSC1	ftp://ftp-trace.ncbi.nlm.nih.gov/sra/sra-instant/reads/ByRun/sra/SRR/SRR794/SRR7947991/SRR7947991.sra	SRR7947991	NA
Dimargaris cristalligena RSA 468 single-cell v1.0	Ahrendt SR et al., 2018	DimcrSC1	ftp://ftp-trace.ncbi.nlm.nih.gov/sra/sra-instant/reads/ByRun/sra/SRR/SRR794/SRR7947990/SRR7947990.sra	SRR7947990	NA
Dimargaris cristalligena RSA 468 single-cell v1.0	Ahrendt SR et al., 2018	DimcrSC1	ftp://ftp-trace.ncbi.nlm.nih.gov/sra/sra-instant/reads/ByRun/sra/SRR/SRR794/SRR7947989/SRR7947989.sra	SRR7947989	NA
Dimargaris cristalligena RSA 468 single-cell v1.0	Ahrendt SR et al., 2018	DimcrSC1	ftp://ftp-trace.ncbi.nlm.nih.gov/sra/sra-instant/reads/ByRun/sra/SRR/SRR794/SRR7947988/SRR7947988.sra	SRR7947988	NA
Dimargaris cristalligena RSA 468 single-cell v1.0	Ahrendt SR et al., 2018	DimcrSC1	ftp://ftp-trace.ncbi.nlm.nih.gov/sra/sra-instant/reads/ByRun/sra/SRR/SRR794/SRR7947987/SRR7947987.sra	SRR7947987	NA
Dimargaris cristalligena RSA 468 single-cell v1.0	Ahrendt SR et al., 2018	DimcrSC1	ftp://ftp-trace.ncbi.nlm.nih.gov/sra/sra-instant/reads/ByRun/sra/SRR/SRR794/SRR7947986/SRR7947986.sra	SRR7947986	NA
Dimargaris cristalligena RSA 468 single-cell v1.0	Ahrendt SR et al., 2018	DimcrSC1	ftp://ftp-trace.ncbi.nlm.nih.gov/sra/sra-instant/reads/ByRun/sra/SRR/SRR794/SRR7947985/SRR7947985.sra	SRR7947985	NA
Dimargaris cristalligena RSA 468 single-cell v1.0	Ahrendt SR et al., 2018	DimcrSC1	ftp://ftp-trace.ncbi.nlm.nih.gov/sra/sra-instant/reads/ByRun/sra/SRR/SRR794/SRR7947984/SRR7947984.sra	SRR7947984	NA
Dimargaris cristalligena RSA 468 single-cell v1.0	Ahrendt SR et al., 2018	DimcrSC1	ftp://ftp-trace.ncbi.nlm.nih.gov/sra/sra-instant/reads/ByRun/sra/SRR/SRR794/SRR7947983/SRR7947983.sra	SRR7947983	NA
Dimargaris cristalligena RSA 468 single-cell v1.0	Ahrendt SR et al., 2018	DimcrSC1	ftp://ftp-trace.ncbi.nlm.nih.gov/sra/sra-instant/reads/ByRun/sra/SRR/SRR794/SRR7947982/SRR7947982.sra	SRR7947982	NA
Dioszegia cryoxerica v1.0		Diocr1	ftp://ftp-trace.ncbi.nlm.nih.gov/sra/sra-instant/reads/ByRun/sra/SRR/SRR891/SRR891372/SRR891372.sra	SRR891372	Illumina
Dioszegia cryoxerica v1.0		Diocr1	ftp://ftp-trace.ncbi.nlm.nih.gov/sra/sra-instant/reads/ByRun/sra/SRR/SRR895/SRR895854/SRR895854.sra	SRR895854	Illumina
Dioszegia cryoxerica v1.0		Diocr1	ftp://ftp-trace.ncbi.nlm.nih.gov/sra/sra-instant/reads/ByRun/sra/SRR/SRR895/SRR895855/SRR895855.sra	SRR895855	Illumina
Dissoconium aciculare v1.0		Disac1	ftp://ftp-trace.ncbi.nlm.nih.gov/sra/sra-instant/reads/ByRun/sra/SRR/SRR331/SRR3314182/SRR3314182.sra	SRR3314182	Illumina
Dissoconium aciculare v1.0		Disac1	ftp://ftp-trace.ncbi.nlm.nih.gov/sra/sra-instant/reads/ByRun/sra/SRR/SRR331/SRR3314183/SRR3314183.sra	SRR3314183	Illumina
Dissoconium aciculare v1.0		Disac1	ftp://ftp-trace.ncbi.nlm.nih.gov/sra/sra-instant/reads/ByRun/sra/SRR/SRR158/SRR1587313/SRR1587313.sra	SRR1587313	Illumina
Dissoconium aciculare v1.0		Disac1	ftp://ftp-trace.ncbi.nlm.nih.gov/sra/sra-instant/reads/ByRun/sra/SRR/SRR158/SRR1587314/SRR1587314.sra	SRR1587314	Illumina
Dothistroma septosporum NZE10 v1.0	de Wit PJ et al., 2012	Dotse1	ftp://ftp-trace.ncbi.nlm.nih.gov/sra/sra-instant/reads/ByRun/sra/SRR/SRR065/SRR065738/SRR065738.sra	SRR065738	Illumina
Dothistroma septosporum NZE10 v1.0	de Wit PJ et al., 2012	Dotse1	ftp://ftp-trace.ncbi.nlm.nih.gov/sra/sra-instant/reads/ByRun/sra/SRR/SRR090/SRR090585/SRR090585.sra	SRR090585	Illumina
Dothistroma septosporum NZE10 v1.0	de Wit PJ et al., 2012	Dotse1	ftp://ftp-trace.ncbi.nlm.nih.gov/sra/sra-instant/reads/ByRun/sra/SRR/SRR090/SRR090584/SRR090584.sra	SRR090584	Illumina
Dothistroma septosporum NZE10 v1.0	de Wit PJ et al., 2012	Dotse1	ftp://ftp-trace.ncbi.nlm.nih.gov/sra/sra-instant/reads/ByRun/sra/SRR/SRR359/SRR359313/SRR359313.sra	SRR359313	454
Dothistroma septosporum NZE10 v1.0	de Wit PJ et al., 2012	Dotse1	ftp://ftp-trace.ncbi.nlm.nih.gov/sra/sra-instant/reads/ByRun/sra/SRR/SRR359/SRR359314/SRR359314.sra	SRR359314	454
Dothistroma septosporum NZE10 v1.0	de Wit PJ et al., 2012	Dotse1	ftp://ftp-trace.ncbi.nlm.nih.gov/sra/sra-instant/reads/ByRun/sra/SRR/SRR514/SRR514334/SRR514334.sra	SRR514334	454
Dothistroma septosporum NZE10 v1.0	de Wit PJ et al., 2012	Dotse1	ftp://ftp-trace.ncbi.nlm.nih.gov/sra/sra-instant/reads/ByRun/sra/SRR/SRR514/SRR514335/SRR514335.sra	SRR514335	454
Dothistroma septosporum NZE10 v1.0	de Wit PJ et al., 2012	Dotse1	ftp://ftp-trace.ncbi.nlm.nih.gov/sra/sra-instant/reads/ByRun/sra/SRR/SRR392/SRR3927038/SRR3927038.sra	SRR3927038	Illumina
Dothistroma septosporum NZE10 v1.0	de Wit PJ et al., 2012	Dotse1	ftp://ftp-trace.ncbi.nlm.nih.gov/sra/sra-instant/reads/ByRun/sra/SRR/SRR392/SRR3927039/SRR3927039.sra	SRR3927039	Illumina
Dothidotthia symphoricarpi v1.0		Dotsy1	ftp://ftp-trace.ncbi.nlm.nih.gov/sra/sra-instant/reads/ByRun/sra/SRR/SRR158/SRR1587315/SRR1587315.sra	SRR1587315	Illumina
Dothidotthia symphoricarpi v1.0		Dotsy1	ftp://ftp-trace.ncbi.nlm.nih.gov/sra/sra-instant/reads/ByRun/sra/SRR/SRR158/SRR1587316/SRR1587316.sra	SRR1587316	Illumina
Dothidotthia symphoricarpi v1.0		Dotsy1	ftp://ftp-trace.ncbi.nlm.nih.gov/sra/sra-instant/reads/ByRun/sra/SRR/SRR158/SRR1587317/SRR1587317.sra	SRR1587317	Illumina
Echinodontium tinctorium Aho-80 v1.0		Echtin1	ftp://ftp-trace.ncbi.nlm.nih.gov/sra/sra-instant/reads/ByRun/sra/SRR/SRR179/SRR1796777/SRR1796777.sra	SRR1796777	Illumina
Echinodontium tinctorium Aho-80 v1.0		Echtin1	ftp://ftp-trace.ncbi.nlm.nih.gov/sra/sra-instant/reads/ByRun/sra/SRR/SRR179/SRR1796778/SRR1796778.sra	SRR1796778	Illumina
Aporpium caryae L-13461		Elmca1	ftp://ftp-trace.ncbi.nlm.nih.gov/sra/sra-instant/reads/ByRun/sra/SRR/SRR374/SRR3747301/SRR3747301.sra	SRR3747301	Illumina
Aporpium caryae L-13461		Elmca1	ftp://ftp-trace.ncbi.nlm.nih.gov/sra/sra-instant/reads/ByRun/sra/SRR/SRR374/SRR3747302/SRR3747302.sra	SRR3747302	Illumina
Eremomyces bilateralis CBS 781.70 v1.0		Erebi1	ftp://ftp-trace.ncbi.nlm.nih.gov/sra/sra-instant/reads/ByRun/sra/SRR/SRR158/SRR1587341/SRR1587341.sra	SRR1587341	Illumina
Eremomyces bilateralis CBS 781.70 v1.0		Erebi1	ftp://ftp-trace.ncbi.nlm.nih.gov/sra/sra-instant/reads/ByRun/sra/SRR/SRR158/SRR1587342/SRR1587342.sra	SRR1587342	Illumina
Erysiphe necator c	Jones L et al., 2014	Erynec1	ftp://ftp-trace.ncbi.nlm.nih.gov/sra/sra-instant/reads/ByRun/sra/SRR/SRR144/SRR1448450/SRR1448450.sra	SRR1448450	Illumina
Erysiphe necator c	Jones L et al., 2014	Erynec1	ftp://ftp-trace.ncbi.nlm.nih.gov/sra/sra-instant/reads/ByRun/sra/SRR/SRR144/SRR1448449/SRR1448449.sra	SRR1448449	Illumina
Exidia glandulosa v1.0	Nagy LG et al., 2016	Exigl1	ftp://ftp-trace.ncbi.nlm.nih.gov/sra/sra-instant/reads/ByRun/sra/SRR/SRR896/SRR896212/SRR896212.sra	SRR896212	Illumina
Exidia glandulosa v1.0	Nagy LG et al., 2016	Exigl1	ftp://ftp-trace.ncbi.nlm.nih.gov/sra/sra-instant/reads/ByRun/sra/SRR/SRR180/SRR1800525/SRR1800525.sra	SRR1800525	Illumina
Exidia glandulosa v1.0	Nagy LG et al., 2016	Exigl1	ftp://ftp-trace.ncbi.nlm.nih.gov/sra/sra-instant/reads/ByRun/sra/SRR/SRR180/SRR1800526/SRR1800526.sra	SRR1800526	Illumina
Exophiala aquamarina CBS 119918	Teixeira MM et al., 2017	Exoaq1	ftp://ftp-trace.ncbi.nlm.nih.gov/sra/sra-instant/reads/ByRun/sra/SRR/SRR519/SRR519132/SRR519132.sra	SRR519132	Illumina
Exophiala aquamarina CBS 119918	Teixeira MM et al., 2017	Exoaq1	ftp://ftp-trace.ncbi.nlm.nih.gov/sra/sra-instant/reads/ByRun/sra/SRR/SRR519/SRR519127/SRR519127.sra	SRR519127	Illumina
Exophiala aquamarina CBS 119918	Teixeira MM et al., 2017	Exoaq1	ftp://ftp-trace.ncbi.nlm.nih.gov/sra/sra-instant/reads/ByRun/sra/SRR/SRR527/SRR527179/SRR527179.sra	SRR527179	Illumina
Exophiala aquamarina CBS 119918	Teixeira MM et al., 2017	Exoaq1	ftp://ftp-trace.ncbi.nlm.nih.gov/sra/sra-instant/reads/ByRun/sra/SRR/SRR630/SRR630601/SRR630601.sra	SRR630601	Illumina
Exophiala aquamarina CBS 119918	Teixeira MM et al., 2017	Exoaq1	ftp://ftp-trace.ncbi.nlm.nih.gov/sra/sra-instant/reads/ByRun/sra/SRR/SRR630/SRR630627/SRR630627.sra	SRR630627	Illumina
Exophiala sideris CBS121828	Teixeira MM et al., 2017	Exosi1	ftp://ftp-trace.ncbi.nlm.nih.gov/sra/sra-instant/reads/ByRun/sra/SRR/SRR266/SRR2660043/SRR2660043.sra	SRR2660043	Illumina
Exophiala sideris CBS121828	Teixeira MM et al., 2017	Exosi1	ftp://ftp-trace.ncbi.nlm.nih.gov/sra/sra-instant/reads/ByRun/sra/SRR/SRR257/SRR2570635/SRR2570635.sra	SRR2570635	Illumina
Exophiala sideris CBS121828	Teixeira MM et al., 2017	Exosi1	ftp://ftp-trace.ncbi.nlm.nih.gov/sra/sra-instant/reads/ByRun/sra/SRR/SRR266/SRR2660044/SRR2660044.sra	SRR2660044	Illumina
Exophiala sideris CBS121828	Teixeira MM et al., 2017	Exosi1	ftp://ftp-trace.ncbi.nlm.nih.gov/sra/sra-instant/reads/ByRun/sra/SRR/SRR175/SRR1751516/SRR1751516.sra	SRR1751516	Illumina
Exophiala sideris CBS121828	Teixeira MM et al., 2017	Exosi1	ftp://ftp-trace.ncbi.nlm.nih.gov/sra/sra-instant/reads/ByRun/sra/SRR/SRR175/SRR1751520/SRR1751520.sra	SRR1751520	Illumina
Exophiala sideris CBS121828	Teixeira MM et al., 2017	Exosi1	ftp://ftp-trace.ncbi.nlm.nih.gov/sra/sra-instant/reads/ByRun/sra/SRR/SRR175/SRR1751527/SRR1751527.sra	SRR1751527	Illumina
Exophiala sideris CBS121828	Teixeira MM et al., 2017	Exosi1	ftp://ftp-trace.ncbi.nlm.nih.gov/sra/sra-instant/reads/ByRun/sra/SRR/SRR175/SRR1751529/SRR1751529.sra	SRR1751529	Illumina
Fellomyces penicillatus Phaff54-35 v1.0		Felpe1	ftp://ftp-trace.ncbi.nlm.nih.gov/sra/sra-instant/reads/ByRun/sra/SRR/SRR415/SRR4151921/SRR4151921.sra	SRR4151921	Illumina
Fellomyces penicillatus Phaff54-35 v1.0		Felpe1	ftp://ftp-trace.ncbi.nlm.nih.gov/sra/sra-instant/reads/ByRun/sra/SRR/SRR415/SRR4151922/SRR4151922.sra	SRR4151922	Illumina
Fibulobasidium inconspicuum Phaff89-39 v1.0		Fibin1	ftp://ftp-trace.ncbi.nlm.nih.gov/sra/sra-instant/reads/ByRun/sra/SRR/SRR414/SRR4148457/SRR4148457.sra	SRR4148457	Illumina
Fibulobasidium inconspicuum Phaff89-39 v1.0		Fibin1	ftp://ftp-trace.ncbi.nlm.nih.gov/sra/sra-instant/reads/ByRun/sra/SRR/SRR414/SRR4148458/SRR4148458.sra	SRR4148458	Illumina
Fibulorhizoctonia sp. CBS 109695 v1.0	Nagy LG et al., 2016	Fibsp1	ftp://ftp-trace.ncbi.nlm.nih.gov/sra/sra-instant/reads/ByRun/sra/SRR/SRR350/SRR3500546/SRR3500546.sra	SRR3500546	Illumina
Fibulorhizoctonia sp. CBS 109695 v1.0	Nagy LG et al., 2016	Fibsp1	ftp://ftp-trace.ncbi.nlm.nih.gov/sra/sra-instant/reads/ByRun/sra/SRR/SRR350/SRR3500547/SRR3500547.sra	SRR3500547	Illumina
Fibulorhizoctonia sp. CBS 109695 v1.0	Nagy LG et al., 2016	Fibsp1	ftp://ftp-trace.ncbi.nlm.nih.gov/sra/sra-instant/reads/ByRun/sra/SRR/SRR350/SRR3500548/SRR3500548.sra	SRR3500548	Illumina
Fibulorhizoctonia sp. CBS 109695 v1.0	Nagy LG et al., 2016	Fibsp1	ftp://ftp-trace.ncbi.nlm.nih.gov/sra/sra-instant/reads/ByRun/sra/SRR/SRR350/SRR3500549/SRR3500549.sra	SRR3500549	Illumina
Fibulorhizoctonia sp. CBS 109695 v1.0	Nagy LG et al., 2016	Fibsp1	ftp://ftp-trace.ncbi.nlm.nih.gov/sra/sra-instant/reads/ByRun/sra/SRR/SRR896/SRR896154/SRR896154.sra	SRR896154	Illumina
Fibulorhizoctonia sp. CBS 109695 v1.0	Nagy LG et al., 2016	Fibsp1	ftp://ftp-trace.ncbi.nlm.nih.gov/sra/sra-instant/reads/ByRun/sra/SRR/SRR159/SRR1592665/SRR1592665.sra	SRR1592665	Illumina
Fibulorhizoctonia sp. CBS 109695 v1.0	Nagy LG et al., 2016	Fibsp1	ftp://ftp-trace.ncbi.nlm.nih.gov/sra/sra-instant/reads/ByRun/sra/SRR/SRR159/SRR1592666/SRR1592666.sra	SRR1592666	Illumina
Fibulorhizoctonia sp. CBS 109695 v1.0	Nagy LG et al., 2016	Fibsp1	ftp://ftp-trace.ncbi.nlm.nih.gov/sra/sra-instant/reads/ByRun/sra/SRR/SRR159/SRR1592667/SRR1592667.sra	SRR1592667	Illumina
Fibulorhizoctonia sp. CBS 109695 v1.0	Nagy LG et al., 2016	Fibsp1	ftp://ftp-trace.ncbi.nlm.nih.gov/sra/sra-instant/reads/ByRun/sra/SRR/SRR159/SRR1592668/SRR1592668.sra	SRR1592668	Illumina
Fistulina hepatica v1.0	Floudas D et al., 2015	Fishe1	ftp://ftp-trace.ncbi.nlm.nih.gov/sra/sra-instant/reads/ByRun/sra/SRR/SRR891/SRR891434/SRR891434.sra	SRR891434	Illumina
Fistulina hepatica v1.0	Floudas D et al., 2015	Fishe1	ftp://ftp-trace.ncbi.nlm.nih.gov/sra/sra-instant/reads/ByRun/sra/SRR/SRR891/SRR891435/SRR891435.sra	SRR891435	Illumina
Fomitiporia mediterranea v1.0	Floudas D et al., 2012	Fomme1	ftp://ftp-trace.ncbi.nlm.nih.gov/sra/sra-instant/reads/ByRun/sra/SRR/SRR071/SRR071204/SRR071204.sra	SRR071204	454
Fomitiporia mediterranea v1.0	Floudas D et al., 2012	Fomme1	ftp://ftp-trace.ncbi.nlm.nih.gov/sra/sra-instant/reads/ByRun/sra/SRR/SRR071/SRR071205/SRR071205.sra	SRR071205	454
Fomitiporia mediterranea v1.0	Floudas D et al., 2012	Fomme1	ftp://ftp-trace.ncbi.nlm.nih.gov/sra/sra-instant/reads/ByRun/sra/SRR/SRR071/SRR071206/SRR071206.sra	SRR071206	454
Fomitiporia mediterranea v1.0	Floudas D et al., 2012	Fomme1	ftp://ftp-trace.ncbi.nlm.nih.gov/sra/sra-instant/reads/ByRun/sra/SRR/SRR071/SRR071207/SRR071207.sra	SRR071207	454
Fomitiporia mediterranea v1.0	Floudas D et al., 2012	Fomme1	ftp://ftp-trace.ncbi.nlm.nih.gov/sra/sra-instant/reads/ByRun/sra/SRR/SRR071/SRR071208/SRR071208.sra	SRR071208	454
Fomitiporia mediterranea v1.0	Floudas D et al., 2012	Fomme1	ftp://ftp-trace.ncbi.nlm.nih.gov/sra/sra-instant/reads/ByRun/sra/SRR/SRR071/SRR071209/SRR071209.sra	SRR071209	454
Fomitiporia mediterranea v1.0	Floudas D et al., 2012	Fomme1	ftp://ftp-trace.ncbi.nlm.nih.gov/sra/sra-instant/reads/ByRun/sra/SRR/SRR071/SRR071210/SRR071210.sra	SRR071210	454
Fomitiporia mediterranea v1.0	Floudas D et al., 2012	Fomme1	ftp://ftp-trace.ncbi.nlm.nih.gov/sra/sra-instant/reads/ByRun/sra/SRR/SRR071/SRR071211/SRR071211.sra	SRR071211	454
Fomitiporia mediterranea v1.0	Floudas D et al., 2012	Fomme1	ftp://ftp-trace.ncbi.nlm.nih.gov/sra/sra-instant/reads/ByRun/sra/SRR/SRR071/SRR071212/SRR071212.sra	SRR071212	454
Fomitiporia mediterranea v1.0	Floudas D et al., 2012	Fomme1	ftp://ftp-trace.ncbi.nlm.nih.gov/sra/sra-instant/reads/ByRun/sra/SRR/SRR071/SRR071213/SRR071213.sra	SRR071213	454
Fomitiporia mediterranea v1.0	Floudas D et al., 2012	Fomme1	ftp://ftp-trace.ncbi.nlm.nih.gov/sra/sra-instant/reads/ByRun/sra/SRR/SRR071/SRR071214/SRR071214.sra	SRR071214	454
Fomitiporia mediterranea v1.0	Floudas D et al., 2012	Fomme1	ftp://ftp-trace.ncbi.nlm.nih.gov/sra/sra-instant/reads/ByRun/sra/SRR/SRR071/SRR071215/SRR071215.sra	SRR071215	454
Fomitiporia mediterranea v1.0	Floudas D et al., 2012	Fomme1	ftp://ftp-trace.ncbi.nlm.nih.gov/sra/sra-instant/reads/ByRun/sra/SRR/SRR071/SRR071216/SRR071216.sra	SRR071216	454
Fomitiporia mediterranea v1.0	Floudas D et al., 2012	Fomme1	ftp://ftp-trace.ncbi.nlm.nih.gov/sra/sra-instant/reads/ByRun/sra/SRR/SRR071/SRR071217/SRR071217.sra	SRR071217	454
Fomitiporia mediterranea v1.0	Floudas D et al., 2012	Fomme1	ftp://ftp-trace.ncbi.nlm.nih.gov/sra/sra-instant/reads/ByRun/sra/SRR/SRR071/SRR071218/SRR071218.sra	SRR071218	454
Fomitiporia mediterranea v1.0	Floudas D et al., 2012	Fomme1	ftp://ftp-trace.ncbi.nlm.nih.gov/sra/sra-instant/reads/ByRun/sra/SRR/SRR071/SRR071219/SRR071219.sra	SRR071219	454
Fomitiporia mediterranea v1.0	Floudas D et al., 2012	Fomme1	ftp://ftp-trace.ncbi.nlm.nih.gov/sra/sra-instant/reads/ByRun/sra/SRR/SRR071/SRR071220/SRR071220.sra	SRR071220	454
Fomitiporia mediterranea v1.0	Floudas D et al., 2012	Fomme1	ftp://ftp-trace.ncbi.nlm.nih.gov/sra/sra-instant/reads/ByRun/sra/SRR/SRR071/SRR071221/SRR071221.sra	SRR071221	454
Fomitiporia mediterranea v1.0	Floudas D et al., 2012	Fomme1	ftp://ftp-trace.ncbi.nlm.nih.gov/sra/sra-instant/reads/ByRun/sra/SRR/SRR071/SRR071222/SRR071222.sra	SRR071222	454
Fomitiporia mediterranea v1.0	Floudas D et al., 2012	Fomme1	ftp://ftp-trace.ncbi.nlm.nih.gov/sra/sra-instant/reads/ByRun/sra/SRR/SRR392/SRR3927245/SRR3927245.sra	SRR3927245	Illumina
Fomitopsis pinicola FP-58527 SS1 v3.0	Floudas D et al., 2012	Fompi3	ftp://ftp-trace.ncbi.nlm.nih.gov/sra/sra-instant/reads/ByRun/sra/SRR/SRR070/SRR070909/SRR070909.sra	SRR070909	454
Fomitopsis pinicola FP-58527 SS1 v3.0	Floudas D et al., 2012	Fompi3	ftp://ftp-trace.ncbi.nlm.nih.gov/sra/sra-instant/reads/ByRun/sra/SRR/SRR070/SRR070910/SRR070910.sra	SRR070910	454
Fomitopsis pinicola FP-58527 SS1 v3.0	Floudas D et al., 2012	Fompi3	ftp://ftp-trace.ncbi.nlm.nih.gov/sra/sra-instant/reads/ByRun/sra/SRR/SRR070/SRR070911/SRR070911.sra	SRR070911	454
Fomitopsis pinicola FP-58527 SS1 v3.0	Floudas D et al., 2012	Fompi3	ftp://ftp-trace.ncbi.nlm.nih.gov/sra/sra-instant/reads/ByRun/sra/SRR/SRR070/SRR070912/SRR070912.sra	SRR070912	454
Fomitopsis pinicola FP-58527 SS1 v3.0	Floudas D et al., 2012	Fompi3	ftp://ftp-trace.ncbi.nlm.nih.gov/sra/sra-instant/reads/ByRun/sra/SRR/SRR070/SRR070913/SRR070913.sra	SRR070913	454
Fomitopsis pinicola FP-58527 SS1 v3.0	Floudas D et al., 2012	Fompi3	ftp://ftp-trace.ncbi.nlm.nih.gov/sra/sra-instant/reads/ByRun/sra/SRR/SRR070/SRR070914/SRR070914.sra	SRR070914	454
Fomitopsis pinicola FP-58527 SS1 v3.0	Floudas D et al., 2012	Fompi3	ftp://ftp-trace.ncbi.nlm.nih.gov/sra/sra-instant/reads/ByRun/sra/SRR/SRR070/SRR070915/SRR070915.sra	SRR070915	454
Fomitopsis pinicola FP-58527 SS1 v3.0	Floudas D et al., 2012	Fompi3	ftp://ftp-trace.ncbi.nlm.nih.gov/sra/sra-instant/reads/ByRun/sra/SRR/SRR070/SRR070916/SRR070916.sra	SRR070916	454
Fomitopsis pinicola FP-58527 SS1 v3.0	Floudas D et al., 2012	Fompi3	ftp://ftp-trace.ncbi.nlm.nih.gov/sra/sra-instant/reads/ByRun/sra/SRR/SRR070/SRR070917/SRR070917.sra	SRR070917	454
Fomitopsis pinicola FP-58527 SS1 v3.0	Floudas D et al., 2012	Fompi3	ftp://ftp-trace.ncbi.nlm.nih.gov/sra/sra-instant/reads/ByRun/sra/SRR/SRR070/SRR070918/SRR070918.sra	SRR070918	454
Fomitopsis pinicola FP-58527 SS1 v3.0	Floudas D et al., 2012	Fompi3	ftp://ftp-trace.ncbi.nlm.nih.gov/sra/sra-instant/reads/ByRun/sra/SRR/SRR070/SRR070919/SRR070919.sra	SRR070919	454
Fomitopsis pinicola FP-58527 SS1 v3.0	Floudas D et al., 2012	Fompi3	ftp://ftp-trace.ncbi.nlm.nih.gov/sra/sra-instant/reads/ByRun/sra/SRR/SRR070/SRR070920/SRR070920.sra	SRR070920	454
Fomitopsis pinicola FP-58527 SS1 v3.0	Floudas D et al., 2012	Fompi3	ftp://ftp-trace.ncbi.nlm.nih.gov/sra/sra-instant/reads/ByRun/sra/SRR/SRR070/SRR070921/SRR070921.sra	SRR070921	454
Fomitopsis pinicola FP-58527 SS1 v3.0	Floudas D et al., 2012	Fompi3	ftp://ftp-trace.ncbi.nlm.nih.gov/sra/sra-instant/reads/ByRun/sra/SRR/SRR070/SRR070922/SRR070922.sra	SRR070922	454
Fomitopsis pinicola FP-58527 SS1 v3.0	Floudas D et al., 2012	Fompi3	ftp://ftp-trace.ncbi.nlm.nih.gov/sra/sra-instant/reads/ByRun/sra/SRR/SRR070/SRR070923/SRR070923.sra	SRR070923	454
Fomitopsis pinicola FP-58527 SS1 v3.0	Floudas D et al., 2012	Fompi3	ftp://ftp-trace.ncbi.nlm.nih.gov/sra/sra-instant/reads/ByRun/sra/SRR/SRR072/SRR072051/SRR072051.sra	SRR072051	Illumina
Fomitopsis pinicola FP-58527 SS1 v3.0	Floudas D et al., 2012	Fompi3	ftp://ftp-trace.ncbi.nlm.nih.gov/sra/sra-instant/reads/ByRun/sra/SRR/SRR499/SRR499895/SRR499895.sra	SRR499895	Illumina
Fomitopsis pinicola FP-58527 SS1 v3.0	Floudas D et al., 2012	Fompi3	ftp://ftp-trace.ncbi.nlm.nih.gov/sra/sra-instant/reads/ByRun/sra/SRR/SRR397/SRR397549/SRR397549.sra	SRR397549	Illumina
Fomitopsis pinicola FP-58527 SS1 v3.0	Floudas D et al., 2012	Fompi3	ftp://ftp-trace.ncbi.nlm.nih.gov/sra/sra-instant/reads/ByRun/sra/SRR/SRR499/SRR499896/SRR499896.sra	SRR499896	Illumina
Fomitopsis pinicola FP-58527 SS1 v3.0	Floudas D et al., 2012	Fompi3	ftp://ftp-trace.ncbi.nlm.nih.gov/sra/sra-instant/reads/ByRun/sra/SRR/SRR392/SRR3927444/SRR3927444.sra	SRR3927444	Illumina
Fomitopsis pinicola FP-58527 SS1 v3.0	Floudas D et al., 2012	Fompi3	ftp://ftp-trace.ncbi.nlm.nih.gov/sra/sra-instant/reads/ByRun/sra/SRR/SRR392/SRR3927445/SRR3927445.sra	SRR3927445	Illumina
Fomitopsis rosea Sig1Fomros20-ss v1.0		Fomro1	ftp://ftp-trace.ncbi.nlm.nih.gov/sra/sra-instant/reads/ByRun/sra/SRR/SRR714/SRR7141758/SRR7141758.sra	SRR7141758	NA
Fonsecaea multimorphosa CBS 102226	Teixeira MM et al., 2017	Fonmu1	ftp://ftp-trace.ncbi.nlm.nih.gov/sra/sra-instant/reads/ByRun/sra/SRR/SRR115/SRR1159027/SRR1159027.sra	SRR1159027	Illumina
Fonsecaea pedrosoi CBS 271.37	Teixeira MM et al., 2017	Fonpe1	ftp://ftp-trace.ncbi.nlm.nih.gov/sra/sra-instant/reads/ByRun/sra/SRR/SRR117/SRR1172919/SRR1172919.sra	SRR1172919	Illumina
Fonsecaea pedrosoi CBS 271.37	Teixeira MM et al., 2017	Fonpe1	ftp://ftp-trace.ncbi.nlm.nih.gov/sra/sra-instant/reads/ByRun/sra/SRR/SRR117/SRR1173006/SRR1173006.sra	SRR1173006	Illumina
Fonsecaea pedrosoi CBS 271.37	Teixeira MM et al., 2017	Fonpe1	ftp://ftp-trace.ncbi.nlm.nih.gov/sra/sra-instant/reads/ByRun/sra/SRR/SRR163/SRR1634066/SRR1634066.sra	SRR1634066	Illumina
Galerina marginata v1.0	Riley R et al., 2014	Galma1	ftp://ftp-trace.ncbi.nlm.nih.gov/sra/sra-instant/reads/ByRun/sra/SRR/SRR400/SRR400298/SRR400298.sra	SRR400298	Illumina
Galerina marginata v1.0	Riley R et al., 2014	Galma1	ftp://ftp-trace.ncbi.nlm.nih.gov/sra/sra-instant/reads/ByRun/sra/SRR/SRR400/SRR400299/SRR400299.sra	SRR400299	Illumina
Galerina marginata v1.0	Riley R et al., 2014	Galma1	ftp://ftp-trace.ncbi.nlm.nih.gov/sra/sra-instant/reads/ByRun/sra/SRR/SRR400/SRR400300/SRR400300.sra	SRR400300	Illumina
Gonapodya prolifera v1.0	Chang Y et al., 2015	Ganpr1	ftp://ftp-trace.ncbi.nlm.nih.gov/sra/sra-instant/reads/ByRun/sra/SRR/SRR427/SRR427139/SRR427139.sra	SRR427139	Illumina
Gonapodya prolifera v1.0	Chang Y et al., 2015	Ganpr1	ftp://ftp-trace.ncbi.nlm.nih.gov/sra/sra-instant/reads/ByRun/sra/SRR/SRR427/SRR427138/SRR427138.sra	SRR427138	Illumina
Gonapodya prolifera v1.0	Chang Y et al., 2015	Ganpr1	ftp://ftp-trace.ncbi.nlm.nih.gov/sra/sra-instant/reads/ByRun/sra/SRR/SRR427/SRR427137/SRR427137.sra	SRR427137	Illumina
Gonapodya prolifera v1.0	Chang Y et al., 2015	Ganpr1	ftp://ftp-trace.ncbi.nlm.nih.gov/sra/sra-instant/reads/ByRun/sra/SRR/SRR427/SRR427152/SRR427152.sra	SRR427152	Illumina
Ganoderma sp. 10597 SS1 v1.0	Binder M et al., 2013	Gansp1	ftp://ftp-trace.ncbi.nlm.nih.gov/sra/sra-instant/reads/ByRun/sra/SRR/SRR067/SRR067807/SRR067807.sra	SRR067807	Illumina
Ganoderma sp. 10597 SS1 v1.0	Binder M et al., 2013	Gansp1	ftp://ftp-trace.ncbi.nlm.nih.gov/sra/sra-instant/reads/ByRun/sra/SRR/SRR292/SRR292155/SRR292155.sra	SRR292155	454
Ganoderma sp. 10597 SS1 v1.0	Binder M et al., 2013	Gansp1	ftp://ftp-trace.ncbi.nlm.nih.gov/sra/sra-instant/reads/ByRun/sra/SRR/SRR292/SRR292156/SRR292156.sra	SRR292156	454
Ganoderma sp. 10597 SS1 v1.0	Binder M et al., 2013	Gansp1	ftp://ftp-trace.ncbi.nlm.nih.gov/sra/sra-instant/reads/ByRun/sra/SRR/SRR292/SRR292157/SRR292157.sra	SRR292157	454
Ganoderma sp. 10597 SS1 v1.0	Binder M et al., 2013	Gansp1	ftp://ftp-trace.ncbi.nlm.nih.gov/sra/sra-instant/reads/ByRun/sra/SRR/SRR292/SRR292158/SRR292158.sra	SRR292158	454
Ganoderma sp. 10597 SS1 v1.0	Binder M et al., 2013	Gansp1	ftp://ftp-trace.ncbi.nlm.nih.gov/sra/sra-instant/reads/ByRun/sra/SRR/SRR292/SRR292159/SRR292159.sra	SRR292159	454
Ganoderma sp. 10597 SS1 v1.0	Binder M et al., 2013	Gansp1	ftp://ftp-trace.ncbi.nlm.nih.gov/sra/sra-instant/reads/ByRun/sra/SRR/SRR292/SRR292160/SRR292160.sra	SRR292160	454
Ganoderma sp. 10597 SS1 v1.0	Binder M et al., 2013	Gansp1	ftp://ftp-trace.ncbi.nlm.nih.gov/sra/sra-instant/reads/ByRun/sra/SRR/SRR292/SRR292161/SRR292161.sra	SRR292161	454
Ganoderma sp. 10597 SS1 v1.0	Binder M et al., 2013	Gansp1	ftp://ftp-trace.ncbi.nlm.nih.gov/sra/sra-instant/reads/ByRun/sra/SRR/SRR292/SRR292162/SRR292162.sra	SRR292162	454
Ganoderma sp. 10597 SS1 v1.0	Binder M et al., 2013	Gansp1	ftp://ftp-trace.ncbi.nlm.nih.gov/sra/sra-instant/reads/ByRun/sra/SRR/SRR292/SRR292163/SRR292163.sra	SRR292163	454
Ganoderma sp. 10597 SS1 v1.0	Binder M et al., 2013	Gansp1	ftp://ftp-trace.ncbi.nlm.nih.gov/sra/sra-instant/reads/ByRun/sra/SRR/SRR292/SRR292164/SRR292164.sra	SRR292164	454
Ganoderma sp. 10597 SS1 v1.0	Binder M et al., 2013	Gansp1	ftp://ftp-trace.ncbi.nlm.nih.gov/sra/sra-instant/reads/ByRun/sra/SRR/SRR292/SRR292165/SRR292165.sra	SRR292165	454
Ganoderma sp. 10597 SS1 v1.0	Binder M et al., 2013	Gansp1	ftp://ftp-trace.ncbi.nlm.nih.gov/sra/sra-instant/reads/ByRun/sra/SRR/SRR292/SRR292166/SRR292166.sra	SRR292166	454
Ganoderma sp. 10597 SS1 v1.0	Binder M et al., 2013	Gansp1	ftp://ftp-trace.ncbi.nlm.nih.gov/sra/sra-instant/reads/ByRun/sra/SRR/SRR292/SRR292167/SRR292167.sra	SRR292167	454
Ganoderma sp. 10597 SS1 v1.0	Binder M et al., 2013	Gansp1	ftp://ftp-trace.ncbi.nlm.nih.gov/sra/sra-instant/reads/ByRun/sra/SRR/SRR292/SRR292168/SRR292168.sra	SRR292168	454
Ganoderma sp. 10597 SS1 v1.0	Binder M et al., 2013	Gansp1	ftp://ftp-trace.ncbi.nlm.nih.gov/sra/sra-instant/reads/ByRun/sra/SRR/SRR292/SRR292169/SRR292169.sra	SRR292169	454
Ganoderma sp. 10597 SS1 v1.0	Binder M et al., 2013	Gansp1	ftp://ftp-trace.ncbi.nlm.nih.gov/sra/sra-instant/reads/ByRun/sra/SRR/SRR392/SRR3927439/SRR3927439.sra	SRR3927439	Illumina
Ganoderma sp. 10597 SS1 v1.0	Binder M et al., 2013	Gansp1	ftp://ftp-trace.ncbi.nlm.nih.gov/sra/sra-instant/reads/ByRun/sra/SRR/SRR392/SRR3927440/SRR3927440.sra	SRR3927440	Illumina
Globomyces pollinis-pini Arg68 v1.0		Glopol1	ftp://ftp-trace.ncbi.nlm.nih.gov/sra/sra-instant/reads/ByRun/sra/SRR/SRR516/SRR5167032/SRR5167032.sra	SRR5167032	Illumina
Gloeophyllum trabeum v1.0	Floudas D et al., 2012	Glotr1_1	ftp://ftp-trace.ncbi.nlm.nih.gov/sra/sra-instant/reads/ByRun/sra/SRR/SRR058/SRR058911/SRR058911.sra	SRR058911	Illumina
Gloeophyllum trabeum v1.0	Floudas D et al., 2012	Glotr1_1	ftp://ftp-trace.ncbi.nlm.nih.gov/sra/sra-instant/reads/ByRun/sra/SRR/SRR133/SRR133777/SRR133777.sra	SRR133777	454
Gloeophyllum trabeum v1.0	Floudas D et al., 2012	Glotr1_1	ftp://ftp-trace.ncbi.nlm.nih.gov/sra/sra-instant/reads/ByRun/sra/SRR/SRR133/SRR133778/SRR133778.sra	SRR133778	454
Gloeophyllum trabeum v1.0	Floudas D et al., 2012	Glotr1_1	ftp://ftp-trace.ncbi.nlm.nih.gov/sra/sra-instant/reads/ByRun/sra/SRR/SRR133/SRR133779/SRR133779.sra	SRR133779	454
Gloeophyllum trabeum v1.0	Floudas D et al., 2012	Glotr1_1	ftp://ftp-trace.ncbi.nlm.nih.gov/sra/sra-instant/reads/ByRun/sra/SRR/SRR133/SRR133780/SRR133780.sra	SRR133780	454
Gloeophyllum trabeum v1.0	Floudas D et al., 2012	Glotr1_1	ftp://ftp-trace.ncbi.nlm.nih.gov/sra/sra-instant/reads/ByRun/sra/SRR/SRR133/SRR133781/SRR133781.sra	SRR133781	454
Gloeophyllum trabeum v1.0	Floudas D et al., 2012	Glotr1_1	ftp://ftp-trace.ncbi.nlm.nih.gov/sra/sra-instant/reads/ByRun/sra/SRR/SRR133/SRR133782/SRR133782.sra	SRR133782	454
Gloeophyllum trabeum v1.0	Floudas D et al., 2012	Glotr1_1	ftp://ftp-trace.ncbi.nlm.nih.gov/sra/sra-instant/reads/ByRun/sra/SRR/SRR133/SRR133783/SRR133783.sra	SRR133783	454
Gloeophyllum trabeum v1.0	Floudas D et al., 2012	Glotr1_1	ftp://ftp-trace.ncbi.nlm.nih.gov/sra/sra-instant/reads/ByRun/sra/SRR/SRR133/SRR133784/SRR133784.sra	SRR133784	454
Gloeophyllum trabeum v1.0	Floudas D et al., 2012	Glotr1_1	ftp://ftp-trace.ncbi.nlm.nih.gov/sra/sra-instant/reads/ByRun/sra/SRR/SRR133/SRR133785/SRR133785.sra	SRR133785	454
Gloeophyllum trabeum v1.0	Floudas D et al., 2012	Glotr1_1	ftp://ftp-trace.ncbi.nlm.nih.gov/sra/sra-instant/reads/ByRun/sra/SRR/SRR133/SRR133786/SRR133786.sra	SRR133786	454
Gloeophyllum trabeum v1.0	Floudas D et al., 2012	Glotr1_1	ftp://ftp-trace.ncbi.nlm.nih.gov/sra/sra-instant/reads/ByRun/sra/SRR/SRR133/SRR133787/SRR133787.sra	SRR133787	454
Gloeophyllum trabeum v1.0	Floudas D et al., 2012	Glotr1_1	ftp://ftp-trace.ncbi.nlm.nih.gov/sra/sra-instant/reads/ByRun/sra/SRR/SRR133/SRR133788/SRR133788.sra	SRR133788	454
Gloeophyllum trabeum v1.0	Floudas D et al., 2012	Glotr1_1	ftp://ftp-trace.ncbi.nlm.nih.gov/sra/sra-instant/reads/ByRun/sra/SRR/SRR392/SRR3927241/SRR3927241.sra	SRR3927241	Illumina
Gloeophyllum trabeum v1.0	Floudas D et al., 2012	Glotr1_1	ftp://ftp-trace.ncbi.nlm.nih.gov/sra/sra-instant/reads/ByRun/sra/SRR/SRR392/SRR3927242/SRR3927242.sra	SRR3927242	Illumina
Gloeophyllum trabeum v1.0	Floudas D et al., 2012	Glotr1_1	ftp://ftp-trace.ncbi.nlm.nih.gov/sra/sra-instant/reads/ByRun/sra/SRR/SRR392/SRR3927243/SRR3927243.sra	SRR3927243	Illumina
Gloeophyllum trabeum v1.0	Floudas D et al., 2012	Glotr1_1	ftp://ftp-trace.ncbi.nlm.nih.gov/sra/sra-instant/reads/ByRun/sra/SRR/SRR392/SRR3927244/SRR3927244.sra	SRR3927244	Illumina
Grosmannia clavigera kw1407	DiGuistini S et al., 2011	Grocl1	ftp://ftp-trace.ncbi.nlm.nih.gov/sra/sra-instant/reads/ByRun/sra/SRR/SRR018/SRR018010/SRR018010.sra	SRR018010	Illumina
Grosmannia clavigera kw1407	DiGuistini S et al., 2011	Grocl1	ftp://ftp-trace.ncbi.nlm.nih.gov/sra/sra-instant/reads/ByRun/sra/SRR/SRR018/SRR018011/SRR018011.sra	SRR018011	Illumina
Grosmannia clavigera kw1407	DiGuistini S et al., 2011	Grocl1	ftp://ftp-trace.ncbi.nlm.nih.gov/sra/sra-instant/reads/ByRun/sra/SRR/SRR018/SRR018009/SRR018009.sra	SRR018009	Illumina
Grosmannia clavigera kw1407	DiGuistini S et al., 2011	Grocl1	ftp://ftp-trace.ncbi.nlm.nih.gov/sra/sra-instant/reads/ByRun/sra/SRR/SRR018/SRR018008/SRR018008.sra	SRR018008	Illumina
Grosmannia clavigera kw1407	DiGuistini S et al., 2011	Grocl1	ftp://ftp-trace.ncbi.nlm.nih.gov/sra/sra-instant/reads/ByRun/sra/SRR/SRR018/SRR018012/SRR018012.sra	SRR018012	Illumina
Grosmannia clavigera kw1407	DiGuistini S et al., 2011	Grocl1	ftp://ftp-trace.ncbi.nlm.nih.gov/sra/sra-instant/reads/ByRun/sra/SRR/SRR023/SRR023307/SRR023307.sra	SRR023307	454
Grosmannia clavigera kw1407	DiGuistini S et al., 2011	Grocl1	ftp://ftp-trace.ncbi.nlm.nih.gov/sra/sra-instant/reads/ByRun/sra/SRR/SRR023/SRR023517/SRR023517.sra	SRR023517	454
Grosmannia clavigera kw1407	DiGuistini S et al., 2011	Grocl1	ftp://ftp-trace.ncbi.nlm.nih.gov/sra/sra-instant/reads/ByRun/sra/SRR/SRR023/SRR023518/SRR023518.sra	SRR023518	454
Grosmannia clavigera kw1407	DiGuistini S et al., 2011	Grocl1	ftp://ftp-trace.ncbi.nlm.nih.gov/sra/sra-instant/reads/ByRun/sra/SRR/SRR023/SRR023519/SRR023519.sra	SRR023519	454
Grosmannia clavigera kw1407	DiGuistini S et al., 2011	Grocl1	ftp://ftp-trace.ncbi.nlm.nih.gov/sra/sra-instant/reads/ByRun/sra/SRR/SRR023/SRR023520/SRR023520.sra	SRR023520	454
Grosmannia clavigera kw1407	DiGuistini S et al., 2011	Grocl1	ftp://ftp-trace.ncbi.nlm.nih.gov/sra/sra-instant/reads/ByRun/sra/SRR/SRR023/SRR023521/SRR023521.sra	SRR023521	454
Grosmannia clavigera kw1407	DiGuistini S et al., 2011	Grocl1	ftp://ftp-trace.ncbi.nlm.nih.gov/sra/sra-instant/reads/ByRun/sra/SRR/SRR023/SRR023522/SRR023522.sra	SRR023522	454
Grosmannia clavigera kw1407	DiGuistini S et al., 2011	Grocl1	ftp://ftp-trace.ncbi.nlm.nih.gov/sra/sra-instant/reads/ByRun/sra/SRR/SRR023/SRR023523/SRR023523.sra	SRR023523	454
Grosmannia clavigera kw1407	DiGuistini S et al., 2011	Grocl1	ftp://ftp-trace.ncbi.nlm.nih.gov/sra/sra-instant/reads/ByRun/sra/SRR/SRR023/SRR023524/SRR023524.sra	SRR023524	454
Grosmannia clavigera kw1407	DiGuistini S et al., 2011	Grocl1	ftp://ftp-trace.ncbi.nlm.nih.gov/sra/sra-instant/reads/ByRun/sra/SRR/SRR023/SRR023525/SRR023525.sra	SRR023525	454
Grosmannia clavigera kw1407	DiGuistini S et al., 2011	Grocl1	ftp://ftp-trace.ncbi.nlm.nih.gov/sra/sra-instant/reads/ByRun/sra/SRR/SRR023/SRR023526/SRR023526.sra	SRR023526	454
Grosmannia clavigera kw1407	DiGuistini S et al., 2011	Grocl1	ftp://ftp-trace.ncbi.nlm.nih.gov/sra/sra-instant/reads/ByRun/sra/SRR/SRR023/SRR023527/SRR023527.sra	SRR023527	454
Grosmannia clavigera kw1407	DiGuistini S et al., 2011	Grocl1	ftp://ftp-trace.ncbi.nlm.nih.gov/sra/sra-instant/reads/ByRun/sra/SRR/SRR023/SRR023528/SRR023528.sra	SRR023528	454
Grosmannia clavigera kw1407	DiGuistini S et al., 2011	Grocl1	ftp://ftp-trace.ncbi.nlm.nih.gov/sra/sra-instant/reads/ByRun/sra/SRR/SRR023/SRR023529/SRR023529.sra	SRR023529	454
Grosmannia clavigera kw1407	DiGuistini S et al., 2011	Grocl1	ftp://ftp-trace.ncbi.nlm.nih.gov/sra/sra-instant/reads/ByRun/sra/SRR/SRR023/SRR023530/SRR023530.sra	SRR023530	454
Grosmannia clavigera kw1407	DiGuistini S et al., 2011	Grocl1	ftp://ftp-trace.ncbi.nlm.nih.gov/sra/sra-instant/reads/ByRun/sra/SRR/SRR023/SRR023531/SRR023531.sra	SRR023531	454
Grosmannia clavigera kw1407	DiGuistini S et al., 2011	Grocl1	ftp://ftp-trace.ncbi.nlm.nih.gov/sra/sra-instant/reads/ByRun/sra/SRR/SRR023/SRR023532/SRR023532.sra	SRR023532	454
Grosmannia clavigera kw1407	DiGuistini S et al., 2011	Grocl1	ftp://ftp-trace.ncbi.nlm.nih.gov/sra/sra-instant/reads/ByRun/sra/SRR/SRR023/SRR023533/SRR023533.sra	SRR023533	454
Grosmannia clavigera kw1407	DiGuistini S et al., 2011	Grocl1	ftp://ftp-trace.ncbi.nlm.nih.gov/sra/sra-instant/reads/ByRun/sra/SRR/SRR035/SRR035127/SRR035127.sra	SRR035127	Illumina
Grosmannia clavigera kw1407	DiGuistini S et al., 2011	Grocl1	ftp://ftp-trace.ncbi.nlm.nih.gov/sra/sra-instant/reads/ByRun/sra/SRR/SRR035/SRR035644/SRR035644.sra	SRR035644	Illumina
Grosmannia clavigera kw1407	DiGuistini S et al., 2011	Grocl1	ftp://ftp-trace.ncbi.nlm.nih.gov/sra/sra-instant/reads/ByRun/sra/SRR/SRR035/SRR035643/SRR035643.sra	SRR035643	Illumina
Grosmannia clavigera kw1407	DiGuistini S et al., 2011	Grocl1	ftp://ftp-trace.ncbi.nlm.nih.gov/sra/sra-instant/reads/ByRun/sra/SRR/SRR035/SRR035645/SRR035645.sra	SRR035645	Illumina
Grosmannia clavigera kw1407	DiGuistini S et al., 2011	Grocl1	ftp://ftp-trace.ncbi.nlm.nih.gov/sra/sra-instant/reads/ByRun/sra/SRR/SRR035/SRR035646/SRR035646.sra	SRR035646	Illumina
Grosmannia clavigera kw1407	DiGuistini S et al., 2011	Grocl1	ftp://ftp-trace.ncbi.nlm.nih.gov/sra/sra-instant/reads/ByRun/sra/SRR/SRR035/SRR035647/SRR035647.sra	SRR035647	Illumina
Grosmannia clavigera kw1407	DiGuistini S et al., 2011	Grocl1	ftp://ftp-trace.ncbi.nlm.nih.gov/sra/sra-instant/reads/ByRun/sra/SRR/SRR035/SRR035648/SRR035648.sra	SRR035648	Illumina
Grosmannia clavigera kw1407	DiGuistini S et al., 2011	Grocl1	ftp://ftp-trace.ncbi.nlm.nih.gov/sra/sra-instant/reads/ByRun/sra/SRR/SRR035/SRR035649/SRR035649.sra	SRR035649	Illumina
Grosmannia clavigera kw1407	DiGuistini S et al., 2011	Grocl1	ftp://ftp-trace.ncbi.nlm.nih.gov/sra/sra-instant/reads/ByRun/sra/SRR/SRR035/SRR035650/SRR035650.sra	SRR035650	Illumina
Grosmannia clavigera kw1407	DiGuistini S et al., 2011	Grocl1	ftp://ftp-trace.ncbi.nlm.nih.gov/sra/sra-instant/reads/ByRun/sra/SRR/SRR035/SRR035651/SRR035651.sra	SRR035651	Illumina
Grosmannia clavigera kw1407	DiGuistini S et al., 2011	Grocl1	ftp://ftp-trace.ncbi.nlm.nih.gov/sra/sra-instant/reads/ByRun/sra/SRR/SRR035/SRR035652/SRR035652.sra	SRR035652	Illumina
Grosmannia clavigera kw1407	DiGuistini S et al., 2011	Grocl1	ftp://ftp-trace.ncbi.nlm.nih.gov/sra/sra-instant/reads/ByRun/sra/SRR/SRR037/SRR037886/SRR037886.sra	SRR037886	Illumina
Grosmannia clavigera kw1407	DiGuistini S et al., 2011	Grocl1	ftp://ftp-trace.ncbi.nlm.nih.gov/sra/sra-instant/reads/ByRun/sra/SRR/SRR037/SRR037887/SRR037887.sra	SRR037887	Illumina
Guyanagaster necrorhiza MCA 3950 v1.0		Guyne1	ftp://ftp-trace.ncbi.nlm.nih.gov/sra/sra-instant/reads/ByRun/sra/SRR/SRR412/SRR4125583/SRR4125583.sra	SRR4125583	Illumina
Guyanagaster necrorhiza MCA 3950 v1.0		Guyne1	ftp://ftp-trace.ncbi.nlm.nih.gov/sra/sra-instant/reads/ByRun/sra/SRR/SRR412/SRR4125584/SRR4125584.sra	SRR4125584	Illumina
Gymnascella aurantiaca v1.0		Gymau1	ftp://ftp-trace.ncbi.nlm.nih.gov/sra/sra-instant/reads/ByRun/sra/SRR/SRR497/SRR497474/SRR497474.sra	SRR497474	Illumina
Gymnascella aurantiaca v1.0		Gymau1	ftp://ftp-trace.ncbi.nlm.nih.gov/sra/sra-instant/reads/ByRun/sra/SRR/SRR180/SRR1800514/SRR1800514.sra	SRR1800514	Illumina
Gymnopus luxurians v1.0	Kohler A et al., 2015	Gymlu1	ftp://ftp-trace.ncbi.nlm.nih.gov/sra/sra-instant/reads/ByRun/sra/SRR/SRR303/SRR303354/SRR303354.sra	SRR303354	454
Gymnopus luxurians v1.0	Kohler A et al., 2015	Gymlu1	ftp://ftp-trace.ncbi.nlm.nih.gov/sra/sra-instant/reads/ByRun/sra/SRR/SRR303/SRR303355/SRR303355.sra	SRR303355	454
Gymnopus luxurians v1.0	Kohler A et al., 2015	Gymlu1	ftp://ftp-trace.ncbi.nlm.nih.gov/sra/sra-instant/reads/ByRun/sra/SRR/SRR303/SRR303356/SRR303356.sra	SRR303356	454
Gymnopus luxurians v1.0	Kohler A et al., 2015	Gymlu1	ftp://ftp-trace.ncbi.nlm.nih.gov/sra/sra-instant/reads/ByRun/sra/SRR/SRR303/SRR303357/SRR303357.sra	SRR303357	454
Gymnopus luxurians v1.0	Kohler A et al., 2015	Gymlu1	ftp://ftp-trace.ncbi.nlm.nih.gov/sra/sra-instant/reads/ByRun/sra/SRR/SRR303/SRR303358/SRR303358.sra	SRR303358	454
Gymnopus luxurians v1.0	Kohler A et al., 2015	Gymlu1	ftp://ftp-trace.ncbi.nlm.nih.gov/sra/sra-instant/reads/ByRun/sra/SRR/SRR303/SRR303359/SRR303359.sra	SRR303359	454
Gymnopus luxurians v1.0	Kohler A et al., 2015	Gymlu1	ftp://ftp-trace.ncbi.nlm.nih.gov/sra/sra-instant/reads/ByRun/sra/SRR/SRR303/SRR303360/SRR303360.sra	SRR303360	454
Gymnopus luxurians v1.0	Kohler A et al., 2015	Gymlu1	ftp://ftp-trace.ncbi.nlm.nih.gov/sra/sra-instant/reads/ByRun/sra/SRR/SRR303/SRR303361/SRR303361.sra	SRR303361	454
Gymnopus luxurians v1.0	Kohler A et al., 2015	Gymlu1	ftp://ftp-trace.ncbi.nlm.nih.gov/sra/sra-instant/reads/ByRun/sra/SRR/SRR398/SRR398093/SRR398093.sra	SRR398093	Illumina
Gymnopus luxurians v1.0	Kohler A et al., 2015	Gymlu1	ftp://ftp-trace.ncbi.nlm.nih.gov/sra/sra-instant/reads/ByRun/sra/SRR/SRR398/SRR398094/SRR398094.sra	SRR398094	Illumina
Gymnopus luxurians v1.0	Kohler A et al., 2015	Gymlu1	ftp://ftp-trace.ncbi.nlm.nih.gov/sra/sra-instant/reads/ByRun/sra/SRR/SRR398/SRR398095/SRR398095.sra	SRR398095	Illumina
Gyrodon lividus BX v1.0		Gyrli1	ftp://ftp-trace.ncbi.nlm.nih.gov/sra/sra-instant/reads/ByRun/sra/SRR/SRR412/SRR4125601/SRR4125601.sra	SRR4125601	Illumina
Gyrodon lividus BX v1.0		Gyrli1	ftp://ftp-trace.ncbi.nlm.nih.gov/sra/sra-instant/reads/ByRun/sra/SRR/SRR412/SRR4125602/SRR4125602.sra	SRR4125602	Illumina
Hanseniaspora valbyensis NRRL Y-1626 v1.1	Riley R et al., 2016	Hanva1_1	ftp://ftp-trace.ncbi.nlm.nih.gov/sra/sra-instant/reads/ByRun/sra/SRR/SRR067/SRR067805/SRR067805.sra	SRR067805	Illumina
Hanseniaspora valbyensis NRRL Y-1626 v1.1	Riley R et al., 2016	Hanva1_1	ftp://ftp-trace.ncbi.nlm.nih.gov/sra/sra-instant/reads/ByRun/sra/SRR/SRR139/SRR139125/SRR139125.sra	SRR139125	454
Hanseniaspora valbyensis NRRL Y-1626 v1.1	Riley R et al., 2016	Hanva1_1	ftp://ftp-trace.ncbi.nlm.nih.gov/sra/sra-instant/reads/ByRun/sra/SRR/SRR139/SRR139126/SRR139126.sra	SRR139126	454
Hanseniaspora valbyensis NRRL Y-1626 v1.1	Riley R et al., 2016	Hanva1_1	ftp://ftp-trace.ncbi.nlm.nih.gov/sra/sra-instant/reads/ByRun/sra/SRR/SRR139/SRR139127/SRR139127.sra	SRR139127	454
Hanseniaspora valbyensis NRRL Y-1626 v1.1	Riley R et al., 2016	Hanva1_1	ftp://ftp-trace.ncbi.nlm.nih.gov/sra/sra-instant/reads/ByRun/sra/SRR/SRR139/SRR139128/SRR139128.sra	SRR139128	454
Hanseniaspora valbyensis NRRL Y-1626 v1.1	Riley R et al., 2016	Hanva1_1	ftp://ftp-trace.ncbi.nlm.nih.gov/sra/sra-instant/reads/ByRun/sra/SRR/SRR139/SRR139129/SRR139129.sra	SRR139129	454
Hanseniaspora valbyensis NRRL Y-1626 v1.1	Riley R et al., 2016	Hanva1_1	ftp://ftp-trace.ncbi.nlm.nih.gov/sra/sra-instant/reads/ByRun/sra/SRR/SRR139/SRR139130/SRR139130.sra	SRR139130	454
Hanseniaspora valbyensis NRRL Y-1626 v1.1	Riley R et al., 2016	Hanva1_1	ftp://ftp-trace.ncbi.nlm.nih.gov/sra/sra-instant/reads/ByRun/sra/SRR/SRR139/SRR139131/SRR139131.sra	SRR139131	454
Hanseniaspora valbyensis NRRL Y-1626 v1.1	Riley R et al., 2016	Hanva1_1	ftp://ftp-trace.ncbi.nlm.nih.gov/sra/sra-instant/reads/ByRun/sra/SRR/SRR139/SRR139132/SRR139132.sra	SRR139132	454
Hanseniaspora valbyensis NRRL Y-1626 v1.1	Riley R et al., 2016	Hanva1_1	ftp://ftp-trace.ncbi.nlm.nih.gov/sra/sra-instant/reads/ByRun/sra/SRR/SRR139/SRR139133/SRR139133.sra	SRR139133	454
Hanseniaspora valbyensis NRRL Y-1626 v1.1	Riley R et al., 2016	Hanva1_1	ftp://ftp-trace.ncbi.nlm.nih.gov/sra/sra-instant/reads/ByRun/sra/SRR/SRR139/SRR139134/SRR139134.sra	SRR139134	454
Hanseniaspora valbyensis NRRL Y-1626 v1.1	Riley R et al., 2016	Hanva1_1	ftp://ftp-trace.ncbi.nlm.nih.gov/sra/sra-instant/reads/ByRun/sra/SRR/SRR139/SRR139135/SRR139135.sra	SRR139135	454
Hanseniaspora valbyensis NRRL Y-1626 v1.1	Riley R et al., 2016	Hanva1_1	ftp://ftp-trace.ncbi.nlm.nih.gov/sra/sra-instant/reads/ByRun/sra/SRR/SRR139/SRR139136/SRR139136.sra	SRR139136	454
Hanseniaspora valbyensis NRRL Y-1626 v1.1	Riley R et al., 2016	Hanva1_1	ftp://ftp-trace.ncbi.nlm.nih.gov/sra/sra-instant/reads/ByRun/sra/SRR/SRR392/SRR3927284/SRR3927284.sra	SRR3927284	Illumina
Hanseniaspora valbyensis NRRL Y-1626 v1.1	Riley R et al., 2016	Hanva1_1	ftp://ftp-trace.ncbi.nlm.nih.gov/sra/sra-instant/reads/ByRun/sra/SRR/SRR392/SRR3927285/SRR3927285.sra	SRR3927285	Illumina
Heliocybe sulcata OMC1185 v1.0		Helsul1	ftp://ftp-trace.ncbi.nlm.nih.gov/sra/sra-instant/reads/ByRun/sra/SRR/SRR413/SRR4136304/SRR4136304.sra	SRR4136304	Illumina
Heliocybe sulcata OMC1185 v1.0		Helsul1	ftp://ftp-trace.ncbi.nlm.nih.gov/sra/sra-instant/reads/ByRun/sra/SRR/SRR413/SRR4136305/SRR4136305.sra	SRR4136305	Illumina
Heterogastridium pycnidioideum ATCC MYA-4631 v1.0		Hetpy1	ftp://ftp-trace.ncbi.nlm.nih.gov/sra/sra-instant/reads/ByRun/sra/SRR/SRR158/SRR1587826/SRR1587826.sra	SRR1587826	Illumina
Heterogastridium pycnidioideum ATCC MYA-4631 v1.0		Hetpy1	ftp://ftp-trace.ncbi.nlm.nih.gov/sra/sra-instant/reads/ByRun/sra/SRR/SRR158/SRR1587827/SRR1587827.sra	SRR1587827	Illumina
Hortaea acidophila CBS 113389 v1.0		Horac1	ftp://ftp-trace.ncbi.nlm.nih.gov/sra/sra-instant/reads/ByRun/sra/SRR/SRR412/SRR4125829/SRR4125829.sra	SRR4125829	Illumina
Hortaea acidophila CBS 113389 v1.0		Horac1	ftp://ftp-trace.ncbi.nlm.nih.gov/sra/sra-instant/reads/ByRun/sra/SRR/SRR412/SRR4125830/SRR4125830.sra	SRR4125830	Illumina
Hydnopolyporus fimbriatus CBS384.51 v1.0		Hydfim1	ftp://ftp-trace.ncbi.nlm.nih.gov/sra/sra-instant/reads/ByRun/sra/SRR/SRR414/SRR4143362/SRR4143362.sra	SRR4143362	Illumina
Hydnopolyporus fimbriatus CBS384.51 v1.0		Hydfim1	ftp://ftp-trace.ncbi.nlm.nih.gov/sra/sra-instant/reads/ByRun/sra/SRR/SRR414/SRR4143363/SRR4143363.sra	SRR4143363	Illumina
Hydnomerulius pinastri v2.0	Kohler A et al., 2015	Hydpi2	ftp://ftp-trace.ncbi.nlm.nih.gov/sra/sra-instant/reads/ByRun/sra/SRR/SRR392/SRR3928148/SRR3928148.sra	SRR3928148	Illumina
Hydnum rufescens UP504 v2.0		Hydru2	ftp://ftp-trace.ncbi.nlm.nih.gov/sra/sra-instant/reads/ByRun/sra/SRR/SRR412/SRR4125556/SRR4125556.sra	SRR4125556	Illumina
Hydnum rufescens UP504 v2.0		Hydru2	ftp://ftp-trace.ncbi.nlm.nih.gov/sra/sra-instant/reads/ByRun/sra/SRR/SRR412/SRR4125557/SRR4125557.sra	SRR4125557	Illumina
Hymenopellis radicata IJFM A160 v1.0		Hymrad1	ftp://ftp-trace.ncbi.nlm.nih.gov/sra/sra-instant/reads/ByRun/sra/SRR/SRR415/SRR4156372/SRR4156372.sra	SRR4156372	Illumina
Hymenopellis radicata IJFM A160 v1.0		Hymrad1	ftp://ftp-trace.ncbi.nlm.nih.gov/sra/sra-instant/reads/ByRun/sra/SRR/SRR415/SRR4156373/SRR4156373.sra	SRR4156373	Illumina
Hypoxylon sp. EC38 v3.0	Wu W et al., 2017	HypEC38_3	ftp://ftp-trace.ncbi.nlm.nih.gov/sra/sra-instant/reads/ByRun/sra/SRR/SRR371/SRR3711513/SRR3711513.sra	SRR3711513	Illumina
Hypoxylon sp. EC38 v3.0	Wu W et al., 2017	HypEC38_3	ftp://ftp-trace.ncbi.nlm.nih.gov/sra/sra-instant/reads/ByRun/sra/SRR/SRR371/SRR3711514/SRR3711514.sra	SRR3711514	Illumina
Hypoxylon sp. EC38 v3.0	Wu W et al., 2017	HypEC38_3	ftp://ftp-trace.ncbi.nlm.nih.gov/sra/sra-instant/reads/ByRun/sra/SRR/SRR371/SRR3711515/SRR3711515.sra	SRR3711515	Illumina
Hypoxylon sp. EC38 v3.0	Wu W et al., 2017	HypEC38_3	ftp://ftp-trace.ncbi.nlm.nih.gov/sra/sra-instant/reads/ByRun/sra/SRR/SRR371/SRR3711516/SRR3711516.sra	SRR3711516	Illumina
Hyphopichia burtonii NRRL Y-1933 v1.0	Riley R et al., 2016	Hypbu1	ftp://ftp-trace.ncbi.nlm.nih.gov/sra/sra-instant/reads/ByRun/sra/SRR/SRR427/SRR427166/SRR427166.sra	SRR427166	Illumina
Hyphopichia burtonii NRRL Y-1933 v1.0	Riley R et al., 2016	Hypbu1	ftp://ftp-trace.ncbi.nlm.nih.gov/sra/sra-instant/reads/ByRun/sra/SRR/SRR392/SRR3928146/SRR3928146.sra	SRR3928146	Illumina
Hyphopichia burtonii NRRL Y-1933 v1.0	Riley R et al., 2016	Hypbu1	ftp://ftp-trace.ncbi.nlm.nih.gov/sra/sra-instant/reads/ByRun/sra/SRR/SRR392/SRR3928147/SRR3928147.sra	SRR3928147	Illumina
Hypholoma sublateritium v1.0	Kohler A et al., 2015	Hypsu1	ftp://ftp-trace.ncbi.nlm.nih.gov/sra/sra-instant/reads/ByRun/sra/SRR/SRR314/SRR314703/SRR314703.sra	SRR314703	454
Hypholoma sublateritium v1.0	Kohler A et al., 2015	Hypsu1	ftp://ftp-trace.ncbi.nlm.nih.gov/sra/sra-instant/reads/ByRun/sra/SRR/SRR314/SRR314704/SRR314704.sra	SRR314704	454
Hypholoma sublateritium v1.0	Kohler A et al., 2015	Hypsu1	ftp://ftp-trace.ncbi.nlm.nih.gov/sra/sra-instant/reads/ByRun/sra/SRR/SRR314/SRR314705/SRR314705.sra	SRR314705	454
Hypholoma sublateritium v1.0	Kohler A et al., 2015	Hypsu1	ftp://ftp-trace.ncbi.nlm.nih.gov/sra/sra-instant/reads/ByRun/sra/SRR/SRR314/SRR314706/SRR314706.sra	SRR314706	454
Hypholoma sublateritium v1.0	Kohler A et al., 2015	Hypsu1	ftp://ftp-trace.ncbi.nlm.nih.gov/sra/sra-instant/reads/ByRun/sra/SRR/SRR314/SRR314707/SRR314707.sra	SRR314707	454
Hypholoma sublateritium v1.0	Kohler A et al., 2015	Hypsu1	ftp://ftp-trace.ncbi.nlm.nih.gov/sra/sra-instant/reads/ByRun/sra/SRR/SRR314/SRR314708/SRR314708.sra	SRR314708	454
Hypholoma sublateritium v1.0	Kohler A et al., 2015	Hypsu1	ftp://ftp-trace.ncbi.nlm.nih.gov/sra/sra-instant/reads/ByRun/sra/SRR/SRR397/SRR397770/SRR397770.sra	SRR397770	Illumina
Hypholoma sublateritium v1.0	Kohler A et al., 2015	Hypsu1	ftp://ftp-trace.ncbi.nlm.nih.gov/sra/sra-instant/reads/ByRun/sra/SRR/SRR397/SRR397768/SRR397768.sra	SRR397768	Illumina
Hypholoma sublateritium v1.0	Kohler A et al., 2015	Hypsu1	ftp://ftp-trace.ncbi.nlm.nih.gov/sra/sra-instant/reads/ByRun/sra/SRR/SRR397/SRR397769/SRR397769.sra	SRR397769	Illumina
Hypholoma sublateritium v1.0	Kohler A et al., 2015	Hypsu1	ftp://ftp-trace.ncbi.nlm.nih.gov/sra/sra-instant/reads/ByRun/sra/SRR/SRR427/SRR427162/SRR427162.sra	SRR427162	Illumina
Hypholoma sublateritium v1.0	Kohler A et al., 2015	Hypsu1	ftp://ftp-trace.ncbi.nlm.nih.gov/sra/sra-instant/reads/ByRun/sra/SRR/SRR392/SRR3928185/SRR3928185.sra	SRR3928185	Illumina
Hysterangium stoloniferum HS.BST v1.0		Hyssto1	ftp://ftp-trace.ncbi.nlm.nih.gov/sra/sra-instant/reads/ByRun/sra/SRR/SRR412/SRR4125475/SRR4125475.sra	SRR4125475	Illumina
Hysterangium stoloniferum HS.BST v1.0		Hyssto1	ftp://ftp-trace.ncbi.nlm.nih.gov/sra/sra-instant/reads/ByRun/sra/SRR/SRR412/SRR4125476/SRR4125476.sra	SRR4125476	Illumina
Hysterangium stoloniferum HS.BST v1.0		Hyssto1	ftp://ftp-trace.ncbi.nlm.nih.gov/sra/sra-instant/reads/ByRun/sra/SRR/SRR412/SRR4125477/SRR4125477.sra	SRR4125477	Illumina
Ilyonectria sp. v1.0		Ilysp1	ftp://ftp-trace.ncbi.nlm.nih.gov/sra/sra-instant/reads/ByRun/sra/SRR/SRR892/SRR892002/SRR892002.sra	SRR892002	Illumina
Ilyonectria sp. v1.0		Ilysp1	ftp://ftp-trace.ncbi.nlm.nih.gov/sra/sra-instant/reads/ByRun/sra/SRR/SRR892/SRR892044/SRR892044.sra	SRR892044	Illumina
Ilyonectria sp. v1.0		Ilysp1	ftp://ftp-trace.ncbi.nlm.nih.gov/sra/sra-instant/reads/ByRun/sra/SRR/SRR892/SRR892043/SRR892043.sra	SRR892043	Illumina
Karstenula rhodostoma CBS 690.94 v1.0		Karrh1	ftp://ftp-trace.ncbi.nlm.nih.gov/sra/sra-instant/reads/ByRun/sra/SRR/SRR158/SRR1588026/SRR1588026.sra	SRR1588026	Illumina
Karstenula rhodostoma CBS 690.94 v1.0		Karrh1	ftp://ftp-trace.ncbi.nlm.nih.gov/sra/sra-instant/reads/ByRun/sra/SRR/SRR158/SRR1588027/SRR1588027.sra	SRR1588027	Illumina
Khuskia oryzae ATCC 28132 v1.0		Khuory1	ftp://ftp-trace.ncbi.nlm.nih.gov/sra/sra-instant/reads/ByRun/sra/SRR/SRR414/SRR4146435/SRR4146435.sra	SRR4146435	Illumina
Khuskia oryzae ATCC 28132 v1.0		Khuory1	ftp://ftp-trace.ncbi.nlm.nih.gov/sra/sra-instant/reads/ByRun/sra/SRR/SRR414/SRR4146436/SRR4146436.sra	SRR4146436	Illumina
Laccaria bicolor v2.0	Martin F et al., 2008	Lacbi2	ftp://ftp-trace.ncbi.nlm.nih.gov/sra/sra-instant/reads/ByRun/sra/SRR/SRR427/SRR427148/SRR427148.sra	SRR427148	Illumina
Lactarius quietus S23C v1.0		Lacqui1	ftp://ftp-trace.ncbi.nlm.nih.gov/sra/sra-instant/reads/ByRun/sra/SRR/SRR405/SRR4051854/SRR4051854.sra	SRR4051854	Illumina
Lecythophora sp. AK0013 v1.0		LecAK0013_1	ftp://ftp-trace.ncbi.nlm.nih.gov/sra/sra-instant/reads/ByRun/sra/SRR/SRR562/SRR5621805/SRR5621805.sra	SRR5621805	Illumina
Lecythophora sp. AK0013 v1.0		LecAK0013_1	ftp://ftp-trace.ncbi.nlm.nih.gov/sra/sra-instant/reads/ByRun/sra/SRR/SRR562/SRR5621804/SRR5621804.sra	SRR5621804	Illumina
Lentithecium fluviatile v1.0		Lenfl1	ftp://ftp-trace.ncbi.nlm.nih.gov/sra/sra-instant/reads/ByRun/sra/SRR/SRR891/SRR891373/SRR891373.sra	SRR891373	Illumina
Lentithecium fluviatile v1.0		Lenfl1	ftp://ftp-trace.ncbi.nlm.nih.gov/sra/sra-instant/reads/ByRun/sra/SRR/SRR891/SRR891374/SRR891374.sra	SRR891374	Illumina
Lentithecium fluviatile v1.0		Lenfl1	ftp://ftp-trace.ncbi.nlm.nih.gov/sra/sra-instant/reads/ByRun/sra/SRR/SRR892/SRR892528/SRR892528.sra	SRR892528	Illumina
Lentinus tigrinus ALCF2SS1-6 v1.0		Lenti6_1	ftp://ftp-trace.ncbi.nlm.nih.gov/sra/sra-instant/reads/ByRun/sra/SRR/SRR179/SRR1798105/SRR1798105.sra	SRR1798105	Illumina
Lentinus tigrinus ALCF2SS1-6 v1.0		Lenti6_1	ftp://ftp-trace.ncbi.nlm.nih.gov/sra/sra-instant/reads/ByRun/sra/SRR/SRR179/SRR1798106/SRR1798106.sra	SRR1798106	Illumina
Lentinus tigrinus ALCF2SS1-7 v1.0		Lenti7_1	ftp://ftp-trace.ncbi.nlm.nih.gov/sra/sra-instant/reads/ByRun/sra/SRR/SRR179/SRR1798108/SRR1798108.sra	SRR1798108	Illumina
Lentinus tigrinus ALCF2SS1-7 v1.0		Lenti7_1	ftp://ftp-trace.ncbi.nlm.nih.gov/sra/sra-instant/reads/ByRun/sra/SRR/SRR179/SRR1798109/SRR1798109.sra	SRR1798109	Illumina
Lentinellus vulpinus AHS73672-sp v1.0		Lenvul1	ftp://ftp-trace.ncbi.nlm.nih.gov/sra/sra-instant/reads/ByRun/sra/SRR/SRR415/SRR4159536/SRR4159536.sra	SRR4159536	Illumina
Lentinellus vulpinus AHS73672-sp v1.0		Lenvul1	ftp://ftp-trace.ncbi.nlm.nih.gov/sra/sra-instant/reads/ByRun/sra/SRR/SRR415/SRR4159537/SRR4159537.sra	SRR4159537	Illumina
Lepidopterella palustris v1.0	Peter M et al., 2016	Leppa1	ftp://ftp-trace.ncbi.nlm.nih.gov/sra/sra-instant/reads/ByRun/sra/SRR/SRR892/SRR892599/SRR892599.sra	SRR892599	Illumina
Lepidopterella palustris v1.0	Peter M et al., 2016	Leppa1	ftp://ftp-trace.ncbi.nlm.nih.gov/sra/sra-instant/reads/ByRun/sra/SRR/SRR180/SRR1800847/SRR1800847.sra	SRR1800847	Illumina
Lepidopterella palustris v1.0	Peter M et al., 2016	Leppa1	ftp://ftp-trace.ncbi.nlm.nih.gov/sra/sra-instant/reads/ByRun/sra/SRR/SRR180/SRR1800848/SRR1800848.sra	SRR1800848	Illumina
Leucogyrophana mollusca KUC20120723A-06 v1.0		Leumo1	ftp://ftp-trace.ncbi.nlm.nih.gov/sra/sra-instant/reads/ByRun/sra/SRR/SRR158/SRR1587669/SRR1587669.sra	SRR1587669	Illumina
Lichtheimia hyalospora v1.0		Lichy1	ftp://ftp-trace.ncbi.nlm.nih.gov/sra/sra-instant/reads/ByRun/sra/SRR/SRR896/SRR896536/SRR896536.sra	SRR896536	Illumina
Lichtheimia hyalospora v1.0		Lichy1	ftp://ftp-trace.ncbi.nlm.nih.gov/sra/sra-instant/reads/ByRun/sra/SRR/SRR180/SRR1801160/SRR1801160.sra	SRR1801160	Illumina
Lineolata rhizophorae ATCC 16933 v1.0		Linrh1	ftp://ftp-trace.ncbi.nlm.nih.gov/sra/sra-instant/reads/ByRun/sra/SRR/SRR414/SRR4144055/SRR4144055.sra	SRR4144055	Illumina
Lineolata rhizophorae ATCC 16933 v1.0		Linrh1	ftp://ftp-trace.ncbi.nlm.nih.gov/sra/sra-instant/reads/ByRun/sra/SRR/SRR414/SRR4144056/SRR4144056.sra	SRR4144056	Illumina
Lindra thalassiae JK4322 v1.0		Linth1	ftp://ftp-trace.ncbi.nlm.nih.gov/sra/sra-instant/reads/ByRun/sra/SRR/SRR406/SRR4061746/SRR4061746.sra	SRR4061746	Illumina
Lipomyces starkeyi NRRL Y-11557 v1.0	Riley R et al., 2016	Lipst1_1	ftp://ftp-trace.ncbi.nlm.nih.gov/sra/sra-instant/reads/ByRun/sra/SRR/SRR058/SRR058901/SRR058901.sra	SRR058901	Illumina
Lipomyces starkeyi NRRL Y-11557 v1.0	Riley R et al., 2016	Lipst1_1	ftp://ftp-trace.ncbi.nlm.nih.gov/sra/sra-instant/reads/ByRun/sra/SRR/SRR328/SRR328543/SRR328543.sra	SRR328543	454
Lipomyces starkeyi NRRL Y-11557 v1.0	Riley R et al., 2016	Lipst1_1	ftp://ftp-trace.ncbi.nlm.nih.gov/sra/sra-instant/reads/ByRun/sra/SRR/SRR328/SRR328544/SRR328544.sra	SRR328544	454
Lipomyces starkeyi NRRL Y-11557 v1.0	Riley R et al., 2016	Lipst1_1	ftp://ftp-trace.ncbi.nlm.nih.gov/sra/sra-instant/reads/ByRun/sra/SRR/SRR328/SRR328545/SRR328545.sra	SRR328545	454
Lipomyces starkeyi NRRL Y-11557 v1.0	Riley R et al., 2016	Lipst1_1	ftp://ftp-trace.ncbi.nlm.nih.gov/sra/sra-instant/reads/ByRun/sra/SRR/SRR328/SRR328546/SRR328546.sra	SRR328546	454
Lipomyces starkeyi NRRL Y-11557 v1.0	Riley R et al., 2016	Lipst1_1	ftp://ftp-trace.ncbi.nlm.nih.gov/sra/sra-instant/reads/ByRun/sra/SRR/SRR328/SRR328547/SRR328547.sra	SRR328547	454
Lipomyces starkeyi NRRL Y-11557 v1.0	Riley R et al., 2016	Lipst1_1	ftp://ftp-trace.ncbi.nlm.nih.gov/sra/sra-instant/reads/ByRun/sra/SRR/SRR427/SRR427195/SRR427195.sra	SRR427195	Illumina
Lipomyces starkeyi NRRL Y-11557 v1.0	Riley R et al., 2016	Lipst1_1	ftp://ftp-trace.ncbi.nlm.nih.gov/sra/sra-instant/reads/ByRun/sra/SRR/SRR392/SRR3927192/SRR3927192.sra	SRR3927192	Illumina
Lipomyces starkeyi NRRL Y-11557 v1.0	Riley R et al., 2016	Lipst1_1	ftp://ftp-trace.ncbi.nlm.nih.gov/sra/sra-instant/reads/ByRun/sra/SRR/SRR392/SRR3927193/SRR3927193.sra	SRR3927193	Illumina
Lipomyces starkeyi NRRL Y-11557 v1.0	Riley R et al., 2016	Lipst1_1	ftp://ftp-trace.ncbi.nlm.nih.gov/sra/sra-instant/reads/ByRun/sra/SRR/SRR392/SRR3927194/SRR3927194.sra	SRR3927194	Illumina
Lipomyces starkeyi NRRL Y-11557 v1.0	Riley R et al., 2016	Lipst1_1	ftp://ftp-trace.ncbi.nlm.nih.gov/sra/sra-instant/reads/ByRun/sra/SRR/SRR392/SRR3927195/SRR3927195.sra	SRR3927195	Illumina
Lizonia empirigonia CBS 542.76 v1.0		Lizem1	ftp://ftp-trace.ncbi.nlm.nih.gov/sra/sra-instant/reads/ByRun/sra/SRR/SRR406/SRR4061778/SRR4061778.sra	SRR4061778	Illumina
Lizonia empirigonia CBS 542.76 v1.0		Lizem1	ftp://ftp-trace.ncbi.nlm.nih.gov/sra/sra-instant/reads/ByRun/sra/SRR/SRR406/SRR4061779/SRR4061779.sra	SRR4061779	Illumina
Lobaria pulmonaria Africa extracted metagenome v1.0		LobpulAf1	ftp://ftp-trace.ncbi.nlm.nih.gov/sra/sra-instant/reads/ByRun/sra/SRR/SRR594/SRR5947237/SRR5947237.sra	SRR5947237	Illumina
Lobaria pulmonaria Scotland extracted metagenome v1.0		LobpulSc1	ftp://ftp-trace.ncbi.nlm.nih.gov/sra/sra-instant/reads/ByRun/sra/SRR/SRR594/SRR5947238/SRR5947238.sra	SRR5947238	Illumina
Lollipopaia minuta P26; CBS 116597 v1.0		Lolmi1	ftp://ftp-trace.ncbi.nlm.nih.gov/sra/sra-instant/reads/ByRun/sra/SRR/SRR406/SRR4063429/SRR4063429.sra	SRR4063429	Illumina
Lophiostoma macrostomum v1.0		Lopma1	ftp://ftp-trace.ncbi.nlm.nih.gov/sra/sra-instant/reads/ByRun/sra/SRR/SRR180/SRR1800849/SRR1800849.sra	SRR1800849	Illumina
Lophiostoma macrostomum v1.0		Lopma1	ftp://ftp-trace.ncbi.nlm.nih.gov/sra/sra-instant/reads/ByRun/sra/SRR/SRR180/SRR1800850/SRR1800850.sra	SRR1800850	Illumina
Lophium mytilinum CBS 269.34 v1.0		Lopmy1	ftp://ftp-trace.ncbi.nlm.nih.gov/sra/sra-instant/reads/ByRun/sra/SRR/SRR412/SRR4125513/SRR4125513.sra	SRR4125513	Illumina
Lophium mytilinum CBS 269.34 v1.0		Lopmy1	ftp://ftp-trace.ncbi.nlm.nih.gov/sra/sra-instant/reads/ByRun/sra/SRR/SRR412/SRR4125514/SRR4125514.sra	SRR4125514	Illumina
Peniophora sp. CONTA v1.0		Lopni1	ftp://ftp-trace.ncbi.nlm.nih.gov/sra/sra-instant/reads/ByRun/sra/SRR/SRR412/SRR4125647/SRR4125647.sra	SRR4125647	Illumina
Peniophora sp. CONTA v1.0		Lopni1	ftp://ftp-trace.ncbi.nlm.nih.gov/sra/sra-instant/reads/ByRun/sra/SRR/SRR412/SRR4125648/SRR4125648.sra	SRR4125648	Illumina
Lophiotrema nucula CBS 627.86 v1.0		Lopnu1	ftp://ftp-trace.ncbi.nlm.nih.gov/sra/sra-instant/reads/ByRun/sra/SRR/SRR515/SRR5153096/SRR5153096.sra	SRR5153096	Illumina
Loramyces macrosporus CBS235.53 v1.0		Lorma1	ftp://ftp-trace.ncbi.nlm.nih.gov/sra/sra-instant/reads/ByRun/sra/SRR/SRR414/SRR4143358/SRR4143358.sra	SRR4143358	Illumina
Loramyces macrosporus CBS235.53 v1.0		Lorma1	ftp://ftp-trace.ncbi.nlm.nih.gov/sra/sra-instant/reads/ByRun/sra/SRR/SRR414/SRR4143359/SRR4143359.sra	SRR4143359	Illumina
Macroventuria anomochaeta CBS 525.71 v1.0		Macan1	ftp://ftp-trace.ncbi.nlm.nih.gov/sra/sra-instant/reads/ByRun/sra/SRR/SRR412/SRR4125458/SRR4125458.sra	SRR4125458	Illumina
Macroventuria anomochaeta CBS 525.71 v1.0		Macan1	ftp://ftp-trace.ncbi.nlm.nih.gov/sra/sra-instant/reads/ByRun/sra/SRR/SRR412/SRR4125459/SRR4125459.sra	SRR4125459	Illumina
Macrolepiota fuliginosa MF-IS2 v1.0		Macfu1	ftp://ftp-trace.ncbi.nlm.nih.gov/sra/sra-instant/reads/ByRun/sra/SRR/SRR180/SRR1800860/SRR1800860.sra	SRR1800860	Illumina
Marasmius fiardii PR-910 v1.0		Marfi1	ftp://ftp-trace.ncbi.nlm.nih.gov/sra/sra-instant/reads/ByRun/sra/SRR/SRR179/SRR1797424/SRR1797424.sra	SRR1797424	Illumina
Marasmius fiardii PR-910 v1.0		Marfi1	ftp://ftp-trace.ncbi.nlm.nih.gov/sra/sra-instant/reads/ByRun/sra/SRR/SRR179/SRR1797425/SRR1797425.sra	SRR1797425	Illumina
Massarina eburnea CBS 473.64 v1.0		Maseb1	ftp://ftp-trace.ncbi.nlm.nih.gov/sra/sra-instant/reads/ByRun/sra/SRR/SRR158/SRR1587351/SRR1587351.sra	SRR1587351	Illumina
Massarina eburnea CBS 473.64 v1.0		Maseb1	ftp://ftp-trace.ncbi.nlm.nih.gov/sra/sra-instant/reads/ByRun/sra/SRR/SRR158/SRR1587352/SRR1587352.sra	SRR1587352	Illumina
Melampsora allii-populina 12AY07 v1.0		Melap1finSC_191	ftp://ftp-trace.ncbi.nlm.nih.gov/sra/sra-instant/reads/ByRun/sra/SRR/SRR406/SRR4063359/SRR4063359.sra	SRR4063359	Illumina
Meliniomyces bicolor E v2.0	Martino E et al., 2018	Melbi2	ftp://ftp-trace.ncbi.nlm.nih.gov/sra/sra-instant/reads/ByRun/sra/SRR/SRR424/SRR424580/SRR424580.sra	SRR424580	Illumina
Meliniomyces bicolor E v2.0	Martino E et al., 2018	Melbi2	ftp://ftp-trace.ncbi.nlm.nih.gov/sra/sra-instant/reads/ByRun/sra/SRR/SRR392/SRR3928128/SRR3928128.sra	SRR3928128	Illumina
Meliniomyces bicolor E v2.0	Martino E et al., 2018	Melbi2	ftp://ftp-trace.ncbi.nlm.nih.gov/sra/sra-instant/reads/ByRun/sra/SRR/SRR891/SRR891891/SRR891891.sra	SRR891891	Illumina
Meliniomyces bicolor E v2.0	Martino E et al., 2018	Melbi2	ftp://ftp-trace.ncbi.nlm.nih.gov/sra/sra-instant/reads/ByRun/sra/SRR/SRR891/SRR891892/SRR891892.sra	SRR891892	Illumina
Melanotaenium endogenum CBS481.91 v1.0		Melen1	ftp://ftp-trace.ncbi.nlm.nih.gov/sra/sra-instant/reads/ByRun/sra/SRR/SRR414/SRR4143366/SRR4143366.sra	SRR4143366	Illumina
Melanotaenium endogenum CBS481.91 v1.0		Melen1	ftp://ftp-trace.ncbi.nlm.nih.gov/sra/sra-instant/reads/ByRun/sra/SRR/SRR414/SRR4143367/SRR4143367.sra	SRR4143367	Illumina
Melanomma pulvis-pyrius v1.0		Melpu1	ftp://ftp-trace.ncbi.nlm.nih.gov/sra/sra-instant/reads/ByRun/sra/SRR/SRR896/SRR896156/SRR896156.sra	SRR896156	Illumina
Melanomma pulvis-pyrius v1.0		Melpu1	ftp://ftp-trace.ncbi.nlm.nih.gov/sra/sra-instant/reads/ByRun/sra/SRR/SRR180/SRR1800851/SRR1800851.sra	SRR1800851	Illumina
Melanomma pulvis-pyrius v1.0		Melpu1	ftp://ftp-trace.ncbi.nlm.nih.gov/sra/sra-instant/reads/ByRun/sra/SRR/SRR180/SRR1800852/SRR1800852.sra	SRR1800852	Illumina
Meliniomyces variabilis F v1.0	Martino E et al., 2018	Melva1	ftp://ftp-trace.ncbi.nlm.nih.gov/sra/sra-instant/reads/ByRun/sra/SRR/SRR892/SRR892125/SRR892125.sra	SRR892125	Illumina
Meliniomyces variabilis F v1.0	Martino E et al., 2018	Melva1	ftp://ftp-trace.ncbi.nlm.nih.gov/sra/sra-instant/reads/ByRun/sra/SRR/SRR892/SRR892126/SRR892126.sra	SRR892126	Illumina
Meredithblackwellia eburnea MCA 4105 v1.0		Mereb1	ftp://ftp-trace.ncbi.nlm.nih.gov/sra/sra-instant/reads/ByRun/sra/SRR/SRR180/SRR1801220/SRR1801220.sra	SRR1801220	Illumina
Meredithblackwellia eburnea MCA 4105 v1.0		Mereb1	ftp://ftp-trace.ncbi.nlm.nih.gov/sra/sra-instant/reads/ByRun/sra/SRR/SRR180/SRR1801221/SRR1801221.sra	SRR1801221	Illumina
Metschnikowia bicuspidata NRRL YB-4993 v1.0	Riley R et al., 2016	Metbi1	ftp://ftp-trace.ncbi.nlm.nih.gov/sra/sra-instant/reads/ByRun/sra/SRR/SRR380/SRR380280/SRR380280.sra	SRR380280	454
Metschnikowia bicuspidata NRRL YB-4993 v1.0	Riley R et al., 2016	Metbi1	ftp://ftp-trace.ncbi.nlm.nih.gov/sra/sra-instant/reads/ByRun/sra/SRR/SRR400/SRR400293/SRR400293.sra	SRR400293	Illumina
Microdochium bolleyi J235TASD1 v1.0	David AS et al., 2016	Micbo1	ftp://ftp-trace.ncbi.nlm.nih.gov/sra/sra-instant/reads/ByRun/sra/SRR/SRR413/SRR4136280/SRR4136280.sra	SRR4136280	Illumina
Microthyrium microscopicum CBS 115976 v1.0		Micmi1	ftp://ftp-trace.ncbi.nlm.nih.gov/sra/sra-instant/reads/ByRun/sra/SRR/SRR413/SRR4136281/SRR4136281.sra	SRR4136281	Illumina
Microthyrium microscopicum CBS 115976 v1.0		Micmi1	ftp://ftp-trace.ncbi.nlm.nih.gov/sra/sra-instant/reads/ByRun/sra/SRR/SRR413/SRR4136282/SRR4136282.sra	SRR4136282	Illumina
Microthyrium microscopicum CBS 115976 v1.0		Micmi1	ftp://ftp-trace.ncbi.nlm.nih.gov/sra/sra-instant/reads/ByRun/sra/SRR/SRR413/SRR4136283/SRR4136283.sra	SRR4136283	Illumina
Microthyrium microscopicum CBS 115976 v1.0		Micmi1	ftp://ftp-trace.ncbi.nlm.nih.gov/sra/sra-instant/reads/ByRun/sra/SRR/SRR413/SRR4136284/SRR4136284.sra	SRR4136284	Illumina
Microascus trigonosporus CBS 218.31 v1.0		Mictr1	ftp://ftp-trace.ncbi.nlm.nih.gov/sra/sra-instant/reads/ByRun/sra/SRR/SRR180/SRR1801161/SRR1801161.sra	SRR1801161	Illumina
Microascus trigonosporus CBS 218.31 v1.0		Mictr1	ftp://ftp-trace.ncbi.nlm.nih.gov/sra/sra-instant/reads/ByRun/sra/SRR/SRR180/SRR1801162/SRR1801162.sra	SRR1801162	Illumina
Mixia osmundae IAM 14324 v1.0	Toome M et al., 2014	Mixos1	ftp://ftp-trace.ncbi.nlm.nih.gov/sra/sra-instant/reads/ByRun/sra/SRR/SRR426/SRR426839/SRR426839.sra	SRR426839	Illumina
Mixia osmundae IAM 14324 v1.0	Toome M et al., 2014	Mixos1	ftp://ftp-trace.ncbi.nlm.nih.gov/sra/sra-instant/reads/ByRun/sra/SRR/SRR427/SRR427132/SRR427132.sra	SRR427132	Illumina
Mixia osmundae IAM 14324 v1.0	Toome M et al., 2014	Mixos1	ftp://ftp-trace.ncbi.nlm.nih.gov/sra/sra-instant/reads/ByRun/sra/SRR/SRR393/SRR3938058/SRR3938058.sra	SRR3938058	Illumina
Monascus purpureus v1.0		Monpu1	ftp://ftp-trace.ncbi.nlm.nih.gov/sra/sra-instant/reads/ByRun/sra/SRR/SRR492/SRR492869/SRR492869.sra	SRR492869	Illumina
Monascus purpureus v1.0		Monpu1	ftp://ftp-trace.ncbi.nlm.nih.gov/sra/sra-instant/reads/ByRun/sra/SRR/SRR371/SRR3710110/SRR3710110.sra	SRR3710110	Illumina
Morchella importuna CCBAS932 v1.0	Murat C et al., 2018	Morco1	ftp://ftp-trace.ncbi.nlm.nih.gov/sra/sra-instant/reads/ByRun/sra/SRR/SRR179/SRR1799174/SRR1799174.sra	SRR1799174	Illumina
Morchella importuna CCBAS932 v1.0	Murat C et al., 2018	Morco1	ftp://ftp-trace.ncbi.nlm.nih.gov/sra/sra-instant/reads/ByRun/sra/SRR/SRR179/SRR1799175/SRR1799175.sra	SRR1799175	Illumina
Mortierella elongata AG-77 v2.0	Uehling J et al., 2017	Morel2	ftp://ftp-trace.ncbi.nlm.nih.gov/sra/sra-instant/reads/ByRun/sra/SRR/SRR892/SRR892003/SRR892003.sra	SRR892003	Illumina
Mortierella elongata AG-77 v2.0	Uehling J et al., 2017	Morel2	ftp://ftp-trace.ncbi.nlm.nih.gov/sra/sra-instant/reads/ByRun/sra/SRR/SRR892/SRR892049/SRR892049.sra	SRR892049	Illumina
Mortierella elongata AG-77 v2.0	Uehling J et al., 2017	Morel2	ftp://ftp-trace.ncbi.nlm.nih.gov/sra/sra-instant/reads/ByRun/sra/SRR/SRR892/SRR892050/SRR892050.sra	SRR892050	Illumina
Morchella importuna SCYDJ1-A1 v1.0		Morimp1	ftp://ftp-trace.ncbi.nlm.nih.gov/sra/sra-instant/reads/ByRun/sra/SRR/SRR413/SRR4136318/SRR4136318.sra	SRR4136318	Illumina
Morchella importuna SCYDJ1-A1 v1.0		Morimp1	ftp://ftp-trace.ncbi.nlm.nih.gov/sra/sra-instant/reads/ByRun/sra/SRR/SRR413/SRR4136319/SRR4136319.sra	SRR4136319	Illumina
Mrakia frigida ATCC 22029 v1.0		Mrafri1	ftp://ftp-trace.ncbi.nlm.nih.gov/sra/sra-instant/reads/ByRun/sra/SRR/SRR412/SRR4125840/SRR4125840.sra	SRR4125840	Illumina
Mrakia frigida ATCC 22029 v1.0		Mrafri1	ftp://ftp-trace.ncbi.nlm.nih.gov/sra/sra-instant/reads/ByRun/sra/SRR/SRR412/SRR4125841/SRR4125841.sra	SRR4125841	Illumina
Mrakia frigida ATCC 22029 v1.0		Mrafri1	ftp://ftp-trace.ncbi.nlm.nih.gov/sra/sra-instant/reads/ByRun/sra/SRR/SRR747/SRR7472065/SRR7472065.sra	SRR7472065	NA
Myceliophthora heterothallica CBS 203.75 v1.0		Myche1	ftp://ftp-trace.ncbi.nlm.nih.gov/sra/sra-instant/reads/ByRun/sra/SRR/SRR179/SRR1796785/SRR1796785.sra	SRR1796785	Illumina
Myceliophthora heterothallica CBS 203.75 v1.0		Myche1	ftp://ftp-trace.ncbi.nlm.nih.gov/sra/sra-instant/reads/ByRun/sra/SRR/SRR179/SRR1796786/SRR1796786.sra	SRR1796786	Illumina
Myriangium duriaei CBS 260.36 v1.0		Myrdu1	ftp://ftp-trace.ncbi.nlm.nih.gov/sra/sra-instant/reads/ByRun/sra/SRR/SRR891/SRR891366/SRR891366.sra	SRR891366	Illumina
Myriangium duriaei CBS 260.36 v1.0		Myrdu1	ftp://ftp-trace.ncbi.nlm.nih.gov/sra/sra-instant/reads/ByRun/sra/SRR/SRR891/SRR891367/SRR891367.sra	SRR891367	Illumina
Myriangium duriaei CBS 260.36 v1.0		Myrdu1	ftp://ftp-trace.ncbi.nlm.nih.gov/sra/sra-instant/reads/ByRun/sra/SRR/SRR892/SRR892527/SRR892527.sra	SRR892527	Illumina
Nadsonia fulvescens var. elongata DSM 6958 v1.0	Riley R et al., 2016	Nadfu1	ftp://ftp-trace.ncbi.nlm.nih.gov/sra/sra-instant/reads/ByRun/sra/SRR/SRR392/SRR3927529/SRR3927529.sra	SRR3927529	Illumina
Nadsonia fulvescens var. elongata DSM 6958 v1.0	Riley R et al., 2016	Nadfu1	ftp://ftp-trace.ncbi.nlm.nih.gov/sra/sra-instant/reads/ByRun/sra/SRR/SRR392/SRR3927530/SRR3927530.sra	SRR3927530	Illumina
Nadsonia fulvescens var. elongata DSM 6958 v1.0	Riley R et al., 2016	Nadfu1	ftp://ftp-trace.ncbi.nlm.nih.gov/sra/sra-instant/reads/ByRun/sra/SRR/SRR392/SRR3927531/SRR3927531.sra	SRR3927531	Illumina
Nadsonia fulvescens var. elongata DSM 6958 v1.0	Riley R et al., 2016	Nadfu1	ftp://ftp-trace.ncbi.nlm.nih.gov/sra/sra-instant/reads/ByRun/sra/SRR/SRR392/SRR3927532/SRR3927532.sra	SRR3927532	Illumina
Naiadella fluitans ATCC 64713 v1.0		Naifl1	ftp://ftp-trace.ncbi.nlm.nih.gov/sra/sra-instant/reads/ByRun/sra/SRR/SRR158/SRR1587737/SRR1587737.sra	SRR1587737	Illumina
Naiadella fluitans ATCC 64713 v1.0		Naifl1	ftp://ftp-trace.ncbi.nlm.nih.gov/sra/sra-instant/reads/ByRun/sra/SRR/SRR158/SRR1587738/SRR1587738.sra	SRR1587738	Illumina
Naohidea sebacea CBS 8477 (P95) v1.0		Naose1	ftp://ftp-trace.ncbi.nlm.nih.gov/sra/sra-instant/reads/ByRun/sra/SRR/SRR158/SRR1587786/SRR1587786.sra	SRR1587786	Illumina
Naohidea sebacea CBS 8477 (P95) v1.0		Naose1	ftp://ftp-trace.ncbi.nlm.nih.gov/sra/sra-instant/reads/ByRun/sra/SRR/SRR158/SRR1587787/SRR1587787.sra	SRR1587787	Illumina
Neolentinus lepideus v1.0	Nagy LG et al., 2016	Neole1	ftp://ftp-trace.ncbi.nlm.nih.gov/sra/sra-instant/reads/ByRun/sra/SRR/SRR892/SRR892409/SRR892409.sra	SRR892409	Illumina
Neolentinus lepideus v1.0	Nagy LG et al., 2016	Neole1	ftp://ftp-trace.ncbi.nlm.nih.gov/sra/sra-instant/reads/ByRun/sra/SRR/SRR892/SRR892408/SRR892408.sra	SRR892408	Illumina
Neofusicoccum parvum UCRNP2	Blanco-Ulate B et al., 2013	Neopa1	ftp://ftp-trace.ncbi.nlm.nih.gov/sra/sra-instant/reads/ByRun/sra/SRR/SRR654/SRR654031/SRR654031.sra	SRR654031	Illumina
Neurospora crassa OR74A v2.0	Galagan JE et al., 2003	Neucr2	ftp://ftp-trace.ncbi.nlm.nih.gov/sra/sra-instant/reads/ByRun/sra/SRR/SRR770/SRR770527/SRR770527.sra	SRR770527	Illumina
Neurospora crassa OR74A v2.0	Galagan JE et al., 2003	Neucr2	ftp://ftp-trace.ncbi.nlm.nih.gov/sra/sra-instant/reads/ByRun/sra/SRR/SRR770/SRR770543/SRR770543.sra	SRR770543	Illumina
Neurospora crassa OR74A v2.0	Galagan JE et al., 2003	Neucr2	ftp://ftp-trace.ncbi.nlm.nih.gov/sra/sra-instant/reads/ByRun/sra/SRR/SRR770/SRR770556/SRR770556.sra	SRR770556	Illumina
Neurospora crassa OR74A v2.0	Galagan JE et al., 2003	Neucr2	ftp://ftp-trace.ncbi.nlm.nih.gov/sra/sra-instant/reads/ByRun/sra/SRR/SRR770/SRR770523/SRR770523.sra	SRR770523	Illumina
Neurospora crassa OR74A v2.0	Galagan JE et al., 2003	Neucr2	ftp://ftp-trace.ncbi.nlm.nih.gov/sra/sra-instant/reads/ByRun/sra/SRR/SRR770/SRR770535/SRR770535.sra	SRR770535	Illumina
Neurospora crassa OR74A v2.0	Galagan JE et al., 2003	Neucr2	ftp://ftp-trace.ncbi.nlm.nih.gov/sra/sra-instant/reads/ByRun/sra/SRR/SRR770/SRR770525/SRR770525.sra	SRR770525	Illumina
Neurospora crassa OR74A v2.0	Galagan JE et al., 2003	Neucr2	ftp://ftp-trace.ncbi.nlm.nih.gov/sra/sra-instant/reads/ByRun/sra/SRR/SRR770/SRR770531/SRR770531.sra	SRR770531	Illumina
Neurospora crassa OR74A v2.0	Galagan JE et al., 2003	Neucr2	ftp://ftp-trace.ncbi.nlm.nih.gov/sra/sra-instant/reads/ByRun/sra/SRR/SRR770/SRR770509/SRR770509.sra	SRR770509	Illumina
Neurospora crassa OR74A v2.0	Galagan JE et al., 2003	Neucr2	ftp://ftp-trace.ncbi.nlm.nih.gov/sra/sra-instant/reads/ByRun/sra/SRR/SRR770/SRR770552/SRR770552.sra	SRR770552	Illumina
Neurospora crassa OR74A v2.0	Galagan JE et al., 2003	Neucr2	ftp://ftp-trace.ncbi.nlm.nih.gov/sra/sra-instant/reads/ByRun/sra/SRR/SRR770/SRR770569/SRR770569.sra	SRR770569	Illumina
Neurospora crassa OR74A v2.0	Galagan JE et al., 2003	Neucr2	ftp://ftp-trace.ncbi.nlm.nih.gov/sra/sra-instant/reads/ByRun/sra/SRR/SRR770/SRR770511/SRR770511.sra	SRR770511	Illumina
Neurospora crassa OR74A v2.0	Galagan JE et al., 2003	Neucr2	ftp://ftp-trace.ncbi.nlm.nih.gov/sra/sra-instant/reads/ByRun/sra/SRR/SRR770/SRR770571/SRR770571.sra	SRR770571	Illumina
Neurospora crassa OR74A v2.0	Galagan JE et al., 2003	Neucr2	ftp://ftp-trace.ncbi.nlm.nih.gov/sra/sra-instant/reads/ByRun/sra/SRR/SRR770/SRR770507/SRR770507.sra	SRR770507	Illumina
Neurospora crassa OR74A v2.0	Galagan JE et al., 2003	Neucr2	ftp://ftp-trace.ncbi.nlm.nih.gov/sra/sra-instant/reads/ByRun/sra/SRR/SRR770/SRR770505/SRR770505.sra	SRR770505	Illumina
Neurospora crassa OR74A v2.0	Galagan JE et al., 2003	Neucr2	ftp://ftp-trace.ncbi.nlm.nih.gov/sra/sra-instant/reads/ByRun/sra/SRR/SRR770/SRR770532/SRR770532.sra	SRR770532	Illumina
Neurospora crassa OR74A v2.0	Galagan JE et al., 2003	Neucr2	ftp://ftp-trace.ncbi.nlm.nih.gov/sra/sra-instant/reads/ByRun/sra/SRR/SRR770/SRR770537/SRR770537.sra	SRR770537	Illumina
Neurospora crassa OR74A v2.0	Galagan JE et al., 2003	Neucr2	ftp://ftp-trace.ncbi.nlm.nih.gov/sra/sra-instant/reads/ByRun/sra/SRR/SRR770/SRR770533/SRR770533.sra	SRR770533	Illumina
Neurospora crassa OR74A v2.0	Galagan JE et al., 2003	Neucr2	ftp://ftp-trace.ncbi.nlm.nih.gov/sra/sra-instant/reads/ByRun/sra/SRR/SRR770/SRR770518/SRR770518.sra	SRR770518	Illumina
Neurospora crassa OR74A v2.0	Galagan JE et al., 2003	Neucr2	ftp://ftp-trace.ncbi.nlm.nih.gov/sra/sra-instant/reads/ByRun/sra/SRR/SRR770/SRR770542/SRR770542.sra	SRR770542	Illumina
Neurospora crassa OR74A v2.0	Galagan JE et al., 2003	Neucr2	ftp://ftp-trace.ncbi.nlm.nih.gov/sra/sra-instant/reads/ByRun/sra/SRR/SRR770/SRR770534/SRR770534.sra	SRR770534	Illumina
Neurospora crassa OR74A v2.0	Galagan JE et al., 2003	Neucr2	ftp://ftp-trace.ncbi.nlm.nih.gov/sra/sra-instant/reads/ByRun/sra/SRR/SRR770/SRR770559/SRR770559.sra	SRR770559	Illumina
Neurospora crassa OR74A v2.0	Galagan JE et al., 2003	Neucr2	ftp://ftp-trace.ncbi.nlm.nih.gov/sra/sra-instant/reads/ByRun/sra/SRR/SRR770/SRR770530/SRR770530.sra	SRR770530	Illumina
Neurospora crassa OR74A v2.0	Galagan JE et al., 2003	Neucr2	ftp://ftp-trace.ncbi.nlm.nih.gov/sra/sra-instant/reads/ByRun/sra/SRR/SRR770/SRR770545/SRR770545.sra	SRR770545	Illumina
Neurospora crassa OR74A v2.0	Galagan JE et al., 2003	Neucr2	ftp://ftp-trace.ncbi.nlm.nih.gov/sra/sra-instant/reads/ByRun/sra/SRR/SRR770/SRR770551/SRR770551.sra	SRR770551	Illumina
Neurospora crassa OR74A v2.0	Galagan JE et al., 2003	Neucr2	ftp://ftp-trace.ncbi.nlm.nih.gov/sra/sra-instant/reads/ByRun/sra/SRR/SRR770/SRR770547/SRR770547.sra	SRR770547	Illumina
Neurospora crassa OR74A v2.0	Galagan JE et al., 2003	Neucr2	ftp://ftp-trace.ncbi.nlm.nih.gov/sra/sra-instant/reads/ByRun/sra/SRR/SRR770/SRR770521/SRR770521.sra	SRR770521	Illumina
Neurospora crassa OR74A v2.0	Galagan JE et al., 2003	Neucr2	ftp://ftp-trace.ncbi.nlm.nih.gov/sra/sra-instant/reads/ByRun/sra/SRR/SRR770/SRR770541/SRR770541.sra	SRR770541	Illumina
Neurospora crassa OR74A v2.0	Galagan JE et al., 2003	Neucr2	ftp://ftp-trace.ncbi.nlm.nih.gov/sra/sra-instant/reads/ByRun/sra/SRR/SRR770/SRR770520/SRR770520.sra	SRR770520	Illumina
Neurospora crassa OR74A v2.0	Galagan JE et al., 2003	Neucr2	ftp://ftp-trace.ncbi.nlm.nih.gov/sra/sra-instant/reads/ByRun/sra/SRR/SRR770/SRR770558/SRR770558.sra	SRR770558	Illumina
Neurospora crassa OR74A v2.0	Galagan JE et al., 2003	Neucr2	ftp://ftp-trace.ncbi.nlm.nih.gov/sra/sra-instant/reads/ByRun/sra/SRR/SRR770/SRR770560/SRR770560.sra	SRR770560	Illumina
Neurospora crassa OR74A v2.0	Galagan JE et al., 2003	Neucr2	ftp://ftp-trace.ncbi.nlm.nih.gov/sra/sra-instant/reads/ByRun/sra/SRR/SRR770/SRR770549/SRR770549.sra	SRR770549	Illumina
Neurospora crassa OR74A v2.0	Galagan JE et al., 2003	Neucr2	ftp://ftp-trace.ncbi.nlm.nih.gov/sra/sra-instant/reads/ByRun/sra/SRR/SRR770/SRR770539/SRR770539.sra	SRR770539	Illumina
Neurospora crassa OR74A v2.0	Galagan JE et al., 2003	Neucr2	ftp://ftp-trace.ncbi.nlm.nih.gov/sra/sra-instant/reads/ByRun/sra/SRR/SRR770/SRR770567/SRR770567.sra	SRR770567	Illumina
Neurospora crassa OR74A v2.0	Galagan JE et al., 2003	Neucr2	ftp://ftp-trace.ncbi.nlm.nih.gov/sra/sra-instant/reads/ByRun/sra/SRR/SRR770/SRR770561/SRR770561.sra	SRR770561	Illumina
Neurospora crassa OR74A v2.0	Galagan JE et al., 2003	Neucr2	ftp://ftp-trace.ncbi.nlm.nih.gov/sra/sra-instant/reads/ByRun/sra/SRR/SRR770/SRR770512/SRR770512.sra	SRR770512	Illumina
Neurospora crassa OR74A v2.0	Galagan JE et al., 2003	Neucr2	ftp://ftp-trace.ncbi.nlm.nih.gov/sra/sra-instant/reads/ByRun/sra/SRR/SRR770/SRR770516/SRR770516.sra	SRR770516	Illumina
Neurospora crassa OR74A v2.0	Galagan JE et al., 2003	Neucr2	ftp://ftp-trace.ncbi.nlm.nih.gov/sra/sra-instant/reads/ByRun/sra/SRR/SRR770/SRR770550/SRR770550.sra	SRR770550	Illumina
Neurospora crassa OR74A v2.0	Galagan JE et al., 2003	Neucr2	ftp://ftp-trace.ncbi.nlm.nih.gov/sra/sra-instant/reads/ByRun/sra/SRR/SRR770/SRR770503/SRR770503.sra	SRR770503	Illumina
Neurospora crassa OR74A v2.0	Galagan JE et al., 2003	Neucr2	ftp://ftp-trace.ncbi.nlm.nih.gov/sra/sra-instant/reads/ByRun/sra/SRR/SRR770/SRR770510/SRR770510.sra	SRR770510	Illumina
Neurospora crassa OR74A v2.0	Galagan JE et al., 2003	Neucr2	ftp://ftp-trace.ncbi.nlm.nih.gov/sra/sra-instant/reads/ByRun/sra/SRR/SRR770/SRR770555/SRR770555.sra	SRR770555	Illumina
Neurospora crassa OR74A v2.0	Galagan JE et al., 2003	Neucr2	ftp://ftp-trace.ncbi.nlm.nih.gov/sra/sra-instant/reads/ByRun/sra/SRR/SRR770/SRR770538/SRR770538.sra	SRR770538	Illumina
Neurospora crassa OR74A v2.0	Galagan JE et al., 2003	Neucr2	ftp://ftp-trace.ncbi.nlm.nih.gov/sra/sra-instant/reads/ByRun/sra/SRR/SRR770/SRR770524/SRR770524.sra	SRR770524	Illumina
Neurospora crassa OR74A v2.0	Galagan JE et al., 2003	Neucr2	ftp://ftp-trace.ncbi.nlm.nih.gov/sra/sra-instant/reads/ByRun/sra/SRR/SRR770/SRR770568/SRR770568.sra	SRR770568	Illumina
Neurospora crassa OR74A v2.0	Galagan JE et al., 2003	Neucr2	ftp://ftp-trace.ncbi.nlm.nih.gov/sra/sra-instant/reads/ByRun/sra/SRR/SRR770/SRR770563/SRR770563.sra	SRR770563	Illumina
Neurospora crassa OR74A v2.0	Galagan JE et al., 2003	Neucr2	ftp://ftp-trace.ncbi.nlm.nih.gov/sra/sra-instant/reads/ByRun/sra/SRR/SRR770/SRR770565/SRR770565.sra	SRR770565	Illumina
Neurospora crassa OR74A v2.0	Galagan JE et al., 2003	Neucr2	ftp://ftp-trace.ncbi.nlm.nih.gov/sra/sra-instant/reads/ByRun/sra/SRR/SRR770/SRR770540/SRR770540.sra	SRR770540	Illumina
Neurospora crassa OR74A v2.0	Galagan JE et al., 2003	Neucr2	ftp://ftp-trace.ncbi.nlm.nih.gov/sra/sra-instant/reads/ByRun/sra/SRR/SRR770/SRR770554/SRR770554.sra	SRR770554	Illumina
Neurospora crassa OR74A v2.0	Galagan JE et al., 2003	Neucr2	ftp://ftp-trace.ncbi.nlm.nih.gov/sra/sra-instant/reads/ByRun/sra/SRR/SRR770/SRR770508/SRR770508.sra	SRR770508	Illumina
Neurospora crassa OR74A v2.0	Galagan JE et al., 2003	Neucr2	ftp://ftp-trace.ncbi.nlm.nih.gov/sra/sra-instant/reads/ByRun/sra/SRR/SRR156/SRR1560151/SRR1560151.sra	SRR1560151	Illumina
Neurospora crassa OR74A v2.0	Galagan JE et al., 2003	Neucr2	ftp://ftp-trace.ncbi.nlm.nih.gov/sra/sra-instant/reads/ByRun/sra/SRR/SRR156/SRR1560153/SRR1560153.sra	SRR1560153	Illumina
Neurospora crassa OR74A v2.0	Galagan JE et al., 2003	Neucr2	ftp://ftp-trace.ncbi.nlm.nih.gov/sra/sra-instant/reads/ByRun/sra/SRR/SRR156/SRR1560155/SRR1560155.sra	SRR1560155	Illumina
Neurospora crassa OR74A v2.0	Galagan JE et al., 2003	Neucr2	ftp://ftp-trace.ncbi.nlm.nih.gov/sra/sra-instant/reads/ByRun/sra/SRR/SRR156/SRR1560162/SRR1560162.sra	SRR1560162	Illumina
Neurospora crassa OR74A v2.0	Galagan JE et al., 2003	Neucr2	ftp://ftp-trace.ncbi.nlm.nih.gov/sra/sra-instant/reads/ByRun/sra/SRR/SRR156/SRR1560163/SRR1560163.sra	SRR1560163	Illumina
Neurospora crassa OR74A v2.0	Galagan JE et al., 2003	Neucr2	ftp://ftp-trace.ncbi.nlm.nih.gov/sra/sra-instant/reads/ByRun/sra/SRR/SRR156/SRR1560265/SRR1560265.sra	SRR1560265	Illumina
Neurospora crassa OR74A v2.0	Galagan JE et al., 2003	Neucr2	ftp://ftp-trace.ncbi.nlm.nih.gov/sra/sra-instant/reads/ByRun/sra/SRR/SRR156/SRR1560279/SRR1560279.sra	SRR1560279	Illumina
Neurospora crassa OR74A v2.0	Galagan JE et al., 2003	Neucr2	ftp://ftp-trace.ncbi.nlm.nih.gov/sra/sra-instant/reads/ByRun/sra/SRR/SRR156/SRR1560692/SRR1560692.sra	SRR1560692	Illumina
Neurospora crassa OR74A v2.0	Galagan JE et al., 2003	Neucr2	ftp://ftp-trace.ncbi.nlm.nih.gov/sra/sra-instant/reads/ByRun/sra/SRR/SRR156/SRR1560704/SRR1560704.sra	SRR1560704	Illumina
Neurospora crassa OR74A v2.0	Galagan JE et al., 2003	Neucr2	ftp://ftp-trace.ncbi.nlm.nih.gov/sra/sra-instant/reads/ByRun/sra/SRR/SRR156/SRR1560708/SRR1560708.sra	SRR1560708	Illumina
Nia vibrissa CBS 119815 v1.0		Niavib1	ftp://ftp-trace.ncbi.nlm.nih.gov/sra/sra-instant/reads/ByRun/sra/SRR/SRR777/SRR7777321/SRR7777321.sra	SRR7777321	NA
Niesslia exilis CBS 358.70 v1.0		Nieex1	ftp://ftp-trace.ncbi.nlm.nih.gov/sra/sra-instant/reads/ByRun/sra/SRR/SRR409/SRR4096436/SRR4096436.sra	SRR4096436	Illumina
Niesslia exilis CBS 358.70 v1.0		Nieex1	ftp://ftp-trace.ncbi.nlm.nih.gov/sra/sra-instant/reads/ByRun/sra/SRR/SRR409/SRR4096437/SRR4096437.sra	SRR4096437	Illumina
Obelidium mucronatum JEL802 v1.0		Obemuc1	ftp://ftp-trace.ncbi.nlm.nih.gov/sra/sra-instant/reads/ByRun/sra/SRR/SRR417/SRR4170013/SRR4170013.sra	SRR4170013	Illumina
Obelidium mucronatum JEL802 v1.0		Obemuc1	ftp://ftp-trace.ncbi.nlm.nih.gov/sra/sra-instant/reads/ByRun/sra/SRR/SRR417/SRR4170014/SRR4170014.sra	SRR4170014	Illumina
Obelidium mucronatum JEL802 v1.0		Obemuc1	ftp://ftp-trace.ncbi.nlm.nih.gov/sra/sra-instant/reads/ByRun/sra/SRR/SRR618/SRR6189884/SRR6189884.sra	SRR6189884	NA
Obelidium mucronatum JEL802 v1.0		Obemuc1	ftp://ftp-trace.ncbi.nlm.nih.gov/sra/sra-instant/reads/ByRun/sra/SRR/SRR618/SRR6189883/SRR6189883.sra	SRR6189883	NA
Obelidium mucronatum JEL802 v1.0		Obemuc1	ftp://ftp-trace.ncbi.nlm.nih.gov/sra/sra-instant/reads/ByRun/sra/SRR/SRR618/SRR6189882/SRR6189882.sra	SRR6189882	NA
Obelidium mucronatum JEL802 v1.0		Obemuc1	ftp://ftp-trace.ncbi.nlm.nih.gov/sra/sra-instant/reads/ByRun/sra/SRR/SRR618/SRR6189881/SRR6189881.sra	SRR6189881	NA
Onnia scaura P-53A v1.0		Onnsc1	ftp://ftp-trace.ncbi.nlm.nih.gov/sra/sra-instant/reads/ByRun/sra/SRR/SRR405/SRR4054318/SRR4054318.sra	SRR4054318	Illumina
Onnia scaura P-53A v1.0		Onnsc1	ftp://ftp-trace.ncbi.nlm.nih.gov/sra/sra-instant/reads/ByRun/sra/SRR/SRR405/SRR4054319/SRR4054319.sra	SRR4054319	Illumina
Onnia scaura P-53A v1.0		Onnsc1	ftp://ftp-trace.ncbi.nlm.nih.gov/sra/sra-instant/reads/ByRun/sra/SRR/SRR896/SRR896590/SRR896590.sra	SRR896590	Illumina
Ophiobolus disseminans CBS 113818 v1.0		Ophdi1	ftp://ftp-trace.ncbi.nlm.nih.gov/sra/sra-instant/reads/ByRun/sra/SRR/SRR344/SRR3440032/SRR3440032.sra	SRR3440032	Illumina
Ophiobolus disseminans CBS 113818 v1.0		Ophdi1	ftp://ftp-trace.ncbi.nlm.nih.gov/sra/sra-instant/reads/ByRun/sra/SRR/SRR344/SRR3440033/SRR3440033.sra	SRR3440033	Illumina
Pachysolen tannophilus NRRL Y-2460 v1.2	Riley R et al., 2016	Pacta1_2	ftp://ftp-trace.ncbi.nlm.nih.gov/sra/sra-instant/reads/ByRun/sra/SRR/SRR058/SRR058893/SRR058893.sra	SRR058893	Illumina
Pachysolen tannophilus NRRL Y-2460 v1.2	Riley R et al., 2016	Pacta1_2	ftp://ftp-trace.ncbi.nlm.nih.gov/sra/sra-instant/reads/ByRun/sra/SRR/SRR058/SRR058891/SRR058891.sra	SRR058891	Illumina
Pachysolen tannophilus NRRL Y-2460 v1.2	Riley R et al., 2016	Pacta1_2	ftp://ftp-trace.ncbi.nlm.nih.gov/sra/sra-instant/reads/ByRun/sra/SRR/SRR058/SRR058892/SRR058892.sra	SRR058892	Illumina
Pachysolen tannophilus NRRL Y-2460 v1.2	Riley R et al., 2016	Pacta1_2	ftp://ftp-trace.ncbi.nlm.nih.gov/sra/sra-instant/reads/ByRun/sra/SRR/SRR072/SRR072253/SRR072253.sra	SRR072253	Illumina
Pachysolen tannophilus NRRL Y-2460 v1.2	Riley R et al., 2016	Pacta1_2	ftp://ftp-trace.ncbi.nlm.nih.gov/sra/sra-instant/reads/ByRun/sra/SRR/SRR307/SRR307047/SRR307047.sra	SRR307047	454
Pachysolen tannophilus NRRL Y-2460 v1.2	Riley R et al., 2016	Pacta1_2	ftp://ftp-trace.ncbi.nlm.nih.gov/sra/sra-instant/reads/ByRun/sra/SRR/SRR307/SRR307048/SRR307048.sra	SRR307048	454
Pachysolen tannophilus NRRL Y-2460 v1.2	Riley R et al., 2016	Pacta1_2	ftp://ftp-trace.ncbi.nlm.nih.gov/sra/sra-instant/reads/ByRun/sra/SRR/SRR307/SRR307049/SRR307049.sra	SRR307049	454
Pachysolen tannophilus NRRL Y-2460 v1.2	Riley R et al., 2016	Pacta1_2	ftp://ftp-trace.ncbi.nlm.nih.gov/sra/sra-instant/reads/ByRun/sra/SRR/SRR307/SRR307050/SRR307050.sra	SRR307050	454
Pachysolen tannophilus NRRL Y-2460 v1.2	Riley R et al., 2016	Pacta1_2	ftp://ftp-trace.ncbi.nlm.nih.gov/sra/sra-instant/reads/ByRun/sra/SRR/SRR307/SRR307051/SRR307051.sra	SRR307051	454
Pachysolen tannophilus NRRL Y-2460 v1.2	Riley R et al., 2016	Pacta1_2	ftp://ftp-trace.ncbi.nlm.nih.gov/sra/sra-instant/reads/ByRun/sra/SRR/SRR307/SRR307052/SRR307052.sra	SRR307052	454
Pachysolen tannophilus NRRL Y-2460 v1.2	Riley R et al., 2016	Pacta1_2	ftp://ftp-trace.ncbi.nlm.nih.gov/sra/sra-instant/reads/ByRun/sra/SRR/SRR392/SRR3927186/SRR3927186.sra	SRR3927186	Illumina
Pachysolen tannophilus NRRL Y-2460 v1.2	Riley R et al., 2016	Pacta1_2	ftp://ftp-trace.ncbi.nlm.nih.gov/sra/sra-instant/reads/ByRun/sra/SRR/SRR392/SRR3927187/SRR3927187.sra	SRR3927187	Illumina
Pachysolen tannophilus NRRL Y-2460 v1.2	Riley R et al., 2016	Pacta1_2	ftp://ftp-trace.ncbi.nlm.nih.gov/sra/sra-instant/reads/ByRun/sra/SRR/SRR392/SRR3927188/SRR3927188.sra	SRR3927188	Illumina
Pachysolen tannophilus NRRL Y-2460 v1.2	Riley R et al., 2016	Pacta1_2	ftp://ftp-trace.ncbi.nlm.nih.gov/sra/sra-instant/reads/ByRun/sra/SRR/SRR392/SRR3927189/SRR3927189.sra	SRR3927189	Illumina
Pachysolen tannophilus NRRL Y-2460 v1.2	Riley R et al., 2016	Pacta1_2	ftp://ftp-trace.ncbi.nlm.nih.gov/sra/sra-instant/reads/ByRun/sra/SRR/SRR392/SRR3927190/SRR3927190.sra	SRR3927190	Illumina
Pachysolen tannophilus NRRL Y-2460 v1.2	Riley R et al., 2016	Pacta1_2	ftp://ftp-trace.ncbi.nlm.nih.gov/sra/sra-instant/reads/ByRun/sra/SRR/SRR392/SRR3927191/SRR3927191.sra	SRR3927191	Illumina
Panus rudis PR-1116 ss-1 v1.0		Panru1	ftp://ftp-trace.ncbi.nlm.nih.gov/sra/sra-instant/reads/ByRun/sra/SRR/SRR179/SRR1796805/SRR1796805.sra	SRR1796805	Illumina
Panus rudis PR-1116 ss-1 v1.0		Panru1	ftp://ftp-trace.ncbi.nlm.nih.gov/sra/sra-instant/reads/ByRun/sra/SRR/SRR179/SRR1796806/SRR1796806.sra	SRR1796806	Illumina
Panellus stipticus KUC8834 v1.1		Panst_KUC8834_1_1	ftp://ftp-trace.ncbi.nlm.nih.gov/sra/sra-instant/reads/ByRun/sra/SRR/SRR158/SRR1587692/SRR1587692.sra	SRR1587692	Illumina
Panellus stipticus LUM v1.0		Panst_LUM_1_1	ftp://ftp-trace.ncbi.nlm.nih.gov/sra/sra-instant/reads/ByRun/sra/SRR/SRR350/SRR3501555/SRR3501555.sra	SRR3501555	Illumina
Panellus stipticus LUM v1.0		Panst_LUM_1_1	ftp://ftp-trace.ncbi.nlm.nih.gov/sra/sra-instant/reads/ByRun/sra/SRR/SRR350/SRR3501556/SRR3501556.sra	SRR3501556	Illumina
Paraphysoderma sedebokerense JEL821 v1.0		Parsed1	ftp://ftp-trace.ncbi.nlm.nih.gov/sra/sra-instant/reads/ByRun/sra/SRR/SRR644/SRR6447920/SRR6447920.sra	SRR6447920	NA
Patellaria atrata v1.0		Patat1	ftp://ftp-trace.ncbi.nlm.nih.gov/sra/sra-instant/reads/ByRun/sra/SRR/SRR896/SRR896367/SRR896367.sra	SRR896367	Illumina
Paxillus adelphus Ve08.2h10 v2.0	Kohler A et al., 2015	Paxru2	ftp://ftp-trace.ncbi.nlm.nih.gov/sra/sra-instant/reads/ByRun/sra/SRR/SRR179/SRR1796789/SRR1796789.sra	SRR1796789	Illumina
Paxillus adelphus Ve08.2h10 v2.0	Kohler A et al., 2015	Paxru2	ftp://ftp-trace.ncbi.nlm.nih.gov/sra/sra-instant/reads/ByRun/sra/SRR/SRR179/SRR1796790/SRR1796790.sra	SRR1796790	Illumina
Talaromyces aculeatus ATCC 10409 v1.0		Penac1	ftp://ftp-trace.ncbi.nlm.nih.gov/sra/sra-instant/reads/ByRun/sra/SRR/SRR158/SRR1588133/SRR1588133.sra	SRR1588133	Illumina
Talaromyces aculeatus ATCC 10409 v1.0		Penac1	ftp://ftp-trace.ncbi.nlm.nih.gov/sra/sra-instant/reads/ByRun/sra/SRR/SRR158/SRR1588134/SRR1588134.sra	SRR1588134	Illumina
Penicillium bilaiae ATCC 20851 v1.0		Penbi1	ftp://ftp-trace.ncbi.nlm.nih.gov/sra/sra-instant/reads/ByRun/sra/SRR/SRR179/SRR1797395/SRR1797395.sra	SRR1797395	Illumina
Penicillium bilaiae ATCC 20851 v1.0		Penbi1	ftp://ftp-trace.ncbi.nlm.nih.gov/sra/sra-instant/reads/ByRun/sra/SRR/SRR179/SRR1797396/SRR1797396.sra	SRR1797396	Illumina
Penicillium brevicompactum AgRF18 v1.0		PenbrAgRF18_1	ftp://ftp-trace.ncbi.nlm.nih.gov/sra/sra-instant/reads/ByRun/sra/SRR/SRR344/SRR3440231/SRR3440231.sra	SRR3440231	Illumina
Penicillium brevicompactum AgRF18 v1.0		PenbrAgRF18_1	ftp://ftp-trace.ncbi.nlm.nih.gov/sra/sra-instant/reads/ByRun/sra/SRR/SRR158/SRR1588131/SRR1588131.sra	SRR1588131	Illumina
Penicillium brevicompactum AgRF18 v1.0		PenbrAgRF18_1	ftp://ftp-trace.ncbi.nlm.nih.gov/sra/sra-instant/reads/ByRun/sra/SRR/SRR158/SRR1588132/SRR1588132.sra	SRR1588132	Illumina
Penicillium digitatum PHI26	Marcet-Houben M et al., 2012	Pendi1	ftp://ftp-trace.ncbi.nlm.nih.gov/sra/sra-instant/reads/ByRun/sra/SRR/SRR102/SRR1027024/SRR1027024.sra	SRR1027024	Illumina
Penicillium digitatum PHI26	Marcet-Houben M et al., 2012	Pendi1	ftp://ftp-trace.ncbi.nlm.nih.gov/sra/sra-instant/reads/ByRun/sra/SRR/SRR102/SRR1027058/SRR1027058.sra	SRR1027058	Illumina
Penicillium fellutanum ATCC 48694 v1.0		Penfe1	ftp://ftp-trace.ncbi.nlm.nih.gov/sra/sra-instant/reads/ByRun/sra/SRR/SRR179/SRR1797420/SRR1797420.sra	SRR1797420	Illumina
Penicillium fellutanum ATCC 48694 v1.0		Penfe1	ftp://ftp-trace.ncbi.nlm.nih.gov/sra/sra-instant/reads/ByRun/sra/SRR/SRR179/SRR1797421/SRR1797421.sra	SRR1797421	Illumina
Penicillium glabrum DAOM 239074 v1.0		Pengl1	ftp://ftp-trace.ncbi.nlm.nih.gov/sra/sra-instant/reads/ByRun/sra/SRR/SRR343/SRR3439058/SRR3439058.sra	SRR3439058	Illumina
Penicillium glabrum DAOM 239074 v1.0		Pengl1	ftp://ftp-trace.ncbi.nlm.nih.gov/sra/sra-instant/reads/ByRun/sra/SRR/SRR343/SRR3439059/SRR3439059.sra	SRR3439059	Illumina
Penicillium glabrum DAOM 239074 v1.0		Pengl1	ftp://ftp-trace.ncbi.nlm.nih.gov/sra/sra-instant/reads/ByRun/sra/SRR/SRR158/SRR1587723/SRR1587723.sra	SRR1587723	Illumina
Penicillium glabrum DAOM 239074 v1.0		Pengl1	ftp://ftp-trace.ncbi.nlm.nih.gov/sra/sra-instant/reads/ByRun/sra/SRR/SRR158/SRR1587724/SRR1587724.sra	SRR1587724	Illumina
Penicillium janthinellum ATCC 10455 v1.0		Penja1	ftp://ftp-trace.ncbi.nlm.nih.gov/sra/sra-instant/reads/ByRun/sra/SRR/SRR180/SRR1801284/SRR1801284.sra	SRR1801284	Illumina
Penicillium janthinellum ATCC 10455 v1.0		Penja1	ftp://ftp-trace.ncbi.nlm.nih.gov/sra/sra-instant/reads/ByRun/sra/SRR/SRR180/SRR1801285/SRR1801285.sra	SRR1801285	Illumina
Penicillium raistrickii ATCC 10490 v1.0		Penra1	ftp://ftp-trace.ncbi.nlm.nih.gov/sra/sra-instant/reads/ByRun/sra/SRR/SRR344/SRR3440233/SRR3440233.sra	SRR3440233	Illumina
Penicillium raistrickii ATCC 10490 v1.0		Penra1	ftp://ftp-trace.ncbi.nlm.nih.gov/sra/sra-instant/reads/ByRun/sra/SRR/SRR158/SRR1588135/SRR1588135.sra	SRR1588135	Illumina
Penicillium raistrickii ATCC 10490 v1.0		Penra1	ftp://ftp-trace.ncbi.nlm.nih.gov/sra/sra-instant/reads/ByRun/sra/SRR/SRR158/SRR1588136/SRR1588136.sra	SRR1588136	Illumina
Phaeoacremonium aleophilum UCRPA7	Blanco-Ulate B et al., 2013	Phaal1	ftp://ftp-trace.ncbi.nlm.nih.gov/sra/sra-instant/reads/ByRun/sra/SRR/SRR654/SRR654175/SRR654175.sra	SRR654175	Illumina
Phanerochaete carnosa HHB-10118-Sp v1.0	Suzuki H et al., 2012	Phaca1	ftp://ftp-trace.ncbi.nlm.nih.gov/sra/sra-instant/reads/ByRun/sra/SRR/SRR070/SRR070869/SRR070869.sra	SRR070869	454
Phanerochaete carnosa HHB-10118-Sp v1.0	Suzuki H et al., 2012	Phaca1	ftp://ftp-trace.ncbi.nlm.nih.gov/sra/sra-instant/reads/ByRun/sra/SRR/SRR070/SRR070870/SRR070870.sra	SRR070870	454
Phanerochaete carnosa HHB-10118-Sp v1.0	Suzuki H et al., 2012	Phaca1	ftp://ftp-trace.ncbi.nlm.nih.gov/sra/sra-instant/reads/ByRun/sra/SRR/SRR070/SRR070871/SRR070871.sra	SRR070871	454
Phanerochaete carnosa HHB-10118-Sp v1.0	Suzuki H et al., 2012	Phaca1	ftp://ftp-trace.ncbi.nlm.nih.gov/sra/sra-instant/reads/ByRun/sra/SRR/SRR070/SRR070872/SRR070872.sra	SRR070872	454
Phanerochaete carnosa HHB-10118-Sp v1.0	Suzuki H et al., 2012	Phaca1	ftp://ftp-trace.ncbi.nlm.nih.gov/sra/sra-instant/reads/ByRun/sra/SRR/SRR070/SRR070873/SRR070873.sra	SRR070873	454
Phanerochaete carnosa HHB-10118-Sp v1.0	Suzuki H et al., 2012	Phaca1	ftp://ftp-trace.ncbi.nlm.nih.gov/sra/sra-instant/reads/ByRun/sra/SRR/SRR070/SRR070874/SRR070874.sra	SRR070874	454
Phanerochaete carnosa HHB-10118-Sp v1.0	Suzuki H et al., 2012	Phaca1	ftp://ftp-trace.ncbi.nlm.nih.gov/sra/sra-instant/reads/ByRun/sra/SRR/SRR070/SRR070875/SRR070875.sra	SRR070875	454
Phanerochaete carnosa HHB-10118-Sp v1.0	Suzuki H et al., 2012	Phaca1	ftp://ftp-trace.ncbi.nlm.nih.gov/sra/sra-instant/reads/ByRun/sra/SRR/SRR070/SRR070876/SRR070876.sra	SRR070876	454
Phanerochaete carnosa HHB-10118-Sp v1.0	Suzuki H et al., 2012	Phaca1	ftp://ftp-trace.ncbi.nlm.nih.gov/sra/sra-instant/reads/ByRun/sra/SRR/SRR070/SRR070877/SRR070877.sra	SRR070877	454
Phanerochaete carnosa HHB-10118-Sp v1.0	Suzuki H et al., 2012	Phaca1	ftp://ftp-trace.ncbi.nlm.nih.gov/sra/sra-instant/reads/ByRun/sra/SRR/SRR070/SRR070878/SRR070878.sra	SRR070878	454
Phanerochaete carnosa HHB-10118-Sp v1.0	Suzuki H et al., 2012	Phaca1	ftp://ftp-trace.ncbi.nlm.nih.gov/sra/sra-instant/reads/ByRun/sra/SRR/SRR070/SRR070879/SRR070879.sra	SRR070879	454
Phanerochaete carnosa HHB-10118-Sp v1.0	Suzuki H et al., 2012	Phaca1	ftp://ftp-trace.ncbi.nlm.nih.gov/sra/sra-instant/reads/ByRun/sra/SRR/SRR070/SRR070880/SRR070880.sra	SRR070880	454
Phanerochaete carnosa HHB-10118-Sp v1.0	Suzuki H et al., 2012	Phaca1	ftp://ftp-trace.ncbi.nlm.nih.gov/sra/sra-instant/reads/ByRun/sra/SRR/SRR070/SRR070881/SRR070881.sra	SRR070881	454
Phanerochaete carnosa HHB-10118-Sp v1.0	Suzuki H et al., 2012	Phaca1	ftp://ftp-trace.ncbi.nlm.nih.gov/sra/sra-instant/reads/ByRun/sra/SRR/SRR070/SRR070882/SRR070882.sra	SRR070882	454
Phanerochaete carnosa HHB-10118-Sp v1.0	Suzuki H et al., 2012	Phaca1	ftp://ftp-trace.ncbi.nlm.nih.gov/sra/sra-instant/reads/ByRun/sra/SRR/SRR070/SRR070883/SRR070883.sra	SRR070883	454
Phanerochaete carnosa HHB-10118-Sp v1.0	Suzuki H et al., 2012	Phaca1	ftp://ftp-trace.ncbi.nlm.nih.gov/sra/sra-instant/reads/ByRun/sra/SRR/SRR086/SRR086220/SRR086220.sra	SRR086220	454
Phanerochaete carnosa HHB-10118-Sp v1.0	Suzuki H et al., 2012	Phaca1	ftp://ftp-trace.ncbi.nlm.nih.gov/sra/sra-instant/reads/ByRun/sra/SRR/SRR350/SRR350552/SRR350552.sra	SRR350552	Illumina
Phanerochaete carnosa HHB-10118-Sp v1.0	Suzuki H et al., 2012	Phaca1	ftp://ftp-trace.ncbi.nlm.nih.gov/sra/sra-instant/reads/ByRun/sra/SRR/SRR350/SRR350553/SRR350553.sra	SRR350553	Illumina
Phanerochaete carnosa HHB-10118-Sp v1.0	Suzuki H et al., 2012	Phaca1	ftp://ftp-trace.ncbi.nlm.nih.gov/sra/sra-instant/reads/ByRun/sra/SRR/SRR392/SRR3923662/SRR3923662.sra	SRR3923662	Illumina
Phanerochaete carnosa HHB-10118-Sp v1.0	Suzuki H et al., 2012	Phaca1	ftp://ftp-trace.ncbi.nlm.nih.gov/sra/sra-instant/reads/ByRun/sra/SRR/SRR392/SRR3923663/SRR3923663.sra	SRR3923663	Illumina
Phanerochaete carnosa HHB-10118-Sp v1.0	Suzuki H et al., 2012	Phaca1	ftp://ftp-trace.ncbi.nlm.nih.gov/sra/sra-instant/reads/ByRun/sra/SRR/SRR392/SRR3923664/SRR3923664.sra	SRR3923664	Illumina
Phialocephala scopiformis 5WS22E1 v1.0	Walker AK et al., 2016	Phisc1	ftp://ftp-trace.ncbi.nlm.nih.gov/sra/sra-instant/reads/ByRun/sra/SRR/SRR406/SRR4063273/SRR4063273.sra	SRR4063273	Illumina
Phialocephala scopiformis 5WS22E1 v1.0	Walker AK et al., 2016	Phisc1	ftp://ftp-trace.ncbi.nlm.nih.gov/sra/sra-instant/reads/ByRun/sra/SRR/SRR406/SRR4063274/SRR4063274.sra	SRR4063274	Illumina
Phlebiopsis gigantea v1.0	Hori C et al., 2014	Phlgi1	ftp://ftp-trace.ncbi.nlm.nih.gov/sra/sra-instant/reads/ByRun/sra/SRR/SRR190/SRR190824/SRR190824.sra	SRR190824	Illumina
Phlebiopsis gigantea v1.0	Hori C et al., 2014	Phlgi1	ftp://ftp-trace.ncbi.nlm.nih.gov/sra/sra-instant/reads/ByRun/sra/SRR/SRR392/SRR3927061/SRR3927061.sra	SRR3927061	Illumina
Phlebiopsis gigantea v1.0	Hori C et al., 2014	Phlgi1	ftp://ftp-trace.ncbi.nlm.nih.gov/sra/sra-instant/reads/ByRun/sra/SRR/SRR392/SRR3927062/SRR3927062.sra	SRR3927062	Illumina
Phoma tracheiphila IPT5 v1.0		Photr1	ftp://ftp-trace.ncbi.nlm.nih.gov/sra/sra-instant/reads/ByRun/sra/SRR/SRR345/SRR3452790/SRR3452790.sra	SRR3452790	Illumina
Phoma tracheiphila IPT5 v1.0		Photr1	ftp://ftp-trace.ncbi.nlm.nih.gov/sra/sra-instant/reads/ByRun/sra/SRR/SRR345/SRR3452791/SRR3452791.sra	SRR3452791	Illumina
Phycomyces blakesleeanus NRRL1555 v2.0	Corrochano LM et al., 2016	Phybl2	ftp://ftp-trace.ncbi.nlm.nih.gov/sra/sra-instant/reads/ByRun/sra/SRR/SRR392/SRR3922736/SRR3922736.sra	SRR3922736	Illumina
Phycomyces blakesleeanus NRRL1555 v2.0	Corrochano LM et al., 2016	Phybl2	ftp://ftp-trace.ncbi.nlm.nih.gov/sra/sra-instant/reads/ByRun/sra/SRR/SRR392/SRR3922737/SRR3922737.sra	SRR3922737	Illumina
Phycomyces blakesleeanus NRRL1555 v2.0	Corrochano LM et al., 2016	Phybl2	ftp://ftp-trace.ncbi.nlm.nih.gov/sra/sra-instant/reads/ByRun/sra/SRR/SRR392/SRR3922738/SRR3922738.sra	SRR3922738	Illumina
Phycomyces blakesleeanus NRRL1555 v2.0	Corrochano LM et al., 2016	Phybl2	ftp://ftp-trace.ncbi.nlm.nih.gov/sra/sra-instant/reads/ByRun/sra/SRR/SRR392/SRR3922739/SRR3922739.sra	SRR3922739	Illumina
Phycomyces blakesleeanus NRRL1555 v2.0	Corrochano LM et al., 2016	Phybl2	ftp://ftp-trace.ncbi.nlm.nih.gov/sra/sra-instant/reads/ByRun/sra/SRR/SRR392/SRR3922740/SRR3922740.sra	SRR3922740	Illumina
Phycomyces blakesleeanus NRRL1555 v2.0	Corrochano LM et al., 2016	Phybl2	ftp://ftp-trace.ncbi.nlm.nih.gov/sra/sra-instant/reads/ByRun/sra/SRR/SRR392/SRR3922741/SRR3922741.sra	SRR3922741	Illumina
Phycomyces blakesleeanus NRRL1555 v2.0	Corrochano LM et al., 2016	Phybl2	ftp://ftp-trace.ncbi.nlm.nih.gov/sra/sra-instant/reads/ByRun/sra/SRR/SRR392/SRR3922742/SRR3922742.sra	SRR3922742	Illumina
Phycomyces blakesleeanus NRRL1555 v2.0	Corrochano LM et al., 2016	Phybl2	ftp://ftp-trace.ncbi.nlm.nih.gov/sra/sra-instant/reads/ByRun/sra/SRR/SRR392/SRR3922743/SRR3922743.sra	SRR3922743	Illumina
Phycomyces blakesleeanus NRRL1555 v2.0	Corrochano LM et al., 2016	Phybl2	ftp://ftp-trace.ncbi.nlm.nih.gov/sra/sra-instant/reads/ByRun/sra/SRR/SRR392/SRR3922744/SRR3922744.sra	SRR3922744	Illumina
Phycomyces blakesleeanus NRRL1555 v2.0	Corrochano LM et al., 2016	Phybl2	ftp://ftp-trace.ncbi.nlm.nih.gov/sra/sra-instant/reads/ByRun/sra/SRR/SRR392/SRR3922745/SRR3922745.sra	SRR3922745	Illumina
Phycomyces blakesleeanus NRRL1555 v2.0	Corrochano LM et al., 2016	Phybl2	ftp://ftp-trace.ncbi.nlm.nih.gov/sra/sra-instant/reads/ByRun/sra/SRR/SRR392/SRR3922746/SRR3922746.sra	SRR3922746	Illumina
Phycomyces blakesleeanus NRRL1555 v2.0	Corrochano LM et al., 2016	Phybl2	ftp://ftp-trace.ncbi.nlm.nih.gov/sra/sra-instant/reads/ByRun/sra/SRR/SRR392/SRR3922747/SRR3922747.sra	SRR3922747	Illumina
Phycomyces blakesleeanus NRRL1555 v2.0	Corrochano LM et al., 2016	Phybl2	ftp://ftp-trace.ncbi.nlm.nih.gov/sra/sra-instant/reads/ByRun/sra/SRR/SRR392/SRR3922748/SRR3922748.sra	SRR3922748	Illumina
Phycomyces blakesleeanus NRRL1555 v2.0	Corrochano LM et al., 2016	Phybl2	ftp://ftp-trace.ncbi.nlm.nih.gov/sra/sra-instant/reads/ByRun/sra/SRR/SRR392/SRR3922749/SRR3922749.sra	SRR3922749	Illumina
Phycomyces blakesleeanus NRRL1555 v2.0	Corrochano LM et al., 2016	Phybl2	ftp://ftp-trace.ncbi.nlm.nih.gov/sra/sra-instant/reads/ByRun/sra/SRR/SRR392/SRR3922750/SRR3922750.sra	SRR3922750	Illumina
Phycomyces blakesleeanus NRRL1555 v2.0	Corrochano LM et al., 2016	Phybl2	ftp://ftp-trace.ncbi.nlm.nih.gov/sra/sra-instant/reads/ByRun/sra/SRR/SRR392/SRR3922751/SRR3922751.sra	SRR3922751	Illumina
Phycomyces blakesleeanus NRRL1555 v2.0	Corrochano LM et al., 2016	Phybl2	ftp://ftp-trace.ncbi.nlm.nih.gov/sra/sra-instant/reads/ByRun/sra/SRR/SRR392/SRR3922752/SRR3922752.sra	SRR3922752	Illumina
Phycomyces blakesleeanus NRRL1555 v2.0	Corrochano LM et al., 2016	Phybl2	ftp://ftp-trace.ncbi.nlm.nih.gov/sra/sra-instant/reads/ByRun/sra/SRR/SRR392/SRR3922753/SRR3922753.sra	SRR3922753	Illumina
Phycomyces blakesleeanus NRRL1555 v2.0	Corrochano LM et al., 2016	Phybl2	ftp://ftp-trace.ncbi.nlm.nih.gov/sra/sra-instant/reads/ByRun/sra/SRR/SRR392/SRR3922754/SRR3922754.sra	SRR3922754	Illumina
Phycomyces blakesleeanus NRRL1555 v2.0	Corrochano LM et al., 2016	Phybl2	ftp://ftp-trace.ncbi.nlm.nih.gov/sra/sra-instant/reads/ByRun/sra/SRR/SRR392/SRR3922755/SRR3922755.sra	SRR3922755	Illumina
Phyllosticta citriasiana v1.0		Phycit1	ftp://ftp-trace.ncbi.nlm.nih.gov/sra/sra-instant/reads/ByRun/sra/SRR/SRR180/SRR1800838/SRR1800838.sra	SRR1800838	Illumina
Phyllosticta citriasiana v1.0		Phycit1	ftp://ftp-trace.ncbi.nlm.nih.gov/sra/sra-instant/reads/ByRun/sra/SRR/SRR180/SRR1800839/SRR1800839.sra	SRR1800839	Illumina
Pichia membranifaciens v2.0	Riley R et al., 2016	Picme2	ftp://ftp-trace.ncbi.nlm.nih.gov/sra/sra-instant/reads/ByRun/sra/SRR/SRR071/SRR071890/SRR071890.sra	SRR071890	Illumina
Pichia membranifaciens v2.0	Riley R et al., 2016	Picme2	ftp://ftp-trace.ncbi.nlm.nih.gov/sra/sra-instant/reads/ByRun/sra/SRR/SRR380/SRR380281/SRR380281.sra	SRR380281	454
Pichia membranifaciens v2.0	Riley R et al., 2016	Picme2	ftp://ftp-trace.ncbi.nlm.nih.gov/sra/sra-instant/reads/ByRun/sra/SRR/SRR380/SRR380282/SRR380282.sra	SRR380282	454
Pichia membranifaciens v2.0	Riley R et al., 2016	Picme2	ftp://ftp-trace.ncbi.nlm.nih.gov/sra/sra-instant/reads/ByRun/sra/SRR/SRR380/SRR380283/SRR380283.sra	SRR380283	454
Pichia membranifaciens v2.0	Riley R et al., 2016	Picme2	ftp://ftp-trace.ncbi.nlm.nih.gov/sra/sra-instant/reads/ByRun/sra/SRR/SRR427/SRR427193/SRR427193.sra	SRR427193	Illumina
Pichia membranifaciens v2.0	Riley R et al., 2016	Picme2	ftp://ftp-trace.ncbi.nlm.nih.gov/sra/sra-instant/reads/ByRun/sra/SRR/SRR427/SRR427192/SRR427192.sra	SRR427192	Illumina
Pichia membranifaciens v2.0	Riley R et al., 2016	Picme2	ftp://ftp-trace.ncbi.nlm.nih.gov/sra/sra-instant/reads/ByRun/sra/SRR/SRR392/SRR3927204/SRR3927204.sra	SRR3927204	Illumina
Piedraia hortae v1.1		Pieho1_1	ftp://ftp-trace.ncbi.nlm.nih.gov/sra/sra-instant/reads/ByRun/sra/SRR/SRR179/SRR1797182/SRR1797182.sra	SRR1797182	Illumina
Piloderma croceum F 1598 v1.0	Kohler A et al., 2015	Pilcr1	ftp://ftp-trace.ncbi.nlm.nih.gov/sra/sra-instant/reads/ByRun/sra/SRR/SRR081/SRR081571/SRR081571.sra	SRR081571	454
Piloderma croceum F 1598 v1.0	Kohler A et al., 2015	Pilcr1	ftp://ftp-trace.ncbi.nlm.nih.gov/sra/sra-instant/reads/ByRun/sra/SRR/SRR081/SRR081572/SRR081572.sra	SRR081572	454
Piloderma croceum F 1598 v1.0	Kohler A et al., 2015	Pilcr1	ftp://ftp-trace.ncbi.nlm.nih.gov/sra/sra-instant/reads/ByRun/sra/SRR/SRR081/SRR081573/SRR081573.sra	SRR081573	454
Piloderma croceum F 1598 v1.0	Kohler A et al., 2015	Pilcr1	ftp://ftp-trace.ncbi.nlm.nih.gov/sra/sra-instant/reads/ByRun/sra/SRR/SRR081/SRR081574/SRR081574.sra	SRR081574	454
Piloderma croceum F 1598 v1.0	Kohler A et al., 2015	Pilcr1	ftp://ftp-trace.ncbi.nlm.nih.gov/sra/sra-instant/reads/ByRun/sra/SRR/SRR081/SRR081575/SRR081575.sra	SRR081575	454
Piloderma croceum F 1598 v1.0	Kohler A et al., 2015	Pilcr1	ftp://ftp-trace.ncbi.nlm.nih.gov/sra/sra-instant/reads/ByRun/sra/SRR/SRR081/SRR081576/SRR081576.sra	SRR081576	454
Piloderma croceum F 1598 v1.0	Kohler A et al., 2015	Pilcr1	ftp://ftp-trace.ncbi.nlm.nih.gov/sra/sra-instant/reads/ByRun/sra/SRR/SRR081/SRR081577/SRR081577.sra	SRR081577	454
Piloderma croceum F 1598 v1.0	Kohler A et al., 2015	Pilcr1	ftp://ftp-trace.ncbi.nlm.nih.gov/sra/sra-instant/reads/ByRun/sra/SRR/SRR081/SRR081578/SRR081578.sra	SRR081578	454
Piloderma croceum F 1598 v1.0	Kohler A et al., 2015	Pilcr1	ftp://ftp-trace.ncbi.nlm.nih.gov/sra/sra-instant/reads/ByRun/sra/SRR/SRR081/SRR081579/SRR081579.sra	SRR081579	454
Piloderma croceum F 1598 v1.0	Kohler A et al., 2015	Pilcr1	ftp://ftp-trace.ncbi.nlm.nih.gov/sra/sra-instant/reads/ByRun/sra/SRR/SRR081/SRR081580/SRR081580.sra	SRR081580	454
Piloderma croceum F 1598 v1.0	Kohler A et al., 2015	Pilcr1	ftp://ftp-trace.ncbi.nlm.nih.gov/sra/sra-instant/reads/ByRun/sra/SRR/SRR081/SRR081581/SRR081581.sra	SRR081581	454
Piloderma croceum F 1598 v1.0	Kohler A et al., 2015	Pilcr1	ftp://ftp-trace.ncbi.nlm.nih.gov/sra/sra-instant/reads/ByRun/sra/SRR/SRR351/SRR351325/SRR351325.sra	SRR351325	Illumina
Piloderma croceum F 1598 v1.0	Kohler A et al., 2015	Pilcr1	ftp://ftp-trace.ncbi.nlm.nih.gov/sra/sra-instant/reads/ByRun/sra/SRR/SRR392/SRR3927474/SRR3927474.sra	SRR3927474	Illumina
Piloderma croceum F 1598 v1.0	Kohler A et al., 2015	Pilcr1	ftp://ftp-trace.ncbi.nlm.nih.gov/sra/sra-instant/reads/ByRun/sra/SRR/SRR392/SRR3927475/SRR3927475.sra	SRR3927475	Illumina
Piloderma croceum F 1598 v1.0	Kohler A et al., 2015	Pilcr1	ftp://ftp-trace.ncbi.nlm.nih.gov/sra/sra-instant/reads/ByRun/sra/SRR/SRR392/SRR3927476/SRR3927476.sra	SRR3927476	Illumina
Piloderma croceum F 1598 v1.0	Kohler A et al., 2015	Pilcr1	ftp://ftp-trace.ncbi.nlm.nih.gov/sra/sra-instant/reads/ByRun/sra/SRR/SRR392/SRR3927477/SRR3927477.sra	SRR3927477	Illumina
Piloderma croceum F 1598 v1.0	Kohler A et al., 2015	Pilcr1	ftp://ftp-trace.ncbi.nlm.nih.gov/sra/sra-instant/reads/ByRun/sra/SRR/SRR392/SRR3927478/SRR3927478.sra	SRR3927478	Illumina
Piloderma croceum F 1598 v1.0	Kohler A et al., 2015	Pilcr1	ftp://ftp-trace.ncbi.nlm.nih.gov/sra/sra-instant/reads/ByRun/sra/SRR/SRR392/SRR3927479/SRR3927479.sra	SRR3927479	Illumina
Piloderma croceum F 1598 v1.0	Kohler A et al., 2015	Pilcr1	ftp://ftp-trace.ncbi.nlm.nih.gov/sra/sra-instant/reads/ByRun/sra/SRR/SRR392/SRR3927480/SRR3927480.sra	SRR3927480	Illumina
Piloderma croceum F 1598 v1.0	Kohler A et al., 2015	Pilcr1	ftp://ftp-trace.ncbi.nlm.nih.gov/sra/sra-instant/reads/ByRun/sra/SRR/SRR392/SRR3927481/SRR3927481.sra	SRR3927481	Illumina
Coniella lustricola B22-T-1 v1.0		Pilidi1	ftp://ftp-trace.ncbi.nlm.nih.gov/sra/sra-instant/reads/ByRun/sra/SRR/SRR564/SRR5648463/SRR5648463.sra	SRR5648463	Illumina
Piromyces sp. E2 v1.0	Haitjema CH et al., 2017	PirE2_1	ftp://ftp-trace.ncbi.nlm.nih.gov/sra/sra-instant/reads/ByRun/sra/SRR/SRR407/SRR407695/SRR407695.sra	SRR407695	454
Piromyces sp. E2 v1.0	Haitjema CH et al., 2017	PirE2_1	ftp://ftp-trace.ncbi.nlm.nih.gov/sra/sra-instant/reads/ByRun/sra/SRR/SRR407/SRR407696/SRR407696.sra	SRR407696	454
Piromyces sp. E2 v1.0	Haitjema CH et al., 2017	PirE2_1	ftp://ftp-trace.ncbi.nlm.nih.gov/sra/sra-instant/reads/ByRun/sra/SRR/SRR407/SRR407697/SRR407697.sra	SRR407697	454
Piromyces sp. E2 v1.0	Haitjema CH et al., 2017	PirE2_1	ftp://ftp-trace.ncbi.nlm.nih.gov/sra/sra-instant/reads/ByRun/sra/SRR/SRR407/SRR407698/SRR407698.sra	SRR407698	454
Piromyces sp. E2 v1.0	Haitjema CH et al., 2017	PirE2_1	ftp://ftp-trace.ncbi.nlm.nih.gov/sra/sra-instant/reads/ByRun/sra/SRR/SRR407/SRR407699/SRR407699.sra	SRR407699	454
Piromyces sp. E2 v1.0	Haitjema CH et al., 2017	PirE2_1	ftp://ftp-trace.ncbi.nlm.nih.gov/sra/sra-instant/reads/ByRun/sra/SRR/SRR407/SRR407700/SRR407700.sra	SRR407700	454
Piromyces sp. E2 v1.0	Haitjema CH et al., 2017	PirE2_1	ftp://ftp-trace.ncbi.nlm.nih.gov/sra/sra-instant/reads/ByRun/sra/SRR/SRR407/SRR407701/SRR407701.sra	SRR407701	454
Piromyces sp. E2 v1.0	Haitjema CH et al., 2017	PirE2_1	ftp://ftp-trace.ncbi.nlm.nih.gov/sra/sra-instant/reads/ByRun/sra/SRR/SRR407/SRR407702/SRR407702.sra	SRR407702	454
Piromyces sp. E2 v1.0	Haitjema CH et al., 2017	PirE2_1	ftp://ftp-trace.ncbi.nlm.nih.gov/sra/sra-instant/reads/ByRun/sra/SRR/SRR407/SRR407703/SRR407703.sra	SRR407703	454
Piromyces sp. E2 v1.0	Haitjema CH et al., 2017	PirE2_1	ftp://ftp-trace.ncbi.nlm.nih.gov/sra/sra-instant/reads/ByRun/sra/SRR/SRR407/SRR407704/SRR407704.sra	SRR407704	454
Piromyces sp. E2 v1.0	Haitjema CH et al., 2017	PirE2_1	ftp://ftp-trace.ncbi.nlm.nih.gov/sra/sra-instant/reads/ByRun/sra/SRR/SRR407/SRR407705/SRR407705.sra	SRR407705	454
Piromyces sp. E2 v1.0	Haitjema CH et al., 2017	PirE2_1	ftp://ftp-trace.ncbi.nlm.nih.gov/sra/sra-instant/reads/ByRun/sra/SRR/SRR407/SRR407706/SRR407706.sra	SRR407706	454
Piromyces sp. E2 v1.0	Haitjema CH et al., 2017	PirE2_1	ftp://ftp-trace.ncbi.nlm.nih.gov/sra/sra-instant/reads/ByRun/sra/SRR/SRR407/SRR407707/SRR407707.sra	SRR407707	454
Piromyces sp. E2 v1.0	Haitjema CH et al., 2017	PirE2_1	ftp://ftp-trace.ncbi.nlm.nih.gov/sra/sra-instant/reads/ByRun/sra/SRR/SRR407/SRR407708/SRR407708.sra	SRR407708	454
Piromyces sp. E2 v1.0	Haitjema CH et al., 2017	PirE2_1	ftp://ftp-trace.ncbi.nlm.nih.gov/sra/sra-instant/reads/ByRun/sra/SRR/SRR392/SRR3923562/SRR3923562.sra	SRR3923562	Illumina
Piromyces sp. E2 v1.0	Haitjema CH et al., 2017	PirE2_1	ftp://ftp-trace.ncbi.nlm.nih.gov/sra/sra-instant/reads/ByRun/sra/SRR/SRR392/SRR3923563/SRR3923563.sra	SRR3923563	Illumina
Piromyces sp. E2 v1.0	Haitjema CH et al., 2017	PirE2_1	ftp://ftp-trace.ncbi.nlm.nih.gov/sra/sra-instant/reads/ByRun/sra/SRR/SRR392/SRR3923564/SRR3923564.sra	SRR3923564	Illumina
Piromyces sp. E2 v1.0	Haitjema CH et al., 2017	PirE2_1	ftp://ftp-trace.ncbi.nlm.nih.gov/sra/sra-instant/reads/ByRun/sra/SRR/SRR392/SRR3923565/SRR3923565.sra	SRR3923565	Illumina
Piromyces sp. E2 v1.0	Haitjema CH et al., 2017	PirE2_1	ftp://ftp-trace.ncbi.nlm.nih.gov/sra/sra-instant/reads/ByRun/sra/SRR/SRR392/SRR3923566/SRR3923566.sra	SRR3923566	Illumina
Piromyces sp. E2 v1.0	Haitjema CH et al., 2017	PirE2_1	ftp://ftp-trace.ncbi.nlm.nih.gov/sra/sra-instant/reads/ByRun/sra/SRR/SRR392/SRR3923567/SRR3923567.sra	SRR3923567	Illumina
Piromyces finnis v3.0	Haitjema CH et al., 2017	Pirfi3	ftp://ftp-trace.ncbi.nlm.nih.gov/sra/sra-instant/reads/ByRun/sra/SRR/SRR394/SRR3948251/SRR3948251.sra	SRR3948251	Illumina
Pisolithus microcarpus 441 v1.0	Kohler A et al., 2015	Pismi1	ftp://ftp-trace.ncbi.nlm.nih.gov/sra/sra-instant/reads/ByRun/sra/SRR/SRR071/SRR071310/SRR071310.sra	SRR071310	Illumina
Pisolithus microcarpus 441 v1.0	Kohler A et al., 2015	Pismi1	ftp://ftp-trace.ncbi.nlm.nih.gov/sra/sra-instant/reads/ByRun/sra/SRR/SRR074/SRR074955/SRR074955.sra	SRR074955	454
Pisolithus microcarpus 441 v1.0	Kohler A et al., 2015	Pismi1	ftp://ftp-trace.ncbi.nlm.nih.gov/sra/sra-instant/reads/ByRun/sra/SRR/SRR074/SRR074956/SRR074956.sra	SRR074956	454
Pisolithus microcarpus 441 v1.0	Kohler A et al., 2015	Pismi1	ftp://ftp-trace.ncbi.nlm.nih.gov/sra/sra-instant/reads/ByRun/sra/SRR/SRR074/SRR074957/SRR074957.sra	SRR074957	454
Pisolithus microcarpus 441 v1.0	Kohler A et al., 2015	Pismi1	ftp://ftp-trace.ncbi.nlm.nih.gov/sra/sra-instant/reads/ByRun/sra/SRR/SRR074/SRR074958/SRR074958.sra	SRR074958	454
Pisolithus microcarpus 441 v1.0	Kohler A et al., 2015	Pismi1	ftp://ftp-trace.ncbi.nlm.nih.gov/sra/sra-instant/reads/ByRun/sra/SRR/SRR396/SRR396682/SRR396682.sra	SRR396682	Illumina
Pisolithus microcarpus 441 v1.0	Kohler A et al., 2015	Pismi1	ftp://ftp-trace.ncbi.nlm.nih.gov/sra/sra-instant/reads/ByRun/sra/SRR/SRR398/SRR398287/SRR398287.sra	SRR398287	Illumina
Pisolithus microcarpus 441 v1.0	Kohler A et al., 2015	Pismi1	ftp://ftp-trace.ncbi.nlm.nih.gov/sra/sra-instant/reads/ByRun/sra/SRR/SRR407/SRR407647/SRR407647.sra	SRR407647	Illumina
Pisolithus microcarpus 441 v1.0	Kohler A et al., 2015	Pismi1	ftp://ftp-trace.ncbi.nlm.nih.gov/sra/sra-instant/reads/ByRun/sra/SRR/SRR392/SRR3927183/SRR3927183.sra	SRR3927183	Illumina
Pisolithus microcarpus 441 v1.0	Kohler A et al., 2015	Pismi1	ftp://ftp-trace.ncbi.nlm.nih.gov/sra/sra-instant/reads/ByRun/sra/SRR/SRR392/SRR3927184/SRR3927184.sra	SRR3927184	Illumina
Pisolithus tinctorius Marx 270 v1.0	Kohler A et al., 2015	Pisti1	ftp://ftp-trace.ncbi.nlm.nih.gov/sra/sra-instant/reads/ByRun/sra/SRR/SRR397/SRR397585/SRR397585.sra	SRR397585	Illumina
Pisolithus tinctorius Marx 270 v1.0	Kohler A et al., 2015	Pisti1	ftp://ftp-trace.ncbi.nlm.nih.gov/sra/sra-instant/reads/ByRun/sra/SRR/SRR500/SRR500265/SRR500265.sra	SRR500265	Illumina
Pisolithus tinctorius Marx 270 v1.0	Kohler A et al., 2015	Pisti1	ftp://ftp-trace.ncbi.nlm.nih.gov/sra/sra-instant/reads/ByRun/sra/SRR/SRR392/SRR3927205/SRR3927205.sra	SRR3927205	Illumina
Pisolithus tinctorius Marx 270 v1.0	Kohler A et al., 2015	Pisti1	ftp://ftp-trace.ncbi.nlm.nih.gov/sra/sra-instant/reads/ByRun/sra/SRR/SRR392/SRR3927206/SRR3927206.sra	SRR3927206	Illumina
Pisolithus tinctorius Marx 270 v1.0	Kohler A et al., 2015	Pisti1	ftp://ftp-trace.ncbi.nlm.nih.gov/sra/sra-instant/reads/ByRun/sra/SRR/SRR392/SRR3927207/SRR3927207.sra	SRR3927207	Illumina
Pisolithus tinctorius Marx 270 v1.0	Kohler A et al., 2015	Pisti1	ftp://ftp-trace.ncbi.nlm.nih.gov/sra/sra-instant/reads/ByRun/sra/SRR/SRR392/SRR3927208/SRR3927208.sra	SRR3927208	Illumina
Pisolithus tinctorius Marx 270 v1.0	Kohler A et al., 2015	Pisti1	ftp://ftp-trace.ncbi.nlm.nih.gov/sra/sra-instant/reads/ByRun/sra/SRR/SRR392/SRR3927209/SRR3927209.sra	SRR3927209	Illumina
Pisolithus tinctorius Marx 270 v1.0	Kohler A et al., 2015	Pisti1	ftp://ftp-trace.ncbi.nlm.nih.gov/sra/sra-instant/reads/ByRun/sra/SRR/SRR392/SRR3927210/SRR3927210.sra	SRR3927210	Illumina
Plectosphaerella cucumerina DS2psM2a2 v1.0		Plecu1	ftp://ftp-trace.ncbi.nlm.nih.gov/sra/sra-instant/reads/ByRun/sra/SRR/SRR406/SRR4063265/SRR4063265.sra	SRR4063265	Illumina
Plectosphaerella cucumerina DS2psM2a2 v1.0		Plecu1	ftp://ftp-trace.ncbi.nlm.nih.gov/sra/sra-instant/reads/ByRun/sra/SRR/SRR406/SRR4063266/SRR4063266.sra	SRR4063266	Illumina
Pleurotus eryngii ATCC 90797 v1.0		Pleery1	ftp://ftp-trace.ncbi.nlm.nih.gov/sra/sra-instant/reads/ByRun/sra/SRR/SRR415/SRR4156329/SRR4156329.sra	SRR4156329	Illumina
Pleurotus eryngii ATCC 90797 v1.0		Pleery1	ftp://ftp-trace.ncbi.nlm.nih.gov/sra/sra-instant/reads/ByRun/sra/SRR/SRR415/SRR4156330/SRR4156330.sra	SRR4156330	Illumina
Plectania melastoma CBS 918.72 v1.0		Plemel1	ftp://ftp-trace.ncbi.nlm.nih.gov/sra/sra-instant/reads/ByRun/sra/SRR/SRR412/SRR4128191/SRR4128191.sra	SRR4128191	Illumina
Plectania melastoma CBS 918.72 v1.0		Plemel1	ftp://ftp-trace.ncbi.nlm.nih.gov/sra/sra-instant/reads/ByRun/sra/SRR/SRR412/SRR4128215/SRR4128215.sra	SRR4128215	Illumina
Pleomassaria siparia v1.0		Plesi1	ftp://ftp-trace.ncbi.nlm.nih.gov/sra/sra-instant/reads/ByRun/sra/SRR/SRR896/SRR896368/SRR896368.sra	SRR896368	Illumina
Pleomassaria siparia v1.0		Plesi1	ftp://ftp-trace.ncbi.nlm.nih.gov/sra/sra-instant/reads/ByRun/sra/SRR/SRR179/SRR1797183/SRR1797183.sra	SRR1797183	Illumina
Pleomassaria siparia v1.0		Plesi1	ftp://ftp-trace.ncbi.nlm.nih.gov/sra/sra-instant/reads/ByRun/sra/SRR/SRR179/SRR1797184/SRR1797184.sra	SRR1797184	Illumina
Pluteus cervinus NL-1719 v1.0		Plucer1	ftp://ftp-trace.ncbi.nlm.nih.gov/sra/sra-instant/reads/ByRun/sra/SRR/SRR417/SRR4171245/SRR4171245.sra	SRR4171245	Illumina
Polyporus arcularius v1.0		Polar1	ftp://ftp-trace.ncbi.nlm.nih.gov/sra/sra-instant/reads/ByRun/sra/SRR/SRR891/SRR891890/SRR891890.sra	SRR891890	Illumina
Polyporus arcularius v1.0		Polar1	ftp://ftp-trace.ncbi.nlm.nih.gov/sra/sra-instant/reads/ByRun/sra/SRR/SRR891/SRR891889/SRR891889.sra	SRR891889	Illumina
Polyporus arcularius v1.0		Polar1	ftp://ftp-trace.ncbi.nlm.nih.gov/sra/sra-instant/reads/ByRun/sra/SRR/SRR896/SRR896209/SRR896209.sra	SRR896209	Illumina
Polychaeton citri v1.0		Polci1	ftp://ftp-trace.ncbi.nlm.nih.gov/sra/sra-instant/reads/ByRun/sra/SRR/SRR896/SRR896157/SRR896157.sra	SRR896157	Illumina
Polychaeton citri v1.0		Polci1	ftp://ftp-trace.ncbi.nlm.nih.gov/sra/sra-instant/reads/ByRun/sra/SRR/SRR180/SRR1800842/SRR1800842.sra	SRR1800842	Illumina
Porodaedalea chrysoloma FP-135951 v1.0		Porchr1	ftp://ftp-trace.ncbi.nlm.nih.gov/sra/sra-instant/reads/ByRun/sra/SRR/SRR179/SRR1797174/SRR1797174.sra	SRR1797174	Illumina
Porodaedalea chrysoloma FP-135951 v1.0		Porchr1	ftp://ftp-trace.ncbi.nlm.nih.gov/sra/sra-instant/reads/ByRun/sra/SRR/SRR179/SRR1797175/SRR1797175.sra	SRR1797175	Illumina
Porodaedalea chrysoloma FP-135951 v1.0		Porchr1	ftp://ftp-trace.ncbi.nlm.nih.gov/sra/sra-instant/reads/ByRun/sra/SRR/SRR179/SRR1797176/SRR1797176.sra	SRR1797176	Illumina
Porodaedalea niemelaei PN71-100-IP13 v1.0		Pornie1_2	ftp://ftp-trace.ncbi.nlm.nih.gov/sra/sra-instant/reads/ByRun/sra/SRR/SRR516/SRR5165204/SRR5165204.sra	SRR5165204	Illumina
Pseudogymnoascus destructans 20631-21	Drees KP et al., 2016	Pseudest1	ftp://ftp-trace.ncbi.nlm.nih.gov/sra/sra-instant/reads/ByRun/sra/SRR/SRR341/SRR3411506/SRR3411506.sra	SRR3411506	Ion
Pseudogymnoascus destructans 20631-21	Drees KP et al., 2016	Pseudest1	ftp://ftp-trace.ncbi.nlm.nih.gov/sra/sra-instant/reads/ByRun/sra/SRR/SRR341/SRR3411507/SRR3411507.sra	SRR3411507	Ion
Pseudogymnoascus destructans 20631-21	Drees KP et al., 2016	Pseudest1	ftp://ftp-trace.ncbi.nlm.nih.gov/sra/sra-instant/reads/ByRun/sra/SRR/SRR341/SRR3411508/SRR3411508.sra	SRR3411508	Ion
Pseudogymnoascus destructans 20631-21	Drees KP et al., 2016	Pseudest1	ftp://ftp-trace.ncbi.nlm.nih.gov/sra/sra-instant/reads/ByRun/sra/SRR/SRR341/SRR3411509/SRR3411509.sra	SRR3411509	Ion
Pseudogymnoascus destructans 20631-21	Drees KP et al., 2016	Pseudest1	ftp://ftp-trace.ncbi.nlm.nih.gov/sra/sra-instant/reads/ByRun/sra/SRR/SRR195/SRR1952982/SRR1952982.sra	SRR1952982	Illumina
Pseudogymnoascus destructans 20631-21	Drees KP et al., 2016	Pseudest1	ftp://ftp-trace.ncbi.nlm.nih.gov/sra/sra-instant/reads/ByRun/sra/SRR/SRR195/SRR1955239/SRR1955239.sra	SRR1955239	Illumina
Pseudogymnoascus destructans 20631-21	Drees KP et al., 2016	Pseudest1	ftp://ftp-trace.ncbi.nlm.nih.gov/sra/sra-instant/reads/ByRun/sra/SRR/SRR195/SRR1955482/SRR1955482.sra	SRR1955482	Illumina
Pseudogymnoascus destructans 20631-21	Drees KP et al., 2016	Pseudest1	ftp://ftp-trace.ncbi.nlm.nih.gov/sra/sra-instant/reads/ByRun/sra/SRR/SRR195/SRR1955483/SRR1955483.sra	SRR1955483	Illumina
Pseudogymnoascus destructans 20631-21	Drees KP et al., 2016	Pseudest1	ftp://ftp-trace.ncbi.nlm.nih.gov/sra/sra-instant/reads/ByRun/sra/SRR/SRR195/SRR1955484/SRR1955484.sra	SRR1955484	Illumina
Pseudogymnoascus destructans 20631-21	Drees KP et al., 2016	Pseudest1	ftp://ftp-trace.ncbi.nlm.nih.gov/sra/sra-instant/reads/ByRun/sra/SRR/SRR195/SRR1955485/SRR1955485.sra	SRR1955485	Illumina
Pseudogymnoascus destructans 20631-21	Drees KP et al., 2016	Pseudest1	ftp://ftp-trace.ncbi.nlm.nih.gov/sra/sra-instant/reads/ByRun/sra/SRR/SRR195/SRR1955486/SRR1955486.sra	SRR1955486	Ion
Pseudogymnoascus destructans 20631-21	Drees KP et al., 2016	Pseudest1	ftp://ftp-trace.ncbi.nlm.nih.gov/sra/sra-instant/reads/ByRun/sra/SRR/SRR195/SRR1955487/SRR1955487.sra	SRR1955487	Illumina
Pseudogymnoascus destructans 20631-21	Drees KP et al., 2016	Pseudest1	ftp://ftp-trace.ncbi.nlm.nih.gov/sra/sra-instant/reads/ByRun/sra/SRR/SRR195/SRR1956521/SRR1956521.sra	SRR1956521	Ion
Pseudogymnoascus destructans 20631-21	Drees KP et al., 2016	Pseudest1	ftp://ftp-trace.ncbi.nlm.nih.gov/sra/sra-instant/reads/ByRun/sra/SRR/SRR195/SRR1956746/SRR1956746.sra	SRR1956746	Ion
Pseudogymnoascus destructans 20631-21	Drees KP et al., 2016	Pseudest1	ftp://ftp-trace.ncbi.nlm.nih.gov/sra/sra-instant/reads/ByRun/sra/SRR/SRR195/SRR1956725/SRR1956725.sra	SRR1956725	Ion
Pseudogymnoascus destructans 20631-21	Drees KP et al., 2016	Pseudest1	ftp://ftp-trace.ncbi.nlm.nih.gov/sra/sra-instant/reads/ByRun/sra/SRR/SRR195/SRR1956742/SRR1956742.sra	SRR1956742	Ion
Pseudogymnoascus destructans 20631-21	Drees KP et al., 2016	Pseudest1	ftp://ftp-trace.ncbi.nlm.nih.gov/sra/sra-instant/reads/ByRun/sra/SRR/SRR195/SRR1956743/SRR1956743.sra	SRR1956743	Ion
Pseudogymnoascus destructans 20631-21	Drees KP et al., 2016	Pseudest1	ftp://ftp-trace.ncbi.nlm.nih.gov/sra/sra-instant/reads/ByRun/sra/SRR/SRR195/SRR1956728/SRR1956728.sra	SRR1956728	Ion
Pseudogymnoascus destructans 20631-21	Drees KP et al., 2016	Pseudest1	ftp://ftp-trace.ncbi.nlm.nih.gov/sra/sra-instant/reads/ByRun/sra/SRR/SRR195/SRR1956745/SRR1956745.sra	SRR1956745	Ion
Pseudogymnoascus destructans 20631-21	Drees KP et al., 2016	Pseudest1	ftp://ftp-trace.ncbi.nlm.nih.gov/sra/sra-instant/reads/ByRun/sra/SRR/SRR195/SRR1956734/SRR1956734.sra	SRR1956734	Ion
Pseudogymnoascus destructans 20631-21	Drees KP et al., 2016	Pseudest1	ftp://ftp-trace.ncbi.nlm.nih.gov/sra/sra-instant/reads/ByRun/sra/SRR/SRR195/SRR1956748/SRR1956748.sra	SRR1956748	Ion
Pseudogymnoascus destructans 20631-21	Drees KP et al., 2016	Pseudest1	ftp://ftp-trace.ncbi.nlm.nih.gov/sra/sra-instant/reads/ByRun/sra/SRR/SRR195/SRR1956735/SRR1956735.sra	SRR1956735	Ion
Pseudogymnoascus destructans 20631-21	Drees KP et al., 2016	Pseudest1	ftp://ftp-trace.ncbi.nlm.nih.gov/sra/sra-instant/reads/ByRun/sra/SRR/SRR195/SRR1956747/SRR1956747.sra	SRR1956747	Ion
Pseudogymnoascus destructans 20631-21	Drees KP et al., 2016	Pseudest1	ftp://ftp-trace.ncbi.nlm.nih.gov/sra/sra-instant/reads/ByRun/sra/SRR/SRR195/SRR1956737/SRR1956737.sra	SRR1956737	Ion
Puccinia striiformis f. sp. tritici PST-130	Cantu D et al., 2011	Pucst1	ftp://ftp-trace.ncbi.nlm.nih.gov/sra/sra-instant/reads/ByRun/sra/SRR/SRR058/SRR058506/SRR058506.sra	SRR058506	Illumina
Puccinia striiformis f. sp. tritici PST-130	Cantu D et al., 2011	Pucst1	ftp://ftp-trace.ncbi.nlm.nih.gov/sra/sra-instant/reads/ByRun/sra/SRR/SRR058/SRR058505/SRR058505.sra	SRR058505	Illumina
Puccinia triticina 1-1 BBBD Race 1	Cuomo CA et al., 2017	Puctr1	ftp://ftp-trace.ncbi.nlm.nih.gov/sra/sra-instant/reads/ByRun/sra/SRR/SRR139/SRR139238/SRR139238.sra	SRR139238	454
Puccinia triticina 1-1 BBBD Race 1	Cuomo CA et al., 2017	Puctr1	ftp://ftp-trace.ncbi.nlm.nih.gov/sra/sra-instant/reads/ByRun/sra/SRR/SRR139/SRR139232/SRR139232.sra	SRR139232	454
Puccinia triticina 1-1 BBBD Race 1	Cuomo CA et al., 2017	Puctr1	ftp://ftp-trace.ncbi.nlm.nih.gov/sra/sra-instant/reads/ByRun/sra/SRR/SRR139/SRR139234/SRR139234.sra	SRR139234	454
Puccinia triticina 1-1 BBBD Race 1	Cuomo CA et al., 2017	Puctr1	ftp://ftp-trace.ncbi.nlm.nih.gov/sra/sra-instant/reads/ByRun/sra/SRR/SRR139/SRR139124/SRR139124.sra	SRR139124	454
Puccinia triticina 1-1 BBBD Race 1	Cuomo CA et al., 2017	Puctr1	ftp://ftp-trace.ncbi.nlm.nih.gov/sra/sra-instant/reads/ByRun/sra/SRR/SRR022/SRR022794/SRR022794.sra	SRR022794	454
Puccinia triticina 1-1 BBBD Race 1	Cuomo CA et al., 2017	Puctr1	ftp://ftp-trace.ncbi.nlm.nih.gov/sra/sra-instant/reads/ByRun/sra/SRR/SRR022/SRR022793/SRR022793.sra	SRR022793	454
Puccinia triticina 1-1 BBBD Race 1	Cuomo CA et al., 2017	Puctr1	ftp://ftp-trace.ncbi.nlm.nih.gov/sra/sra-instant/reads/ByRun/sra/SRR/SRR022/SRR022795/SRR022795.sra	SRR022795	454
Puccinia triticina 1-1 BBBD Race 1	Cuomo CA et al., 2017	Puctr1	ftp://ftp-trace.ncbi.nlm.nih.gov/sra/sra-instant/reads/ByRun/sra/SRR/SRR022/SRR022797/SRR022797.sra	SRR022797	454
Puccinia triticina 1-1 BBBD Race 1	Cuomo CA et al., 2017	Puctr1	ftp://ftp-trace.ncbi.nlm.nih.gov/sra/sra-instant/reads/ByRun/sra/SRR/SRR022/SRR022796/SRR022796.sra	SRR022796	454
Puccinia triticina 1-1 BBBD Race 1	Cuomo CA et al., 2017	Puctr1	ftp://ftp-trace.ncbi.nlm.nih.gov/sra/sra-instant/reads/ByRun/sra/SRR/SRR142/SRR142691/SRR142691.sra	SRR142691	454
Puccinia triticina 1-1 BBBD Race 1	Cuomo CA et al., 2017	Puctr1	ftp://ftp-trace.ncbi.nlm.nih.gov/sra/sra-instant/reads/ByRun/sra/SRR/SRR142/SRR142690/SRR142690.sra	SRR142690	454
Puccinia triticina 1-1 BBBD Race 1	Cuomo CA et al., 2017	Puctr1	ftp://ftp-trace.ncbi.nlm.nih.gov/sra/sra-instant/reads/ByRun/sra/SRR/SRR027/SRR027504/SRR027504.sra	SRR027504	Illumina
Puccinia triticina 1-1 BBBD Race 1	Cuomo CA et al., 2017	Puctr1	ftp://ftp-trace.ncbi.nlm.nih.gov/sra/sra-instant/reads/ByRun/sra/SRR/SRR027/SRR027505/SRR027505.sra	SRR027505	Illumina
Puccinia triticina 1-1 BBBD Race 1	Cuomo CA et al., 2017	Puctr1	ftp://ftp-trace.ncbi.nlm.nih.gov/sra/sra-instant/reads/ByRun/sra/SRR/SRR192/SRR192213/SRR192213.sra	SRR192213	454
Puccinia triticina 1-1 BBBD Race 1	Cuomo CA et al., 2017	Puctr1	ftp://ftp-trace.ncbi.nlm.nih.gov/sra/sra-instant/reads/ByRun/sra/SRR/SRR035/SRR035316/SRR035316.sra	SRR035316	Illumina
Puccinia triticina 1-1 BBBD Race 1	Cuomo CA et al., 2017	Puctr1	ftp://ftp-trace.ncbi.nlm.nih.gov/sra/sra-instant/reads/ByRun/sra/SRR/SRR035/SRR035315/SRR035315.sra	SRR035315	Illumina
Puccinia triticina 1-1 BBBD Race 1	Cuomo CA et al., 2017	Puctr1	ftp://ftp-trace.ncbi.nlm.nih.gov/sra/sra-instant/reads/ByRun/sra/SRR/SRR035/SRR035317/SRR035317.sra	SRR035317	Illumina
Puccinia triticina 1-1 BBBD Race 1	Cuomo CA et al., 2017	Puctr1	ftp://ftp-trace.ncbi.nlm.nih.gov/sra/sra-instant/reads/ByRun/sra/SRR/SRR035/SRR035319/SRR035319.sra	SRR035319	Illumina
Puccinia triticina 1-1 BBBD Race 1	Cuomo CA et al., 2017	Puctr1	ftp://ftp-trace.ncbi.nlm.nih.gov/sra/sra-instant/reads/ByRun/sra/SRR/SRR035/SRR035318/SRR035318.sra	SRR035318	Illumina
Puccinia triticina 1-1 BBBD Race 1	Cuomo CA et al., 2017	Puctr1	ftp://ftp-trace.ncbi.nlm.nih.gov/sra/sra-instant/reads/ByRun/sra/SRR/SRR037/SRR037495/SRR037495.sra	SRR037495	Illumina
Puccinia triticina 1-1 BBBD Race 1	Cuomo CA et al., 2017	Puctr1	ftp://ftp-trace.ncbi.nlm.nih.gov/sra/sra-instant/reads/ByRun/sra/SRR/SRR037/SRR037496/SRR037496.sra	SRR037496	Illumina
Puccinia triticina 1-1 BBBD Race 1	Cuomo CA et al., 2017	Puctr1	ftp://ftp-trace.ncbi.nlm.nih.gov/sra/sra-instant/reads/ByRun/sra/SRR/SRR070/SRR070315/SRR070315.sra	SRR070315	454
Puccinia triticina 1-1 BBBD Race 1	Cuomo CA et al., 2017	Puctr1	ftp://ftp-trace.ncbi.nlm.nih.gov/sra/sra-instant/reads/ByRun/sra/SRR/SRR412/SRR4125296/SRR4125296.sra	SRR4125296	Illumina
Puccinia triticina 1-1 BBBD Race 1	Cuomo CA et al., 2017	Puctr1	ftp://ftp-trace.ncbi.nlm.nih.gov/sra/sra-instant/reads/ByRun/sra/SRR/SRR412/SRR4125297/SRR4125297.sra	SRR4125297	Illumina
Puccinia triticina 1-1 BBBD Race 1	Cuomo CA et al., 2017	Puctr1	ftp://ftp-trace.ncbi.nlm.nih.gov/sra/sra-instant/reads/ByRun/sra/SRR/SRR412/SRR4125298/SRR4125298.sra	SRR4125298	Illumina
Puccinia triticina 1-1 BBBD Race 1	Cuomo CA et al., 2017	Puctr1	ftp://ftp-trace.ncbi.nlm.nih.gov/sra/sra-instant/reads/ByRun/sra/SRR/SRR412/SRR4125299/SRR4125299.sra	SRR4125299	Illumina
Puccinia triticina 1-1 BBBD Race 1	Cuomo CA et al., 2017	Puctr1	ftp://ftp-trace.ncbi.nlm.nih.gov/sra/sra-instant/reads/ByRun/sra/SRR/SRR412/SRR4125300/SRR4125300.sra	SRR4125300	Illumina
Punctularia strigosozonata v1.0	Floudas D et al., 2012	Punst1	ftp://ftp-trace.ncbi.nlm.nih.gov/sra/sra-instant/reads/ByRun/sra/SRR/SRR306/SRR306700/SRR306700.sra	SRR306700	454
Punctularia strigosozonata v1.0	Floudas D et al., 2012	Punst1	ftp://ftp-trace.ncbi.nlm.nih.gov/sra/sra-instant/reads/ByRun/sra/SRR/SRR306/SRR306701/SRR306701.sra	SRR306701	454
Punctularia strigosozonata v1.0	Floudas D et al., 2012	Punst1	ftp://ftp-trace.ncbi.nlm.nih.gov/sra/sra-instant/reads/ByRun/sra/SRR/SRR306/SRR306702/SRR306702.sra	SRR306702	454
Punctularia strigosozonata v1.0	Floudas D et al., 2012	Punst1	ftp://ftp-trace.ncbi.nlm.nih.gov/sra/sra-instant/reads/ByRun/sra/SRR/SRR306/SRR306703/SRR306703.sra	SRR306703	454
Punctularia strigosozonata v1.0	Floudas D et al., 2012	Punst1	ftp://ftp-trace.ncbi.nlm.nih.gov/sra/sra-instant/reads/ByRun/sra/SRR/SRR306/SRR306704/SRR306704.sra	SRR306704	454
Punctularia strigosozonata v1.0	Floudas D et al., 2012	Punst1	ftp://ftp-trace.ncbi.nlm.nih.gov/sra/sra-instant/reads/ByRun/sra/SRR/SRR306/SRR306705/SRR306705.sra	SRR306705	454
Punctularia strigosozonata v1.0	Floudas D et al., 2012	Punst1	ftp://ftp-trace.ncbi.nlm.nih.gov/sra/sra-instant/reads/ByRun/sra/SRR/SRR306/SRR306706/SRR306706.sra	SRR306706	454
Punctularia strigosozonata v1.0	Floudas D et al., 2012	Punst1	ftp://ftp-trace.ncbi.nlm.nih.gov/sra/sra-instant/reads/ByRun/sra/SRR/SRR306/SRR306707/SRR306707.sra	SRR306707	454
Punctularia strigosozonata v1.0	Floudas D et al., 2012	Punst1	ftp://ftp-trace.ncbi.nlm.nih.gov/sra/sra-instant/reads/ByRun/sra/SRR/SRR306/SRR306708/SRR306708.sra	SRR306708	454
Punctularia strigosozonata v1.0	Floudas D et al., 2012	Punst1	ftp://ftp-trace.ncbi.nlm.nih.gov/sra/sra-instant/reads/ByRun/sra/SRR/SRR306/SRR306709/SRR306709.sra	SRR306709	454
Punctularia strigosozonata v1.0	Floudas D et al., 2012	Punst1	ftp://ftp-trace.ncbi.nlm.nih.gov/sra/sra-instant/reads/ByRun/sra/SRR/SRR392/SRR3927413/SRR3927413.sra	SRR3927413	Illumina
Punctularia strigosozonata v1.0	Floudas D et al., 2012	Punst1	ftp://ftp-trace.ncbi.nlm.nih.gov/sra/sra-instant/reads/ByRun/sra/SRR/SRR392/SRR3927414/SRR3927414.sra	SRR3927414	Illumina
Punctularia strigosozonata v1.0	Floudas D et al., 2012	Punst1	ftp://ftp-trace.ncbi.nlm.nih.gov/sra/sra-instant/reads/ByRun/sra/SRR/SRR392/SRR3927415/SRR3927415.sra	SRR3927415	Illumina
Punctularia strigosozonata v1.0	Floudas D et al., 2012	Punst1	ftp://ftp-trace.ncbi.nlm.nih.gov/sra/sra-instant/reads/ByRun/sra/SRR/SRR392/SRR3927416/SRR3927416.sra	SRR3927416	Illumina
Punctularia strigosozonata v1.0	Floudas D et al., 2012	Punst1	ftp://ftp-trace.ncbi.nlm.nih.gov/sra/sra-instant/reads/ByRun/sra/SRR/SRR392/SRR3927417/SRR3927417.sra	SRR3927417	Illumina
Punctularia strigosozonata v1.0	Floudas D et al., 2012	Punst1	ftp://ftp-trace.ncbi.nlm.nih.gov/sra/sra-instant/reads/ByRun/sra/SRR/SRR392/SRR3927418/SRR3927418.sra	SRR3927418	Illumina
Punctularia strigosozonata v1.0	Floudas D et al., 2012	Punst1	ftp://ftp-trace.ncbi.nlm.nih.gov/sra/sra-instant/reads/ByRun/sra/SRR/SRR392/SRR3927419/SRR3927419.sra	SRR3927419	Illumina
Punctularia strigosozonata v1.0	Floudas D et al., 2012	Punst1	ftp://ftp-trace.ncbi.nlm.nih.gov/sra/sra-instant/reads/ByRun/sra/SRR/SRR392/SRR3927420/SRR3927420.sra	SRR3927420	Illumina
Punctularia strigosozonata v1.0	Floudas D et al., 2012	Punst1	ftp://ftp-trace.ncbi.nlm.nih.gov/sra/sra-instant/reads/ByRun/sra/SRR/SRR392/SRR3927422/SRR3927422.sra	SRR3927422	Illumina
Punctularia strigosozonata v1.0	Floudas D et al., 2012	Punst1	ftp://ftp-trace.ncbi.nlm.nih.gov/sra/sra-instant/reads/ByRun/sra/SRR/SRR392/SRR3927423/SRR3927423.sra	SRR3927423	Illumina
Pycnoporus coccineus BRFM 310 v1.0		Pycco1	ftp://ftp-trace.ncbi.nlm.nih.gov/sra/sra-instant/reads/ByRun/sra/SRR/SRR158/SRR1588028/SRR1588028.sra	SRR1588028	Illumina
Pycnoporus coccineus BRFM 310 v1.0		Pycco1	ftp://ftp-trace.ncbi.nlm.nih.gov/sra/sra-instant/reads/ByRun/sra/SRR/SRR158/SRR1588029/SRR1588029.sra	SRR1588029	Illumina
Pycnoporus coccineus BRFM 310 v1.0		Pycco1	ftp://ftp-trace.ncbi.nlm.nih.gov/sra/sra-instant/reads/ByRun/sra/SRR/SRR158/SRR1588030/SRR1588030.sra	SRR1588030	Illumina
Pyronema confluens CBS100304	Traeger S et al., 2013	Pyrco1	ftp://ftp-trace.ncbi.nlm.nih.gov/sra/sra-instant/reads/ByRun/sra/SRR/SRR592/SRR592254/SRR592254.sra	SRR592254	454
Pyronema confluens CBS100304	Traeger S et al., 2013	Pyrco1	ftp://ftp-trace.ncbi.nlm.nih.gov/sra/sra-instant/reads/ByRun/sra/SRR/SRR592/SRR592255/SRR592255.sra	SRR592255	Illumina
Ramicandelaber brevisporus CBS 109374 v1.0		Rambr1	ftp://ftp-trace.ncbi.nlm.nih.gov/sra/sra-instant/reads/ByRun/sra/SRR/SRR412/SRR4125815/SRR4125815.sra	SRR4125815	Illumina
Ramicandelaber brevisporus CBS 109374 v1.0		Rambr1	ftp://ftp-trace.ncbi.nlm.nih.gov/sra/sra-instant/reads/ByRun/sra/SRR/SRR412/SRR4125816/SRR4125816.sra	SRR4125816	Illumina
Rhizoscyphus ericae UAMH 7357 v1.0	Martino E et al., 2018	Rhier1	ftp://ftp-trace.ncbi.nlm.nih.gov/sra/sra-instant/reads/ByRun/sra/SRR/SRR179/SRR1796779/SRR1796779.sra	SRR1796779	Illumina
Rhizoscyphus ericae UAMH 7357 v1.0	Martino E et al., 2018	Rhier1	ftp://ftp-trace.ncbi.nlm.nih.gov/sra/sra-instant/reads/ByRun/sra/SRR/SRR179/SRR1796780/SRR1796780.sra	SRR1796780	Illumina
Rhizodiscina lignyota CBS 133067 v1.0		Rhili1	ftp://ftp-trace.ncbi.nlm.nih.gov/sra/sra-instant/reads/ByRun/sra/SRR/SRR179/SRR1798063/SRR1798063.sra	SRR1798063	Illumina
Rhizopus microsporus var. microsporus ATCC52813 v1.0	Mondo SJ et al., 2017	Rhimi1_1	ftp://ftp-trace.ncbi.nlm.nih.gov/sra/sra-instant/reads/ByRun/sra/SRR/SRR179/SRR1796775/SRR1796775.sra	SRR1796775	Illumina
Rhizopus microsporus var. microsporus ATCC52813 v1.0	Mondo SJ et al., 2017	Rhimi1_1	ftp://ftp-trace.ncbi.nlm.nih.gov/sra/sra-instant/reads/ByRun/sra/SRR/SRR179/SRR1796776/SRR1796776.sra	SRR1796776	Illumina
Rhizopogon vinicolor AM-OR11-026 v1.0	Mujic AB et al., 2017	Rhivi1	ftp://ftp-trace.ncbi.nlm.nih.gov/sra/sra-instant/reads/ByRun/sra/SRR/SRR180/SRR1801163/SRR1801163.sra	SRR1801163	Illumina
Rhodotorula graminis strain WP1 v1.1	Firrincieli A et al., 2015	Rhoba1_1	ftp://ftp-trace.ncbi.nlm.nih.gov/sra/sra-instant/reads/ByRun/sra/SRR/SRR037/SRR037531/SRR037531.sra	SRR037531	Illumina
Rhodotorula graminis strain WP1 v1.1	Firrincieli A et al., 2015	Rhoba1_1	ftp://ftp-trace.ncbi.nlm.nih.gov/sra/sra-instant/reads/ByRun/sra/SRR/SRR073/SRR073294/SRR073294.sra	SRR073294	454
Rhodotorula graminis strain WP1 v1.1	Firrincieli A et al., 2015	Rhoba1_1	ftp://ftp-trace.ncbi.nlm.nih.gov/sra/sra-instant/reads/ByRun/sra/SRR/SRR073/SRR073295/SRR073295.sra	SRR073295	454
Rhodotorula graminis strain WP1 v1.1	Firrincieli A et al., 2015	Rhoba1_1	ftp://ftp-trace.ncbi.nlm.nih.gov/sra/sra-instant/reads/ByRun/sra/SRR/SRR073/SRR073296/SRR073296.sra	SRR073296	454
Rhodotorula graminis strain WP1 v1.1	Firrincieli A et al., 2015	Rhoba1_1	ftp://ftp-trace.ncbi.nlm.nih.gov/sra/sra-instant/reads/ByRun/sra/SRR/SRR073/SRR073297/SRR073297.sra	SRR073297	454
Rhodotorula graminis strain WP1 v1.1	Firrincieli A et al., 2015	Rhoba1_1	ftp://ftp-trace.ncbi.nlm.nih.gov/sra/sra-instant/reads/ByRun/sra/SRR/SRR073/SRR073298/SRR073298.sra	SRR073298	454
Rhodotorula graminis strain WP1 v1.1	Firrincieli A et al., 2015	Rhoba1_1	ftp://ftp-trace.ncbi.nlm.nih.gov/sra/sra-instant/reads/ByRun/sra/SRR/SRR073/SRR073299/SRR073299.sra	SRR073299	454
Rhodotorula graminis strain WP1 v1.1	Firrincieli A et al., 2015	Rhoba1_1	ftp://ftp-trace.ncbi.nlm.nih.gov/sra/sra-instant/reads/ByRun/sra/SRR/SRR073/SRR073300/SRR073300.sra	SRR073300	454
Rhodotorula graminis strain WP1 v1.1	Firrincieli A et al., 2015	Rhoba1_1	ftp://ftp-trace.ncbi.nlm.nih.gov/sra/sra-instant/reads/ByRun/sra/SRR/SRR073/SRR073301/SRR073301.sra	SRR073301	454
Rhodotorula graminis strain WP1 v1.1	Firrincieli A et al., 2015	Rhoba1_1	ftp://ftp-trace.ncbi.nlm.nih.gov/sra/sra-instant/reads/ByRun/sra/SRR/SRR073/SRR073302/SRR073302.sra	SRR073302	454
Rhodotorula graminis strain WP1 v1.1	Firrincieli A et al., 2015	Rhoba1_1	ftp://ftp-trace.ncbi.nlm.nih.gov/sra/sra-instant/reads/ByRun/sra/SRR/SRR392/SRR3923657/SRR3923657.sra	SRR3923657	Illumina
Rhodotorula graminis strain WP1 v1.1	Firrincieli A et al., 2015	Rhoba1_1	ftp://ftp-trace.ncbi.nlm.nih.gov/sra/sra-instant/reads/ByRun/sra/SRR/SRR392/SRR3923658/SRR3923658.sra	SRR3923658	Illumina
Rhodotorula graminis strain WP1 v1.1	Firrincieli A et al., 2015	Rhoba1_1	ftp://ftp-trace.ncbi.nlm.nih.gov/sra/sra-instant/reads/ByRun/sra/SRR/SRR392/SRR3923659/SRR3923659.sra	SRR3923659	Illumina
Rhodotorula graminis strain WP1 v1.1	Firrincieli A et al., 2015	Rhoba1_1	ftp://ftp-trace.ncbi.nlm.nih.gov/sra/sra-instant/reads/ByRun/sra/SRR/SRR392/SRR3923660/SRR3923660.sra	SRR3923660	Illumina
Rhodotorula graminis strain WP1 v1.1	Firrincieli A et al., 2015	Rhoba1_1	ftp://ftp-trace.ncbi.nlm.nih.gov/sra/sra-instant/reads/ByRun/sra/SRR/SRR392/SRR3923661/SRR3923661.sra	SRR3923661	Illumina
Rhodocollybia butyracea AH 40177 v1.0		Rhobut1_1	ftp://ftp-trace.ncbi.nlm.nih.gov/sra/sra-instant/reads/ByRun/sra/SRR/SRR415/SRR4156331/SRR4156331.sra	SRR4156331	Illumina
Rhodocollybia butyracea AH 40177 v1.0		Rhobut1_1	ftp://ftp-trace.ncbi.nlm.nih.gov/sra/sra-instant/reads/ByRun/sra/SRR/SRR415/SRR4156341/SRR4156341.sra	SRR4156341	Illumina
Pseudomicrostroma glucosiphilum gen et sp. nov. MCA 4718 v1.0	Kijpornyongpan T et al., 2018	Rhodsp1	ftp://ftp-trace.ncbi.nlm.nih.gov/sra/sra-instant/reads/ByRun/sra/SRR/SRR409/SRR4094438/SRR4094438.sra	SRR4094438	Illumina
Pseudomicrostroma glucosiphilum gen et sp. nov. MCA 4718 v1.0	Kijpornyongpan T et al., 2018	Rhodsp1	ftp://ftp-trace.ncbi.nlm.nih.gov/sra/sra-instant/reads/ByRun/sra/SRR/SRR409/SRR4094439/SRR4094439.sra	SRR4094439	Illumina
Rhodotorula minuta MCA 4210 v1.0		Rhomi1	ftp://ftp-trace.ncbi.nlm.nih.gov/sra/sra-instant/reads/ByRun/sra/SRR/SRR158/SRR1587753/SRR1587753.sra	SRR1587753	Illumina
Rhodotorula minuta MCA 4210 v1.0		Rhomi1	ftp://ftp-trace.ncbi.nlm.nih.gov/sra/sra-instant/reads/ByRun/sra/SRR/SRR158/SRR1587754/SRR1587754.sra	SRR1587754	Illumina
Peniophora sp. v1.0	Nagy LG et al., 2016	Ricme1	ftp://ftp-trace.ncbi.nlm.nih.gov/sra/sra-instant/reads/ByRun/sra/SRR/SRR892/SRR892644/SRR892644.sra	SRR892644	Illumina
Peniophora sp. v1.0	Nagy LG et al., 2016	Ricme1	ftp://ftp-trace.ncbi.nlm.nih.gov/sra/sra-instant/reads/ByRun/sra/SRR/SRR180/SRR1801188/SRR1801188.sra	SRR1801188	Illumina
Saccharomyces cerevisiae M3707 Dikaryon	Brown SD et al., 2013	SacceM3707_1	ftp://ftp-trace.ncbi.nlm.nih.gov/sra/sra-instant/reads/ByRun/sra/SRR/SRR191/SRR1917307/SRR1917307.sra	SRR1917307	Illumina
Saccharomyces cerevisiae M3707 Dikaryon	Brown SD et al., 2013	SacceM3707_1	ftp://ftp-trace.ncbi.nlm.nih.gov/sra/sra-instant/reads/ByRun/sra/SRR/SRR191/SRR1917308/SRR1917308.sra	SRR1917308	Illumina
Saccharomyces cerevisiae YB210 v1.0		SacceYB210_1	ftp://ftp-trace.ncbi.nlm.nih.gov/sra/sra-instant/reads/ByRun/sra/SRR/SRR443/SRR4434173/SRR4434173.sra	SRR4434173	Illumina
Saccharata proteae CBS 121410 v1.0		Sacpr1	ftp://ftp-trace.ncbi.nlm.nih.gov/sra/sra-instant/reads/ByRun/sra/SRR/SRR180/SRR1800843/SRR1800843.sra	SRR1800843	Illumina
Saccharata proteae CBS 121410 v1.0		Sacpr1	ftp://ftp-trace.ncbi.nlm.nih.gov/sra/sra-instant/reads/ByRun/sra/SRR/SRR180/SRR1800844/SRR1800844.sra	SRR1800844	Illumina
Saitoella complicata NRRL Y-17804 v1.0	Riley R et al., 2016	Saico1	ftp://ftp-trace.ncbi.nlm.nih.gov/sra/sra-instant/reads/ByRun/sra/SRR/SRR380/SRR380284/SRR380284.sra	SRR380284	454
Saitoella complicata NRRL Y-17804 v1.0	Riley R et al., 2016	Saico1	ftp://ftp-trace.ncbi.nlm.nih.gov/sra/sra-instant/reads/ByRun/sra/SRR/SRR380/SRR380285/SRR380285.sra	SRR380285	454
Saitoella complicata NRRL Y-17804 v1.0	Riley R et al., 2016	Saico1	ftp://ftp-trace.ncbi.nlm.nih.gov/sra/sra-instant/reads/ByRun/sra/SRR/SRR380/SRR380286/SRR380286.sra	SRR380286	454
Saitoella complicata NRRL Y-17804 v1.0	Riley R et al., 2016	Saico1	ftp://ftp-trace.ncbi.nlm.nih.gov/sra/sra-instant/reads/ByRun/sra/SRR/SRR380/SRR380287/SRR380287.sra	SRR380287	454
Saitoella complicata NRRL Y-17804 v1.0	Riley R et al., 2016	Saico1	ftp://ftp-trace.ncbi.nlm.nih.gov/sra/sra-instant/reads/ByRun/sra/SRR/SRR380/SRR380288/SRR380288.sra	SRR380288	454
Saitoella complicata NRRL Y-17804 v1.0	Riley R et al., 2016	Saico1	ftp://ftp-trace.ncbi.nlm.nih.gov/sra/sra-instant/reads/ByRun/sra/SRR/SRR380/SRR380289/SRR380289.sra	SRR380289	454
Saitoella complicata NRRL Y-17804 v1.0	Riley R et al., 2016	Saico1	ftp://ftp-trace.ncbi.nlm.nih.gov/sra/sra-instant/reads/ByRun/sra/SRR/SRR392/SRR3927303/SRR3927303.sra	SRR3927303	Illumina
Schizophyllum commune Loenen D v1.0		Schco_LoeD_1	ftp://ftp-trace.ncbi.nlm.nih.gov/sra/sra-instant/reads/ByRun/sra/SRR/SRR179/SRR1797585/SRR1797585.sra	SRR1797585	Illumina
Schizophyllum commune Tattone D v1.0		Schco_TatD_1	ftp://ftp-trace.ncbi.nlm.nih.gov/sra/sra-instant/reads/ByRun/sra/SRR/SRR179/SRR1797330/SRR1797330.sra	SRR1797330	Illumina
Schizopora paradoxa KUC8140 v1.0	Min B et al., 2015	Schpa1	ftp://ftp-trace.ncbi.nlm.nih.gov/sra/sra-instant/reads/ByRun/sra/SRR/SRR158/SRR1587676/SRR1587676.sra	SRR1587676	Illumina
Scytinostroma sp. KUC9335 v1.0		Scysp1_1	ftp://ftp-trace.ncbi.nlm.nih.gov/sra/sra-instant/reads/ByRun/sra/SRR/SRR516/SRR5165235/SRR5165235.sra	SRR5165235	Illumina
Sebacina vermifera MAFF 305830 v1.0	Kohler A et al., 2015	Sebve1	ftp://ftp-trace.ncbi.nlm.nih.gov/sra/sra-instant/reads/ByRun/sra/SRR/SRR424/SRR424229/SRR424229.sra	SRR424229	Illumina
Sebacina vermifera MAFF 305830 v1.0	Kohler A et al., 2015	Sebve1	ftp://ftp-trace.ncbi.nlm.nih.gov/sra/sra-instant/reads/ByRun/sra/SRR/SRR424/SRR424230/SRR424230.sra	SRR424230	Illumina
Sebacina vermifera MAFF 305830 v1.0	Kohler A et al., 2015	Sebve1	ftp://ftp-trace.ncbi.nlm.nih.gov/sra/sra-instant/reads/ByRun/sra/SRR/SRR424/SRR424231/SRR424231.sra	SRR424231	Illumina
Sebacina vermifera MAFF 305830 v1.0	Kohler A et al., 2015	Sebve1	ftp://ftp-trace.ncbi.nlm.nih.gov/sra/sra-instant/reads/ByRun/sra/SRR/SRR444/SRR444231/SRR444231.sra	SRR444231	Illumina
Sebacina vermifera MAFF 305830 v1.0	Kohler A et al., 2015	Sebve1	ftp://ftp-trace.ncbi.nlm.nih.gov/sra/sra-instant/reads/ByRun/sra/SRR/SRR392/SRR3928120/SRR3928120.sra	SRR3928120	Illumina
Sebacina vermifera MAFF 305830 v1.0	Kohler A et al., 2015	Sebve1	ftp://ftp-trace.ncbi.nlm.nih.gov/sra/sra-instant/reads/ByRun/sra/SRR/SRR392/SRR3928121/SRR3928121.sra	SRR3928121	Illumina
Sebacina vermifera MAFF 305830 v1.0	Kohler A et al., 2015	Sebve1	ftp://ftp-trace.ncbi.nlm.nih.gov/sra/sra-instant/reads/ByRun/sra/SRR/SRR392/SRR3928122/SRR3928122.sra	SRR3928122	Illumina
Septoria musiva SO2202 v1.0	Ohm RA et al., 2012	Sepmu1	ftp://ftp-trace.ncbi.nlm.nih.gov/sra/sra-instant/reads/ByRun/sra/SRR/SRR072/SRR072799/SRR072799.sra	SRR072799	454
Septoria musiva SO2202 v1.0	Ohm RA et al., 2012	Sepmu1	ftp://ftp-trace.ncbi.nlm.nih.gov/sra/sra-instant/reads/ByRun/sra/SRR/SRR072/SRR072800/SRR072800.sra	SRR072800	454
Septoria musiva SO2202 v1.0	Ohm RA et al., 2012	Sepmu1	ftp://ftp-trace.ncbi.nlm.nih.gov/sra/sra-instant/reads/ByRun/sra/SRR/SRR072/SRR072801/SRR072801.sra	SRR072801	454
Septoria musiva SO2202 v1.0	Ohm RA et al., 2012	Sepmu1	ftp://ftp-trace.ncbi.nlm.nih.gov/sra/sra-instant/reads/ByRun/sra/SRR/SRR072/SRR072802/SRR072802.sra	SRR072802	454
Septoria musiva SO2202 v1.0	Ohm RA et al., 2012	Sepmu1	ftp://ftp-trace.ncbi.nlm.nih.gov/sra/sra-instant/reads/ByRun/sra/SRR/SRR072/SRR072803/SRR072803.sra	SRR072803	454
Septoria musiva SO2202 v1.0	Ohm RA et al., 2012	Sepmu1	ftp://ftp-trace.ncbi.nlm.nih.gov/sra/sra-instant/reads/ByRun/sra/SRR/SRR072/SRR072804/SRR072804.sra	SRR072804	454
Septoria musiva SO2202 v1.0	Ohm RA et al., 2012	Sepmu1	ftp://ftp-trace.ncbi.nlm.nih.gov/sra/sra-instant/reads/ByRun/sra/SRR/SRR072/SRR072805/SRR072805.sra	SRR072805	454
Septoria musiva SO2202 v1.0	Ohm RA et al., 2012	Sepmu1	ftp://ftp-trace.ncbi.nlm.nih.gov/sra/sra-instant/reads/ByRun/sra/SRR/SRR392/SRR3927042/SRR3927042.sra	SRR3927042	Illumina
Septoria musiva SO2202 v1.0	Ohm RA et al., 2012	Sepmu1	ftp://ftp-trace.ncbi.nlm.nih.gov/sra/sra-instant/reads/ByRun/sra/SRR/SRR392/SRR3927043/SRR3927043.sra	SRR3927043	Illumina
Septobasidium sp. PNB30-8B v1.0		Sepsp1	ftp://ftp-trace.ncbi.nlm.nih.gov/sra/sra-instant/reads/ByRun/sra/SRR/SRR413/SRR4136294/SRR4136294.sra	SRR4136294	Illumina
Septobasidium sp. PNB30-8B v1.0		Sepsp1	ftp://ftp-trace.ncbi.nlm.nih.gov/sra/sra-instant/reads/ByRun/sra/SRR/SRR413/SRR4136295/SRR4136295.sra	SRR4136295	Illumina
Serpula himantioides (S.lacrymans var shastensis) MUCL38935 v1.0	Balasundaram SV et al., 2018	Serla_varsha1	ftp://ftp-trace.ncbi.nlm.nih.gov/sra/sra-instant/reads/ByRun/sra/SRR/SRR097/SRR097458/SRR097458.sra	SRR097458	Illumina
Serpula himantioides (S.lacrymans var shastensis) MUCL38935 v1.0	Balasundaram SV et al., 2018	Serla_varsha1	ftp://ftp-trace.ncbi.nlm.nih.gov/sra/sra-instant/reads/ByRun/sra/SRR/SRR398/SRR398189/SRR398189.sra	SRR398189	Illumina
Setosphaeria turcica Et28A v2.0	Ohm RA et al., 2012	Settu3	ftp://ftp-trace.ncbi.nlm.nih.gov/sra/sra-instant/reads/ByRun/sra/SRR/SRR058/SRR058628/SRR058628.sra	SRR058628	Illumina
Setosphaeria turcica Et28A v2.0	Ohm RA et al., 2012	Settu3	ftp://ftp-trace.ncbi.nlm.nih.gov/sra/sra-instant/reads/ByRun/sra/SRR/SRR058/SRR058629/SRR058629.sra	SRR058629	Illumina
Setosphaeria turcica Et28A v2.0	Ohm RA et al., 2012	Settu3	ftp://ftp-trace.ncbi.nlm.nih.gov/sra/sra-instant/reads/ByRun/sra/SRR/SRR072/SRR072125/SRR072125.sra	SRR072125	454
Setosphaeria turcica Et28A v2.0	Ohm RA et al., 2012	Settu3	ftp://ftp-trace.ncbi.nlm.nih.gov/sra/sra-instant/reads/ByRun/sra/SRR/SRR072/SRR072126/SRR072126.sra	SRR072126	454
Setosphaeria turcica Et28A v2.0	Ohm RA et al., 2012	Settu3	ftp://ftp-trace.ncbi.nlm.nih.gov/sra/sra-instant/reads/ByRun/sra/SRR/SRR072/SRR072127/SRR072127.sra	SRR072127	454
Setosphaeria turcica Et28A v2.0	Ohm RA et al., 2012	Settu3	ftp://ftp-trace.ncbi.nlm.nih.gov/sra/sra-instant/reads/ByRun/sra/SRR/SRR072/SRR072128/SRR072128.sra	SRR072128	454
Setosphaeria turcica Et28A v2.0	Ohm RA et al., 2012	Settu3	ftp://ftp-trace.ncbi.nlm.nih.gov/sra/sra-instant/reads/ByRun/sra/SRR/SRR072/SRR072129/SRR072129.sra	SRR072129	454
Setosphaeria turcica Et28A v2.0	Ohm RA et al., 2012	Settu3	ftp://ftp-trace.ncbi.nlm.nih.gov/sra/sra-instant/reads/ByRun/sra/SRR/SRR072/SRR072130/SRR072130.sra	SRR072130	454
Setosphaeria turcica Et28A v2.0	Ohm RA et al., 2012	Settu3	ftp://ftp-trace.ncbi.nlm.nih.gov/sra/sra-instant/reads/ByRun/sra/SRR/SRR072/SRR072131/SRR072131.sra	SRR072131	454
Setosphaeria turcica Et28A v2.0	Ohm RA et al., 2012	Settu3	ftp://ftp-trace.ncbi.nlm.nih.gov/sra/sra-instant/reads/ByRun/sra/SRR/SRR072/SRR072132/SRR072132.sra	SRR072132	454
Setosphaeria turcica Et28A v2.0	Ohm RA et al., 2012	Settu3	ftp://ftp-trace.ncbi.nlm.nih.gov/sra/sra-instant/reads/ByRun/sra/SRR/SRR072/SRR072133/SRR072133.sra	SRR072133	454
Setosphaeria turcica Et28A v2.0	Ohm RA et al., 2012	Settu3	ftp://ftp-trace.ncbi.nlm.nih.gov/sra/sra-instant/reads/ByRun/sra/SRR/SRR072/SRR072134/SRR072134.sra	SRR072134	454
Setosphaeria turcica Et28A v2.0	Ohm RA et al., 2012	Settu3	ftp://ftp-trace.ncbi.nlm.nih.gov/sra/sra-instant/reads/ByRun/sra/SRR/SRR072/SRR072135/SRR072135.sra	SRR072135	454
Setosphaeria turcica NY001 v2.0		Settur3	ftp://ftp-trace.ncbi.nlm.nih.gov/sra/sra-instant/reads/ByRun/sra/SRR/SRR409/SRR4091035/SRR4091035.sra	SRR4091035	Illumina
Setosphaeria turcica NY001 v2.0		Settur3	ftp://ftp-trace.ncbi.nlm.nih.gov/sra/sra-instant/reads/ByRun/sra/SRR/SRR409/SRR4091036/SRR4091036.sra	SRR4091036	Illumina
Lentinus tigrinus v1.0		Sisbr1	ftp://ftp-trace.ncbi.nlm.nih.gov/sra/sra-instant/reads/ByRun/sra/SRR/SRR179/SRR1796808/SRR1796808.sra	SRR1796808	Illumina
Lentinus tigrinus v1.0		Sisbr1	ftp://ftp-trace.ncbi.nlm.nih.gov/sra/sra-instant/reads/ByRun/sra/SRR/SRR179/SRR1796809/SRR1796809.sra	SRR1796809	Illumina
Sistotremastrum niveocremeum HHB9708 ss-1 1.0	Nagy LG et al., 2016	Sisni1	ftp://ftp-trace.ncbi.nlm.nih.gov/sra/sra-instant/reads/ByRun/sra/SRR/SRR179/SRR1796798/SRR1796798.sra	SRR1796798	Illumina
Sistotremastrum niveocremeum HHB9708 ss-1 1.0	Nagy LG et al., 2016	Sisni1	ftp://ftp-trace.ncbi.nlm.nih.gov/sra/sra-instant/reads/ByRun/sra/SRR/SRR179/SRR1796799/SRR1796799.sra	SRR1796799	Illumina
Sphaerobolus stellatus v1.0	Kohler A et al., 2015	Sphst1	ftp://ftp-trace.ncbi.nlm.nih.gov/sra/sra-instant/reads/ByRun/sra/SRR/SRR427/SRR427140/SRR427140.sra	SRR427140	Illumina
Sphaerobolus stellatus v1.0	Kohler A et al., 2015	Sphst1	ftp://ftp-trace.ncbi.nlm.nih.gov/sra/sra-instant/reads/ByRun/sra/SRR/SRR427/SRR427141/SRR427141.sra	SRR427141	Illumina
Sphaerobolus stellatus v1.0	Kohler A et al., 2015	Sphst1	ftp://ftp-trace.ncbi.nlm.nih.gov/sra/sra-instant/reads/ByRun/sra/SRR/SRR427/SRR427161/SRR427161.sra	SRR427161	Illumina
Sphaerobolus stellatus v1.0	Kohler A et al., 2015	Sphst1	ftp://ftp-trace.ncbi.nlm.nih.gov/sra/sra-instant/reads/ByRun/sra/SRR/SRR392/SRR3928186/SRR3928186.sra	SRR3928186	Illumina
Sphaerobolus stellatus v1.0	Kohler A et al., 2015	Sphst1	ftp://ftp-trace.ncbi.nlm.nih.gov/sra/sra-instant/reads/ByRun/sra/SRR/SRR392/SRR3928187/SRR3928187.sra	SRR3928187	Illumina
Spizellomyces punctatus DAOM BR117	Russ C et al., 2016	Spipu1	ftp://ftp-trace.ncbi.nlm.nih.gov/sra/sra-instant/reads/ByRun/sra/SRR/SRR343/SRR343039/SRR343039.sra	SRR343039	Illumina
Spizellomyces punctatus DAOM BR117	Russ C et al., 2016	Spipu1	ftp://ftp-trace.ncbi.nlm.nih.gov/sra/sra-instant/reads/ByRun/sra/SRR/SRR343/SRR343043/SRR343043.sra	SRR343043	Illumina
Sporobolomyces linderae CBS 7893 v1.0		Spoli1	ftp://ftp-trace.ncbi.nlm.nih.gov/sra/sra-instant/reads/ByRun/sra/SRR/SRR158/SRR1587701/SRR1587701.sra	SRR1587701	Illumina
Sporobolomyces linderae CBS 7893 v1.0		Spoli1	ftp://ftp-trace.ncbi.nlm.nih.gov/sra/sra-instant/reads/ByRun/sra/SRR/SRR158/SRR1587702/SRR1587702.sra	SRR1587702	Illumina
Stagonospora sp. SRC1lsM3a v1.0	Zeiner CA et al., 2016	Stasp1	ftp://ftp-trace.ncbi.nlm.nih.gov/sra/sra-instant/reads/ByRun/sra/SRR/SRR406/SRR4063374/SRR4063374.sra	SRR4063374	Illumina
Stagonospora sp. SRC1lsM3a v1.0	Zeiner CA et al., 2016	Stasp1	ftp://ftp-trace.ncbi.nlm.nih.gov/sra/sra-instant/reads/ByRun/sra/SRR/SRR406/SRR4063375/SRR4063375.sra	SRR4063375	Illumina
Stereum hirsutum FP-91666 SS1 v1.0	Floudas D et al., 2012	Stehi1	ftp://ftp-trace.ncbi.nlm.nih.gov/sra/sra-instant/reads/ByRun/sra/SRR/SRR067/SRR067883/SRR067883.sra	SRR067883	Illumina
Stereum hirsutum FP-91666 SS1 v1.0	Floudas D et al., 2012	Stehi1	ftp://ftp-trace.ncbi.nlm.nih.gov/sra/sra-instant/reads/ByRun/sra/SRR/SRR073/SRR073137/SRR073137.sra	SRR073137	454
Stereum hirsutum FP-91666 SS1 v1.0	Floudas D et al., 2012	Stehi1	ftp://ftp-trace.ncbi.nlm.nih.gov/sra/sra-instant/reads/ByRun/sra/SRR/SRR073/SRR073138/SRR073138.sra	SRR073138	454
Stereum hirsutum FP-91666 SS1 v1.0	Floudas D et al., 2012	Stehi1	ftp://ftp-trace.ncbi.nlm.nih.gov/sra/sra-instant/reads/ByRun/sra/SRR/SRR073/SRR073139/SRR073139.sra	SRR073139	454
Stereum hirsutum FP-91666 SS1 v1.0	Floudas D et al., 2012	Stehi1	ftp://ftp-trace.ncbi.nlm.nih.gov/sra/sra-instant/reads/ByRun/sra/SRR/SRR073/SRR073140/SRR073140.sra	SRR073140	454
Stereum hirsutum FP-91666 SS1 v1.0	Floudas D et al., 2012	Stehi1	ftp://ftp-trace.ncbi.nlm.nih.gov/sra/sra-instant/reads/ByRun/sra/SRR/SRR073/SRR073141/SRR073141.sra	SRR073141	454
Stereum hirsutum FP-91666 SS1 v1.0	Floudas D et al., 2012	Stehi1	ftp://ftp-trace.ncbi.nlm.nih.gov/sra/sra-instant/reads/ByRun/sra/SRR/SRR073/SRR073142/SRR073142.sra	SRR073142	454
Stereum hirsutum FP-91666 SS1 v1.0	Floudas D et al., 2012	Stehi1	ftp://ftp-trace.ncbi.nlm.nih.gov/sra/sra-instant/reads/ByRun/sra/SRR/SRR073/SRR073143/SRR073143.sra	SRR073143	454
Stereum hirsutum FP-91666 SS1 v1.0	Floudas D et al., 2012	Stehi1	ftp://ftp-trace.ncbi.nlm.nih.gov/sra/sra-instant/reads/ByRun/sra/SRR/SRR073/SRR073144/SRR073144.sra	SRR073144	454
Stereum hirsutum FP-91666 SS1 v1.0	Floudas D et al., 2012	Stehi1	ftp://ftp-trace.ncbi.nlm.nih.gov/sra/sra-instant/reads/ByRun/sra/SRR/SRR073/SRR073145/SRR073145.sra	SRR073145	454
Stereum hirsutum FP-91666 SS1 v1.0	Floudas D et al., 2012	Stehi1	ftp://ftp-trace.ncbi.nlm.nih.gov/sra/sra-instant/reads/ByRun/sra/SRR/SRR073/SRR073146/SRR073146.sra	SRR073146	454
Stereum hirsutum FP-91666 SS1 v1.0	Floudas D et al., 2012	Stehi1	ftp://ftp-trace.ncbi.nlm.nih.gov/sra/sra-instant/reads/ByRun/sra/SRR/SRR073/SRR073147/SRR073147.sra	SRR073147	454
Stereum hirsutum FP-91666 SS1 v1.0	Floudas D et al., 2012	Stehi1	ftp://ftp-trace.ncbi.nlm.nih.gov/sra/sra-instant/reads/ByRun/sra/SRR/SRR073/SRR073148/SRR073148.sra	SRR073148	454
Stereum hirsutum FP-91666 SS1 v1.0	Floudas D et al., 2012	Stehi1	ftp://ftp-trace.ncbi.nlm.nih.gov/sra/sra-instant/reads/ByRun/sra/SRR/SRR073/SRR073149/SRR073149.sra	SRR073149	454
Stereum hirsutum FP-91666 SS1 v1.0	Floudas D et al., 2012	Stehi1	ftp://ftp-trace.ncbi.nlm.nih.gov/sra/sra-instant/reads/ByRun/sra/SRR/SRR073/SRR073150/SRR073150.sra	SRR073150	454
Stereum hirsutum FP-91666 SS1 v1.0	Floudas D et al., 2012	Stehi1	ftp://ftp-trace.ncbi.nlm.nih.gov/sra/sra-instant/reads/ByRun/sra/SRR/SRR073/SRR073151/SRR073151.sra	SRR073151	454
Stereum hirsutum FP-91666 SS1 v1.0	Floudas D et al., 2012	Stehi1	ftp://ftp-trace.ncbi.nlm.nih.gov/sra/sra-instant/reads/ByRun/sra/SRR/SRR073/SRR073152/SRR073152.sra	SRR073152	454
Stereum hirsutum FP-91666 SS1 v1.0	Floudas D et al., 2012	Stehi1	ftp://ftp-trace.ncbi.nlm.nih.gov/sra/sra-instant/reads/ByRun/sra/SRR/SRR392/SRR3927408/SRR3927408.sra	SRR3927408	Illumina
Stereum hirsutum FP-91666 SS1 v1.0	Floudas D et al., 2012	Stehi1	ftp://ftp-trace.ncbi.nlm.nih.gov/sra/sra-instant/reads/ByRun/sra/SRR/SRR392/SRR3927409/SRR3927409.sra	SRR3927409	Illumina
Stereum hirsutum FP-91666 SS1 v1.0	Floudas D et al., 2012	Stehi1	ftp://ftp-trace.ncbi.nlm.nih.gov/sra/sra-instant/reads/ByRun/sra/SRR/SRR392/SRR3927410/SRR3927410.sra	SRR3927410	Illumina
Stomiopeltis betulae CBS114420 v1.0		Stobe1	ftp://ftp-trace.ncbi.nlm.nih.gov/sra/sra-instant/reads/ByRun/sra/SRR/SRR414/SRR4146437/SRR4146437.sra	SRR4146437	Illumina
Stomiopeltis betulae CBS114420 v1.0		Stobe1	ftp://ftp-trace.ncbi.nlm.nih.gov/sra/sra-instant/reads/ByRun/sra/SRR/SRR414/SRR4146438/SRR4146438.sra	SRR4146438	Illumina
Suillus brevipes Sb2 v2.0	Branco S et al., 2015	Suibr2	ftp://ftp-trace.ncbi.nlm.nih.gov/sra/sra-instant/reads/ByRun/sra/SRR/SRR180/SRR1800829/SRR1800829.sra	SRR1800829	Illumina
Suillus brevipes Sb2 v2.0	Branco S et al., 2015	Suibr2	ftp://ftp-trace.ncbi.nlm.nih.gov/sra/sra-instant/reads/ByRun/sra/SRR/SRR180/SRR1800830/SRR1800830.sra	SRR1800830	Illumina
Suillus hirtellus EM16 v1.0		Suihi1	ftp://ftp-trace.ncbi.nlm.nih.gov/sra/sra-instant/reads/ByRun/sra/SRR/SRR414/SRR4147277/SRR4147277.sra	SRR4147277	Illumina
Suillus hirtellus EM16 v1.0		Suihi1	ftp://ftp-trace.ncbi.nlm.nih.gov/sra/sra-instant/reads/ByRun/sra/SRR/SRR414/SRR4147278/SRR4147278.sra	SRR4147278	Illumina
Suillus luteus UH-Slu-Lm8-n1 v3.0	Kohler A et al., 2015	Suilu4	ftp://ftp-trace.ncbi.nlm.nih.gov/sra/sra-instant/reads/ByRun/sra/SRR/SRR427/SRR427134/SRR427134.sra	SRR427134	Illumina
Suillus luteus UH-Slu-Lm8-n1 v3.0	Kohler A et al., 2015	Suilu4	ftp://ftp-trace.ncbi.nlm.nih.gov/sra/sra-instant/reads/ByRun/sra/SRR/SRR427/SRR427133/SRR427133.sra	SRR427133	Illumina
Suillus luteus UH-Slu-Lm8-n1 v3.0	Kohler A et al., 2015	Suilu4	ftp://ftp-trace.ncbi.nlm.nih.gov/sra/sra-instant/reads/ByRun/sra/SRR/SRR159/SRR1592664/SRR1592664.sra	SRR1592664	Illumina
Thelephora ganbajun P2 v1.0		Thega1	ftp://ftp-trace.ncbi.nlm.nih.gov/sra/sra-instant/reads/ByRun/sra/SRR/SRR414/SRR4143355/SRR4143355.sra	SRR4143355	Illumina
Thielavia antarctica CBS 123565 v1.0		Thian1	ftp://ftp-trace.ncbi.nlm.nih.gov/sra/sra-instant/reads/ByRun/sra/SRR/SRR412/SRR4125749/SRR4125749.sra	SRR4125749	Illumina
Thielavia antarctica CBS 123565 v1.0		Thian1	ftp://ftp-trace.ncbi.nlm.nih.gov/sra/sra-instant/reads/ByRun/sra/SRR/SRR412/SRR4125750/SRR4125750.sra	SRR4125750	Illumina
Thielavia appendiculata CBS 731.68 v1.0		Thiap1	ftp://ftp-trace.ncbi.nlm.nih.gov/sra/sra-instant/reads/ByRun/sra/SRR/SRR343/SRR3439559/SRR3439559.sra	SRR3439559	Illumina
Thielavia appendiculata CBS 731.68 v1.0		Thiap1	ftp://ftp-trace.ncbi.nlm.nih.gov/sra/sra-instant/reads/ByRun/sra/SRR/SRR343/SRR3439560/SRR3439560.sra	SRR3439560	Illumina
Thielavia arenaria CBS 508.74 v1.0		Thiar1	ftp://ftp-trace.ncbi.nlm.nih.gov/sra/sra-instant/reads/ByRun/sra/SRR/SRR343/SRR3439562/SRR3439562.sra	SRR3439562	Illumina
Thielavia arenaria CBS 508.74 v1.0		Thiar1	ftp://ftp-trace.ncbi.nlm.nih.gov/sra/sra-instant/reads/ByRun/sra/SRR/SRR343/SRR3439563/SRR3439563.sra	SRR3439563	Illumina
Thielavia hyrcaniae CBS 757.83 v1.0		Thihy1	ftp://ftp-trace.ncbi.nlm.nih.gov/sra/sra-instant/reads/ByRun/sra/SRR/SRR343/SRR3439604/SRR3439604.sra	SRR3439604	Illumina
Thielavia hyrcaniae CBS 757.83 v1.0		Thihy1	ftp://ftp-trace.ncbi.nlm.nih.gov/sra/sra-instant/reads/ByRun/sra/SRR/SRR343/SRR3439605/SRR3439605.sra	SRR3439605	Illumina
Tilletiopsis washingtonensis MCA 4186 v1.0	Kijpornyongpan T et al., 2018	Tilwa1	ftp://ftp-trace.ncbi.nlm.nih.gov/sra/sra-instant/reads/ByRun/sra/SRR/SRR412/SRR4125824/SRR4125824.sra	SRR4125824	Illumina
Tilletiopsis washingtonensis MCA 4186 v1.0	Kijpornyongpan T et al., 2018	Tilwa1	ftp://ftp-trace.ncbi.nlm.nih.gov/sra/sra-instant/reads/ByRun/sra/SRR/SRR412/SRR4125825/SRR4125825.sra	SRR4125825	Illumina
Torpedospora radiata JK5252C v1.0		Torra1	ftp://ftp-trace.ncbi.nlm.nih.gov/sra/sra-instant/reads/ByRun/sra/SRR/SRR406/SRR4061813/SRR4061813.sra	SRR4061813	Illumina
Torpedospora radiata JK5252C v1.0		Torra1	ftp://ftp-trace.ncbi.nlm.nih.gov/sra/sra-instant/reads/ByRun/sra/SRR/SRR406/SRR4061814/SRR4061814.sra	SRR4061814	Illumina
Torpedospora radiata JK5252C v1.0		Torra1	ftp://ftp-trace.ncbi.nlm.nih.gov/sra/sra-instant/reads/ByRun/sra/SRR/SRR406/SRR4061815/SRR4061815.sra	SRR4061815	Illumina
Torpedospora radiata JK5252C v1.0		Torra1	ftp://ftp-trace.ncbi.nlm.nih.gov/sra/sra-instant/reads/ByRun/sra/SRR/SRR406/SRR4061816/SRR4061816.sra	SRR4061816	Illumina
Torpedospora radiata JK5252C v1.0		Torra1	ftp://ftp-trace.ncbi.nlm.nih.gov/sra/sra-instant/reads/ByRun/sra/SRR/SRR406/SRR4061817/SRR4061817.sra	SRR4061817	Illumina
Torpedospora radiata JK5252C v1.0		Torra1	ftp://ftp-trace.ncbi.nlm.nih.gov/sra/sra-instant/reads/ByRun/sra/SRR/SRR406/SRR4061818/SRR4061818.sra	SRR4061818	Illumina
Torpedospora radiata JK5252C v1.0		Torra1	ftp://ftp-trace.ncbi.nlm.nih.gov/sra/sra-instant/reads/ByRun/sra/SRR/SRR406/SRR4061819/SRR4061819.sra	SRR4061819	Illumina
Trametopsis cervina CIRM-BRFM 1824 v1.0		Trace1	ftp://ftp-trace.ncbi.nlm.nih.gov/sra/sra-instant/reads/ByRun/sra/SRR/SRR414/SRR4147260/SRR4147260.sra	SRR4147260	Illumina
Trametopsis cervina CIRM-BRFM 1824 v1.0		Trace1	ftp://ftp-trace.ncbi.nlm.nih.gov/sra/sra-instant/reads/ByRun/sra/SRR/SRR414/SRR4147261/SRR4147261.sra	SRR4147261	Illumina
Trametes cingulata BRFM 1805 v1.0		Traci1	ftp://ftp-trace.ncbi.nlm.nih.gov/sra/sra-instant/reads/ByRun/sra/SRR/SRR414/SRR4146466/SRR4146466.sra	SRR4146466	Illumina
Trametes cingulata BRFM 1805 v1.0		Traci1	ftp://ftp-trace.ncbi.nlm.nih.gov/sra/sra-instant/reads/ByRun/sra/SRR/SRR414/SRR4146467/SRR4146467.sra	SRR4146467	Illumina
Trametes ljubarskyi CIRM1659 v1.0		Tralj1	ftp://ftp-trace.ncbi.nlm.nih.gov/sra/sra-instant/reads/ByRun/sra/SRR/SRR158/SRR1587959/SRR1587959.sra	SRR1587959	Illumina
Trametes ljubarskyi CIRM1659 v1.0		Tralj1	ftp://ftp-trace.ncbi.nlm.nih.gov/sra/sra-instant/reads/ByRun/sra/SRR/SRR158/SRR1587960/SRR1587960.sra	SRR1587960	Illumina
Trametes versicolor v1.0	Floudas D et al., 2012	Trave1	ftp://ftp-trace.ncbi.nlm.nih.gov/sra/sra-instant/reads/ByRun/sra/SRR/SRR058/SRR058635/SRR058635.sra	SRR058635	Illumina
Trametes versicolor v1.0	Floudas D et al., 2012	Trave1	ftp://ftp-trace.ncbi.nlm.nih.gov/sra/sra-instant/reads/ByRun/sra/SRR/SRR070/SRR070856/SRR070856.sra	SRR070856	454
Trametes versicolor v1.0	Floudas D et al., 2012	Trave1	ftp://ftp-trace.ncbi.nlm.nih.gov/sra/sra-instant/reads/ByRun/sra/SRR/SRR070/SRR070857/SRR070857.sra	SRR070857	454
Trametes versicolor v1.0	Floudas D et al., 2012	Trave1	ftp://ftp-trace.ncbi.nlm.nih.gov/sra/sra-instant/reads/ByRun/sra/SRR/SRR070/SRR070858/SRR070858.sra	SRR070858	454
Trametes versicolor v1.0	Floudas D et al., 2012	Trave1	ftp://ftp-trace.ncbi.nlm.nih.gov/sra/sra-instant/reads/ByRun/sra/SRR/SRR070/SRR070859/SRR070859.sra	SRR070859	454
Trametes versicolor v1.0	Floudas D et al., 2012	Trave1	ftp://ftp-trace.ncbi.nlm.nih.gov/sra/sra-instant/reads/ByRun/sra/SRR/SRR070/SRR070860/SRR070860.sra	SRR070860	454
Trametes versicolor v1.0	Floudas D et al., 2012	Trave1	ftp://ftp-trace.ncbi.nlm.nih.gov/sra/sra-instant/reads/ByRun/sra/SRR/SRR070/SRR070861/SRR070861.sra	SRR070861	454
Trametes versicolor v1.0	Floudas D et al., 2012	Trave1	ftp://ftp-trace.ncbi.nlm.nih.gov/sra/sra-instant/reads/ByRun/sra/SRR/SRR070/SRR070862/SRR070862.sra	SRR070862	454
Trametes versicolor v1.0	Floudas D et al., 2012	Trave1	ftp://ftp-trace.ncbi.nlm.nih.gov/sra/sra-instant/reads/ByRun/sra/SRR/SRR070/SRR070863/SRR070863.sra	SRR070863	454
Trametes versicolor v1.0	Floudas D et al., 2012	Trave1	ftp://ftp-trace.ncbi.nlm.nih.gov/sra/sra-instant/reads/ByRun/sra/SRR/SRR070/SRR070864/SRR070864.sra	SRR070864	454
Trametes versicolor v1.0	Floudas D et al., 2012	Trave1	ftp://ftp-trace.ncbi.nlm.nih.gov/sra/sra-instant/reads/ByRun/sra/SRR/SRR070/SRR070865/SRR070865.sra	SRR070865	454
Trametes versicolor v1.0	Floudas D et al., 2012	Trave1	ftp://ftp-trace.ncbi.nlm.nih.gov/sra/sra-instant/reads/ByRun/sra/SRR/SRR070/SRR070866/SRR070866.sra	SRR070866	454
Trametes versicolor v1.0	Floudas D et al., 2012	Trave1	ftp://ftp-trace.ncbi.nlm.nih.gov/sra/sra-instant/reads/ByRun/sra/SRR/SRR070/SRR070867/SRR070867.sra	SRR070867	454
Trametes versicolor v1.0	Floudas D et al., 2012	Trave1	ftp://ftp-trace.ncbi.nlm.nih.gov/sra/sra-instant/reads/ByRun/sra/SRR/SRR392/SRR3927402/SRR3927402.sra	SRR3927402	Illumina
Trametes versicolor v1.0	Floudas D et al., 2012	Trave1	ftp://ftp-trace.ncbi.nlm.nih.gov/sra/sra-instant/reads/ByRun/sra/SRR/SRR392/SRR3927403/SRR3927403.sra	SRR3927403	Illumina
Trametes versicolor v1.0	Floudas D et al., 2012	Trave1	ftp://ftp-trace.ncbi.nlm.nih.gov/sra/sra-instant/reads/ByRun/sra/SRR/SRR392/SRR3927404/SRR3927404.sra	SRR3927404	Illumina
Trematosphaeria pertusa CBS 122368 v1.0		Trepe1	ftp://ftp-trace.ncbi.nlm.nih.gov/sra/sra-instant/reads/ByRun/sra/SRR/SRR412/SRR4125558/SRR4125558.sra	SRR4125558	Illumina
Trematosphaeria pertusa CBS 122368 v1.0		Trepe1	ftp://ftp-trace.ncbi.nlm.nih.gov/sra/sra-instant/reads/ByRun/sra/SRR/SRR412/SRR4125559/SRR4125559.sra	SRR4125559	Illumina
Trichaptum abietinum v1.0		Triab1_1	ftp://ftp-trace.ncbi.nlm.nih.gov/sra/sra-instant/reads/ByRun/sra/SRR/SRR896/SRR896153/SRR896153.sra	SRR896153	Illumina
Trichaptum abietinum v1.0		Triab1_1	ftp://ftp-trace.ncbi.nlm.nih.gov/sra/sra-instant/reads/ByRun/sra/SRR/SRR179/SRR1796802/SRR1796802.sra	SRR1796802	Illumina
Trichaptum abietinum v1.0		Triab1_1	ftp://ftp-trace.ncbi.nlm.nih.gov/sra/sra-instant/reads/ByRun/sra/SRR/SRR179/SRR1796803/SRR1796803.sra	SRR1796803	Illumina
Trichoderma asperellum CBS 433.97 v1.0	Druzhinina IS et al., 2018	Trias1	ftp://ftp-trace.ncbi.nlm.nih.gov/sra/sra-instant/reads/ByRun/sra/SRR/SRR394/SRR394065/SRR394065.sra	SRR394065	Illumina
Trichoderma asperellum CBS 433.97 v1.0	Druzhinina IS et al., 2018	Trias1	ftp://ftp-trace.ncbi.nlm.nih.gov/sra/sra-instant/reads/ByRun/sra/SRR/SRR392/SRR3928927/SRR3928927.sra	SRR3928927	Illumina
Trichoderma asperellum CBS 433.97 v1.0	Druzhinina IS et al., 2018	Trias1	ftp://ftp-trace.ncbi.nlm.nih.gov/sra/sra-instant/reads/ByRun/sra/SRR/SRR392/SRR3928928/SRR3928928.sra	SRR3928928	Illumina
Trinosporium guianense CBS132537 v1.0		Trigu1	ftp://ftp-trace.ncbi.nlm.nih.gov/sra/sra-instant/reads/ByRun/sra/SRR/SRR412/SRR4125807/SRR4125807.sra	SRR4125807	Illumina
Trichoderma harzianum CBS 226.95 v1.0	Druzhinina IS et al., 2018	Triha1	ftp://ftp-trace.ncbi.nlm.nih.gov/sra/sra-instant/reads/ByRun/sra/SRR/SRR387/SRR387795/SRR387795.sra	SRR387795	Illumina
Trichoderma harzianum CBS 226.95 v1.0	Druzhinina IS et al., 2018	Triha1	ftp://ftp-trace.ncbi.nlm.nih.gov/sra/sra-instant/reads/ByRun/sra/SRR/SRR396/SRR396677/SRR396677.sra	SRR396677	Illumina
Trichoderma harzianum CBS 226.95 v1.0	Druzhinina IS et al., 2018	Triha1	ftp://ftp-trace.ncbi.nlm.nih.gov/sra/sra-instant/reads/ByRun/sra/SRR/SRR396/SRR396676/SRR396676.sra	SRR396676	Illumina
Trichoderma harzianum CBS 226.95 v1.0	Druzhinina IS et al., 2018	Triha1	ftp://ftp-trace.ncbi.nlm.nih.gov/sra/sra-instant/reads/ByRun/sra/SRR/SRR392/SRR3928792/SRR3928792.sra	SRR3928792	Illumina
Trichoderma longibrachiatum ATCC 18648 v3.0	Druzhinina IS et al., 2018	Trilo3	ftp://ftp-trace.ncbi.nlm.nih.gov/sra/sra-instant/reads/ByRun/sra/SRR/SRR391/SRR391286/SRR391286.sra	SRR391286	Illumina
Trichoderma longibrachiatum ATCC 18648 v3.0	Druzhinina IS et al., 2018	Trilo3	ftp://ftp-trace.ncbi.nlm.nih.gov/sra/sra-instant/reads/ByRun/sra/SRR/SRR396/SRR396661/SRR396661.sra	SRR396661	Illumina
Tricholoma matsutake 945 v3.0		Trima3	ftp://ftp-trace.ncbi.nlm.nih.gov/sra/sra-instant/reads/ByRun/sra/SRR/SRR485/SRR485866/SRR485866.sra	SRR485866	Illumina
Tricholoma matsutake 945 v3.0		Trima3	ftp://ftp-trace.ncbi.nlm.nih.gov/sra/sra-instant/reads/ByRun/sra/SRR/SRR394/SRR3944191/SRR3944191.sra	SRR3944191	Illumina
Tricholoma matsutake 945 v3.0		Trima3	ftp://ftp-trace.ncbi.nlm.nih.gov/sra/sra-instant/reads/ByRun/sra/SRR/SRR394/SRR3944192/SRR3944192.sra	SRR3944192	Illumina
Tricholoma matsutake 945 v3.0		Trima3	ftp://ftp-trace.ncbi.nlm.nih.gov/sra/sra-instant/reads/ByRun/sra/SRR/SRR179/SRR1797149/SRR1797149.sra	SRR1797149	Illumina
Tricholoma matsutake 945 v3.0		Trima3	ftp://ftp-trace.ncbi.nlm.nih.gov/sra/sra-instant/reads/ByRun/sra/SRR/SRR179/SRR1797148/SRR1797148.sra	SRR1797148	Illumina
Tricholoma matsutake 945 v3.0		Trima3	ftp://ftp-trace.ncbi.nlm.nih.gov/sra/sra-instant/reads/ByRun/sra/SRR/SRR179/SRR1797150/SRR1797150.sra	SRR1797150	Illumina
Tricholoma matsutake 945 v3.0		Trima3	ftp://ftp-trace.ncbi.nlm.nih.gov/sra/sra-instant/reads/ByRun/sra/SRR/SRR179/SRR1797151/SRR1797151.sra	SRR1797151	Illumina
Trichosporon oleaginosus IBC0246 v1.0	Kourist R et al., 2015	Triol1	ftp://ftp-trace.ncbi.nlm.nih.gov/sra/sra-instant/reads/ByRun/sra/SRR/SRR179/SRR1799173/SRR1799173.sra	SRR1799173	Illumina
Trichomonascus petasosporus NRRL YB-2093 v1.0		Tripe1	ftp://ftp-trace.ncbi.nlm.nih.gov/sra/sra-instant/reads/ByRun/sra/SRR/SRR413/SRR4131950/SRR4131950.sra	SRR4131950	Illumina
Trichomonascus petasosporus NRRL YB-2093 v1.0		Tripe1	ftp://ftp-trace.ncbi.nlm.nih.gov/sra/sra-instant/reads/ByRun/sra/SRR/SRR413/SRR4131951/SRR4131951.sra	SRR4131951	Illumina
Trichoderma reesei RUT C-30 v1.0	Jourdier E et al., 2017	TrireRUTC30_1	ftp://ftp-trace.ncbi.nlm.nih.gov/sra/sra-instant/reads/ByRun/sra/SRR/SRR402/SRR402883/SRR402883.sra	SRR402883	Illumina
Trichoderma reesei RUT C-30 v1.0	Jourdier E et al., 2017	TrireRUTC30_1	ftp://ftp-trace.ncbi.nlm.nih.gov/sra/sra-instant/reads/ByRun/sra/SRR/SRR512/SRR512904/SRR512904.sra	SRR512904	Illumina
Trichoderma reesei RUT C-30 v1.0	Jourdier E et al., 2017	TrireRUTC30_1	ftp://ftp-trace.ncbi.nlm.nih.gov/sra/sra-instant/reads/ByRun/sra/SRR/SRR392/SRR3927513/SRR3927513.sra	SRR3927513	Illumina
Trichoderma reesei RUT C-30 v1.0	Jourdier E et al., 2017	TrireRUTC30_1	ftp://ftp-trace.ncbi.nlm.nih.gov/sra/sra-instant/reads/ByRun/sra/SRR/SRR392/SRR3927514/SRR3927514.sra	SRR3927514	Illumina
Trichoderma reesei RUT C-30 v1.0	Jourdier E et al., 2017	TrireRUTC30_1	ftp://ftp-trace.ncbi.nlm.nih.gov/sra/sra-instant/reads/ByRun/sra/SRR/SRR392/SRR3927515/SRR3927515.sra	SRR3927515	Illumina
Trichoderma reesei RUT C-30 v1.0	Jourdier E et al., 2017	TrireRUTC30_1	ftp://ftp-trace.ncbi.nlm.nih.gov/sra/sra-instant/reads/ByRun/sra/SRR/SRR392/SRR3927516/SRR3927516.sra	SRR3927516	Illumina
Trichoderma reesei RUT C-30 v1.0	Jourdier E et al., 2017	TrireRUTC30_1	ftp://ftp-trace.ncbi.nlm.nih.gov/sra/sra-instant/reads/ByRun/sra/SRR/SRR392/SRR3927517/SRR3927517.sra	SRR3927517	Illumina
Trichoderma reesei RUT C-30 v1.0	Jourdier E et al., 2017	TrireRUTC30_1	ftp://ftp-trace.ncbi.nlm.nih.gov/sra/sra-instant/reads/ByRun/sra/SRR/SRR392/SRR3927518/SRR3927518.sra	SRR3927518	Illumina
Trichoderma reesei RUT C-30 v1.0	Jourdier E et al., 2017	TrireRUTC30_1	ftp://ftp-trace.ncbi.nlm.nih.gov/sra/sra-instant/reads/ByRun/sra/SRR/SRR392/SRR3927519/SRR3927519.sra	SRR3927519	Illumina
Trichoderma reesei RUT C-30 v1.0	Jourdier E et al., 2017	TrireRUTC30_1	ftp://ftp-trace.ncbi.nlm.nih.gov/sra/sra-instant/reads/ByRun/sra/SRR/SRR392/SRR3927520/SRR3927520.sra	SRR3927520	Illumina
Tritirachium sp. CBS 265.96 v1.0		Trisp1	ftp://ftp-trace.ncbi.nlm.nih.gov/sra/sra-instant/reads/ByRun/sra/SRR/SRR158/SRR1587851/SRR1587851.sra	SRR1587851	Illumina
Tritirachium sp. CBS 265.96 v1.0		Trisp1	ftp://ftp-trace.ncbi.nlm.nih.gov/sra/sra-instant/reads/ByRun/sra/SRR/SRR158/SRR1587852/SRR1587852.sra	SRR1587852	Illumina
Tulasnella calospora AL13/4D v1.0	Kohler A et al., 2015	Tulca1	ftp://ftp-trace.ncbi.nlm.nih.gov/sra/sra-instant/reads/ByRun/sra/SRR/SRR427/SRR427119/SRR427119.sra	SRR427119	Illumina
Tulasnella calospora AL13/4D v1.0	Kohler A et al., 2015	Tulca1	ftp://ftp-trace.ncbi.nlm.nih.gov/sra/sra-instant/reads/ByRun/sra/SRR/SRR427/SRR427118/SRR427118.sra	SRR427118	Illumina
Tulasnella calospora AL13/4D v1.0	Kohler A et al., 2015	Tulca1	ftp://ftp-trace.ncbi.nlm.nih.gov/sra/sra-instant/reads/ByRun/sra/SRR/SRR485/SRR485868/SRR485868.sra	SRR485868	Illumina
Umbelopsis isabellina AD026 v1.0		Umbisa1	ftp://ftp-trace.ncbi.nlm.nih.gov/sra/sra-instant/reads/ByRun/sra/SRR/SRR683/SRR6831315/SRR6831315.sra	SRR6831315	NA
Violaceomyces palustris SA 807 v1.0	Kijpornyongpan T et al., 2018	Ustsp1	ftp://ftp-trace.ncbi.nlm.nih.gov/sra/sra-instant/reads/ByRun/sra/SRR/SRR406/SRR4061766/SRR4061766.sra	SRR4061766	Illumina
Valetoniellopsis laxa CBS 191.97 v1.0		Valla1	ftp://ftp-trace.ncbi.nlm.nih.gov/sra/sra-instant/reads/ByRun/sra/SRR/SRR158/SRR1587660/SRR1587660.sra	SRR1587660	Illumina
Valetoniellopsis laxa CBS 191.97 v1.0		Valla1	ftp://ftp-trace.ncbi.nlm.nih.gov/sra/sra-instant/reads/ByRun/sra/SRR/SRR158/SRR1587661/SRR1587661.sra	SRR1587661	Illumina
Wallemia mellicola v1.0	Padamsee M et al., 2012	Walse1	ftp://ftp-trace.ncbi.nlm.nih.gov/sra/sra-instant/reads/ByRun/sra/SRR/SRR067/SRR067928/SRR067928.sra	SRR067928	Illumina
Wallemia mellicola v1.0	Padamsee M et al., 2012	Walse1	ftp://ftp-trace.ncbi.nlm.nih.gov/sra/sra-instant/reads/ByRun/sra/SRR/SRR138/SRR138263/SRR138263.sra	SRR138263	454
Wallemia mellicola v1.0	Padamsee M et al., 2012	Walse1	ftp://ftp-trace.ncbi.nlm.nih.gov/sra/sra-instant/reads/ByRun/sra/SRR/SRR138/SRR138264/SRR138264.sra	SRR138264	454
Wallemia mellicola v1.0	Padamsee M et al., 2012	Walse1	ftp://ftp-trace.ncbi.nlm.nih.gov/sra/sra-instant/reads/ByRun/sra/SRR/SRR138/SRR138265/SRR138265.sra	SRR138265	454
Wallemia mellicola v1.0	Padamsee M et al., 2012	Walse1	ftp://ftp-trace.ncbi.nlm.nih.gov/sra/sra-instant/reads/ByRun/sra/SRR/SRR138/SRR138266/SRR138266.sra	SRR138266	454
Wickerhamomyces anomalus NRRL Y-366-8 v1.0	Riley R et al., 2016	Wican1	ftp://ftp-trace.ncbi.nlm.nih.gov/sra/sra-instant/reads/ByRun/sra/SRR/SRR072/SRR072089/SRR072089.sra	SRR072089	Illumina
Wickerhamomyces anomalus NRRL Y-366-8 v1.0	Riley R et al., 2016	Wican1	ftp://ftp-trace.ncbi.nlm.nih.gov/sra/sra-instant/reads/ByRun/sra/SRR/SRR072/SRR072086/SRR072086.sra	SRR072086	Illumina
Wickerhamomyces anomalus NRRL Y-366-8 v1.0	Riley R et al., 2016	Wican1	ftp://ftp-trace.ncbi.nlm.nih.gov/sra/sra-instant/reads/ByRun/sra/SRR/SRR072/SRR072087/SRR072087.sra	SRR072087	Illumina
Wickerhamomyces anomalus NRRL Y-366-8 v1.0	Riley R et al., 2016	Wican1	ftp://ftp-trace.ncbi.nlm.nih.gov/sra/sra-instant/reads/ByRun/sra/SRR/SRR072/SRR072088/SRR072088.sra	SRR072088	Illumina
Wickerhamomyces anomalus NRRL Y-366-8 v1.0	Riley R et al., 2016	Wican1	ftp://ftp-trace.ncbi.nlm.nih.gov/sra/sra-instant/reads/ByRun/sra/SRR/SRR073/SRR073578/SRR073578.sra	SRR073578	454
Wickerhamomyces anomalus NRRL Y-366-8 v1.0	Riley R et al., 2016	Wican1	ftp://ftp-trace.ncbi.nlm.nih.gov/sra/sra-instant/reads/ByRun/sra/SRR/SRR073/SRR073579/SRR073579.sra	SRR073579	454
Wickerhamomyces anomalus NRRL Y-366-8 v1.0	Riley R et al., 2016	Wican1	ftp://ftp-trace.ncbi.nlm.nih.gov/sra/sra-instant/reads/ByRun/sra/SRR/SRR073/SRR073580/SRR073580.sra	SRR073580	454
Wickerhamomyces anomalus NRRL Y-366-8 v1.0	Riley R et al., 2016	Wican1	ftp://ftp-trace.ncbi.nlm.nih.gov/sra/sra-instant/reads/ByRun/sra/SRR/SRR073/SRR073581/SRR073581.sra	SRR073581	454
Wickerhamomyces anomalus NRRL Y-366-8 v1.0	Riley R et al., 2016	Wican1	ftp://ftp-trace.ncbi.nlm.nih.gov/sra/sra-instant/reads/ByRun/sra/SRR/SRR073/SRR073582/SRR073582.sra	SRR073582	454
Wickerhamomyces anomalus NRRL Y-366-8 v1.0	Riley R et al., 2016	Wican1	ftp://ftp-trace.ncbi.nlm.nih.gov/sra/sra-instant/reads/ByRun/sra/SRR/SRR073/SRR073583/SRR073583.sra	SRR073583	454
Wickerhamomyces anomalus NRRL Y-366-8 v1.0	Riley R et al., 2016	Wican1	ftp://ftp-trace.ncbi.nlm.nih.gov/sra/sra-instant/reads/ByRun/sra/SRR/SRR073/SRR073584/SRR073584.sra	SRR073584	454
Wickerhamomyces anomalus NRRL Y-366-8 v1.0	Riley R et al., 2016	Wican1	ftp://ftp-trace.ncbi.nlm.nih.gov/sra/sra-instant/reads/ByRun/sra/SRR/SRR073/SRR073585/SRR073585.sra	SRR073585	454
Wickerhamomyces anomalus NRRL Y-366-8 v1.0	Riley R et al., 2016	Wican1	ftp://ftp-trace.ncbi.nlm.nih.gov/sra/sra-instant/reads/ByRun/sra/SRR/SRR073/SRR073586/SRR073586.sra	SRR073586	454
Wickerhamomyces anomalus NRRL Y-366-8 v1.0	Riley R et al., 2016	Wican1	ftp://ftp-trace.ncbi.nlm.nih.gov/sra/sra-instant/reads/ByRun/sra/SRR/SRR073/SRR073587/SRR073587.sra	SRR073587	454
Wickerhamomyces anomalus NRRL Y-366-8 v1.0	Riley R et al., 2016	Wican1	ftp://ftp-trace.ncbi.nlm.nih.gov/sra/sra-instant/reads/ByRun/sra/SRR/SRR392/SRR3927199/SRR3927199.sra	SRR3927199	Illumina
Wickerhamomyces anomalus NRRL Y-366-8 v1.0	Riley R et al., 2016	Wican1	ftp://ftp-trace.ncbi.nlm.nih.gov/sra/sra-instant/reads/ByRun/sra/SRR/SRR392/SRR3927200/SRR3927200.sra	SRR3927200	Illumina
Wickerhamomyces anomalus NRRL Y-366-8 v1.0	Riley R et al., 2016	Wican1	ftp://ftp-trace.ncbi.nlm.nih.gov/sra/sra-instant/reads/ByRun/sra/SRR/SRR392/SRR3927201/SRR3927201.sra	SRR3927201	Illumina
Wickerhamomyces anomalus NRRL Y-366-8 v1.0	Riley R et al., 2016	Wican1	ftp://ftp-trace.ncbi.nlm.nih.gov/sra/sra-instant/reads/ByRun/sra/SRR/SRR392/SRR3927202/SRR3927202.sra	SRR3927202	Illumina
Wickerhamomyces anomalus NRRL Y-366-8 v1.0	Riley R et al., 2016	Wican1	ftp://ftp-trace.ncbi.nlm.nih.gov/sra/sra-instant/reads/ByRun/sra/SRR/SRR392/SRR3927203/SRR3927203.sra	SRR3927203	Illumina
Wilcoxina mikolae CBS 423.85 v1.0		Wilmi1	ftp://ftp-trace.ncbi.nlm.nih.gov/sra/sra-instant/reads/ByRun/sra/SRR/SRR896/SRR896533/SRR896533.sra	SRR896533	Illumina
Wilcoxina mikolae CBS 423.85 v1.0		Wilmi1	ftp://ftp-trace.ncbi.nlm.nih.gov/sra/sra-instant/reads/ByRun/sra/SRR/SRR896/SRR896534/SRR896534.sra	SRR896534	Illumina
Wilcoxina mikolae CBS 423.85 v1.0		Wilmi1	ftp://ftp-trace.ncbi.nlm.nih.gov/sra/sra-instant/reads/ByRun/sra/SRR/SRR180/SRR1801195/SRR1801195.sra	SRR1801195	Illumina
Wilcoxina mikolae CBS 423.85 v1.0		Wilmi1	ftp://ftp-trace.ncbi.nlm.nih.gov/sra/sra-instant/reads/ByRun/sra/SRR/SRR180/SRR1801196/SRR1801196.sra	SRR1801196	Illumina
Xanthoria parietina 46-1-SA22 v1.1		Xanpa2	ftp://ftp-trace.ncbi.nlm.nih.gov/sra/sra-instant/reads/ByRun/sra/SRR/SRR358/SRR358977/SRR358977.sra	SRR358977	454
Xanthoria parietina 46-1-SA22 v1.1		Xanpa2	ftp://ftp-trace.ncbi.nlm.nih.gov/sra/sra-instant/reads/ByRun/sra/SRR/SRR358/SRR358978/SRR358978.sra	SRR358978	454
Xanthoria parietina 46-1-SA22 v1.1		Xanpa2	ftp://ftp-trace.ncbi.nlm.nih.gov/sra/sra-instant/reads/ByRun/sra/SRR/SRR358/SRR358979/SRR358979.sra	SRR358979	454
Xanthoria parietina 46-1-SA22 v1.1		Xanpa2	ftp://ftp-trace.ncbi.nlm.nih.gov/sra/sra-instant/reads/ByRun/sra/SRR/SRR358/SRR358980/SRR358980.sra	SRR358980	454
Xanthoria parietina 46-1-SA22 v1.1		Xanpa2	ftp://ftp-trace.ncbi.nlm.nih.gov/sra/sra-instant/reads/ByRun/sra/SRR/SRR358/SRR358981/SRR358981.sra	SRR358981	454
Xanthoria parietina 46-1-SA22 v1.1		Xanpa2	ftp://ftp-trace.ncbi.nlm.nih.gov/sra/sra-instant/reads/ByRun/sra/SRR/SRR358/SRR358982/SRR358982.sra	SRR358982	454
Xanthoria parietina 46-1-SA22 v1.1		Xanpa2	ftp://ftp-trace.ncbi.nlm.nih.gov/sra/sra-instant/reads/ByRun/sra/SRR/SRR358/SRR358983/SRR358983.sra	SRR358983	454
Xanthoria parietina 46-1-SA22 v1.1		Xanpa2	ftp://ftp-trace.ncbi.nlm.nih.gov/sra/sra-instant/reads/ByRun/sra/SRR/SRR358/SRR358984/SRR358984.sra	SRR358984	454
Xanthoria parietina 46-1-SA22 v1.1		Xanpa2	ftp://ftp-trace.ncbi.nlm.nih.gov/sra/sra-instant/reads/ByRun/sra/SRR/SRR358/SRR358987/SRR358987.sra	SRR358987	454
Xanthoria parietina 46-1-SA22 v1.1		Xanpa2	ftp://ftp-trace.ncbi.nlm.nih.gov/sra/sra-instant/reads/ByRun/sra/SRR/SRR358/SRR358988/SRR358988.sra	SRR358988	454
Xanthoria parietina 46-1-SA22 v1.1		Xanpa2	ftp://ftp-trace.ncbi.nlm.nih.gov/sra/sra-instant/reads/ByRun/sra/SRR/SRR392/SRR3923614/SRR3923614.sra	SRR3923614	Illumina
Xanthoria parietina 46-1-SA22 v1.1		Xanpa2	ftp://ftp-trace.ncbi.nlm.nih.gov/sra/sra-instant/reads/ByRun/sra/SRR/SRR392/SRR3923615/SRR3923615.sra	SRR3923615	Illumina
Xanthoria parietina 46-1-SA22 v1.1		Xanpa2	ftp://ftp-trace.ncbi.nlm.nih.gov/sra/sra-instant/reads/ByRun/sra/SRR/SRR392/SRR3923616/SRR3923616.sra	SRR3923616	Illumina
Xenasmatella vaga CBS212.54 v1.0		Xenvag1	ftp://ftp-trace.ncbi.nlm.nih.gov/sra/sra-instant/reads/ByRun/sra/SRR/SRR414/SRR4143360/SRR4143360.sra	SRR4143360	Illumina
Xenasmatella vaga CBS212.54 v1.0		Xenvag1	ftp://ftp-trace.ncbi.nlm.nih.gov/sra/sra-instant/reads/ByRun/sra/SRR/SRR414/SRR4143361/SRR4143361.sra	SRR4143361	Illumina
Xylona heveae TC161 v1.0	Gazis R et al., 2016	Xylhe1	ftp://ftp-trace.ncbi.nlm.nih.gov/sra/sra-instant/reads/ByRun/sra/SRR/SRR179/SRR1798060/SRR1798060.sra	SRR1798060	Illumina
Xylona heveae TC161 v1.0	Gazis R et al., 2016	Xylhe1	ftp://ftp-trace.ncbi.nlm.nih.gov/sra/sra-instant/reads/ByRun/sra/SRR/SRR179/SRR1798061/SRR1798061.sra	SRR1798061	Illumina
Xylaria hypoxylon OSC100004 v1.0		Xylhyp1	ftp://ftp-trace.ncbi.nlm.nih.gov/sra/sra-instant/reads/ByRun/sra/SRR/SRR414/SRR4143364/SRR4143364.sra	SRR4143364	Illumina
Xylaria hypoxylon OSC100004 v1.0		Xylhyp1	ftp://ftp-trace.ncbi.nlm.nih.gov/sra/sra-instant/reads/ByRun/sra/SRR/SRR414/SRR4143365/SRR4143365.sra	SRR4143365	Illumina
Yarrowia lipolytica YB566 v1.0		YarliYB566	ftp://ftp-trace.ncbi.nlm.nih.gov/sra/sra-instant/reads/ByRun/sra/SRR/SRR647/SRR6475611/SRR6475611.sra	SRR6475611	NA
Yarrowia lipolytica YB567 v1.0		YarliYB567	ftp://ftp-trace.ncbi.nlm.nih.gov/sra/sra-instant/reads/ByRun/sra/SRR/SRR647/SRR6475649/SRR6475649.sra	SRR6475649	NA
Zasmidium cellare ATCC 36951 v1.0		Zasce1	ftp://ftp-trace.ncbi.nlm.nih.gov/sra/sra-instant/reads/ByRun/sra/SRR/SRR441/SRR441720/SRR441720.sra	SRR441720	Illumina
Zasmidium cellare ATCC 36951 v1.0		Zasce1	ftp://ftp-trace.ncbi.nlm.nih.gov/sra/sra-instant/reads/ByRun/sra/SRR/SRR392/SRR3927435/SRR3927435.sra	SRR3927435	Illumina
Zasmidium cellare ATCC 36951 v1.0		Zasce1	ftp://ftp-trace.ncbi.nlm.nih.gov/sra/sra-instant/reads/ByRun/sra/SRR/SRR392/SRR3927436/SRR3927436.sra	SRR3927436	Illumina
Zoophthora radicans ATCC 208865 v1.0		Zoorad1	ftp://ftp-trace.ncbi.nlm.nih.gov/sra/sra-instant/reads/ByRun/sra/SRR/SRR331/SRR3314334/SRR3314334.sra	SRR3314334	Illumina
Zoophthora radicans ATCC 208865 v1.0		Zoorad1	ftp://ftp-trace.ncbi.nlm.nih.gov/sra/sra-instant/reads/ByRun/sra/SRR/SRR158/SRR1587632/SRR1587632.sra	SRR1587632	Illumina
Zoophthora radicans ATCC 208865 v1.0		Zoorad1	ftp://ftp-trace.ncbi.nlm.nih.gov/sra/sra-instant/reads/ByRun/sra/SRR/SRR158/SRR1587633/SRR1587633.sra	SRR1587633	Illumina
Zoophthora radicans ATCC 208865 v1.0		Zoorad1	ftp://ftp-trace.ncbi.nlm.nih.gov/sra/sra-instant/reads/ByRun/sra/SRR/SRR158/SRR1587634/SRR1587634.sra	SRR1587634	Illumina
Zoophthora radicans ATCC 208865 v1.0		Zoorad1	ftp://ftp-trace.ncbi.nlm.nih.gov/sra/sra-instant/reads/ByRun/sra/SRR/SRR158/SRR1587635/SRR1587635.sra	SRR1587635	Illumina
Zopfia rhizophila v1.0		Zoprh1	ftp://ftp-trace.ncbi.nlm.nih.gov/sra/sra-instant/reads/ByRun/sra/SRR/SRR896/SRR896214/SRR896214.sra	SRR896214	Illumina
Zopfia rhizophila v1.0		Zoprh1	ftp://ftp-trace.ncbi.nlm.nih.gov/sra/sra-instant/reads/ByRun/sra/SRR/SRR180/SRR1800845/SRR1800845.sra	SRR1800845	Illumina
Zopfia rhizophila v1.0		Zoprh1	ftp://ftp-trace.ncbi.nlm.nih.gov/sra/sra-instant/reads/ByRun/sra/SRR/SRR180/SRR1800846/SRR1800846.sra	SRR1800846	Illumina
Agrocybe pediades AH 40210 v1.0		Agrped1	ftp://ftp-trace.ncbi.nlm.nih.gov/sra/sra-instant/reads/ByRun/sra/SRR/SRR623/SRR6232714/SRR6232714.sra	SRR6232714	NA
Amylostereum chailletii DWAch2 v1.0		Amycha1	ftp://ftp-trace.ncbi.nlm.nih.gov/sra/sra-instant/reads/ByRun/sra/SRR/SRR644/SRR6447799/SRR6447799.sra	SRR6447799	NA
Arthroascus fermentans 17710 v1.0		Artfe1_2	ftp://ftp-trace.ncbi.nlm.nih.gov/sra/sra-instant/reads/ByRun/sra/SRR/SRR412/SRR4125827/SRR4125827.sra	SRR4125827	Illumina
Arthroascus fermentans 17710 v1.0		Artfe1_2	ftp://ftp-trace.ncbi.nlm.nih.gov/sra/sra-instant/reads/ByRun/sra/SRR/SRR412/SRR4125828/SRR4125828.sra	SRR4125828	Illumina
Blyttiomyces helicus single-cell v1.0	Ahrendt SR et al., 2018	Blyhe1	ftp://ftp-trace.ncbi.nlm.nih.gov/sra/sra-instant/reads/ByRun/sra/SRR/SRR418/SRR4184766/SRR4184766.sra	SRR4184766	Illumina
Blyttiomyces helicus single-cell v1.0	Ahrendt SR et al., 2018	Blyhe1	ftp://ftp-trace.ncbi.nlm.nih.gov/sra/sra-instant/reads/ByRun/sra/SRR/SRR418/SRR4184768/SRR4184768.sra	SRR4184768	Illumina
Blyttiomyces helicus single-cell v1.0	Ahrendt SR et al., 2018	Blyhe1	ftp://ftp-trace.ncbi.nlm.nih.gov/sra/sra-instant/reads/ByRun/sra/SRR/SRR418/SRR4184769/SRR4184769.sra	SRR4184769	Illumina
Blyttiomyces helicus single-cell v1.0	Ahrendt SR et al., 2018	Blyhe1	ftp://ftp-trace.ncbi.nlm.nih.gov/sra/sra-instant/reads/ByRun/sra/SRR/SRR418/SRR4184770/SRR4184770.sra	SRR4184770	Illumina
Blyttiomyces helicus single-cell v1.0	Ahrendt SR et al., 2018	Blyhe1	ftp://ftp-trace.ncbi.nlm.nih.gov/sra/sra-instant/reads/ByRun/sra/SRR/SRR418/SRR4184771/SRR4184771.sra	SRR4184771	Illumina
Blyttiomyces helicus single-cell v1.0	Ahrendt SR et al., 2018	Blyhe1	ftp://ftp-trace.ncbi.nlm.nih.gov/sra/sra-instant/reads/ByRun/sra/SRR/SRR418/SRR4184772/SRR4184772.sra	SRR4184772	Illumina
Caloscypha fulgens ATCC 42695 v1.0		Calful1	ftp://ftp-trace.ncbi.nlm.nih.gov/sra/sra-instant/reads/ByRun/sra/SRR/SRR414/SRR4148475/SRR4148475.sra	SRR4148475	Illumina
Caloscypha fulgens ATCC 42695 v1.0		Calful1	ftp://ftp-trace.ncbi.nlm.nih.gov/sra/sra-instant/reads/ByRun/sra/SRR/SRR414/SRR4148476/SRR4148476.sra	SRR4148476	Illumina
Cantharellus anzutake C23 v1.0		Cananz1	ftp://ftp-trace.ncbi.nlm.nih.gov/sra/sra-instant/reads/ByRun/sra/SRR/SRR405/SRR4051798/SRR4051798.sra	SRR4051798	Illumina
Cantharellus anzutake C23 v1.0		Cananz1	ftp://ftp-trace.ncbi.nlm.nih.gov/sra/sra-instant/reads/ByRun/sra/SRR/SRR405/SRR4051799/SRR4051799.sra	SRR4051799	Illumina
Catenaria anguillulae PL171 v2.0	Mondo SJ et al., 2017	Catan2	ftp://ftp-trace.ncbi.nlm.nih.gov/sra/sra-instant/reads/ByRun/sra/SRR/SRR546/SRR5468421/SRR5468421.sra	SRR5468421	Illumina
Catenaria anguillulae PL171 v2.0	Mondo SJ et al., 2017	Catan2	ftp://ftp-trace.ncbi.nlm.nih.gov/sra/sra-instant/reads/ByRun/sra/SRR/SRR747/SRR7476903/SRR7476903.sra	SRR7476903	NA
Cephaloascus albidus ATCC 66658 v1.0		Cepal1_1	ftp://ftp-trace.ncbi.nlm.nih.gov/sra/sra-instant/reads/ByRun/sra/SRR/SRR499/SRR4996384/SRR4996384.sra	SRR4996384	Illumina
Cephaloascus albidus ATCC 66658 v1.0		Cepal1_1	ftp://ftp-trace.ncbi.nlm.nih.gov/sra/sra-instant/reads/ByRun/sra/SRR/SRR499/SRR4996385/SRR4996385.sra	SRR4996385	Illumina
Cephaloascus fragrans 12-1022 v1.0		Cepfr1_1	ftp://ftp-trace.ncbi.nlm.nih.gov/sra/sra-instant/reads/ByRun/sra/SRR/SRR412/SRR4125837/SRR4125837.sra	SRR4125837	Illumina
Cephaloascus fragrans 12-1022 v1.0		Cepfr1_1	ftp://ftp-trace.ncbi.nlm.nih.gov/sra/sra-instant/reads/ByRun/sra/SRR/SRR412/SRR4125838/SRR4125838.sra	SRR4125838	Illumina
Ceraceosorus guamensis MCA 4658 v1.0	Kijpornyongpan T et al., 2018	Cersp1	ftp://ftp-trace.ncbi.nlm.nih.gov/sra/sra-instant/reads/ByRun/sra/SRR/SRR409/SRR4093298/SRR4093298.sra	SRR4093298	Illumina
Chionosphaera apobasidialis 52639 v1.0		Chiap1	ftp://ftp-trace.ncbi.nlm.nih.gov/sra/sra-instant/reads/ByRun/sra/SRR/SRR499/SRR4996500/SRR4996500.sra	SRR4996500	Illumina
Chionosphaera apobasidialis 52639 v1.0		Chiap1	ftp://ftp-trace.ncbi.nlm.nih.gov/sra/sra-instant/reads/ByRun/sra/SRR/SRR499/SRR4996501/SRR4996501.sra	SRR4996501	Illumina
Chytriomyces sp. MP 71 v1.0		Chytri1	ftp://ftp-trace.ncbi.nlm.nih.gov/sra/sra-instant/reads/ByRun/sra/SRR/SRR516/SRR5167010/SRR5167010.sra	SRR5167010	Illumina
Clathrospora elynae CBS 161.51 v1.0		Clael1	ftp://ftp-trace.ncbi.nlm.nih.gov/sra/sra-instant/reads/ByRun/sra/SRR/SRR406/SRR4061749/SRR4061749.sra	SRR4061749	Illumina
Clathrospora elynae CBS 161.51 v1.0		Clael1	ftp://ftp-trace.ncbi.nlm.nih.gov/sra/sra-instant/reads/ByRun/sra/SRR/SRR406/SRR4061750/SRR4061750.sra	SRR4061750	Illumina
Clonostachys rosea CBS125111 v1.0		Cloro1	ftp://ftp-trace.ncbi.nlm.nih.gov/sra/sra-instant/reads/ByRun/sra/SRR/SRR350/SRR3503815/SRR3503815.sra	SRR3503815	Illumina
Clonostachys rosea CBS125111 v1.0		Cloro1	ftp://ftp-trace.ncbi.nlm.nih.gov/sra/sra-instant/reads/ByRun/sra/SRR/SRR159/SRR1592484/SRR1592484.sra	SRR1592484	Illumina
Coccomyces strobi CBS 202.91 v1.0		Cocst1	ftp://ftp-trace.ncbi.nlm.nih.gov/sra/sra-instant/reads/ByRun/sra/SRR/SRR499/SRR4996410/SRR4996410.sra	SRR4996410	Illumina
Coccomyces strobi CBS 202.91 v1.0		Cocst1	ftp://ftp-trace.ncbi.nlm.nih.gov/sra/sra-instant/reads/ByRun/sra/SRR/SRR499/SRR4996411/SRR4996411.sra	SRR4996411	Illumina
Coemansia reversa NRRL 1564 v1.0	Chang Y et al., 2015	Coere1	ftp://ftp-trace.ncbi.nlm.nih.gov/sra/sra-instant/reads/ByRun/sra/SRR/SRR067/SRR067770/SRR067770.sra	SRR067770	Illumina
Coemansia reversa NRRL 1564 v1.0	Chang Y et al., 2015	Coere1	ftp://ftp-trace.ncbi.nlm.nih.gov/sra/sra-instant/reads/ByRun/sra/SRR/SRR304/SRR304657/SRR304657.sra	SRR304657	454
Coemansia reversa NRRL 1564 v1.0	Chang Y et al., 2015	Coere1	ftp://ftp-trace.ncbi.nlm.nih.gov/sra/sra-instant/reads/ByRun/sra/SRR/SRR304/SRR304658/SRR304658.sra	SRR304658	454
Coemansia reversa NRRL 1564 v1.0	Chang Y et al., 2015	Coere1	ftp://ftp-trace.ncbi.nlm.nih.gov/sra/sra-instant/reads/ByRun/sra/SRR/SRR304/SRR304659/SRR304659.sra	SRR304659	454
Coemansia reversa NRRL 1564 v1.0	Chang Y et al., 2015	Coere1	ftp://ftp-trace.ncbi.nlm.nih.gov/sra/sra-instant/reads/ByRun/sra/SRR/SRR304/SRR304660/SRR304660.sra	SRR304660	454
Coemansia reversa NRRL 1564 v1.0	Chang Y et al., 2015	Coere1	ftp://ftp-trace.ncbi.nlm.nih.gov/sra/sra-instant/reads/ByRun/sra/SRR/SRR304/SRR304661/SRR304661.sra	SRR304661	454
Coemansia reversa NRRL 1564 v1.0	Chang Y et al., 2015	Coere1	ftp://ftp-trace.ncbi.nlm.nih.gov/sra/sra-instant/reads/ByRun/sra/SRR/SRR304/SRR304662/SRR304662.sra	SRR304662	454
Coemansia reversa NRRL 1564 v1.0	Chang Y et al., 2015	Coere1	ftp://ftp-trace.ncbi.nlm.nih.gov/sra/sra-instant/reads/ByRun/sra/SRR/SRR304/SRR304663/SRR304663.sra	SRR304663	454
Coemansia reversa NRRL 1564 v1.0	Chang Y et al., 2015	Coere1	ftp://ftp-trace.ncbi.nlm.nih.gov/sra/sra-instant/reads/ByRun/sra/SRR/SRR304/SRR304664/SRR304664.sra	SRR304664	454
Coemansia reversa NRRL 1564 v1.0	Chang Y et al., 2015	Coere1	ftp://ftp-trace.ncbi.nlm.nih.gov/sra/sra-instant/reads/ByRun/sra/SRR/SRR304/SRR304665/SRR304665.sra	SRR304665	454
Coemansia reversa NRRL 1564 v1.0	Chang Y et al., 2015	Coere1	ftp://ftp-trace.ncbi.nlm.nih.gov/sra/sra-instant/reads/ByRun/sra/SRR/SRR304/SRR304666/SRR304666.sra	SRR304666	454
Coemansia reversa NRRL 1564 v1.0	Chang Y et al., 2015	Coere1	ftp://ftp-trace.ncbi.nlm.nih.gov/sra/sra-instant/reads/ByRun/sra/SRR/SRR392/SRR3927211/SRR3927211.sra	SRR3927211	Illumina
Coemansia reversa NRRL 1564 v1.0	Chang Y et al., 2015	Coere1	ftp://ftp-trace.ncbi.nlm.nih.gov/sra/sra-instant/reads/ByRun/sra/SRR/SRR392/SRR3927212/SRR3927212.sra	SRR3927212	Illumina
Colletotrichum caudatum CBS131602 v1.0		Colca1	ftp://ftp-trace.ncbi.nlm.nih.gov/sra/sra-instant/reads/ByRun/sra/SRR/SRR411/SRR4116504/SRR4116504.sra	SRR4116504	Illumina
Colletotrichum cereale CBS 129662 v1.0		Colce1	ftp://ftp-trace.ncbi.nlm.nih.gov/sra/sra-instant/reads/ByRun/sra/SRR/SRR499/SRR4996377/SRR4996377.sra	SRR4996377	Illumina
Coprinopsis marcescibilis CBS121175 v1.0		Copmar1	ftp://ftp-trace.ncbi.nlm.nih.gov/sra/sra-instant/reads/ByRun/sra/SRR/SRR412/SRR4128932/SRR4128932.sra	SRR4128932	Illumina
Corollospora maritima CBS 119819 v2.0		Corma2	ftp://ftp-trace.ncbi.nlm.nih.gov/sra/sra-instant/reads/ByRun/sra/SRR/SRR416/SRR4167798/SRR4167798.sra	SRR4167798	Illumina
Myceliophthora similis CBS 632.67 v1.0		Corsim1	ftp://ftp-trace.ncbi.nlm.nih.gov/sra/sra-instant/reads/ByRun/sra/SRR/SRR348/SRR3486635/SRR3486635.sra	SRR3486635	Illumina
Myceliophthora similis CBS 632.67 v1.0		Corsim1	ftp://ftp-trace.ncbi.nlm.nih.gov/sra/sra-instant/reads/ByRun/sra/SRR/SRR180/SRR1801316/SRR1801316.sra	SRR1801316	Illumina
Crepidotus variabilis CBS 506.95 v1.0		Crevar1	ftp://ftp-trace.ncbi.nlm.nih.gov/sra/sra-instant/reads/ByRun/sra/SRR/SRR623/SRR6232724/SRR6232724.sra	SRR6232724	NA
Crepidotus variabilis CBS 506.95 v1.0		Crevar1	ftp://ftp-trace.ncbi.nlm.nih.gov/sra/sra-instant/reads/ByRun/sra/SRR/SRR623/SRR6232723/SRR6232723.sra	SRR6232723	NA
Crucibulum laeve CBS 166.37 v1.0		Crula1	ftp://ftp-trace.ncbi.nlm.nih.gov/sra/sra-instant/reads/ByRun/sra/SRR/SRR586/SRR5860220/SRR5860220.sra	SRR5860220	NA
Crucibulum laeve CBS 166.37 v1.0		Crula1	ftp://ftp-trace.ncbi.nlm.nih.gov/sra/sra-instant/reads/ByRun/sra/SRR/SRR586/SRR5860219/SRR5860219.sra	SRR5860219	NA
Cryptococcus curvatus ATCC 20509 v1.0		Crycu1	ftp://ftp-trace.ncbi.nlm.nih.gov/sra/sra-instant/reads/ByRun/sra/SRR/SRR415/SRR4156327/SRR4156327.sra	SRR4156327	Illumina
Cryptococcus curvatus ATCC 20509 v1.0		Crycu1	ftp://ftp-trace.ncbi.nlm.nih.gov/sra/sra-instant/reads/ByRun/sra/SRR/SRR415/SRR4156328/SRR4156328.sra	SRR4156328	Illumina
Cunninghamella echinulata NRRL 1382 v1.0		Cunech1	ftp://ftp-trace.ncbi.nlm.nih.gov/sra/sra-instant/reads/ByRun/sra/SRR/SRR569/SRR5693544/SRR5693544.sra	SRR5693544	Illumina
Cyathus striatus AH 40144 v1.0		Cyastr2	ftp://ftp-trace.ncbi.nlm.nih.gov/sra/sra-instant/reads/ByRun/sra/SRR/SRR415/SRR4156355/SRR4156355.sra	SRR4156355	Illumina
Decorospora gaudefroyi v1.0		Decga1	ftp://ftp-trace.ncbi.nlm.nih.gov/sra/sra-instant/reads/ByRun/sra/SRR/SRR406/SRR4063416/SRR4063416.sra	SRR4063416	Illumina
Diaporthe ampelina UCDDA912	Morales-Cruz A et al., 2015	Diaam1	ftp://ftp-trace.ncbi.nlm.nih.gov/sra/sra-instant/reads/ByRun/sra/SRR/SRR169/SRR1693722/SRR1693722.sra	SRR1693722	Illumina
Diplodia seriata DS831	Morales-Cruz A et al., 2015	Dipse1	ftp://ftp-trace.ncbi.nlm.nih.gov/sra/sra-instant/reads/ByRun/sra/SRR/SRR177/SRR1772171/SRR1772171.sra	SRR1772171	Illumina
Gautieria morchelliformis GMNE.BST v1.0		Gaumor1_1	ftp://ftp-trace.ncbi.nlm.nih.gov/sra/sra-instant/reads/ByRun/sra/SRR/SRR405/SRR4056017/SRR4056017.sra	SRR4056017	Illumina
Gautieria morchelliformis GMNE.BST v1.0		Gaumor1_1	ftp://ftp-trace.ncbi.nlm.nih.gov/sra/sra-instant/reads/ByRun/sra/SRR/SRR405/SRR4056119/SRR4056119.sra	SRR4056119	Illumina
Gymnopilus junonius AH 44721 v1.0		Gymjun1	ftp://ftp-trace.ncbi.nlm.nih.gov/sra/sra-instant/reads/ByRun/sra/SRR/SRR618/SRR6189848/SRR6189848.sra	SRR6189848	NA
Gymnopilus junonius AH 44721 v1.0		Gymjun1	ftp://ftp-trace.ncbi.nlm.nih.gov/sra/sra-instant/reads/ByRun/sra/SRR/SRR618/SRR6189847/SRR6189847.sra	SRR6189847	NA
Gymnopilus junonius AH 44721 v1.0		Gymjun1	ftp://ftp-trace.ncbi.nlm.nih.gov/sra/sra-instant/reads/ByRun/sra/SRR/SRR618/SRR6189846/SRR6189846.sra	SRR6189846	NA
Gymnopilus junonius AH 44721 v1.0		Gymjun1	ftp://ftp-trace.ncbi.nlm.nih.gov/sra/sra-instant/reads/ByRun/sra/SRR/SRR618/SRR6189845/SRR6189845.sra	SRR6189845	NA
Gymnopilus junonius AH 44721 v1.0		Gymjun1	ftp://ftp-trace.ncbi.nlm.nih.gov/sra/sra-instant/reads/ByRun/sra/SRR/SRR618/SRR6189844/SRR6189844.sra	SRR6189844	NA
Gymnopilus junonius AH 44721 v1.0		Gymjun1	ftp://ftp-trace.ncbi.nlm.nih.gov/sra/sra-instant/reads/ByRun/sra/SRR/SRR618/SRR6189843/SRR6189843.sra	SRR6189843	NA
Gymnopilus junonius AH 44721 v1.0		Gymjun1	ftp://ftp-trace.ncbi.nlm.nih.gov/sra/sra-instant/reads/ByRun/sra/SRR/SRR618/SRR6189842/SRR6189842.sra	SRR6189842	NA
Gymnopilus junonius AH 44721 v1.0		Gymjun1	ftp://ftp-trace.ncbi.nlm.nih.gov/sra/sra-instant/reads/ByRun/sra/SRR/SRR618/SRR6189841/SRR6189841.sra	SRR6189841	NA
Gymnopilus junonius AH 44721 v1.0		Gymjun1	ftp://ftp-trace.ncbi.nlm.nih.gov/sra/sra-instant/reads/ByRun/sra/SRR/SRR618/SRR6189840/SRR6189840.sra	SRR6189840	NA
Gymnopilus junonius AH 44721 v1.0		Gymjun1	ftp://ftp-trace.ncbi.nlm.nih.gov/sra/sra-instant/reads/ByRun/sra/SRR/SRR618/SRR6189839/SRR6189839.sra	SRR6189839	NA
Gymnopilus junonius AH 44721 v1.0		Gymjun1	ftp://ftp-trace.ncbi.nlm.nih.gov/sra/sra-instant/reads/ByRun/sra/SRR/SRR618/SRR6189838/SRR6189838.sra	SRR6189838	NA
Gymnopilus junonius AH 44721 v1.0		Gymjun1	ftp://ftp-trace.ncbi.nlm.nih.gov/sra/sra-instant/reads/ByRun/sra/SRR/SRR618/SRR6189837/SRR6189837.sra	SRR6189837	NA
Gymnopilus junonius AH 44721 v1.0		Gymjun1	ftp://ftp-trace.ncbi.nlm.nih.gov/sra/sra-instant/reads/ByRun/sra/SRR/SRR618/SRR6189836/SRR6189836.sra	SRR6189836	NA
Gymnopilus junonius AH 44721 v1.0		Gymjun1	ftp://ftp-trace.ncbi.nlm.nih.gov/sra/sra-instant/reads/ByRun/sra/SRR/SRR618/SRR6189835/SRR6189835.sra	SRR6189835	NA
Gymnopilus junonius AH 44721 v1.0		Gymjun1	ftp://ftp-trace.ncbi.nlm.nih.gov/sra/sra-instant/reads/ByRun/sra/SRR/SRR618/SRR6189834/SRR6189834.sra	SRR6189834	NA
Gymnopilus junonius AH 44721 v1.0		Gymjun1	ftp://ftp-trace.ncbi.nlm.nih.gov/sra/sra-instant/reads/ByRun/sra/SRR/SRR618/SRR6189833/SRR6189833.sra	SRR6189833	NA
Gymnopilus junonius AH 44721 v1.0		Gymjun1	ftp://ftp-trace.ncbi.nlm.nih.gov/sra/sra-instant/reads/ByRun/sra/SRR/SRR618/SRR6189832/SRR6189832.sra	SRR6189832	NA
Gymnopilus junonius AH 44721 v1.0		Gymjun1	ftp://ftp-trace.ncbi.nlm.nih.gov/sra/sra-instant/reads/ByRun/sra/SRR/SRR618/SRR6189831/SRR6189831.sra	SRR6189831	NA
Gymnopilus junonius AH 44721 v1.0		Gymjun1	ftp://ftp-trace.ncbi.nlm.nih.gov/sra/sra-instant/reads/ByRun/sra/SRR/SRR618/SRR6189830/SRR6189830.sra	SRR6189830	NA
Gymnopilus junonius AH 44721 v1.0		Gymjun1	ftp://ftp-trace.ncbi.nlm.nih.gov/sra/sra-instant/reads/ByRun/sra/SRR/SRR618/SRR6189829/SRR6189829.sra	SRR6189829	NA
Gyromitra esculenta CBS101906 v1.0		Gyresc1	ftp://ftp-trace.ncbi.nlm.nih.gov/sra/sra-instant/reads/ByRun/sra/SRR/SRR415/SRR4151915/SRR4151915.sra	SRR4151915	Illumina
Gyromitra esculenta CBS101906 v1.0		Gyresc1	ftp://ftp-trace.ncbi.nlm.nih.gov/sra/sra-instant/reads/ByRun/sra/SRR/SRR415/SRR4151916/SRR4151916.sra	SRR4151916	Illumina
Hesseltinella vesiculosa NRRL3301 v2.0	Mondo SJ et al., 2017	Hesve2finisherSC	ftp://ftp-trace.ncbi.nlm.nih.gov/sra/sra-instant/reads/ByRun/sra/SRR/SRR350/SRR3503831/SRR3503831.sra	SRR3503831	Illumina
Hesseltinella vesiculosa NRRL3301 v2.0	Mondo SJ et al., 2017	Hesve2finisherSC	ftp://ftp-trace.ncbi.nlm.nih.gov/sra/sra-instant/reads/ByRun/sra/SRR/SRR350/SRR3503832/SRR3503832.sra	SRR3503832	Illumina
Hesseltinella vesiculosa NRRL3301 v2.0	Mondo SJ et al., 2017	Hesve2finisherSC	ftp://ftp-trace.ncbi.nlm.nih.gov/sra/sra-instant/reads/ByRun/sra/SRR/SRR158/SRR1588144/SRR1588144.sra	SRR1588144	Illumina
Hyalopycnis blepharistoma ATCC 48560 v1.0		Hyabl1	ftp://ftp-trace.ncbi.nlm.nih.gov/sra/sra-instant/reads/ByRun/sra/SRR/SRR413/SRR4136182/SRR4136182.sra	SRR4136182	Illumina
Hyalopycnis blepharistoma ATCC 48560 v1.0		Hyabl1	ftp://ftp-trace.ncbi.nlm.nih.gov/sra/sra-instant/reads/ByRun/sra/SRR/SRR413/SRR4136183/SRR4136183.sra	SRR4136183	Illumina
Jaminaea sp. MCA 5214 v1.0	Kijpornyongpan T et al., 2018	Jamsp1	ftp://ftp-trace.ncbi.nlm.nih.gov/sra/sra-instant/reads/ByRun/sra/SRR/SRR409/SRR4093307/SRR4093307.sra	SRR4093307	Illumina
Jaminaea sp. MCA 5214 v1.0	Kijpornyongpan T et al., 2018	Jamsp1	ftp://ftp-trace.ncbi.nlm.nih.gov/sra/sra-instant/reads/ByRun/sra/SRR/SRR409/SRR4093308/SRR4093308.sra	SRR4093308	Illumina
Kalaharituber pfeilii F3 v1.0		Kalpfe1	ftp://ftp-trace.ncbi.nlm.nih.gov/sra/sra-instant/reads/ByRun/sra/SRR/SRR416/SRR4168477/SRR4168477.sra	SRR4168477	Illumina
Kockovaella imperatae NRRL Y-17943 v1.0	Mondo SJ et al., 2017	Kocim1	ftp://ftp-trace.ncbi.nlm.nih.gov/sra/sra-instant/reads/ByRun/sra/SRR/SRR622/SRR6227276/SRR6227276.sra	SRR6227276	NA
Kockovaella imperatae NRRL Y-17943 v1.0	Mondo SJ et al., 2017	Kocim1	ftp://ftp-trace.ncbi.nlm.nih.gov/sra/sra-instant/reads/ByRun/sra/SRR/SRR622/SRR6227275/SRR6227275.sra	SRR6227275	NA
Kockovaella imperatae NRRL Y-17943 v1.0	Mondo SJ et al., 2017	Kocim1	ftp://ftp-trace.ncbi.nlm.nih.gov/sra/sra-instant/reads/ByRun/sra/SRR/SRR622/SRR6227274/SRR6227274.sra	SRR6227274	NA
Kockovaella imperatae NRRL Y-17943 v1.0	Mondo SJ et al., 2017	Kocim1	ftp://ftp-trace.ncbi.nlm.nih.gov/sra/sra-instant/reads/ByRun/sra/SRR/SRR622/SRR6227273/SRR6227273.sra	SRR6227273	NA
Kockovaella imperatae NRRL Y-17943 v1.0	Mondo SJ et al., 2017	Kocim1	ftp://ftp-trace.ncbi.nlm.nih.gov/sra/sra-instant/reads/ByRun/sra/SRR/SRR622/SRR6227272/SRR6227272.sra	SRR6227272	NA
Kockovaella imperatae NRRL Y-17943 v1.0	Mondo SJ et al., 2017	Kocim1	ftp://ftp-trace.ncbi.nlm.nih.gov/sra/sra-instant/reads/ByRun/sra/SRR/SRR622/SRR6227271/SRR6227271.sra	SRR6227271	NA
Kockovaella imperatae NRRL Y-17943 v1.0	Mondo SJ et al., 2017	Kocim1	ftp://ftp-trace.ncbi.nlm.nih.gov/sra/sra-instant/reads/ByRun/sra/SRR/SRR622/SRR6227270/SRR6227270.sra	SRR6227270	NA
Kockovaella imperatae NRRL Y-17943 v1.0	Mondo SJ et al., 2017	Kocim1	ftp://ftp-trace.ncbi.nlm.nih.gov/sra/sra-instant/reads/ByRun/sra/SRR/SRR622/SRR6227269/SRR6227269.sra	SRR6227269	NA
Kockovaella imperatae NRRL Y-17943 v1.0	Mondo SJ et al., 2017	Kocim1	ftp://ftp-trace.ncbi.nlm.nih.gov/sra/sra-instant/reads/ByRun/sra/SRR/SRR622/SRR6227268/SRR6227268.sra	SRR6227268	NA
Kockovaella imperatae NRRL Y-17943 v1.0	Mondo SJ et al., 2017	Kocim1	ftp://ftp-trace.ncbi.nlm.nih.gov/sra/sra-instant/reads/ByRun/sra/SRR/SRR622/SRR6227267/SRR6227267.sra	SRR6227267	NA
Kockovaella imperatae NRRL Y-17943 v1.0	Mondo SJ et al., 2017	Kocim1	ftp://ftp-trace.ncbi.nlm.nih.gov/sra/sra-instant/reads/ByRun/sra/SRR/SRR622/SRR6227266/SRR6227266.sra	SRR6227266	NA
Kockovaella imperatae NRRL Y-17943 v1.0	Mondo SJ et al., 2017	Kocim1	ftp://ftp-trace.ncbi.nlm.nih.gov/sra/sra-instant/reads/ByRun/sra/SRR/SRR622/SRR6227265/SRR6227265.sra	SRR6227265	NA
Kockovaella imperatae NRRL Y-17943 v1.0	Mondo SJ et al., 2017	Kocim1	ftp://ftp-trace.ncbi.nlm.nih.gov/sra/sra-instant/reads/ByRun/sra/SRR/SRR622/SRR6227264/SRR6227264.sra	SRR6227264	NA
Kockovaella imperatae NRRL Y-17943 v1.0	Mondo SJ et al., 2017	Kocim1	ftp://ftp-trace.ncbi.nlm.nih.gov/sra/sra-instant/reads/ByRun/sra/SRR/SRR622/SRR6227263/SRR6227263.sra	SRR6227263	NA
Kockovaella imperatae NRRL Y-17943 v1.0	Mondo SJ et al., 2017	Kocim1	ftp://ftp-trace.ncbi.nlm.nih.gov/sra/sra-instant/reads/ByRun/sra/SRR/SRR622/SRR6227262/SRR6227262.sra	SRR6227262	NA
Kockovaella imperatae NRRL Y-17943 v1.0	Mondo SJ et al., 2017	Kocim1	ftp://ftp-trace.ncbi.nlm.nih.gov/sra/sra-instant/reads/ByRun/sra/SRR/SRR622/SRR6227261/SRR6227261.sra	SRR6227261	NA
Kockovaella imperatae NRRL Y-17943 v1.0	Mondo SJ et al., 2017	Kocim1	ftp://ftp-trace.ncbi.nlm.nih.gov/sra/sra-instant/reads/ByRun/sra/SRR/SRR622/SRR6227260/SRR6227260.sra	SRR6227260	NA
Kockovaella imperatae NRRL Y-17943 v1.0	Mondo SJ et al., 2017	Kocim1	ftp://ftp-trace.ncbi.nlm.nih.gov/sra/sra-instant/reads/ByRun/sra/SRR/SRR622/SRR6227259/SRR6227259.sra	SRR6227259	NA
Leiotrametes sp BRFM 1775 v1.0		Leisp1	ftp://ftp-trace.ncbi.nlm.nih.gov/sra/sra-instant/reads/ByRun/sra/SRR/SRR409/SRR4097810/SRR4097810.sra	SRR4097810	Illumina
Lepista nuda CBS 247.69 v1.0		Lepnud1	ftp://ftp-trace.ncbi.nlm.nih.gov/sra/sra-instant/reads/ByRun/sra/SRR/SRR415/SRR4156342/SRR4156342.sra	SRR4156342	Illumina
Lepista nuda CBS 247.69 v1.0		Lepnud1	ftp://ftp-trace.ncbi.nlm.nih.gov/sra/sra-instant/reads/ByRun/sra/SRR/SRR415/SRR4156343/SRR4156343.sra	SRR4156343	Illumina
Lindgomyces ingoldianus ATCC 200398 v1.0		Linin1	ftp://ftp-trace.ncbi.nlm.nih.gov/sra/sra-instant/reads/ByRun/sra/SRR/SRR413/SRR4131465/SRR4131465.sra	SRR4131465	Illumina
Lindgomyces ingoldianus ATCC 200398 v1.0		Linin1	ftp://ftp-trace.ncbi.nlm.nih.gov/sra/sra-instant/reads/ByRun/sra/SRR/SRR413/SRR4131466/SRR4131466.sra	SRR4131466	Illumina
Linderina pennispora ATCC 12442 v1.0	Mondo SJ et al., 2017	Linpe1	ftp://ftp-trace.ncbi.nlm.nih.gov/sra/sra-instant/reads/ByRun/sra/SRR/SRR541/SRR5413251/SRR5413251.sra	SRR5413251	Illumina
Linderina pennispora ATCC 12442 v1.0	Mondo SJ et al., 2017	Linpe1	ftp://ftp-trace.ncbi.nlm.nih.gov/sra/sra-instant/reads/ByRun/sra/SRR/SRR158/SRR1587673/SRR1587673.sra	SRR1587673	Illumina
Lobaria pulmonaria Scotland reference genome v1.0		Lobpul1	ftp://ftp-trace.ncbi.nlm.nih.gov/sra/sra-instant/reads/ByRun/sra/SRR/SRR562/SRR5621726/SRR5621726.sra	SRR5621726	Illumina
Lobosporangium transversale NRRL 3116 v1.0	Mondo SJ et al., 2017	Lobtra1	ftp://ftp-trace.ncbi.nlm.nih.gov/sra/sra-instant/reads/ByRun/sra/SRR/SRR399/SRR3990394/SRR3990394.sra	SRR3990394	Illumina
Lobosporangium transversale NRRL 3116 v1.0	Mondo SJ et al., 2017	Lobtra1	ftp://ftp-trace.ncbi.nlm.nih.gov/sra/sra-instant/reads/ByRun/sra/SRR/SRR399/SRR3990395/SRR3990395.sra	SRR3990395	Illumina
Loramyces juncicola 46458 v1.0		Lorju1	ftp://ftp-trace.ncbi.nlm.nih.gov/sra/sra-instant/reads/ByRun/sra/SRR/SRR413/SRR4136185/SRR4136185.sra	SRR4136185	Illumina
Loramyces juncicola 46458 v1.0		Lorju1	ftp://ftp-trace.ncbi.nlm.nih.gov/sra/sra-instant/reads/ByRun/sra/SRR/SRR413/SRR4136186/SRR4136186.sra	SRR4136186	Illumina
Martensiomyces pterosporus CBS 209.56 v1.0		Marpt1	ftp://ftp-trace.ncbi.nlm.nih.gov/sra/sra-instant/reads/ByRun/sra/SRR/SRR412/SRR4125794/SRR4125794.sra	SRR4125794	Illumina
Meira miltonrushii MCA 3882 v1.0	Kijpornyongpan T et al., 2018	Meimi1	ftp://ftp-trace.ncbi.nlm.nih.gov/sra/sra-instant/reads/ByRun/sra/SRR/SRR409/SRR4094440/SRR4094440.sra	SRR4094440	Illumina
Meira miltonrushii MCA 3882 v1.0	Kijpornyongpan T et al., 2018	Meimi1	ftp://ftp-trace.ncbi.nlm.nih.gov/sra/sra-instant/reads/ByRun/sra/SRR/SRR409/SRR4094441/SRR4094441.sra	SRR4094441	Illumina
Melanospora tiffanyae F1KG0001 v1.0		Melti1	ftp://ftp-trace.ncbi.nlm.nih.gov/sra/sra-instant/reads/ByRun/sra/SRR/SRR406/SRR4061763/SRR4061763.sra	SRR4061763	Illumina
Mutinus elegans ME.BST v1.0		Mutel1	ftp://ftp-trace.ncbi.nlm.nih.gov/sra/sra-instant/reads/ByRun/sra/SRR/SRR406/SRR4061743/SRR4061743.sra	SRR4061743	Illumina
Mutinus elegans ME.BST v1.0		Mutel1	ftp://ftp-trace.ncbi.nlm.nih.gov/sra/sra-instant/reads/ByRun/sra/SRR/SRR406/SRR4061744/SRR4061744.sra	SRR4061744	Illumina
Mutinus elegans ME.BST v1.0		Mutel1	ftp://ftp-trace.ncbi.nlm.nih.gov/sra/sra-instant/reads/ByRun/sra/SRR/SRR406/SRR4061745/SRR4061745.sra	SRR4061745	Illumina
Obba rivulosa 3A-2 v1.0	Miettinen O et al., 2016	Obbri1	ftp://ftp-trace.ncbi.nlm.nih.gov/sra/sra-instant/reads/ByRun/sra/SRR/SRR350/SRR3501507/SRR3501507.sra	SRR3501507	Illumina
Obba rivulosa 3A-2 v1.0	Miettinen O et al., 2016	Obbri1	ftp://ftp-trace.ncbi.nlm.nih.gov/sra/sra-instant/reads/ByRun/sra/SRR/SRR158/SRR1588309/SRR1588309.sra	SRR1588309	Illumina
Paxillus ammoniavirescens Pou09.2 v1.0		Paxam1	ftp://ftp-trace.ncbi.nlm.nih.gov/sra/sra-instant/reads/ByRun/sra/SRR/SRR413/SRR4136287/SRR4136287.sra	SRR4136287	Illumina
Paxillus involutus ATCC 200175 v1.0	Kohler A et al., 2015	Paxin1	ftp://ftp-trace.ncbi.nlm.nih.gov/sra/sra-instant/reads/ByRun/sra/SRR/SRR073/SRR073534/SRR073534.sra	SRR073534	454
Paxillus involutus ATCC 200175 v1.0	Kohler A et al., 2015	Paxin1	ftp://ftp-trace.ncbi.nlm.nih.gov/sra/sra-instant/reads/ByRun/sra/SRR/SRR073/SRR073535/SRR073535.sra	SRR073535	454
Paxillus involutus ATCC 200175 v1.0	Kohler A et al., 2015	Paxin1	ftp://ftp-trace.ncbi.nlm.nih.gov/sra/sra-instant/reads/ByRun/sra/SRR/SRR073/SRR073536/SRR073536.sra	SRR073536	454
Paxillus involutus ATCC 200175 v1.0	Kohler A et al., 2015	Paxin1	ftp://ftp-trace.ncbi.nlm.nih.gov/sra/sra-instant/reads/ByRun/sra/SRR/SRR073/SRR073537/SRR073537.sra	SRR073537	454
Paxillus involutus ATCC 200175 v1.0	Kohler A et al., 2015	Paxin1	ftp://ftp-trace.ncbi.nlm.nih.gov/sra/sra-instant/reads/ByRun/sra/SRR/SRR073/SRR073538/SRR073538.sra	SRR073538	454
Paxillus involutus ATCC 200175 v1.0	Kohler A et al., 2015	Paxin1	ftp://ftp-trace.ncbi.nlm.nih.gov/sra/sra-instant/reads/ByRun/sra/SRR/SRR073/SRR073539/SRR073539.sra	SRR073539	454
Paxillus involutus ATCC 200175 v1.0	Kohler A et al., 2015	Paxin1	ftp://ftp-trace.ncbi.nlm.nih.gov/sra/sra-instant/reads/ByRun/sra/SRR/SRR073/SRR073540/SRR073540.sra	SRR073540	454
Paxillus involutus ATCC 200175 v1.0	Kohler A et al., 2015	Paxin1	ftp://ftp-trace.ncbi.nlm.nih.gov/sra/sra-instant/reads/ByRun/sra/SRR/SRR073/SRR073541/SRR073541.sra	SRR073541	454
Paxillus involutus ATCC 200175 v1.0	Kohler A et al., 2015	Paxin1	ftp://ftp-trace.ncbi.nlm.nih.gov/sra/sra-instant/reads/ByRun/sra/SRR/SRR073/SRR073542/SRR073542.sra	SRR073542	454
Paxillus involutus ATCC 200175 v1.0	Kohler A et al., 2015	Paxin1	ftp://ftp-trace.ncbi.nlm.nih.gov/sra/sra-instant/reads/ByRun/sra/SRR/SRR073/SRR073543/SRR073543.sra	SRR073543	454
Paxillus involutus ATCC 200175 v1.0	Kohler A et al., 2015	Paxin1	ftp://ftp-trace.ncbi.nlm.nih.gov/sra/sra-instant/reads/ByRun/sra/SRR/SRR073/SRR073544/SRR073544.sra	SRR073544	454
Paxillus involutus ATCC 200175 v1.0	Kohler A et al., 2015	Paxin1	ftp://ftp-trace.ncbi.nlm.nih.gov/sra/sra-instant/reads/ByRun/sra/SRR/SRR073/SRR073545/SRR073545.sra	SRR073545	454
Paxillus involutus ATCC 200175 v1.0	Kohler A et al., 2015	Paxin1	ftp://ftp-trace.ncbi.nlm.nih.gov/sra/sra-instant/reads/ByRun/sra/SRR/SRR073/SRR073546/SRR073546.sra	SRR073546	454
Paxillus involutus ATCC 200175 v1.0	Kohler A et al., 2015	Paxin1	ftp://ftp-trace.ncbi.nlm.nih.gov/sra/sra-instant/reads/ByRun/sra/SRR/SRR073/SRR073547/SRR073547.sra	SRR073547	454
Paxillus involutus ATCC 200175 v1.0	Kohler A et al., 2015	Paxin1	ftp://ftp-trace.ncbi.nlm.nih.gov/sra/sra-instant/reads/ByRun/sra/SRR/SRR073/SRR073548/SRR073548.sra	SRR073548	454
Paxillus involutus ATCC 200175 v1.0	Kohler A et al., 2015	Paxin1	ftp://ftp-trace.ncbi.nlm.nih.gov/sra/sra-instant/reads/ByRun/sra/SRR/SRR346/SRR346446/SRR346446.sra	SRR346446	454
Paxillus involutus ATCC 200175 v1.0	Kohler A et al., 2015	Paxin1	ftp://ftp-trace.ncbi.nlm.nih.gov/sra/sra-instant/reads/ByRun/sra/SRR/SRR346/SRR346447/SRR346447.sra	SRR346447	454
Paxillus involutus ATCC 200175 v1.0	Kohler A et al., 2015	Paxin1	ftp://ftp-trace.ncbi.nlm.nih.gov/sra/sra-instant/reads/ByRun/sra/SRR/SRR392/SRR3924426/SRR3924426.sra	SRR3924426	Illumina
Paxillus involutus ATCC 200175 v1.0	Kohler A et al., 2015	Paxin1	ftp://ftp-trace.ncbi.nlm.nih.gov/sra/sra-instant/reads/ByRun/sra/SRR/SRR392/SRR3924427/SRR3924427.sra	SRR3924427	Illumina
Paxillus involutus ATCC 200175 v1.0	Kohler A et al., 2015	Paxin1	ftp://ftp-trace.ncbi.nlm.nih.gov/sra/sra-instant/reads/ByRun/sra/SRR/SRR392/SRR3924428/SRR3924428.sra	SRR3924428	Illumina
Phaeomoniella chlamydospora UCRPC4	Morales-Cruz A et al., 2015	Phach1	ftp://ftp-trace.ncbi.nlm.nih.gov/sra/sra-instant/reads/ByRun/sra/SRR/SRR177/SRR1772173/SRR1772173.sra	SRR1772173	Illumina
Pholiota conissans CIRM-BRFM 674 v1.0		Phocon1	ftp://ftp-trace.ncbi.nlm.nih.gov/sra/sra-instant/reads/ByRun/sra/SRR/SRR415/SRR4156313/SRR4156313.sra	SRR4156313	Illumina
Piptocephalis cylindrospora RSA 2659 single-cell v3.0	Ahrendt SR et al., 2018	Pipcy3_1	ftp://ftp-trace.ncbi.nlm.nih.gov/sra/sra-instant/reads/ByRun/sra/SRR/SRR562/SRR5621794/SRR5621794.sra	SRR5621794	Illumina
Piptocephalis cylindrospora RSA 2659 single-cell v3.0	Ahrendt SR et al., 2018	Pipcy3_1	ftp://ftp-trace.ncbi.nlm.nih.gov/sra/sra-instant/reads/ByRun/sra/SRR/SRR562/SRR5621793/SRR5621793.sra	SRR5621793	Illumina
Piptocephalis cylindrospora RSA 2659 single-cell v3.0	Ahrendt SR et al., 2018	Pipcy3_1	ftp://ftp-trace.ncbi.nlm.nih.gov/sra/sra-instant/reads/ByRun/sra/SRR/SRR562/SRR5621792/SRR5621792.sra	SRR5621792	Illumina
Piptocephalis cylindrospora RSA 2659 single-cell v3.0	Ahrendt SR et al., 2018	Pipcy3_1	ftp://ftp-trace.ncbi.nlm.nih.gov/sra/sra-instant/reads/ByRun/sra/SRR/SRR562/SRR5621791/SRR5621791.sra	SRR5621791	Illumina
Piptocephalis cylindrospora RSA 2659 single-cell v3.0	Ahrendt SR et al., 2018	Pipcy3_1	ftp://ftp-trace.ncbi.nlm.nih.gov/sra/sra-instant/reads/ByRun/sra/SRR/SRR562/SRR5621790/SRR5621790.sra	SRR5621790	Illumina
Piptocephalis cylindrospora RSA 2659 single-cell v3.0	Ahrendt SR et al., 2018	Pipcy3_1	ftp://ftp-trace.ncbi.nlm.nih.gov/sra/sra-instant/reads/ByRun/sra/SRR/SRR618/SRR6189028/SRR6189028.sra	SRR6189028	NA
Piptocephalis cylindrospora RSA 2659 single-cell v3.0	Ahrendt SR et al., 2018	Pipcy3_1	ftp://ftp-trace.ncbi.nlm.nih.gov/sra/sra-instant/reads/ByRun/sra/SRR/SRR618/SRR6189027/SRR6189027.sra	SRR6189027	NA
Piptocephalis cylindrospora RSA 2659 single-cell v3.0	Ahrendt SR et al., 2018	Pipcy3_1	ftp://ftp-trace.ncbi.nlm.nih.gov/sra/sra-instant/reads/ByRun/sra/SRR/SRR618/SRR6189026/SRR6189026.sra	SRR6189026	NA
Piptocephalis cylindrospora RSA 2659 single-cell v3.0	Ahrendt SR et al., 2018	Pipcy3_1	ftp://ftp-trace.ncbi.nlm.nih.gov/sra/sra-instant/reads/ByRun/sra/SRR/SRR618/SRR6189025/SRR6189025.sra	SRR6189025	NA
Piptocephalis cylindrospora RSA 2659 single-cell v3.0	Ahrendt SR et al., 2018	Pipcy3_1	ftp://ftp-trace.ncbi.nlm.nih.gov/sra/sra-instant/reads/ByRun/sra/SRR/SRR618/SRR6189024/SRR6189024.sra	SRR6189024	NA
Piptocephalis cylindrospora RSA 2659 single-cell v3.0	Ahrendt SR et al., 2018	Pipcy3_1	ftp://ftp-trace.ncbi.nlm.nih.gov/sra/sra-instant/reads/ByRun/sra/SRR/SRR618/SRR6189023/SRR6189023.sra	SRR6189023	NA
Piptocephalis cylindrospora RSA 2659 single-cell v3.0	Ahrendt SR et al., 2018	Pipcy3_1	ftp://ftp-trace.ncbi.nlm.nih.gov/sra/sra-instant/reads/ByRun/sra/SRR/SRR618/SRR6189022/SRR6189022.sra	SRR6189022	NA
Polyporus brumalis BRFM 1820 v1.0	Miyauchi S et al., 2018	Polbr1	ftp://ftp-trace.ncbi.nlm.nih.gov/sra/sra-instant/reads/ByRun/sra/SRR/SRR414/SRR4146442/SRR4146442.sra	SRR4146442	Illumina
Polyporus brumalis BRFM 1820 v1.0	Miyauchi S et al., 2018	Polbr1	ftp://ftp-trace.ncbi.nlm.nih.gov/sra/sra-instant/reads/ByRun/sra/SRR/SRR414/SRR4146443/SRR4146443.sra	SRR4146443	Illumina
Pterula gracilis CBS309.79 v1.0		Ptegra1	ftp://ftp-trace.ncbi.nlm.nih.gov/sra/sra-instant/reads/ByRun/sra/SRR/SRR586/SRR5860199/SRR5860199.sra	SRR5860199	NA
Pterula gracilis CBS309.79 v1.0		Ptegra1	ftp://ftp-trace.ncbi.nlm.nih.gov/sra/sra-instant/reads/ByRun/sra/SRR/SRR586/SRR5860198/SRR5860198.sra	SRR5860198	NA
Purpureocillium sp. UdeA0106 v1.0		Pursp1	ftp://ftp-trace.ncbi.nlm.nih.gov/sra/sra-instant/reads/ByRun/sra/SRR/SRR516/SRR5166459/SRR5166459.sra	SRR5166459	Illumina
Pyrenochaeta sp. DS3sAY3a v1.0	Zeiner CA et al., 2016	Pyrsp1	ftp://ftp-trace.ncbi.nlm.nih.gov/sra/sra-instant/reads/ByRun/sra/SRR/SRR406/SRR4063368/SRR4063368.sra	SRR4063368	Illumina
Pyrenochaeta sp. DS3sAY3a v1.0	Zeiner CA et al., 2016	Pyrsp1	ftp://ftp-trace.ncbi.nlm.nih.gov/sra/sra-instant/reads/ByRun/sra/SRR/SRR406/SRR4063369/SRR4063369.sra	SRR4063369	Illumina
Rhizoclosmatium globosum JEL800 v1.0	Mondo SJ et al., 2017	Rhihy1	ftp://ftp-trace.ncbi.nlm.nih.gov/sra/sra-instant/reads/ByRun/sra/SRR/SRR394/SRR3948210/SRR3948210.sra	SRR3948210	Illumina
Rhizopus microsporus ATCC11559 v1.0	Lastovetsky OA et al., 2016	Rhimi_ATCC11559_1	ftp://ftp-trace.ncbi.nlm.nih.gov/sra/sra-instant/reads/ByRun/sra/SRR/SRR406/SRR4063844/SRR4063844.sra	SRR4063844	Illumina
Rhizopus microsporus var. microsporus ATCC52814 v1.0	Lastovetsky OA et al., 2016	Rhimi_ATCC52814_1	ftp://ftp-trace.ncbi.nlm.nih.gov/sra/sra-instant/reads/ByRun/sra/SRR/SRR406/SRR4063850/SRR4063850.sra	SRR4063850	Illumina
Rhizopus microsporus var. microsporus ATCC52814 v1.0	Lastovetsky OA et al., 2016	Rhimi_ATCC52814_1	ftp://ftp-trace.ncbi.nlm.nih.gov/sra/sra-instant/reads/ByRun/sra/SRR/SRR644/SRR6447833/SRR6447833.sra	SRR6447833	NA
Rhizopus microsporus var. microsporus ATCC52814 v1.0	Lastovetsky OA et al., 2016	Rhimi_ATCC52814_1	ftp://ftp-trace.ncbi.nlm.nih.gov/sra/sra-instant/reads/ByRun/sra/SRR/SRR644/SRR6447832/SRR6447832.sra	SRR6447832	NA
Rhizopus microsporus var. microsporus ATCC52814 v1.0	Lastovetsky OA et al., 2016	Rhimi_ATCC52814_1	ftp://ftp-trace.ncbi.nlm.nih.gov/sra/sra-instant/reads/ByRun/sra/SRR/SRR644/SRR6447831/SRR6447831.sra	SRR6447831	NA
Rhizopus microsporus var. microsporus ATCC52814 v1.0	Lastovetsky OA et al., 2016	Rhimi_ATCC52814_1	ftp://ftp-trace.ncbi.nlm.nih.gov/sra/sra-instant/reads/ByRun/sra/SRR/SRR644/SRR6447830/SRR6447830.sra	SRR6447830	NA
Rhizopus microsporus var. microsporus ATCC52814 v1.0	Lastovetsky OA et al., 2016	Rhimi_ATCC52814_1	ftp://ftp-trace.ncbi.nlm.nih.gov/sra/sra-instant/reads/ByRun/sra/SRR/SRR644/SRR6447829/SRR6447829.sra	SRR6447829	NA
Rhizopus microsporus var. microsporus ATCC52814 v1.0	Lastovetsky OA et al., 2016	Rhimi_ATCC52814_1	ftp://ftp-trace.ncbi.nlm.nih.gov/sra/sra-instant/reads/ByRun/sra/SRR/SRR644/SRR6447828/SRR6447828.sra	SRR6447828	NA
Rhizopus microsporus var. microsporus ATCC52814 v1.0	Lastovetsky OA et al., 2016	Rhimi_ATCC52814_1	ftp://ftp-trace.ncbi.nlm.nih.gov/sra/sra-instant/reads/ByRun/sra/SRR/SRR644/SRR6447827/SRR6447827.sra	SRR6447827	NA
Rhizopus microsporus var. microsporus ATCC52814 v1.0	Lastovetsky OA et al., 2016	Rhimi_ATCC52814_1	ftp://ftp-trace.ncbi.nlm.nih.gov/sra/sra-instant/reads/ByRun/sra/SRR/SRR644/SRR6447826/SRR6447826.sra	SRR6447826	NA
Rhizopus microsporus var. microsporus ATCC52814 v1.0	Lastovetsky OA et al., 2016	Rhimi_ATCC52814_1	ftp://ftp-trace.ncbi.nlm.nih.gov/sra/sra-instant/reads/ByRun/sra/SRR/SRR644/SRR6447825/SRR6447825.sra	SRR6447825	NA
Rhizopus microsporus var. microsporus ATCC52814 v1.0	Lastovetsky OA et al., 2016	Rhimi_ATCC52814_1	ftp://ftp-trace.ncbi.nlm.nih.gov/sra/sra-instant/reads/ByRun/sra/SRR/SRR644/SRR6447824/SRR6447824.sra	SRR6447824	NA
Rhizopus microsporus var. microsporus ATCC52814 v1.0	Lastovetsky OA et al., 2016	Rhimi_ATCC52814_1	ftp://ftp-trace.ncbi.nlm.nih.gov/sra/sra-instant/reads/ByRun/sra/SRR/SRR644/SRR6447823/SRR6447823.sra	SRR6447823	NA
Rhizopus microsporus var. microsporus ATCC52814 v1.0	Lastovetsky OA et al., 2016	Rhimi_ATCC52814_1	ftp://ftp-trace.ncbi.nlm.nih.gov/sra/sra-instant/reads/ByRun/sra/SRR/SRR644/SRR6447822/SRR6447822.sra	SRR6447822	NA
Rhizopus microsporus var. microsporus ATCC52814 v1.0	Lastovetsky OA et al., 2016	Rhimi_ATCC52814_1	ftp://ftp-trace.ncbi.nlm.nih.gov/sra/sra-instant/reads/ByRun/sra/SRR/SRR644/SRR6447821/SRR6447821.sra	SRR6447821	NA
Rhizopus microsporus var. microsporus ATCC52814 v1.0	Lastovetsky OA et al., 2016	Rhimi_ATCC52814_1	ftp://ftp-trace.ncbi.nlm.nih.gov/sra/sra-instant/reads/ByRun/sra/SRR/SRR644/SRR6447820/SRR6447820.sra	SRR6447820	NA
Rhizopus microsporus var. microsporus ATCC52814 v1.0	Lastovetsky OA et al., 2016	Rhimi_ATCC52814_1	ftp://ftp-trace.ncbi.nlm.nih.gov/sra/sra-instant/reads/ByRun/sra/SRR/SRR644/SRR6447819/SRR6447819.sra	SRR6447819	NA
Rhizopus microsporus var. microsporus ATCC52814 v1.0	Lastovetsky OA et al., 2016	Rhimi_ATCC52814_1	ftp://ftp-trace.ncbi.nlm.nih.gov/sra/sra-instant/reads/ByRun/sra/SRR/SRR644/SRR6447818/SRR6447818.sra	SRR6447818	NA
Rhizopus microsporus var. microsporus ATCC52814 v1.0	Lastovetsky OA et al., 2016	Rhimi_ATCC52814_1	ftp://ftp-trace.ncbi.nlm.nih.gov/sra/sra-instant/reads/ByRun/sra/SRR/SRR644/SRR6447817/SRR6447817.sra	SRR6447817	NA
Rhizopogon salebrosus TDB-379 v1.0		Rhisa1	ftp://ftp-trace.ncbi.nlm.nih.gov/sra/sra-instant/reads/ByRun/sra/SRR/SRR411/SRR4116457/SRR4116457.sra	SRR4116457	Illumina
Rutstroemia firma CBS 115.86 v1.0		Rutfi1	ftp://ftp-trace.ncbi.nlm.nih.gov/sra/sra-instant/reads/ByRun/sra/SRR/SRR413/SRR4131879/SRR4131879.sra	SRR4131879	Illumina
Rutstroemia firma CBS 115.86 v1.0		Rutfi1	ftp://ftp-trace.ncbi.nlm.nih.gov/sra/sra-instant/reads/ByRun/sra/SRR/SRR413/SRR4131880/SRR4131880.sra	SRR4131880	Illumina
Sarcoscypha coccinea ATCC 58028 v1.0		Sarco1	ftp://ftp-trace.ncbi.nlm.nih.gov/sra/sra-instant/reads/ByRun/sra/SRR/SRR413/SRR4131883/SRR4131883.sra	SRR4131883	Illumina
Sarcoscypha coccinea ATCC 58028 v1.0		Sarco1	ftp://ftp-trace.ncbi.nlm.nih.gov/sra/sra-instant/reads/ByRun/sra/SRR/SRR413/SRR4131884/SRR4131884.sra	SRR4131884	Illumina
Schizosaccharomyces octosporus yFS286	Rhind N et al., 2011	Schoc1	ftp://ftp-trace.ncbi.nlm.nih.gov/sra/sra-instant/reads/ByRun/sra/SRR/SRR352/SRR352336/SRR352336.sra	SRR352336	454
Schizosaccharomyces octosporus yFS286	Rhind N et al., 2011	Schoc1	ftp://ftp-trace.ncbi.nlm.nih.gov/sra/sra-instant/reads/ByRun/sra/SRR/SRR352/SRR352331/SRR352331.sra	SRR352331	454
Schizosaccharomyces octosporus yFS286	Rhind N et al., 2011	Schoc1	ftp://ftp-trace.ncbi.nlm.nih.gov/sra/sra-instant/reads/ByRun/sra/SRR/SRR352/SRR352341/SRR352341.sra	SRR352341	454
Schizosaccharomyces octosporus yFS286	Rhind N et al., 2011	Schoc1	ftp://ftp-trace.ncbi.nlm.nih.gov/sra/sra-instant/reads/ByRun/sra/SRR/SRR352/SRR352342/SRR352342.sra	SRR352342	454
Schizosaccharomyces octosporus yFS286	Rhind N et al., 2011	Schoc1	ftp://ftp-trace.ncbi.nlm.nih.gov/sra/sra-instant/reads/ByRun/sra/SRR/SRR352/SRR352332/SRR352332.sra	SRR352332	454
Schizosaccharomyces octosporus yFS286	Rhind N et al., 2011	Schoc1	ftp://ftp-trace.ncbi.nlm.nih.gov/sra/sra-instant/reads/ByRun/sra/SRR/SRR352/SRR352349/SRR352349.sra	SRR352349	454
Schizosaccharomyces octosporus yFS286	Rhind N et al., 2011	Schoc1	ftp://ftp-trace.ncbi.nlm.nih.gov/sra/sra-instant/reads/ByRun/sra/SRR/SRR352/SRR352358/SRR352358.sra	SRR352358	454
Schizosaccharomyces octosporus yFS286	Rhind N et al., 2011	Schoc1	ftp://ftp-trace.ncbi.nlm.nih.gov/sra/sra-instant/reads/ByRun/sra/SRR/SRR352/SRR352361/SRR352361.sra	SRR352361	454
Schizosaccharomyces octosporus yFS286	Rhind N et al., 2011	Schoc1	ftp://ftp-trace.ncbi.nlm.nih.gov/sra/sra-instant/reads/ByRun/sra/SRR/SRR352/SRR352344/SRR352344.sra	SRR352344	454
Schizosaccharomyces octosporus yFS286	Rhind N et al., 2011	Schoc1	ftp://ftp-trace.ncbi.nlm.nih.gov/sra/sra-instant/reads/ByRun/sra/SRR/SRR352/SRR352357/SRR352357.sra	SRR352357	454
Schizosaccharomyces octosporus yFS286	Rhind N et al., 2011	Schoc1	ftp://ftp-trace.ncbi.nlm.nih.gov/sra/sra-instant/reads/ByRun/sra/SRR/SRR352/SRR352333/SRR352333.sra	SRR352333	454
Schizosaccharomyces octosporus yFS286	Rhind N et al., 2011	Schoc1	ftp://ftp-trace.ncbi.nlm.nih.gov/sra/sra-instant/reads/ByRun/sra/SRR/SRR352/SRR352352/SRR352352.sra	SRR352352	454
Schizosaccharomyces octosporus yFS286	Rhind N et al., 2011	Schoc1	ftp://ftp-trace.ncbi.nlm.nih.gov/sra/sra-instant/reads/ByRun/sra/SRR/SRR352/SRR352340/SRR352340.sra	SRR352340	454
Schizosaccharomyces octosporus yFS286	Rhind N et al., 2011	Schoc1	ftp://ftp-trace.ncbi.nlm.nih.gov/sra/sra-instant/reads/ByRun/sra/SRR/SRR352/SRR352353/SRR352353.sra	SRR352353	454
Schizosaccharomyces octosporus yFS286	Rhind N et al., 2011	Schoc1	ftp://ftp-trace.ncbi.nlm.nih.gov/sra/sra-instant/reads/ByRun/sra/SRR/SRR352/SRR352356/SRR352356.sra	SRR352356	454
Schizosaccharomyces octosporus yFS286	Rhind N et al., 2011	Schoc1	ftp://ftp-trace.ncbi.nlm.nih.gov/sra/sra-instant/reads/ByRun/sra/SRR/SRR352/SRR352338/SRR352338.sra	SRR352338	454
Schizosaccharomyces octosporus yFS286	Rhind N et al., 2011	Schoc1	ftp://ftp-trace.ncbi.nlm.nih.gov/sra/sra-instant/reads/ByRun/sra/SRR/SRR352/SRR352334/SRR352334.sra	SRR352334	454
Schizosaccharomyces octosporus yFS286	Rhind N et al., 2011	Schoc1	ftp://ftp-trace.ncbi.nlm.nih.gov/sra/sra-instant/reads/ByRun/sra/SRR/SRR352/SRR352360/SRR352360.sra	SRR352360	454
Schizosaccharomyces octosporus yFS286	Rhind N et al., 2011	Schoc1	ftp://ftp-trace.ncbi.nlm.nih.gov/sra/sra-instant/reads/ByRun/sra/SRR/SRR352/SRR352366/SRR352366.sra	SRR352366	454
Schizosaccharomyces octosporus yFS286	Rhind N et al., 2011	Schoc1	ftp://ftp-trace.ncbi.nlm.nih.gov/sra/sra-instant/reads/ByRun/sra/SRR/SRR352/SRR352335/SRR352335.sra	SRR352335	454
Schizosaccharomyces octosporus yFS286	Rhind N et al., 2011	Schoc1	ftp://ftp-trace.ncbi.nlm.nih.gov/sra/sra-instant/reads/ByRun/sra/SRR/SRR352/SRR352345/SRR352345.sra	SRR352345	454
Schizosaccharomyces octosporus yFS286	Rhind N et al., 2011	Schoc1	ftp://ftp-trace.ncbi.nlm.nih.gov/sra/sra-instant/reads/ByRun/sra/SRR/SRR352/SRR352337/SRR352337.sra	SRR352337	454
Schizosaccharomyces octosporus yFS286	Rhind N et al., 2011	Schoc1	ftp://ftp-trace.ncbi.nlm.nih.gov/sra/sra-instant/reads/ByRun/sra/SRR/SRR352/SRR352348/SRR352348.sra	SRR352348	454
Schizosaccharomyces octosporus yFS286	Rhind N et al., 2011	Schoc1	ftp://ftp-trace.ncbi.nlm.nih.gov/sra/sra-instant/reads/ByRun/sra/SRR/SRR352/SRR352339/SRR352339.sra	SRR352339	454
Schizosaccharomyces octosporus yFS286	Rhind N et al., 2011	Schoc1	ftp://ftp-trace.ncbi.nlm.nih.gov/sra/sra-instant/reads/ByRun/sra/SRR/SRR352/SRR352363/SRR352363.sra	SRR352363	454
Schizosaccharomyces octosporus yFS286	Rhind N et al., 2011	Schoc1	ftp://ftp-trace.ncbi.nlm.nih.gov/sra/sra-instant/reads/ByRun/sra/SRR/SRR352/SRR352347/SRR352347.sra	SRR352347	454
Schizosaccharomyces octosporus yFS286	Rhind N et al., 2011	Schoc1	ftp://ftp-trace.ncbi.nlm.nih.gov/sra/sra-instant/reads/ByRun/sra/SRR/SRR352/SRR352343/SRR352343.sra	SRR352343	454
Schizosaccharomyces octosporus yFS286	Rhind N et al., 2011	Schoc1	ftp://ftp-trace.ncbi.nlm.nih.gov/sra/sra-instant/reads/ByRun/sra/SRR/SRR352/SRR352365/SRR352365.sra	SRR352365	454
Schizosaccharomyces octosporus yFS286	Rhind N et al., 2011	Schoc1	ftp://ftp-trace.ncbi.nlm.nih.gov/sra/sra-instant/reads/ByRun/sra/SRR/SRR352/SRR352346/SRR352346.sra	SRR352346	454
Schizosaccharomyces octosporus yFS286	Rhind N et al., 2011	Schoc1	ftp://ftp-trace.ncbi.nlm.nih.gov/sra/sra-instant/reads/ByRun/sra/SRR/SRR352/SRR352364/SRR352364.sra	SRR352364	454
Schizosaccharomyces octosporus yFS286	Rhind N et al., 2011	Schoc1	ftp://ftp-trace.ncbi.nlm.nih.gov/sra/sra-instant/reads/ByRun/sra/SRR/SRR352/SRR352350/SRR352350.sra	SRR352350	454
Schizosaccharomyces octosporus yFS286	Rhind N et al., 2011	Schoc1	ftp://ftp-trace.ncbi.nlm.nih.gov/sra/sra-instant/reads/ByRun/sra/SRR/SRR352/SRR352351/SRR352351.sra	SRR352351	454
Schizosaccharomyces octosporus yFS286	Rhind N et al., 2011	Schoc1	ftp://ftp-trace.ncbi.nlm.nih.gov/sra/sra-instant/reads/ByRun/sra/SRR/SRR352/SRR352359/SRR352359.sra	SRR352359	454
Schizosaccharomyces octosporus yFS286	Rhind N et al., 2011	Schoc1	ftp://ftp-trace.ncbi.nlm.nih.gov/sra/sra-instant/reads/ByRun/sra/SRR/SRR352/SRR352354/SRR352354.sra	SRR352354	454
Schizosaccharomyces octosporus yFS286	Rhind N et al., 2011	Schoc1	ftp://ftp-trace.ncbi.nlm.nih.gov/sra/sra-instant/reads/ByRun/sra/SRR/SRR352/SRR352362/SRR352362.sra	SRR352362	454
Schizosaccharomyces octosporus yFS286	Rhind N et al., 2011	Schoc1	ftp://ftp-trace.ncbi.nlm.nih.gov/sra/sra-instant/reads/ByRun/sra/SRR/SRR352/SRR352367/SRR352367.sra	SRR352367	454
Schizosaccharomyces octosporus yFS286	Rhind N et al., 2011	Schoc1	ftp://ftp-trace.ncbi.nlm.nih.gov/sra/sra-instant/reads/ByRun/sra/SRR/SRR352/SRR352355/SRR352355.sra	SRR352355	454
Sclerogaster hysterangioides SCL2.BST v1.0		Sclhys1_1	ftp://ftp-trace.ncbi.nlm.nih.gov/sra/sra-instant/reads/ByRun/sra/SRR/SRR406/SRR4061810/SRR4061810.sra	SRR4061810	Illumina
Sclerophora sanguinea CBS100924 v1.0		Sclsan1	ftp://ftp-trace.ncbi.nlm.nih.gov/sra/sra-instant/reads/ByRun/sra/SRR/SRR414/SRR4148459/SRR4148459.sra	SRR4148459	Illumina
Sclerophora sanguinea CBS100924 v1.0		Sclsan1	ftp://ftp-trace.ncbi.nlm.nih.gov/sra/sra-instant/reads/ByRun/sra/SRR/SRR414/SRR4148460/SRR4148460.sra	SRR4148460	Illumina
Serendipita vermifera ssp. bescii NFPB0129 v1.0		Sebvebe1	ftp://ftp-trace.ncbi.nlm.nih.gov/sra/sra-instant/reads/ByRun/sra/SRR/SRR623/SRR6232585/SRR6232585.sra	SRR6232585	NA
Sirobasidium intermedium CBS7805 v1.0		Sirint1	ftp://ftp-trace.ncbi.nlm.nih.gov/sra/sra-instant/reads/ByRun/sra/SRR/SRR414/SRR4143368/SRR4143368.sra	SRR4143368	Illumina
Sirobasidium intermedium CBS7805 v1.0		Sirint1	ftp://ftp-trace.ncbi.nlm.nih.gov/sra/sra-instant/reads/ByRun/sra/SRR/SRR414/SRR4143369/SRR4143369.sra	SRR4143369	Illumina
Sugiyamaella americana NRRL YB-2067 v1.0		Sugame1	ftp://ftp-trace.ncbi.nlm.nih.gov/sra/sra-instant/reads/ByRun/sra/SRR/SRR412/SRR4128930/SRR4128930.sra	SRR4128930	Illumina
Sugiyamaella americana NRRL YB-2067 v1.0		Sugame1	ftp://ftp-trace.ncbi.nlm.nih.gov/sra/sra-instant/reads/ByRun/sra/SRR/SRR412/SRR4128931/SRR4128931.sra	SRR4128931	Illumina
Suillus americanus EM31 v1.0		Suiame1	ftp://ftp-trace.ncbi.nlm.nih.gov/sra/sra-instant/reads/ByRun/sra/SRR/SRR414/SRR4148484/SRR4148484.sra	SRR4148484	Illumina
Suillus americanus EM31 v1.0		Suiame1	ftp://ftp-trace.ncbi.nlm.nih.gov/sra/sra-instant/reads/ByRun/sra/SRR/SRR414/SRR4148485/SRR4148485.sra	SRR4148485	Illumina
Suillus decipiens EM49 v1.0		Suidec1	ftp://ftp-trace.ncbi.nlm.nih.gov/sra/sra-instant/reads/ByRun/sra/SRR/SRR414/SRR4148473/SRR4148473.sra	SRR4148473	Illumina
Suillus decipiens EM49 v1.0		Suidec1	ftp://ftp-trace.ncbi.nlm.nih.gov/sra/sra-instant/reads/ByRun/sra/SRR/SRR414/SRR4148474/SRR4148474.sra	SRR4148474	Illumina
Suillus granulatus EM37 v1.0		Suigr1	ftp://ftp-trace.ncbi.nlm.nih.gov/sra/sra-instant/reads/ByRun/sra/SRR/SRR414/SRR4148486/SRR4148486.sra	SRR4148486	Illumina
Suillus granulatus EM37 v1.0		Suigr1	ftp://ftp-trace.ncbi.nlm.nih.gov/sra/sra-instant/reads/ByRun/sra/SRR/SRR414/SRR4148487/SRR4148487.sra	SRR4148487	Illumina
Sympodiomyces attinorum NRRL Y-27639 v1.0		Symat1	ftp://ftp-trace.ncbi.nlm.nih.gov/sra/sra-instant/reads/ByRun/sra/SRR/SRR412/SRR4128940/SRR4128940.sra	SRR4128940	Illumina
Sympodiomyces attinorum NRRL Y-27639 v1.0		Symat1	ftp://ftp-trace.ncbi.nlm.nih.gov/sra/sra-instant/reads/ByRun/sra/SRR/SRR412/SRR4128941/SRR4128941.sra	SRR4128941	Illumina
Syncephalastrum racemosum NRRL 2496 v1.0	Mondo SJ et al., 2017	Synrac1	ftp://ftp-trace.ncbi.nlm.nih.gov/sra/sra-instant/reads/ByRun/sra/SRR/SRR394/SRR3948270/SRR3948270.sra	SRR3948270	Illumina
Syncephalastrum racemosum NRRL 2496 v1.0	Mondo SJ et al., 2017	Synrac1	ftp://ftp-trace.ncbi.nlm.nih.gov/sra/sra-instant/reads/ByRun/sra/SRR/SRR394/SRR3948271/SRR3948271.sra	SRR3948271	Illumina
Teratosphaeria nubilosa CBS 116005 v1.0		Ternu1	ftp://ftp-trace.ncbi.nlm.nih.gov/sra/sra-instant/reads/ByRun/sra/SRR/SRR406/SRR4061780/SRR4061780.sra	SRR4061780	Illumina
Testicularia cyperi MCA 3645 v1.0	Kijpornyongpan T et al., 2018	Tescy1	ftp://ftp-trace.ncbi.nlm.nih.gov/sra/sra-instant/reads/ByRun/sra/SRR/SRR412/SRR4125821/SRR4125821.sra	SRR4125821	Illumina
Testicularia cyperi MCA 3645 v1.0	Kijpornyongpan T et al., 2018	Tescy1	ftp://ftp-trace.ncbi.nlm.nih.gov/sra/sra-instant/reads/ByRun/sra/SRR/SRR412/SRR4125822/SRR4125822.sra	SRR4125822	Illumina
Thelebolus microsporus ATCC 90970 v1.0		Themi1	ftp://ftp-trace.ncbi.nlm.nih.gov/sra/sra-instant/reads/ByRun/sra/SRR/SRR413/SRR4131463/SRR4131463.sra	SRR4131463	Illumina
Thelebolus microsporus ATCC 90970 v1.0		Themi1	ftp://ftp-trace.ncbi.nlm.nih.gov/sra/sra-instant/reads/ByRun/sra/SRR/SRR413/SRR4131464/SRR4131464.sra	SRR4131464	Illumina
Trichodelitschia bisporula CBS 262.69 v1.0		Tribi1	ftp://ftp-trace.ncbi.nlm.nih.gov/sra/sra-instant/reads/ByRun/sra/SRR/SRR406/SRR4061761/SRR4061761.sra	SRR4061761	Illumina
Trichodelitschia bisporula CBS 262.69 v1.0		Tribi1	ftp://ftp-trace.ncbi.nlm.nih.gov/sra/sra-instant/reads/ByRun/sra/SRR/SRR406/SRR4061762/SRR4061762.sra	SRR4061762	Illumina
Trichosporon guehoae v1.0		Trigue1	ftp://ftp-trace.ncbi.nlm.nih.gov/sra/sra-instant/reads/ByRun/sra/SRR/SRR417/SRR4171234/SRR4171234.sra	SRR4171234	Illumina
Usnea florida ATCC18376 v1.0		Usnflo1	ftp://ftp-trace.ncbi.nlm.nih.gov/sra/sra-instant/reads/ByRun/sra/SRR/SRR414/SRR4144053/SRR4144053.sra	SRR4144053	Illumina
Usnea florida ATCC18376 v1.0		Usnflo1	ftp://ftp-trace.ncbi.nlm.nih.gov/sra/sra-instant/reads/ByRun/sra/SRR/SRR414/SRR4144054/SRR4144054.sra	SRR4144054	Illumina
Usnea florida ATCC18376 v1.0		Usnflo1	ftp://ftp-trace.ncbi.nlm.nih.gov/sra/sra-instant/reads/ByRun/sra/SRR/SRR747/SRR7472154/SRR7472154.sra	SRR7472154	NA
Wickerhamiella domercqiae NRRL Y-6692 v1.0		Wicdo1	ftp://ftp-trace.ncbi.nlm.nih.gov/sra/sra-instant/reads/ByRun/sra/SRR/SRR412/SRR4128936/SRR4128936.sra	SRR4128936	Illumina
Wickerhamiella domercqiae NRRL Y-6692 v1.0		Wicdo1	ftp://ftp-trace.ncbi.nlm.nih.gov/sra/sra-instant/reads/ByRun/sra/SRR/SRR412/SRR4128937/SRR4128937.sra	SRR4128937	Illumina
Xerocomus badius 84.06 v1.0		Xerba1	ftp://ftp-trace.ncbi.nlm.nih.gov/sra/sra-instant/reads/ByRun/sra/SRR/SRR406/SRR4061747/SRR4061747.sra	SRR4061747	Illumina
Yarrowia lipolytica YB419 v1.0		YarliYB419	ftp://ftp-trace.ncbi.nlm.nih.gov/sra/sra-instant/reads/ByRun/sra/SRR/SRR647/SRR6475466/SRR6475466.sra	SRR6475466	NA
Zygoascus hellenicus Y-7136 v1.0		Zyghe1_2	ftp://ftp-trace.ncbi.nlm.nih.gov/sra/sra-instant/reads/ByRun/sra/SRR/SRR412/SRR4128933/SRR4128933.sra	SRR4128933	Illumina
Zygoascus hellenicus Y-7136 v1.0		Zyghe1_2	ftp://ftp-trace.ncbi.nlm.nih.gov/sra/sra-instant/reads/ByRun/sra/SRR/SRR412/SRR4128934/SRR4128934.sra	SRR4128934	Illumina
