# Supplementary material for: Widespread bacterial diversity within the bacteriome of fungi
Source: Commun Biol. 2021 Oct 7;4:1168. doi: 10.1038/s42003-021-02693-y (PMC8497576; doi:10.1038/s42003-021-02693-y)
Supplement: Supplementary file 12 — Supplementary Data 8 [file 42003_2021_2693_MOESM12_ESM.txt]

bacterial_phylum	bacterial_class	bacterial_order	bacterial_family	bacterial_genus	JGI_project_ID	fungal_phylum	fungal_class	fungal_order	fungal_family	fungal_genus
Synergistetes	Synergistia	Synergistales	Synergistaceae	Acetomicrobium	Walse1	Basidiomycota	Wallemiomycetes	Wallemiales	Wallemiaceae	Wallemia
Proteobacteria	Betaproteobacteria	Burkholderiales	Alcaligenaceae	Achromobacter	Basme2finSC	Zoopagomycota	Basidiobolomycetes	Basidiobolales	Basidiobolaceae	Basidiobolus
Proteobacteria	Betaproteobacteria	Burkholderiales	Alcaligenaceae	Achromobacter	Galma1	Basidiomycota	Agaricomycetes	Agaricales	Strophariaceae	Galerina
Proteobacteria	Betaproteobacteria	Burkholderiales	Alcaligenaceae	Achromobacter	Macfu1	Basidiomycota	Agaricomycetes	Agaricales	Agaricaceae	Macrolepiota
Proteobacteria	Betaproteobacteria	Burkholderiales	Alcaligenaceae	Achromobacter	Tulca1	Basidiomycota	Agaricomycetes	Cantharellales	Tulasnellaceae	Tulasnella
Proteobacteria	Betaproteobacteria	Burkholderiales	Comamonadaceae	Acidovorax	Armga1	Basidiomycota	Agaricomycetes	Agaricales	Physalacriaceae	Armillaria
Proteobacteria	Betaproteobacteria	Burkholderiales	Comamonadaceae	Acidovorax	Cerzm1	Ascomycota	Dothideomycetes	Mycosphaerellales	Mycosphaerellaceae	Cercospora
Proteobacteria	Betaproteobacteria	Burkholderiales	Comamonadaceae	Acidovorax	Macfu1	Basidiomycota	Agaricomycetes	Agaricales	Agaricaceae	Macrolepiota
Proteobacteria	Betaproteobacteria	Burkholderiales	Comamonadaceae	Acidovorax	Panst_KUC8834_1_1	Basidiomycota	Agaricomycetes	Agaricales	Mycenaceae	Panellus
Proteobacteria	Betaproteobacteria	Burkholderiales	Comamonadaceae	Acidovorax	Schco_TatD_1	Basidiomycota	Agaricomycetes	Agaricales	Schizophyllaceae	Schizophyllum
Proteobacteria	Betaproteobacteria	Burkholderiales	Comamonadaceae	Acidovorax	Scysp1_1	Basidiomycota	Agaricomycetes	Russulales	Lachnocladiaceae	Scytinostroma
Proteobacteria	Betaproteobacteria	Burkholderiales	Comamonadaceae	Acidovorax	Tulca1	Basidiomycota	Agaricomycetes	Cantharellales	Tulasnellaceae	Tulasnella
Proteobacteria	Betaproteobacteria	Burkholderiales	Comamonadaceae	Acidovorax	Zasce1	Ascomycota	Dothideomycetes	Mycosphaerellales	Mycosphaerellaceae	Zasmidium
Proteobacteria	Gammaproteobacteria	Pseudomonadales	Moraxellaceae	Acinetobacter	Amamu1	Basidiomycota	Agaricomycetes	Agaricales	Amanitaceae	Amanita
Proteobacteria	Gammaproteobacteria	Pseudomonadales	Moraxellaceae	Acinetobacter	Aspfl1	Ascomycota	Eurotiomycetes	Eurotiales	Aspergillaceae	Aspergillus
Proteobacteria	Gammaproteobacteria	Pseudomonadales	Moraxellaceae	Acinetobacter	Cocsa1	Ascomycota	Dothideomycetes	Pleosporales	Pleosporaceae	Bipolaris
Proteobacteria	Gammaproteobacteria	Pseudomonadales	Moraxellaceae	Acinetobacter	Croqu1	Basidiomycota	Pucciniomycetes	Pucciniales	Cronartiaceae	Cronartium
Proteobacteria	Gammaproteobacteria	Pseudomonadales	Moraxellaceae	Acinetobacter	Echtin1	Basidiomycota	Agaricomycetes	Russulales	Echinodontiaceae	Echinodontium
Proteobacteria	Gammaproteobacteria	Pseudomonadales	Moraxellaceae	Acinetobacter	Elmca1	Basidiomycota	Agaricomycetes	Auriculariales	Aporpiaceae	Elmerina
Proteobacteria	Gammaproteobacteria	Pseudomonadales	Moraxellaceae	Acinetobacter	Grocl1	Ascomycota	Sordariomycetes	Ophiostomatales	Ophiostomataceae	Grosmannia
Proteobacteria	Gammaproteobacteria	Pseudomonadales	Moraxellaceae	Acinetobacter	Guyne1	Basidiomycota	Agaricomycetes	Agaricales	Physalacriaceae	Guyanagaster
Proteobacteria	Gammaproteobacteria	Pseudomonadales	Moraxellaceae	Acinetobacter	Lopni1	Basidiomycota	Agaricomycetes	Russulales	Peniophoraceae	Peniophora
Proteobacteria	Gammaproteobacteria	Pseudomonadales	Moraxellaceae	Acinetobacter	Panst_KUC8834_1_1	Basidiomycota	Agaricomycetes	Agaricales	Mycenaceae	Panellus
Proteobacteria	Gammaproteobacteria	Pseudomonadales	Moraxellaceae	Acinetobacter	Panst_LUM_1_1	Basidiomycota	Agaricomycetes	Agaricales	Mycenaceae	Panellus
Proteobacteria	Gammaproteobacteria	Pseudomonadales	Moraxellaceae	Acinetobacter	Phaal1	Ascomycota	Sordariomycetes	Togniniales	Togniniaceae	Phaeoacremonium
Proteobacteria	Gammaproteobacteria	Pseudomonadales	Moraxellaceae	Acinetobacter	Phybl2	Mucoromycota	Mucoromycetes	Mucorales	Phycomycetaceae	Phycomyces
Proteobacteria	Gammaproteobacteria	Pseudomonadales	Moraxellaceae	Acinetobacter	Pisti1	Basidiomycota	Agaricomycetes	Boletales	Pisolithaceae	Pisolithus
Proteobacteria	Gammaproteobacteria	Pseudomonadales	Moraxellaceae	Acinetobacter	Pornie1_2	Basidiomycota	Agaricomycetes	Hymenochaetales	Hymenochaetaceae	Porodaedalea
Proteobacteria	Gammaproteobacteria	Pseudomonadales	Moraxellaceae	Acinetobacter	Puctr1	Basidiomycota	Pucciniomycetes	Pucciniales	Pucciniaceae	Puccinia
Proteobacteria	Gammaproteobacteria	Pseudomonadales	Moraxellaceae	Acinetobacter	Scysp1_1	Basidiomycota	Agaricomycetes	Russulales	Lachnocladiaceae	Scytinostroma
Proteobacteria	Gammaproteobacteria	Pseudomonadales	Moraxellaceae	Acinetobacter	Suihi1	Basidiomycota	Agaricomycetes	Boletales	Suillaceae	Suillus
Proteobacteria	Gammaproteobacteria	Pseudomonadales	Moraxellaceae	Acinetobacter	Thega1	Basidiomycota	Agaricomycetes	Thelephorales	Thelephoraceae	Thelephora
Proteobacteria	Gammaproteobacteria	Pseudomonadales	Moraxellaceae	Acinetobacter	Tulca1	Basidiomycota	Agaricomycetes	Cantharellales	Tulasnellaceae	Tulasnella
Proteobacteria	Gammaproteobacteria	Pseudomonadales	Moraxellaceae	Acinetobacter	Walse1	Basidiomycota	Wallemiomycetes	Wallemiales	Wallemiaceae	Wallemia
Proteobacteria	Gammaproteobacteria	Pseudomonadales	Moraxellaceae	Acinetobacter	Xanpa2	Ascomycota	Lecanoromycetes	Teloschistales	Teloschistaceae	Xanthoria
Actinobacteria	Actinobacteria	Pseudonocardiales	Pseudonocardiaceae	Actinomycetospora	LobpulAf1	Ascomycota	Lecanoromycetes	Peltigerales	Lobariaceae	Lobaria
Actinobacteria	Actinobacteria	Catenulisporales	Actinospicaceae	Actinospica	Gansp1	Basidiomycota	Agaricomycetes	Polyporales	Polyporaceae	Ganoderma
Proteobacteria	Alphaproteobacteria	Rhizobiales	Bradyrhizobiaceae	Afipia	Leumo1	Basidiomycota	Agaricomycetes	Boletales	NA	Leucogyrophana
Proteobacteria	Alphaproteobacteria	Rhizobiales	Bradyrhizobiaceae	Afipia	Neucr2	Ascomycota	Sordariomycetes	Sordariales	Sordariaceae	Neurospora
Proteobacteria	Alphaproteobacteria	Rhizobiales	Rhizobiaceae	Agrobacterium	Polci1	Ascomycota	Dothideomycetes	Capnodiales	Capnodiaceae	Polychaeton
Proteobacteria	Alphaproteobacteria	Rhizobiales	Rhizobiaceae	Agrobacterium	Pseudest1	Ascomycota	Leotiomycetes	NA	Pseudeurotiaceae	Pseudogymnoascus
Proteobacteria	Alphaproteobacteria	Rhizobiales	Rhizobiaceae	Agrobacterium	Trilo3	Ascomycota	Sordariomycetes	Hypocreales	Hypocreaceae	Trichoderma
Actinobacteria	Actinobacteria	Micrococcales	Microbacteriaceae	Agrococcus	Thega1	Basidiomycota	Agaricomycetes	Thelephorales	Thelephoraceae	Thelephora
Verrucomicrobia	Verrucomicrobiae	Verrucomicrobiales	Akkermansiaceae	Akkermansia	Cryte1	Basidiomycota	Tremellomycetes	Tremellales	Cryptococcaceae	Cryptococcus
Proteobacteria	Betaproteobacteria	Burkholderiales	Alcaligenaceae	Alcaligenes	Phybl2	Mucoromycota	Mucoromycetes	Mucorales	Phycomycetaceae	Phycomyces
Spirochaetes	Spirochaetia	Spirochaetales	Spirochaetaceae	Alkalispirochaeta	Amath1	Basidiomycota	Agaricomycetes	Agaricales	Amanitaceae	Amanita
Firmicutes	Negativicutes	Selenomonadales	Selenomonadaceae	Anaerovibrio	Cadsp1	Ascomycota	Leotiomycetes	Helotiales	NA	Cadophora
Firmicutes	Negativicutes	Selenomonadales	Selenomonadaceae	Anaerovibrio	Conli1	Ascomycota	Sordariomycetes	Coniochaetales	Coniochaetaceae	Coniochaeta
Firmicutes	Negativicutes	Selenomonadales	Selenomonadaceae	Anaerovibrio	Guyne1	Basidiomycota	Agaricomycetes	Agaricales	Physalacriaceae	Guyanagaster
Firmicutes	Negativicutes	Selenomonadales	Selenomonadaceae	Anaerovibrio	Pirfi3	Chytridiomycota	Neocallimastigomycetes	Neocallimastigales	Neocallimastigaceae	Piromyces
Firmicutes	Negativicutes	Selenomonadales	Selenomonadaceae	Anaerovibrio	Rhili1	Ascomycota	Dothideomycetes	Aulographales	Rhizodiscinaceae	Rhizodiscina
Firmicutes	Negativicutes	Selenomonadales	Selenomonadaceae	Anaerovibrio	Triol1	Basidiomycota	Tremellomycetes	Trichosporonales	Trichosporonaceae	Trichosporon
Proteobacteria	Alphaproteobacteria	Rhizobiales	Phyllobacteriaceae	Aquamicrobium	Phybl2	Mucoromycota	Mucoromycetes	Mucorales	Phycomycetaceae	Phycomyces
Actinobacteria	Actinobacteria	Actinomycetales	Actinomycetaceae	Arcanobacterium	Dekbr2	Ascomycota	Saccharomycetes	Saccharomycetales	Pichiaceae	Brettanomyces
Firmicutes	Bacilli	Bacillales	Bacillaceae	Bacillus	Anobom1	Basidiomycota	Agaricomycetes	Amylocorticiales	Amylocorticiaceae	Anomoporia
Firmicutes	Bacilli	Bacillales	Bacillaceae	Bacillus	Ascni1	Ascomycota	Pezizomycetes	Pezizales	Ascodesmidaceae	Ascodesmis
Firmicutes	Bacilli	Bacillales	Bacillaceae	Bacillus	Aspsy1	Ascomycota	Eurotiomycetes	Eurotiales	Aspergillaceae	Aspergillus
Firmicutes	Bacilli	Bacillales	Bacillaceae	Bacillus	Bjead1_1	Basidiomycota	Agaricomycetes	Polyporales	Phanerochaetaceae	Bjerkandera
Firmicutes	Bacilli	Bacillales	Bacillaceae	Bacillus	Bulin1	Ascomycota	Leotiomycetes	Phacidiales	Bulgariaceae	Bulgaria
Firmicutes	Bacilli	Bacillales	Bacillaceae	Bacillus	Canca1	Ascomycota	Saccharomycetes	Saccharomycetales	Trigonopsidaceae	Tortispora
Firmicutes	Bacilli	Bacillales	Bacillaceae	Bacillus	Cerzm1	Ascomycota	Dothideomycetes	Mycosphaerellales	Mycosphaerellaceae	Cercospora
Firmicutes	Bacilli	Bacillales	Bacillaceae	Bacillus	Chicu1	Basidiomycota	Agaricostilbomycetes	Agaricostilbales	Chionosphaeraceae	Chionosphaera
Firmicutes	Bacilli	Bacillales	Bacillaceae	Bacillus	Dekbr2	Ascomycota	Saccharomycetes	Saccharomycetales	Pichiaceae	Brettanomyces
Firmicutes	Bacilli	Bacillales	Bacillaceae	Bacillus	Delco1	Ascomycota	Dothideomycetes	Pleosporales	Delitschiaceae	Delitschia
Firmicutes	Bacilli	Bacillales	Bacillaceae	Bacillus	Disac1	Ascomycota	Dothideomycetes	Mycosphaerellales	Dissoconiaceae	Dissoconium
Firmicutes	Bacilli	Bacillales	Bacillaceae	Bacillus	Hanva1_1	Ascomycota	Saccharomycetes	Saccharomycetales	Saccharomycodaceae	Hanseniaspora
Firmicutes	Bacilli	Bacillales	Bacillaceae	Bacillus	Hydfim1	Basidiomycota	Agaricomycetes	Polyporales	Irpicaceae	Hydnopolyporus
Firmicutes	Bacilli	Bacillales	Bacillaceae	Bacillus	Khuory1	Ascomycota	Sordariomycetes	Trichosphaeriales	Trichosphaeriaceae	Khuskia
Firmicutes	Bacilli	Bacillales	Bacillaceae	Bacillus	LecAK0013_1	Ascomycota	Sordariomycetes	Coniochaetales	Coniochaetaceae	Coniochaeta
Firmicutes	Bacilli	Bacillales	Bacillaceae	Bacillus	Lorma1	Ascomycota	Leotiomycetes	Helotiales	Loramycetaceae	Loramyces
Firmicutes	Bacilli	Bacillales	Bacillaceae	Bacillus	Melpu1	Ascomycota	Dothideomycetes	Pleosporales	Melanommataceae	Melanomma
Firmicutes	Bacilli	Bacillales	Bacillaceae	Bacillus	Metbi1	Ascomycota	Saccharomycetes	Saccharomycetales	Metschnikowiaceae	Metschnikowia
Firmicutes	Bacilli	Bacillales	Bacillaceae	Bacillus	Mrafri1	Basidiomycota	Tremellomycetes	Cystofilobasidiales	Mrakiaceae	Mrakia
Firmicutes	Bacilli	Bacillales	Bacillaceae	Bacillus	Ophdi1	Ascomycota	Dothideomycetes	Pleosporales	Leptosphaeriaceae	Ophiobolus
Firmicutes	Bacilli	Bacillales	Bacillaceae	Bacillus	Phybl2	Mucoromycota	Mucoromycetes	Mucorales	Phycomycetaceae	Phycomyces
Firmicutes	Bacilli	Bacillales	Bacillaceae	Bacillus	Plemel1	Ascomycota	Pezizomycetes	Pezizales	Sarcosomataceae	Plectania
Firmicutes	Bacilli	Bacillales	Bacillaceae	Bacillus	Rhier1	Ascomycota	Leotiomycetes	Helotiales	Leotiaceae	Pezoloma
Firmicutes	Bacilli	Bacillales	Bacillaceae	Bacillus	Rhimi1_1	Mucoromycota	Mucoromycetes	Mucorales	Rhizopodaceae	Rhizopus
Firmicutes	Bacilli	Bacillales	Bacillaceae	Bacillus	Serla_varsha1	Basidiomycota	Agaricomycetes	Boletales	Serpulaceae	Serpula
Firmicutes	Bacilli	Bacillales	Bacillaceae	Bacillus	Settu3	Ascomycota	Dothideomycetes	Pleosporales	Pleosporaceae	Exserohilum
Firmicutes	Bacilli	Bacillales	Bacillaceae	Bacillus	Xanpa2	Ascomycota	Lecanoromycetes	Teloschistales	Teloschistaceae	Xanthoria
Proteobacteria	Oligoflexia	Bacteriovoracales	Bacteriovoracaceae	Bacteriovorax	Panst_KUC8834_1_1	Basidiomycota	Agaricomycetes	Agaricales	Mycenaceae	Panellus
Bacteroidetes	Bacteroidia	Bacteroidales	Barnesiellaceae	Barnesiella	Fomme1	Basidiomycota	Agaricomycetes	Hymenochaetales	Hymenochaetaceae	Fomitiporia
Proteobacteria	Alphaproteobacteria	Rhizobiales	Bartonellaceae	Bartonella	Claba1	Ascomycota	Eurotiomycetes	Chaetothyriales	Herpotrichiellaceae	Cladophialophora
Bacteroidetes	Cytophagia	Cytophagales	Bernardetiaceae	Bernardetia	Bauco1	Ascomycota	Dothideomycetes	Mycosphaerellales	Teratosphaeriaceae	Baudoinia
Actinobacteria	Actinobacteria	Bifidobacteriales	Bifidobacteriaceae	Bifidobacterium	Ascru1	Ascomycota	Saccharomycetes	Saccharomycetales	Ascoideaceae	Ascoidea
Actinobacteria	Actinobacteria	Bifidobacteriales	Bifidobacteriaceae	Bifidobacterium	Cryte1	Basidiomycota	Tremellomycetes	Tremellales	Cryptococcaceae	Cryptococcus
Actinobacteria	Actinobacteria	Micrococcales	Dermabacteraceae	Brachybacterium	Ascru1	Ascomycota	Saccharomycetes	Saccharomycetales	Ascoideaceae	Ascoidea
Proteobacteria	Alphaproteobacteria	Rhizobiales	Bradyrhizobiaceae	Bradyrhizobium	Chicu1	Basidiomycota	Agaricostilbomycetes	Agaricostilbales	Chionosphaeraceae	Chionosphaera
Proteobacteria	Alphaproteobacteria	Rhizobiales	Bradyrhizobiaceae	Bradyrhizobium	Claps1	Ascomycota	Eurotiomycetes	Chaetothyriales	Herpotrichiellaceae	Cladophialophora
Proteobacteria	Alphaproteobacteria	Rhizobiales	Bradyrhizobiaceae	Bradyrhizobium	Conol1	Basidiomycota	Agaricomycetes	Boletales	Coniophoraceae	Coniophora
Proteobacteria	Alphaproteobacteria	Rhizobiales	Bradyrhizobiaceae	Bradyrhizobium	Horac1	Ascomycota	Dothideomycetes	Mycosphaerellales	Teratosphaeriaceae	Hortaea
Proteobacteria	Alphaproteobacteria	Rhizobiales	Bradyrhizobiaceae	Bradyrhizobium	Khuory1	Ascomycota	Sordariomycetes	Trichosphaeriales	Trichosphaeriaceae	Khuskia
Proteobacteria	Alphaproteobacteria	Rhizobiales	Bradyrhizobiaceae	Bradyrhizobium	LecAK0013_1	Ascomycota	Sordariomycetes	Coniochaetales	Coniochaetaceae	Coniochaeta
Proteobacteria	Alphaproteobacteria	Rhizobiales	Bradyrhizobiaceae	Bradyrhizobium	Lenvul1	Basidiomycota	Agaricomycetes	Russulales	Auriscalpiaceae	Lentinellus
Proteobacteria	Alphaproteobacteria	Rhizobiales	Bradyrhizobiaceae	Bradyrhizobium	Linrh1	Ascomycota	Dothideomycetes	Lineolatales	Lineolataceae	Lineolata
Proteobacteria	Alphaproteobacteria	Rhizobiales	Bradyrhizobiaceae	Bradyrhizobium	Melen1	Basidiomycota	Ustilaginomycetes	Urocystidales	Melanotaeniaceae	Melanotaenium
Proteobacteria	Alphaproteobacteria	Rhizobiales	Bradyrhizobiaceae	Bradyrhizobium	Micbo1	Ascomycota	Sordariomycetes	Xylariales	Microdochiaceae	Microdochium
Proteobacteria	Alphaproteobacteria	Rhizobiales	Bradyrhizobiaceae	Bradyrhizobium	Naose1	Basidiomycota	Cystobasidiomycetes	Naohideales	Naohideaceae	Naohidea
Proteobacteria	Alphaproteobacteria	Rhizobiales	Bradyrhizobiaceae	Bradyrhizobium	Neucr2	Ascomycota	Sordariomycetes	Sordariales	Sordariaceae	Neurospora
Proteobacteria	Alphaproteobacteria	Rhizobiales	Bradyrhizobiaceae	Bradyrhizobium	Panst_LUM_1_1	Basidiomycota	Agaricomycetes	Agaricales	Mycenaceae	Panellus
Proteobacteria	Alphaproteobacteria	Rhizobiales	Bradyrhizobiaceae	Bradyrhizobium	Pilidi1	Ascomycota	Sordariomycetes	Diaporthales	Schizoparmaceae	Coniella
Proteobacteria	Alphaproteobacteria	Rhizobiales	Bradyrhizobiaceae	Bradyrhizobium	Umbisa1	Mucoromycota	Umbelopsidomycetes	Umbelopsidales	Umbelopsidaceae	Umbelopsis
Proteobacteria	Alphaproteobacteria	Rhizobiales	Bradyrhizobiaceae	Bradyrhizobium	Ustsp1	Basidiomycota	Ustilaginomycetes	Violaceomycetales	Violaceomycetaceae	Violaceomyces
Proteobacteria	Alphaproteobacteria	Rhizobiales	Bradyrhizobiaceae	Bradyrhizobium	Xylhyp1	Ascomycota	Sordariomycetes	Xylariales	Xylariaceae	Xylaria
Actinobacteria	Actinobacteria	Micrococcales	Brevibacteriaceae	Brevibacterium	Ascru1	Ascomycota	Saccharomycetes	Saccharomycetales	Ascoideaceae	Ascoidea
Actinobacteria	Actinobacteria	Micrococcales	Brevibacteriaceae	Brevibacterium	Croqu1	Basidiomycota	Pucciniomycetes	Pucciniales	Cronartiaceae	Cronartium
Proteobacteria	Alphaproteobacteria	Caulobacterales	Caulobacteraceae	Brevundimonas	Lopma1	Ascomycota	Dothideomycetes	Pleosporales	Lophiostomataceae	Lophiostoma
Proteobacteria	Alphaproteobacteria	Rhizobiales	Brucellaceae	Brucella	Trilo3	Ascomycota	Sordariomycetes	Hypocreales	Hypocreaceae	Trichoderma
Proteobacteria	Betaproteobacteria	Burkholderiales	Burkholderiaceae	Burkholderia	Aspneo1	Ascomycota	Eurotiomycetes	Eurotiales	Aspergillaceae	Aspergillus
Proteobacteria	Betaproteobacteria	Burkholderiales	Burkholderiaceae	Burkholderia	Cocsa1	Ascomycota	Dothideomycetes	Pleosporales	Pleosporaceae	Bipolaris
Proteobacteria	Betaproteobacteria	Burkholderiales	Burkholderiaceae	Burkholderia	Fomme1	Basidiomycota	Agaricomycetes	Hymenochaetales	Hymenochaetaceae	Fomitiporia
Proteobacteria	Betaproteobacteria	Burkholderiales	Burkholderiaceae	Burkholderia	Pseudest1	Ascomycota	Leotiomycetes	NA	Pseudeurotiaceae	Pseudogymnoascus
Firmicutes	Bacilli	Bacillales	Bacillaceae	Caldibacillus	Xanpa2	Ascomycota	Lecanoromycetes	Teloschistales	Teloschistaceae	Xanthoria
Firmicutes	Clostridia	Thermoanaerobacterales	Thermoanaerobacterales Family III. Incertae Sedis	Caldicellulosiruptor	Canar1	Ascomycota	Saccharomycetes	Saccharomycetales	Pichiaceae	Ogataea
Firmicutes	Clostridia	Thermoanaerobacterales	Thermoanaerobacterales Family III. Incertae Sedis	Caldicellulosiruptor	Cybja1	Ascomycota	Saccharomycetes	Saccharomycetales	Phaffomycetaceae	Cyberlindnera
Firmicutes	Clostridia	Thermoanaerobacterales	Thermoanaerobacterales Family III. Incertae Sedis	Caldicellulosiruptor	Karrh1	Ascomycota	Dothideomycetes	Pleosporales	Didymosphaeriaceae	Karstenula
Firmicutes	Clostridia	Thermoanaerobacterales	Thermoanaerobacterales Family III. Incertae Sedis	Caldicellulosiruptor	Photr1	Ascomycota	Dothideomycetes	Pleosporales	Leptosphaeriaceae	Plenodomus
Firmicutes	Clostridia	Clostridiales	Caldicoprobacteraceae	Caldicoprobacter	Pengl1	Ascomycota	Eurotiomycetes	Eurotiales	Aspergillaceae	Penicillium
Calditrichaeota	Calditrichae	Calditrichales	Calditrichaceae	Caldithrix	Bjead1_1	Basidiomycota	Agaricomycetes	Polyporales	Phanerochaetaceae	Bjerkandera
Calditrichaeota	Calditrichae	Calditrichales	Calditrichaceae	Caldithrix	Canca1	Ascomycota	Saccharomycetes	Saccharomycetales	Trigonopsidaceae	Tortispora
Calditrichaeota	Calditrichae	Calditrichales	Calditrichaceae	Caldithrix	Xanpa2	Ascomycota	Lecanoromycetes	Teloschistales	Teloschistaceae	Xanthoria
Cyanobacteria	NA	Nostocales	Calotrichaceae	Calothrix	Glotr1_1	Basidiomycota	Agaricomycetes	Gloeophyllales	Gloeophyllaceae	Gloeophyllum
Bacteroidetes	Cytophagia	Cytophagales	Amoebophilaceae	Candidatus Cardinium	Bjead1_1	Basidiomycota	Agaricomycetes	Polyporales	Phanerochaetaceae	Bjerkandera
Bacteroidetes	Cytophagia	Cytophagales	Amoebophilaceae	Candidatus Cardinium	Glotr1_1	Basidiomycota	Agaricomycetes	Gloeophyllales	Gloeophyllaceae	Gloeophyllum
Proteobacteria	Alphaproteobacteria	Pelagibacterales	Pelagibacteraceae	Candidatus Pelagibacter	Coclu2	Ascomycota	Dothideomycetes	Pleosporales	Pleosporaceae	Curvularia
Proteobacteria	Alphaproteobacteria	Caulobacterales	Caulobacteraceae	Caulobacter	Claba1	Ascomycota	Eurotiomycetes	Chaetothyriales	Herpotrichiellaceae	Cladophialophora
Proteobacteria	Alphaproteobacteria	Caulobacterales	Caulobacteraceae	Caulobacter	Fonmu1	Ascomycota	Eurotiomycetes	Chaetothyriales	Herpotrichiellaceae	Fonsecaea
Proteobacteria	Alphaproteobacteria	Caulobacterales	Caulobacteraceae	Caulobacter	Fonpe1	Ascomycota	Eurotiomycetes	Chaetothyriales	Herpotrichiellaceae	Fonsecaea
Actinobacteria	Actinobacteria	Micrococcales	Promicromonosporaceae	Cellulosimicrobium	Canca1	Ascomycota	Saccharomycetes	Saccharomycetales	Trigonopsidaceae	Tortispora
Actinobacteria	Actinobacteria	Micrococcales	Promicromonosporaceae	Cellulosimicrobium	Dekbr2	Ascomycota	Saccharomycetes	Saccharomycetales	Pichiaceae	Brettanomyces
Actinobacteria	Actinobacteria	Micrococcales	Promicromonosporaceae	Cellulosimicrobium	Hanva1_1	Ascomycota	Saccharomycetes	Saccharomycetales	Saccharomycodaceae	Hanseniaspora
Actinobacteria	Actinobacteria	Micrococcales	Promicromonosporaceae	Cellulosimicrobium	Lipst1_1	Ascomycota	Saccharomycetes	Saccharomycetales	Lipomycetaceae	Lipomyces
Actinobacteria	Actinobacteria	Micrococcales	Promicromonosporaceae	Cellulosimicrobium	Metbi1	Ascomycota	Saccharomycetes	Saccharomycetales	Metschnikowiaceae	Metschnikowia
Actinobacteria	Actinobacteria	Micrococcales	Promicromonosporaceae	Cellulosimicrobium	Pacta1_2	Ascomycota	Saccharomycetes	Saccharomycetales	Saccharomycetaceae	Pachysolen
Actinobacteria	Actinobacteria	Micrococcales	Promicromonosporaceae	Cellulosimicrobium	Picme2	Ascomycota	Saccharomycetes	Saccharomycetales	Pichiaceae	Pichia
Actinobacteria	Actinobacteria	Micrococcales	Promicromonosporaceae	Cellulosimicrobium	Pseudest1	Ascomycota	Leotiomycetes	NA	Pseudeurotiaceae	Pseudogymnoascus
Actinobacteria	Actinobacteria	Micrococcales	Promicromonosporaceae	Cellulosimicrobium	SacceM3707_1	Ascomycota	Saccharomycetes	Saccharomycetales	Saccharomycetaceae	Saccharomyces
Actinobacteria	Actinobacteria	Micrococcales	Promicromonosporaceae	Cellulosimicrobium	Saico1	Ascomycota	NA	NA	NA	Saitoella
Actinobacteria	Actinobacteria	Micrococcales	Promicromonosporaceae	Cellulosimicrobium	Settu3	Ascomycota	Dothideomycetes	Pleosporales	Pleosporaceae	Exserohilum
Actinobacteria	Actinobacteria	Micrococcales	Promicromonosporaceae	Cellulosimicrobium	Wican1	Ascomycota	Saccharomycetes	Saccharomycetales	Phaffomycetaceae	Wickerhamomyces
Proteobacteria	Alphaproteobacteria	Rhizobiales	Chelatococcaceae	Chelatococcus	Morel2	Mucoromycota	Mortierellomycetes	Mortierellales	Mortierellaceae	Mortierella
Proteobacteria	Gammaproteobacteria	Oceanospirillales	Halomonadaceae	Chromohalobacter	Ascru1	Ascomycota	Saccharomycetes	Saccharomycetales	Ascoideaceae	Ascoidea
Bacteroidetes	Flavobacteriia	Flavobacteriales	Flavobacteriaceae	Chryseobacterium	Croqu1	Basidiomycota	Pucciniomycetes	Pucciniales	Cronartiaceae	Cronartium
Bacteroidetes	Flavobacteriia	Flavobacteriales	Flavobacteriaceae	Chryseobacterium	Phybl2	Mucoromycota	Mucoromycetes	Mucorales	Phycomycetaceae	Phycomyces
Bacteroidetes	Flavobacteriia	Flavobacteriales	Flavobacteriaceae	Chryseobacterium	Plecu1	Ascomycota	Sordariomycetes	Glomerellales	Plectosphaerellaceae	Plectosphaerella
Bacteroidetes	Flavobacteriia	Flavobacteriales	Flavobacteriaceae	Chryseobacterium	Thega1	Basidiomycota	Agaricomycetes	Thelephorales	Thelephoraceae	Thelephora
Proteobacteria	Gammaproteobacteria	Enterobacterales	Enterobacteriaceae	Citrobacter	LobpulSc1	Ascomycota	Lecanoromycetes	Peltigerales	Lobariaceae	Lobaria
Bacteroidetes	Flavobacteriia	Flavobacteriales	Flavobacteriaceae	Cloacibacterium	Cocsa1	Ascomycota	Dothideomycetes	Pleosporales	Pleosporaceae	Bipolaris
Bacteroidetes	Flavobacteriia	Flavobacteriales	Flavobacteriaceae	Cloacibacterium	Croqu1	Basidiomycota	Pucciniomycetes	Pucciniales	Cronartiaceae	Cronartium
Bacteroidetes	Flavobacteriia	Flavobacteriales	Flavobacteriaceae	Cloacibacterium	Macfu1	Basidiomycota	Agaricomycetes	Agaricales	Agaricaceae	Macrolepiota
Firmicutes	Clostridia	Clostridiales	Peptostreptococcaceae	Clostridioides	Phybl2	Mucoromycota	Mucoromycetes	Mucorales	Phycomycetaceae	Phycomyces
Firmicutes	Clostridia	Clostridiales	Clostridiaceae	Clostridium	Phybl2	Mucoromycota	Mucoromycetes	Mucorales	Phycomycetaceae	Phycomyces
Cyanobacteria	NA	Oscillatoriales	Coleofasciculaceae	Coleofasciculus	Cryvi1	Basidiomycota	Tremellomycetes	Tremellales	Cryptococcaceae	Cryptococcus
Cyanobacteria	NA	Oscillatoriales	Coleofasciculaceae	Coleofasciculus	Diocr1	Basidiomycota	Tremellomycetes	Tremellales	Bulleribasidiaceae	Dioszegia
Proteobacteria	Betaproteobacteria	Burkholderiales	Comamonadaceae	Comamonas	Panst_KUC8834_1_1	Basidiomycota	Agaricomycetes	Agaricales	Mycenaceae	Panellus
Proteobacteria	Betaproteobacteria	Burkholderiales	Comamonadaceae	Comamonas	Scysp1_1	Basidiomycota	Agaricomycetes	Russulales	Lachnocladiaceae	Scytinostroma
Proteobacteria	Alphaproteobacteria	Rhodospirillales	Acetobacteraceae	Commensalibacter	Erynec1	Ascomycota	Leotiomycetes	Erysiphales	Erysiphaceae	Erysiphe
Actinobacteria	Thermoleophilia	Solirubrobacterales	Conexibacteraceae	Conexibacter	LobpulSc1	Ascomycota	Lecanoromycetes	Peltigerales	Lobariaceae	Lobaria
Actinobacteria	Actinobacteria	Corynebacteriales	Corynebacteriaceae	Corynebacterium	Ascru1	Ascomycota	Saccharomycetes	Saccharomycetales	Ascoideaceae	Ascoidea
Actinobacteria	Actinobacteria	Corynebacteriales	Corynebacteriaceae	Corynebacterium	Cocsa1	Ascomycota	Dothideomycetes	Pleosporales	Pleosporaceae	Bipolaris
Actinobacteria	Actinobacteria	Corynebacteriales	Corynebacteriaceae	Corynebacterium	Croqu1	Basidiomycota	Pucciniomycetes	Pucciniales	Cronartiaceae	Cronartium
Actinobacteria	Actinobacteria	Corynebacteriales	Corynebacteriaceae	Corynebacterium	Fishe1	Basidiomycota	Agaricomycetes	Agaricales	Fistulinaceae	Fistulina
Actinobacteria	Actinobacteria	Corynebacteriales	Corynebacteriaceae	Corynebacterium	Linth1	Ascomycota	Sordariomycetes	Lulworthiales	Lulworthiaceae	Lindra
Actinobacteria	Actinobacteria	Corynebacteriales	Corynebacteriaceae	Corynebacterium	Tulca1	Basidiomycota	Agaricomycetes	Cantharellales	Tulasnellaceae	Tulasnella
Proteobacteria	Gammaproteobacteria	Legionellales	Coxiellaceae	Coxiella	Pseudest1	Ascomycota	Leotiomycetes	NA	Pseudeurotiaceae	Pseudogymnoascus
Actinobacteria	Actinobacteria	Cryptosporangiales	Cryptosporangiaceae	Cryptosporangium	Bauco1	Ascomycota	Dothideomycetes	Mycosphaerellales	Teratosphaeriaceae	Baudoinia
Proteobacteria	Betaproteobacteria	Burkholderiales	Burkholderiaceae	Cupriavidus	Neucr2	Ascomycota	Sordariomycetes	Sordariales	Sordariaceae	Neurospora
Actinobacteria	Actinobacteria	Micrococcales	Microbacteriaceae	Curtobacterium	Pirfi3	Chytridiomycota	Neocallimastigomycetes	Neocallimastigales	Neocallimastigaceae	Piromyces
Proteobacteria	Betaproteobacteria	Burkholderiales	Comamonadaceae	Curvibacter	Antsi1	Basidiomycota	Agaricomycetes	Polyporales	Fomitopsidaceae	Antrodia
Proteobacteria	Betaproteobacteria	Burkholderiales	Comamonadaceae	Curvibacter	Aulhe2	Ascomycota	Dothideomycetes	Aulographales	Aulographaceae	Aulographum
Proteobacteria	Betaproteobacteria	Burkholderiales	Comamonadaceae	Curvibacter	Bacci1	Mucoromycota	Mucoromycetes	Mucorales	Backusellaceae	Backusella
Proteobacteria	Betaproteobacteria	Burkholderiales	Comamonadaceae	Curvibacter	Calco1	Basidiomycota	Dacrymycetes	Dacrymycetales	Dacrymycetaceae	Calocera
Proteobacteria	Betaproteobacteria	Burkholderiales	Comamonadaceae	Curvibacter	Cylto1	Basidiomycota	Agaricomycetes	Agaricales	Physalacriaceae	Cylindrobasidium
Proteobacteria	Betaproteobacteria	Burkholderiales	Comamonadaceae	Curvibacter	Denbi1	Basidiomycota	Agaricomycetes	Agaricales	NA	Dendrothele
Proteobacteria	Betaproteobacteria	Burkholderiales	Comamonadaceae	Curvibacter	Leppa1	Ascomycota	Dothideomycetes	Mytilinidiales	Argynnaceae	Lepidopterella
Proteobacteria	Betaproteobacteria	Burkholderiales	Comamonadaceae	Curvibacter	Lichy1	Mucoromycota	Mucoromycetes	Mucorales	Lichtheimiaceae	Lichtheimia
Proteobacteria	Betaproteobacteria	Burkholderiales	Comamonadaceae	Curvibacter	Melpu1	Ascomycota	Dothideomycetes	Pleosporales	Melanommataceae	Melanomma
Proteobacteria	Betaproteobacteria	Burkholderiales	Comamonadaceae	Curvibacter	Onnsc1	Basidiomycota	Agaricomycetes	Hymenochaetales	Hymenochaetaceae	Onnia
Proteobacteria	Betaproteobacteria	Burkholderiales	Comamonadaceae	Curvibacter	Polci1	Ascomycota	Dothideomycetes	Capnodiales	Capnodiaceae	Polychaeton
Proteobacteria	Betaproteobacteria	Burkholderiales	Comamonadaceae	Curvibacter	Ricme1	Basidiomycota	Agaricomycetes	Russulales	Peniophoraceae	Peniophora
Proteobacteria	Betaproteobacteria	Burkholderiales	Comamonadaceae	Curvibacter	Wilmi1	Ascomycota	Pezizomycetes	Pezizales	Pyronemataceae	Wilcoxina
Actinobacteria	Actinobacteria	Propionibacteriales	Propionibacteriaceae	Cutibacterium	Amore1	Ascomycota	Leotiomycetes	NA	Myxotrichaceae	Amorphotheca
Actinobacteria	Actinobacteria	Propionibacteriales	Propionibacteriaceae	Cutibacterium	Antsi1	Basidiomycota	Agaricomycetes	Polyporales	Fomitopsidaceae	Antrodia
Actinobacteria	Actinobacteria	Propionibacteriales	Propionibacteriaceae	Cutibacterium	Ascru1	Ascomycota	Saccharomycetes	Saccharomycetales	Ascoideaceae	Ascoidea
Actinobacteria	Actinobacteria	Propionibacteriales	Propionibacteriaceae	Cutibacterium	Aspbr1	Ascomycota	Eurotiomycetes	Eurotiales	Aspergillaceae	Aspergillus
Actinobacteria	Actinobacteria	Propionibacteriales	Propionibacteriaceae	Cutibacterium	Aspfl1	Ascomycota	Eurotiomycetes	Eurotiales	Aspergillaceae	Aspergillus
Actinobacteria	Actinobacteria	Propionibacteriales	Propionibacteriaceae	Cutibacterium	Aspsy1	Ascomycota	Eurotiomycetes	Eurotiales	Aspergillaceae	Aspergillus
Actinobacteria	Actinobacteria	Propionibacteriales	Propionibacteriaceae	Cutibacterium	Aulhe2	Ascomycota	Dothideomycetes	Aulographales	Aulographaceae	Aulographum
Actinobacteria	Actinobacteria	Propionibacteriales	Propionibacteriaceae	Cutibacterium	Bacci1	Mucoromycota	Mucoromycetes	Mucorales	Backusellaceae	Backusella
Actinobacteria	Actinobacteria	Propionibacteriales	Propionibacteriaceae	Cutibacterium	Basme2finSC	Zoopagomycota	Basidiobolomycetes	Basidiobolales	Basidiobolaceae	Basidiobolus
Actinobacteria	Actinobacteria	Propionibacteriales	Propionibacteriaceae	Cutibacterium	Boled1	Basidiomycota	Agaricomycetes	Boletales	Boletaceae	Boletus
Actinobacteria	Actinobacteria	Propionibacteriales	Propionibacteriaceae	Cutibacterium	Calco1	Basidiomycota	Dacrymycetes	Dacrymycetales	Dacrymycetaceae	Calocera
Actinobacteria	Actinobacteria	Propionibacteriales	Propionibacteriaceae	Cutibacterium	Canar1	Ascomycota	Saccharomycetes	Saccharomycetales	Pichiaceae	Ogataea
Actinobacteria	Actinobacteria	Propionibacteriales	Propionibacteriaceae	Cutibacterium	ClaPMI390	Basidiomycota	Agaricomycetes	Cantharellales	Clavulinaceae	Clavulina
Actinobacteria	Actinobacteria	Propionibacteriales	Propionibacteriaceae	Cutibacterium	Cocsa1	Ascomycota	Dothideomycetes	Pleosporales	Pleosporaceae	Bipolaris
Actinobacteria	Actinobacteria	Propionibacteriales	Propionibacteriaceae	Cutibacterium	Conco1	Zoopagomycota	Entomophthoromycetes	Entomophthorales	Ancylistaceae	Conidiobolus
Actinobacteria	Actinobacteria	Propionibacteriales	Propionibacteriaceae	Cutibacterium	Croqu1	Basidiomycota	Pucciniomycetes	Pucciniales	Cronartiaceae	Cronartium
Actinobacteria	Actinobacteria	Propionibacteriales	Propionibacteriaceae	Cutibacterium	Cryvi1	Basidiomycota	Tremellomycetes	Tremellales	Cryptococcaceae	Cryptococcus
Actinobacteria	Actinobacteria	Propionibacteriales	Propionibacteriaceae	Cutibacterium	Cybja1	Ascomycota	Saccharomycetes	Saccharomycetales	Phaffomycetaceae	Cyberlindnera
Actinobacteria	Actinobacteria	Propionibacteriales	Propionibacteriaceae	Cutibacterium	Cylto1	Basidiomycota	Agaricomycetes	Agaricales	Physalacriaceae	Cylindrobasidium
Actinobacteria	Actinobacteria	Propionibacteriales	Propionibacteriaceae	Cutibacterium	Denbi1	Basidiomycota	Agaricomycetes	Agaricales	NA	Dendrothele
Actinobacteria	Actinobacteria	Propionibacteriales	Propionibacteriaceae	Cutibacterium	Didex1	Ascomycota	Dothideomycetes	Pleosporales	Didymellaceae	Didymella
Actinobacteria	Actinobacteria	Propionibacteriales	Propionibacteriaceae	Cutibacterium	Fibsp1	Basidiomycota	Agaricomycetes	Atheliales	Atheliaceae	Fibulorhizoctonia
Actinobacteria	Actinobacteria	Propionibacteriales	Propionibacteriaceae	Cutibacterium	Fompi3	Basidiomycota	Agaricomycetes	Polyporales	Fomitopsidaceae	Fomitopsis
Actinobacteria	Actinobacteria	Propionibacteriales	Propionibacteriaceae	Cutibacterium	Gymau1	Ascomycota	Eurotiomycetes	Onygenales	Gymnoascaceae	Gymnascella
Actinobacteria	Actinobacteria	Propionibacteriales	Propionibacteriaceae	Cutibacterium	Helsul1	Basidiomycota	Agaricomycetes	Gloeophyllales	NA	Heliocybe
Actinobacteria	Actinobacteria	Propionibacteriales	Propionibacteriaceae	Cutibacterium	Hydpi2	Basidiomycota	Agaricomycetes	Boletales	Paxillaceae	Hydnomerulius
Actinobacteria	Actinobacteria	Propionibacteriales	Propionibacteriaceae	Cutibacterium	Hypsu1	Basidiomycota	Agaricomycetes	Agaricales	Strophariaceae	Hypholoma
Actinobacteria	Actinobacteria	Propionibacteriales	Propionibacteriaceae	Cutibacterium	Lenvul1	Basidiomycota	Agaricomycetes	Russulales	Auriscalpiaceae	Lentinellus
Actinobacteria	Actinobacteria	Propionibacteriales	Propionibacteriaceae	Cutibacterium	Leppa1	Ascomycota	Dothideomycetes	Mytilinidiales	Argynnaceae	Lepidopterella
Actinobacteria	Actinobacteria	Propionibacteriales	Propionibacteriaceae	Cutibacterium	Lichy1	Mucoromycota	Mucoromycetes	Mucorales	Lichtheimiaceae	Lichtheimia
Actinobacteria	Actinobacteria	Propionibacteriales	Propionibacteriaceae	Cutibacterium	Linrh1	Ascomycota	Dothideomycetes	Lineolatales	Lineolataceae	Lineolata
Actinobacteria	Actinobacteria	Propionibacteriales	Propionibacteriaceae	Cutibacterium	Linth1	Ascomycota	Sordariomycetes	Lulworthiales	Lulworthiaceae	Lindra
Actinobacteria	Actinobacteria	Propionibacteriales	Propionibacteriaceae	Cutibacterium	LobpulAf1	Ascomycota	Lecanoromycetes	Peltigerales	Lobariaceae	Lobaria
Actinobacteria	Actinobacteria	Propionibacteriales	Propionibacteriaceae	Cutibacterium	Lopmy1	Ascomycota	Dothideomycetes	Mytilinidiales	Mytilinidiaceae	Lophium
Actinobacteria	Actinobacteria	Propionibacteriales	Propionibacteriaceae	Cutibacterium	Melbi2	Ascomycota	Leotiomycetes	Helotiales	Hyaloscyphaceae	Hyaloscypha
Actinobacteria	Actinobacteria	Propionibacteriales	Propionibacteriaceae	Cutibacterium	Melen1	Basidiomycota	Ustilaginomycetes	Urocystidales	Melanotaeniaceae	Melanotaenium
Actinobacteria	Actinobacteria	Propionibacteriales	Propionibacteriaceae	Cutibacterium	Melpu1	Ascomycota	Dothideomycetes	Pleosporales	Melanommataceae	Melanomma
Actinobacteria	Actinobacteria	Propionibacteriales	Propionibacteriaceae	Cutibacterium	Micmi1	Ascomycota	Dothideomycetes	Microthyriales	Microthyriaceae	Microthyrium
Actinobacteria	Actinobacteria	Propionibacteriales	Propionibacteriaceae	Cutibacterium	Mictr1	Ascomycota	Sordariomycetes	Microascales	Microascaceae	Microascus
Actinobacteria	Actinobacteria	Propionibacteriales	Propionibacteriaceae	Cutibacterium	Mixos1	Basidiomycota	Mixiomycetes	Mixiales	Mixiaceae	Mixia
Actinobacteria	Actinobacteria	Propionibacteriales	Propionibacteriaceae	Cutibacterium	Monpu1	Ascomycota	Eurotiomycetes	Eurotiales	Aspergillaceae	Monascus
Actinobacteria	Actinobacteria	Propionibacteriales	Propionibacteriaceae	Cutibacterium	Morimp1	Ascomycota	Pezizomycetes	Pezizales	Morchellaceae	Morchella
Actinobacteria	Actinobacteria	Propionibacteriales	Propionibacteriaceae	Cutibacterium	Myrdu1	Ascomycota	Dothideomycetes	Myriangiales	Myriangiaceae	Myriangium
Actinobacteria	Actinobacteria	Propionibacteriales	Propionibacteriaceae	Cutibacterium	Neopa1	Ascomycota	Dothideomycetes	Botryosphaeriales	Botryosphaeriaceae	Neofusicoccum
Actinobacteria	Actinobacteria	Propionibacteriales	Propionibacteriaceae	Cutibacterium	Neucr2	Ascomycota	Sordariomycetes	Sordariales	Sordariaceae	Neurospora
Actinobacteria	Actinobacteria	Propionibacteriales	Propionibacteriaceae	Cutibacterium	Onnsc1	Basidiomycota	Agaricomycetes	Hymenochaetales	Hymenochaetaceae	Onnia
Actinobacteria	Actinobacteria	Propionibacteriales	Propionibacteriaceae	Cutibacterium	Panst_KUC8834_1_1	Basidiomycota	Agaricomycetes	Agaricales	Mycenaceae	Panellus
Actinobacteria	Actinobacteria	Propionibacteriales	Propionibacteriaceae	Cutibacterium	Panst_LUM_1_1	Basidiomycota	Agaricomycetes	Agaricales	Mycenaceae	Panellus
Actinobacteria	Actinobacteria	Propionibacteriales	Propionibacteriaceae	Cutibacterium	Pengl1	Ascomycota	Eurotiomycetes	Eurotiales	Aspergillaceae	Penicillium
Actinobacteria	Actinobacteria	Propionibacteriales	Propionibacteriaceae	Cutibacterium	Pismi1	Basidiomycota	Agaricomycetes	Boletales	Pisolithaceae	Pisolithus
Actinobacteria	Actinobacteria	Propionibacteriales	Propionibacteriaceae	Cutibacterium	Pisti1	Basidiomycota	Agaricomycetes	Boletales	Pisolithaceae	Pisolithus
Actinobacteria	Actinobacteria	Propionibacteriales	Propionibacteriaceae	Cutibacterium	Plecu1	Ascomycota	Sordariomycetes	Glomerellales	Plectosphaerellaceae	Plectosphaerella
Actinobacteria	Actinobacteria	Propionibacteriales	Propionibacteriaceae	Cutibacterium	Pleery1	Basidiomycota	Agaricomycetes	Agaricales	Pleurotaceae	Pleurotus
Actinobacteria	Actinobacteria	Propionibacteriales	Propionibacteriaceae	Cutibacterium	Plesi1	Ascomycota	Dothideomycetes	Pleosporales	Pleomassariaceae	Pleomassaria
Actinobacteria	Actinobacteria	Propionibacteriales	Propionibacteriaceae	Cutibacterium	Polci1	Ascomycota	Dothideomycetes	Capnodiales	Capnodiaceae	Polychaeton
Actinobacteria	Actinobacteria	Propionibacteriales	Propionibacteriaceae	Cutibacterium	Pornie1_2	Basidiomycota	Agaricomycetes	Hymenochaetales	Hymenochaetaceae	Porodaedalea
Actinobacteria	Actinobacteria	Propionibacteriales	Propionibacteriaceae	Cutibacterium	Puctr1	Basidiomycota	Pucciniomycetes	Pucciniales	Pucciniaceae	Puccinia
Actinobacteria	Actinobacteria	Propionibacteriales	Propionibacteriaceae	Cutibacterium	Rhili1	Ascomycota	Dothideomycetes	Aulographales	Rhizodiscinaceae	Rhizodiscina
Actinobacteria	Actinobacteria	Propionibacteriales	Propionibacteriaceae	Cutibacterium	Schco_LoeD_1	Basidiomycota	Agaricomycetes	Agaricales	Schizophyllaceae	Schizophyllum
Actinobacteria	Actinobacteria	Propionibacteriales	Propionibacteriaceae	Cutibacterium	Schco_TatD_1	Basidiomycota	Agaricomycetes	Agaricales	Schizophyllaceae	Schizophyllum
Actinobacteria	Actinobacteria	Propionibacteriales	Propionibacteriaceae	Cutibacterium	Scysp1_1	Basidiomycota	Agaricomycetes	Russulales	Lachnocladiaceae	Scytinostroma
Actinobacteria	Actinobacteria	Propionibacteriales	Propionibacteriaceae	Cutibacterium	Sebve1	Basidiomycota	Agaricomycetes	Sebacinales	Sebacinaceae	Sebacina
Actinobacteria	Actinobacteria	Propionibacteriales	Propionibacteriaceae	Cutibacterium	Sphst1	Basidiomycota	Agaricomycetes	Geastrales	Sphaerobolaceae	Sphaerobolus
Actinobacteria	Actinobacteria	Propionibacteriales	Propionibacteriaceae	Cutibacterium	Stasp1	Ascomycota	Dothideomycetes	Pleosporales	Massarinaceae	Stagonospora
Actinobacteria	Actinobacteria	Propionibacteriales	Propionibacteriaceae	Cutibacterium	Thega1	Basidiomycota	Agaricomycetes	Thelephorales	Thelephoraceae	Thelephora
Actinobacteria	Actinobacteria	Propionibacteriales	Propionibacteriaceae	Cutibacterium	Torra1	Ascomycota	Sordariomycetes	Torpedosporales	Torpedosporaceae	Torpedospora
Actinobacteria	Actinobacteria	Propionibacteriales	Propionibacteriaceae	Cutibacterium	Trima3	Basidiomycota	Agaricomycetes	Agaricales	Tricholomataceae	Tricholoma
Actinobacteria	Actinobacteria	Propionibacteriales	Propionibacteriaceae	Cutibacterium	Tulca1	Basidiomycota	Agaricomycetes	Cantharellales	Tulasnellaceae	Tulasnella
Actinobacteria	Actinobacteria	Propionibacteriales	Propionibacteriaceae	Cutibacterium	Wilmi1	Ascomycota	Pezizomycetes	Pezizales	Pyronemataceae	Wilcoxina
Actinobacteria	Actinobacteria	Propionibacteriales	Propionibacteriaceae	Cutibacterium	Xenvag1	Basidiomycota	Agaricomycetes	NA	Xenasmataceae	Xenasmatella
Actinobacteria	Actinobacteria	Propionibacteriales	Propionibacteriaceae	Cutibacterium	Xylhyp1	Ascomycota	Sordariomycetes	Xylariales	Xylariaceae	Xylaria
Actinobacteria	Actinobacteria	Propionibacteriales	Propionibacteriaceae	Cutibacterium	Zasce1	Ascomycota	Dothideomycetes	Mycosphaerellales	Mycosphaerellaceae	Zasmidium
Cyanobacteria	NA	Nostocales	Nostocaceae	Cylindrospermum	Cocsa1	Ascomycota	Dothideomycetes	Pleosporales	Pleosporaceae	Bipolaris
Chloroflexi	Dehalococcoidia	Dehalococcoidales	Dehalococcoidaceae	Dehalococcoides	Amore1	Ascomycota	Leotiomycetes	NA	Myxotrichaceae	Amorphotheca
Chloroflexi	Dehalococcoidia	Dehalococcoidales	Dehalococcoidaceae	Dehalococcoides	Rhoba1_1	Basidiomycota	Microbotryomycetes	Sporidiobolales	Sporidiobolaceae	Rhodotorula
Proteobacteria	Betaproteobacteria	Burkholderiales	Comamonadaceae	Delftia	Bimnz1	Ascomycota	Dothideomycetes	Pleosporales	Didymosphaeriaceae	Bimuria
Proteobacteria	Betaproteobacteria	Burkholderiales	Comamonadaceae	Delftia	DalEC12_1	Ascomycota	Sordariomycetes	Xylariales	Hypoxylaceae	Daldinia
Proteobacteria	Betaproteobacteria	Burkholderiales	Comamonadaceae	Delftia	Pilcr1	Basidiomycota	Agaricomycetes	Atheliales	Atheliaceae	Piloderma
Proteobacteria	Betaproteobacteria	Burkholderiales	Comamonadaceae	Delftia	Sphst1	Basidiomycota	Agaricomycetes	Geastrales	Sphaerobolaceae	Sphaerobolus
Proteobacteria	Betaproteobacteria	Burkholderiales	Comamonadaceae	Delftia	Tulca1	Basidiomycota	Agaricomycetes	Cantharellales	Tulasnellaceae	Tulasnella
Actinobacteria	Actinobacteria	Micrococcales	Dermacoccaceae	Dermacoccus	Amnli1	Ascomycota	Dothideomycetes	Pleosporales	Amniculicolaceae	Amniculicola
Actinobacteria	Actinobacteria	Micrococcales	Dermacoccaceae	Dermacoccus	Dotsy1	Ascomycota	Dothideomycetes	Pleosporales	Dothidotthiaceae	Dothidotthia
Actinobacteria	Actinobacteria	Micrococcales	Dermacoccaceae	Dermacoccus	Erebi1	Ascomycota	Dothideomycetes	Eremomycetales	Eremomycetaceae	Eremomyces
Actinobacteria	Actinobacteria	Micrococcales	Dermacoccaceae	Dermacoccus	Maseb1	Ascomycota	Dothideomycetes	Pleosporales	Massarinaceae	Massarina
Actinobacteria	Actinobacteria	Micrococcales	Dermacoccaceae	Dermacoccus	Mictr1	Ascomycota	Sordariomycetes	Microascales	Microascaceae	Microascus
Actinobacteria	Actinobacteria	Micrococcales	Dermacoccaceae	Dermacoccus	Morco1	Ascomycota	Pezizomycetes	Pezizales	Morchellaceae	Morchella
Actinobacteria	Actinobacteria	Micrococcales	Dermacoccaceae	Dermacoccus	Ophdi1	Ascomycota	Dothideomycetes	Pleosporales	Leptosphaeriaceae	Ophiobolus
Proteobacteria	Deltaproteobacteria	Desulfovibrionales	Desulfonatronaceae	Desulfonatronum	Trigu1	Ascomycota	Xylonomycetes	Xylonales	Xylonaceae	Trinosporium
Proteobacteria	Deltaproteobacteria	Desulfurellales	Desulfurellaceae	Desulfurella	Serla_varsha1	Basidiomycota	Agaricomycetes	Boletales	Serpulaceae	Serpula
Bacteroidetes	Bacteroidia	Bacteroidales	Dysgonamonadaceae	Dysgonomonas	Phybl2	Mucoromycota	Mucoromycetes	Mucorales	Phycomycetaceae	Phycomyces
Bacteroidetes	Bacteroidia	Bacteroidales	Dysgonamonadaceae	Dysgonomonas	Puctr1	Basidiomycota	Pucciniomycetes	Pucciniales	Pucciniaceae	Puccinia
Bacteroidetes	Flavobacteriia	Flavobacteriales	Flavobacteriaceae	Elizabethkingia	Phybl2	Mucoromycota	Mucoromycetes	Mucorales	Phycomycetaceae	Phycomyces
Bacteroidetes	Flavobacteriia	Flavobacteriales	Flavobacteriaceae	Elizabethkingia	Scysp1_1	Basidiomycota	Agaricomycetes	Russulales	Lachnocladiaceae	Scytinostroma
Proteobacteria	Alphaproteobacteria	Rhizobiales	Rhizobiaceae	Ensifer	Panst_KUC8834_1_1	Basidiomycota	Agaricomycetes	Agaricales	Mycenaceae	Panellus
Proteobacteria	Gammaproteobacteria	Enterobacterales	Enterobacteriaceae	Enterobacter	Aspfl1	Ascomycota	Eurotiomycetes	Eurotiales	Aspergillaceae	Aspergillus
Proteobacteria	Gammaproteobacteria	Enterobacterales	Enterobacteriaceae	Enterobacter	Cerzm1	Ascomycota	Dothideomycetes	Mycosphaerellales	Mycosphaerellaceae	Cercospora
Proteobacteria	Gammaproteobacteria	Enterobacterales	Enterobacteriaceae	Enterobacter	Phybl2	Mucoromycota	Mucoromycetes	Mucorales	Phycomycetaceae	Phycomyces
Proteobacteria	Gammaproteobacteria	Enterobacterales	Enterobacteriaceae	Enterobacter	Stehi1	Basidiomycota	Agaricomycetes	Russulales	Stereaceae	Stereum
Firmicutes	Bacilli	Lactobacillales	Enterococcaceae	Enterococcus	Phybl2	Mucoromycota	Mucoromycetes	Mucorales	Phycomycetaceae	Phycomyces
Firmicutes	Bacilli	Lactobacillales	Enterococcaceae	Enterococcus	Triol1	Basidiomycota	Tremellomycetes	Trichosporonales	Trichosporonaceae	Trichosporon
Proteobacteria	Gammaproteobacteria	Enterobacterales	Erwiniaceae	Erwinia	LobpulSc1	Ascomycota	Lecanoromycetes	Peltigerales	Lobariaceae	Lobaria
Proteobacteria	Gammaproteobacteria	Enterobacterales	Enterobacteriaceae	Escherichia	Allma1	Blastocladiomycota	Blastocladiomycetes	Blastocladiales	Blastocladiaceae	Allomyces
Proteobacteria	Gammaproteobacteria	Enterobacterales	Enterobacteriaceae	Escherichia	Amore1	Ascomycota	Leotiomycetes	NA	Myxotrichaceae	Amorphotheca
Proteobacteria	Gammaproteobacteria	Enterobacterales	Enterobacteriaceae	Escherichia	Artel1	Basidiomycota	Agaricomycetes	Polyporales	Polyporaceae	Trametes
Proteobacteria	Gammaproteobacteria	Enterobacterales	Enterobacteriaceae	Escherichia	Ascni1	Ascomycota	Pezizomycetes	Pezizales	Ascodesmidaceae	Ascodesmis
Proteobacteria	Gammaproteobacteria	Enterobacterales	Enterobacteriaceae	Escherichia	Aspca3	Ascomycota	Eurotiomycetes	Eurotiales	Aspergillaceae	Aspergillus
Proteobacteria	Gammaproteobacteria	Enterobacterales	Enterobacteriaceae	Escherichia	Aspfl1	Ascomycota	Eurotiomycetes	Eurotiales	Aspergillaceae	Aspergillus
Proteobacteria	Gammaproteobacteria	Enterobacterales	Enterobacteriaceae	Escherichia	Aspsy1	Ascomycota	Eurotiomycetes	Eurotiales	Aspergillaceae	Aspergillus
Proteobacteria	Gammaproteobacteria	Enterobacterales	Enterobacteriaceae	Escherichia	Aulhe2	Ascomycota	Dothideomycetes	Aulographales	Aulographaceae	Aulographum
Proteobacteria	Gammaproteobacteria	Enterobacterales	Enterobacteriaceae	Escherichia	Aurde3_1	Basidiomycota	Agaricomycetes	Auriculariales	Auriculariaceae	Auricularia
Proteobacteria	Gammaproteobacteria	Enterobacterales	Enterobacteriaceae	Escherichia	Aurpu_var_mel1	Ascomycota	Dothideomycetes	Dothideales	Saccotheciaceae	Aureobasidium
Proteobacteria	Gammaproteobacteria	Enterobacterales	Enterobacteriaceae	Escherichia	Aurpu_var_nam1	Ascomycota	Dothideomycetes	Dothideales	Saccotheciaceae	Aureobasidium
Proteobacteria	Gammaproteobacteria	Enterobacterales	Enterobacteriaceae	Escherichia	Basme2finSC	Zoopagomycota	Basidiobolomycetes	Basidiobolales	Basidiobolaceae	Basidiobolus
Proteobacteria	Gammaproteobacteria	Enterobacterales	Enterobacteriaceae	Escherichia	Bauco1	Ascomycota	Dothideomycetes	Mycosphaerellales	Teratosphaeriaceae	Baudoinia
Proteobacteria	Gammaproteobacteria	Enterobacterales	Enterobacteriaceae	Escherichia	Bimnz1	Ascomycota	Dothideomycetes	Pleosporales	Didymosphaeriaceae	Bimuria
Proteobacteria	Gammaproteobacteria	Enterobacterales	Enterobacteriaceae	Escherichia	Boled1	Basidiomycota	Agaricomycetes	Boletales	Boletaceae	Boletus
Proteobacteria	Gammaproteobacteria	Enterobacterales	Enterobacteriaceae	Escherichia	Bulin1	Ascomycota	Leotiomycetes	Phacidiales	Bulgariaceae	Bulgaria
Proteobacteria	Gammaproteobacteria	Enterobacterales	Enterobacteriaceae	Escherichia	Canca1	Ascomycota	Saccharomycetes	Saccharomycetales	Trigonopsidaceae	Tortispora
Proteobacteria	Gammaproteobacteria	Enterobacterales	Enterobacteriaceae	Escherichia	Capcor1	Ascomycota	Eurotiomycetes	Chaetothyriales	Herpotrichiellaceae	Capronia
Proteobacteria	Gammaproteobacteria	Enterobacterales	Enterobacteriaceae	Escherichia	Capse1	Ascomycota	Eurotiomycetes	Chaetothyriales	Herpotrichiellaceae	Capronia
Proteobacteria	Gammaproteobacteria	Enterobacterales	Enterobacteriaceae	Escherichia	Cenge3	Ascomycota	Dothideomycetes	NA	Gloniaceae	Cenococcum
Proteobacteria	Gammaproteobacteria	Enterobacterales	Enterobacteriaceae	Escherichia	Cercer1	Basidiomycota	Dacrymycetes	Dacrymycetales	Cerinomycetaceae	Cerinomyces
Proteobacteria	Gammaproteobacteria	Enterobacterales	Enterobacteriaceae	Escherichia	Cersu1	Basidiomycota	Agaricomycetes	Polyporales	Meruliaceae	Ceriporiopsis
Proteobacteria	Gammaproteobacteria	Enterobacterales	Enterobacteriaceae	Escherichia	Cerzm1	Ascomycota	Dothideomycetes	Mycosphaerellales	Mycosphaerellaceae	Cercospora
Proteobacteria	Gammaproteobacteria	Enterobacterales	Enterobacteriaceae	Escherichia	Claca1	Ascomycota	Eurotiomycetes	Chaetothyriales	Herpotrichiellaceae	Cladophialophora
Proteobacteria	Gammaproteobacteria	Enterobacterales	Enterobacteriaceae	Escherichia	Claim1	Ascomycota	Eurotiomycetes	Chaetothyriales	Herpotrichiellaceae	Cladophialophora
Proteobacteria	Gammaproteobacteria	Enterobacterales	Enterobacteriaceae	Escherichia	Clapy1	Basidiomycota	Agaricomycetes	Russulales	Auriscalpiaceae	Artomyces
Proteobacteria	Gammaproteobacteria	Enterobacterales	Enterobacteriaceae	Escherichia	Claye1	Ascomycota	Eurotiomycetes	Chaetothyriales	Herpotrichiellaceae	Cladophialophora
Proteobacteria	Gammaproteobacteria	Enterobacterales	Enterobacteriaceae	Escherichia	Cocsa1	Ascomycota	Dothideomycetes	Pleosporales	Pleosporaceae	Bipolaris
Proteobacteria	Gammaproteobacteria	Enterobacterales	Enterobacteriaceae	Escherichia	Colhig2	Ascomycota	Sordariomycetes	Glomerellales	Glomerellaceae	Colletotrichum
Proteobacteria	Gammaproteobacteria	Enterobacterales	Enterobacteriaceae	Escherichia	ConPMI546	Ascomycota	Sordariomycetes	Coniochaetales	Coniochaetaceae	Coniochaeta
Proteobacteria	Gammaproteobacteria	Enterobacterales	Enterobacteriaceae	Escherichia	Conli1	Ascomycota	Sordariomycetes	Coniochaetales	Coniochaetaceae	Coniochaeta
Proteobacteria	Gammaproteobacteria	Enterobacterales	Enterobacteriaceae	Escherichia	Conpu1	Basidiomycota	Agaricomycetes	Boletales	Coniophoraceae	Coniophora
Proteobacteria	Gammaproteobacteria	Enterobacterales	Enterobacteriaceae	Escherichia	Corca1	Ascomycota	Dothideomycetes	Pleosporales	Corynesporascaceae	Corynespora
Proteobacteria	Gammaproteobacteria	Enterobacterales	Enterobacteriaceae	Escherichia	Cypeu1	Ascomycota	Eurotiomycetes	Chaetothyriales	Cyphellophoraceae	Cyphellophora
Proteobacteria	Gammaproteobacteria	Enterobacterales	Enterobacteriaceae	Escherichia	Dacsp1	Basidiomycota	Dacrymycetes	Dacrymycetales	Dacrymycetaceae	Dacryopinax
Proteobacteria	Gammaproteobacteria	Enterobacterales	Enterobacteriaceae	Escherichia	Dekbr2	Ascomycota	Saccharomycetes	Saccharomycetales	Pichiaceae	Brettanomyces
Proteobacteria	Gammaproteobacteria	Enterobacterales	Enterobacteriaceae	Escherichia	Denbi1	Basidiomycota	Agaricomycetes	Agaricales	NA	Dendrothele
Proteobacteria	Gammaproteobacteria	Enterobacterales	Enterobacteriaceae	Escherichia	Dotse1	Ascomycota	Dothideomycetes	Mycosphaerellales	Mycosphaerellaceae	Dothistroma
Proteobacteria	Gammaproteobacteria	Enterobacterales	Enterobacteriaceae	Escherichia	Erynec1	Ascomycota	Leotiomycetes	Erysiphales	Erysiphaceae	Erysiphe
Proteobacteria	Gammaproteobacteria	Enterobacterales	Enterobacteriaceae	Escherichia	Exosi1	Ascomycota	Eurotiomycetes	Chaetothyriales	Herpotrichiellaceae	Exophiala
Proteobacteria	Gammaproteobacteria	Enterobacterales	Enterobacteriaceae	Escherichia	Fomme1	Basidiomycota	Agaricomycetes	Hymenochaetales	Hymenochaetaceae	Fomitiporia
Proteobacteria	Gammaproteobacteria	Enterobacterales	Enterobacteriaceae	Escherichia	Ganpr1	Chytridiomycota	Monoblepharidomycetes	Monoblepharidales	Gonapodyaceae	Gonapodya
Proteobacteria	Gammaproteobacteria	Enterobacterales	Enterobacteriaceae	Escherichia	Gansp1	Basidiomycota	Agaricomycetes	Polyporales	Polyporaceae	Ganoderma
Proteobacteria	Gammaproteobacteria	Enterobacterales	Enterobacteriaceae	Escherichia	Glotr1_1	Basidiomycota	Agaricomycetes	Gloeophyllales	Gloeophyllaceae	Gloeophyllum
Proteobacteria	Gammaproteobacteria	Enterobacterales	Enterobacteriaceae	Escherichia	Gyrli1	Basidiomycota	Agaricomycetes	Boletales	Gyrodontaceae	Gyrodon
Proteobacteria	Gammaproteobacteria	Enterobacterales	Enterobacteriaceae	Escherichia	Hetpy1	Basidiomycota	Microbotryomycetes	Heterogastridiales	Heterogastridiaceae	Heterogastridium
Proteobacteria	Gammaproteobacteria	Enterobacterales	Enterobacteriaceae	Escherichia	Hydfim1	Basidiomycota	Agaricomycetes	Polyporales	Irpicaceae	Hydnopolyporus
Proteobacteria	Gammaproteobacteria	Enterobacterales	Enterobacteriaceae	Escherichia	Hydru2	Basidiomycota	Agaricomycetes	Cantharellales	Hydnaceae	Hydnum
Proteobacteria	Gammaproteobacteria	Enterobacterales	Enterobacteriaceae	Escherichia	Hyssto1	Basidiomycota	Agaricomycetes	Hysterangiales	Hysterangiaceae	Hysterangium
Proteobacteria	Gammaproteobacteria	Enterobacterales	Enterobacteriaceae	Escherichia	Karrh1	Ascomycota	Dothideomycetes	Pleosporales	Didymosphaeriaceae	Karstenula
Proteobacteria	Gammaproteobacteria	Enterobacterales	Enterobacteriaceae	Escherichia	Lenvul1	Basidiomycota	Agaricomycetes	Russulales	Auriscalpiaceae	Lentinellus
Proteobacteria	Gammaproteobacteria	Enterobacterales	Enterobacteriaceae	Escherichia	Marfi1	Basidiomycota	Agaricomycetes	Agaricales	Marasmiaceae	Marasmius
Proteobacteria	Gammaproteobacteria	Enterobacterales	Enterobacteriaceae	Escherichia	Melpu1	Ascomycota	Dothideomycetes	Pleosporales	Melanommataceae	Melanomma
Proteobacteria	Gammaproteobacteria	Enterobacterales	Enterobacteriaceae	Escherichia	Metbi1	Ascomycota	Saccharomycetes	Saccharomycetales	Metschnikowiaceae	Metschnikowia
Proteobacteria	Gammaproteobacteria	Enterobacterales	Enterobacteriaceae	Escherichia	Mixos1	Basidiomycota	Mixiomycetes	Mixiales	Mixiaceae	Mixia
Proteobacteria	Gammaproteobacteria	Enterobacterales	Enterobacteriaceae	Escherichia	Morimp1	Ascomycota	Pezizomycetes	Pezizales	Morchellaceae	Morchella
Proteobacteria	Gammaproteobacteria	Enterobacterales	Enterobacteriaceae	Escherichia	Myrdu1	Ascomycota	Dothideomycetes	Myriangiales	Myriangiaceae	Myriangium
Proteobacteria	Gammaproteobacteria	Enterobacterales	Enterobacteriaceae	Escherichia	Neole1	Basidiomycota	Agaricomycetes	Gloeophyllales	Gloeophyllaceae	Neolentinus
Proteobacteria	Gammaproteobacteria	Enterobacterales	Enterobacteriaceae	Escherichia	Neucr2	Ascomycota	Sordariomycetes	Sordariales	Sordariaceae	Neurospora
Proteobacteria	Gammaproteobacteria	Enterobacterales	Enterobacteriaceae	Escherichia	Niavib1	Basidiomycota	Agaricomycetes	Agaricales	Niaceae	Nia
Proteobacteria	Gammaproteobacteria	Enterobacterales	Enterobacteriaceae	Escherichia	Nieex1	Ascomycota	Sordariomycetes	Hypocreales	Niessliaceae	Niesslia
Proteobacteria	Gammaproteobacteria	Enterobacterales	Enterobacteriaceae	Escherichia	Pacta1_2	Ascomycota	Saccharomycetes	Saccharomycetales	Saccharomycetaceae	Pachysolen
Proteobacteria	Gammaproteobacteria	Enterobacterales	Enterobacteriaceae	Escherichia	Panru1	Basidiomycota	Agaricomycetes	Polyporales	Panaceae	Panus
Proteobacteria	Gammaproteobacteria	Enterobacterales	Enterobacteriaceae	Escherichia	Panst_LUM_1_1	Basidiomycota	Agaricomycetes	Agaricales	Mycenaceae	Panellus
Proteobacteria	Gammaproteobacteria	Enterobacterales	Enterobacteriaceae	Escherichia	Paxru2	Basidiomycota	Agaricomycetes	Boletales	Paxillaceae	Paxillus
Proteobacteria	Gammaproteobacteria	Enterobacterales	Enterobacteriaceae	Escherichia	Penac1	Ascomycota	Eurotiomycetes	Eurotiales	Trichocomaceae	Talaromyces
Proteobacteria	Gammaproteobacteria	Enterobacterales	Enterobacteriaceae	Escherichia	PenbrAgRF18_1	Ascomycota	Eurotiomycetes	Eurotiales	Aspergillaceae	Penicillium
Proteobacteria	Gammaproteobacteria	Enterobacterales	Enterobacteriaceae	Escherichia	Penja1	Ascomycota	Eurotiomycetes	Eurotiales	Aspergillaceae	Penicillium
Proteobacteria	Gammaproteobacteria	Enterobacterales	Enterobacteriaceae	Escherichia	Phlgi1	Basidiomycota	Agaricomycetes	Polyporales	Phanerochaetaceae	Phlebiopsis
Proteobacteria	Gammaproteobacteria	Enterobacterales	Enterobacteriaceae	Escherichia	Phybl2	Mucoromycota	Mucoromycetes	Mucorales	Phycomycetaceae	Phycomyces
Proteobacteria	Gammaproteobacteria	Enterobacterales	Enterobacteriaceae	Escherichia	Picme2	Ascomycota	Saccharomycetes	Saccharomycetales	Pichiaceae	Pichia
Proteobacteria	Gammaproteobacteria	Enterobacterales	Enterobacteriaceae	Escherichia	Pirfi3	Chytridiomycota	Neocallimastigomycetes	Neocallimastigales	Neocallimastigaceae	Piromyces
Proteobacteria	Gammaproteobacteria	Enterobacterales	Enterobacteriaceae	Escherichia	Pismi1	Basidiomycota	Agaricomycetes	Boletales	Pisolithaceae	Pisolithus
Proteobacteria	Gammaproteobacteria	Enterobacterales	Enterobacteriaceae	Escherichia	Pisti1	Basidiomycota	Agaricomycetes	Boletales	Pisolithaceae	Pisolithus
Proteobacteria	Gammaproteobacteria	Enterobacterales	Enterobacteriaceae	Escherichia	Plucer1	Basidiomycota	Agaricomycetes	Agaricales	Pluteaceae	Pluteus
Proteobacteria	Gammaproteobacteria	Enterobacterales	Enterobacteriaceae	Escherichia	Porchr1	Basidiomycota	Agaricomycetes	Hymenochaetales	Hymenochaetaceae	Porodaedalea
Proteobacteria	Gammaproteobacteria	Enterobacterales	Enterobacteriaceae	Escherichia	Pseudest1	Ascomycota	Leotiomycetes	NA	Pseudeurotiaceae	Pseudogymnoascus
Proteobacteria	Gammaproteobacteria	Enterobacterales	Enterobacteriaceae	Escherichia	Puctr1	Basidiomycota	Pucciniomycetes	Pucciniales	Pucciniaceae	Puccinia
Proteobacteria	Gammaproteobacteria	Enterobacterales	Enterobacteriaceae	Escherichia	Punst1	Basidiomycota	Agaricomycetes	Corticiales	Punctulariaceae	Punctularia
Proteobacteria	Gammaproteobacteria	Enterobacterales	Enterobacteriaceae	Escherichia	Rhoba1_1	Basidiomycota	Microbotryomycetes	Sporidiobolales	Sporidiobolaceae	Rhodotorula
Proteobacteria	Gammaproteobacteria	Enterobacterales	Enterobacteriaceae	Escherichia	Rhodsp1	Basidiomycota	Exobasidiomycetes	Microstromatales	NA	Pseudomicrostroma
Proteobacteria	Gammaproteobacteria	Enterobacterales	Enterobacteriaceae	Escherichia	Sebve1	Basidiomycota	Agaricomycetes	Sebacinales	Sebacinaceae	Sebacina
Proteobacteria	Gammaproteobacteria	Enterobacterales	Enterobacteriaceae	Escherichia	Serla_varsha1	Basidiomycota	Agaricomycetes	Boletales	Serpulaceae	Serpula
Proteobacteria	Gammaproteobacteria	Enterobacterales	Enterobacteriaceae	Escherichia	Spipu1	Chytridiomycota	Chytridiomycetes	Spizellomycetales	Spizellomycetaceae	Spizellomyces
Proteobacteria	Gammaproteobacteria	Enterobacterales	Enterobacteriaceae	Escherichia	Suibr2	Basidiomycota	Agaricomycetes	Boletales	Suillaceae	Suillus
Proteobacteria	Gammaproteobacteria	Enterobacterales	Enterobacteriaceae	Escherichia	Suilu4	Basidiomycota	Agaricomycetes	Boletales	Suillaceae	Suillus
Proteobacteria	Gammaproteobacteria	Enterobacterales	Enterobacteriaceae	Escherichia	Thian1	Ascomycota	Sordariomycetes	Sordariales	Chaetomiaceae	Thielavia
Proteobacteria	Gammaproteobacteria	Enterobacterales	Enterobacteriaceae	Escherichia	Tilwa1	Basidiomycota	Exobasidiomycetes	Entylomatales	NA	Tilletiopsis
Proteobacteria	Gammaproteobacteria	Enterobacterales	Enterobacteriaceae	Escherichia	Torra1	Ascomycota	Sordariomycetes	Torpedosporales	Torpedosporaceae	Torpedospora
Proteobacteria	Gammaproteobacteria	Enterobacterales	Enterobacteriaceae	Escherichia	Trace1	Basidiomycota	Agaricomycetes	Polyporales	Irpicaceae	Trametopsis
Proteobacteria	Gammaproteobacteria	Enterobacterales	Enterobacteriaceae	Escherichia	Traci1	Basidiomycota	Agaricomycetes	Polyporales	Polyporaceae	Trametes
Proteobacteria	Gammaproteobacteria	Enterobacterales	Enterobacteriaceae	Escherichia	Tralj1	Basidiomycota	Agaricomycetes	Polyporales	Polyporaceae	Trametes
Proteobacteria	Gammaproteobacteria	Enterobacterales	Enterobacteriaceae	Escherichia	Triab1_1	Basidiomycota	Agaricomycetes	Hymenochaetales	NA	Trichaptum
Proteobacteria	Gammaproteobacteria	Enterobacterales	Enterobacteriaceae	Escherichia	Trias1	Ascomycota	Sordariomycetes	Hypocreales	Hypocreaceae	Trichoderma
Proteobacteria	Gammaproteobacteria	Enterobacterales	Enterobacteriaceae	Escherichia	Triha1	Ascomycota	Sordariomycetes	Hypocreales	Hypocreaceae	Trichoderma
Proteobacteria	Gammaproteobacteria	Enterobacterales	Enterobacteriaceae	Escherichia	Trima3	Basidiomycota	Agaricomycetes	Agaricales	Tricholomataceae	Tricholoma
Proteobacteria	Gammaproteobacteria	Enterobacterales	Enterobacteriaceae	Escherichia	Triol1	Basidiomycota	Tremellomycetes	Trichosporonales	Trichosporonaceae	Trichosporon
Proteobacteria	Gammaproteobacteria	Enterobacterales	Enterobacteriaceae	Escherichia	Tripe1	Ascomycota	Saccharomycetes	Saccharomycetales	Trichomonascaceae	Trichomonascus
Proteobacteria	Gammaproteobacteria	Enterobacterales	Enterobacteriaceae	Escherichia	Tulca1	Basidiomycota	Agaricomycetes	Cantharellales	Tulasnellaceae	Tulasnella
Proteobacteria	Gammaproteobacteria	Enterobacterales	Enterobacteriaceae	Escherichia	Valla1	Ascomycota	Sordariomycetes	Hypocreales	Niessliaceae	Valetoniellopsis
Proteobacteria	Gammaproteobacteria	Enterobacterales	Enterobacteriaceae	Escherichia	Walse1	Basidiomycota	Wallemiomycetes	Wallemiales	Wallemiaceae	Wallemia
Proteobacteria	Gammaproteobacteria	Enterobacterales	Enterobacteriaceae	Escherichia	Wican1	Ascomycota	Saccharomycetes	Saccharomycetales	Phaffomycetaceae	Wickerhamomyces
Proteobacteria	Gammaproteobacteria	Enterobacterales	Enterobacteriaceae	Escherichia	Xanpa2	Ascomycota	Lecanoromycetes	Teloschistales	Teloschistaceae	Xanthoria
Proteobacteria	Gammaproteobacteria	Enterobacterales	Enterobacteriaceae	Escherichia	Zoorad1	Zoopagomycota	Entomophthoromycetes	Entomophthorales	Entomophthoraceae	Zoophthora
Proteobacteria	Gammaproteobacteria	Enterobacterales	Enterobacteriaceae	Escherichia	Zoprh1	Ascomycota	Dothideomycetes	NA	Zopfiaceae	Zopfia
Firmicutes	Clostridia	Clostridiales	Eubacteriaceae	Eubacterium	Pirfi3	Chytridiomycota	Neocallimastigomycetes	Neocallimastigales	Neocallimastigaceae	Piromyces
Firmicutes	Bacilli	Bacillales	NA	Exiguobacterium	Phybl2	Mucoromycota	Mucoromycetes	Mucorales	Phycomycetaceae	Phycomyces
Firmicutes	Erysipelotrichia	Erysipelotrichales	Erysipelotrichaceae	Faecalibaculum	Cryte1	Basidiomycota	Tremellomycetes	Tremellales	Cryptococcaceae	Cryptococcus
Fibrobacteres	Fibrobacteria	Fibrobacterales	Fibrobacteraceae	Fibrobacter	Pirfi3	Chytridiomycota	Neocallimastigomycetes	Neocallimastigales	Neocallimastigaceae	Piromyces
Cyanobacteria	NA	Nostocales	Hapalosiphonaceae	Fischerella	Aspbr1	Ascomycota	Eurotiomycetes	Eurotiales	Aspergillaceae	Aspergillus
Cyanobacteria	NA	Nostocales	Hapalosiphonaceae	Fischerella	Cocsa1	Ascomycota	Dothideomycetes	Pleosporales	Pleosporaceae	Bipolaris
Cyanobacteria	NA	Oscillatoriales	Coleofasciculaceae	Geitlerinema	Croqu1	Basidiomycota	Pucciniomycetes	Pucciniales	Cronartiaceae	Cronartium
Verrucomicrobia	Opitutae	Opitutales	Opitutaceae	Geminisphaera	Gansp1	Basidiomycota	Agaricomycetes	Polyporales	Polyporaceae	Ganoderma
Cyanobacteria	NA	Chroococcales	Chroococcaceae	Geminocystis	Hanva1_1	Ascomycota	Saccharomycetes	Saccharomycetales	Saccharomycodaceae	Hanseniaspora
Firmicutes	Bacilli	Bacillales	Bacillaceae	Geobacillus	Bjead1_1	Basidiomycota	Agaricomycetes	Polyporales	Phanerochaetaceae	Bjerkandera
Firmicutes	Bacilli	Bacillales	Bacillaceae	Geobacillus	Canca1	Ascomycota	Saccharomycetes	Saccharomycetales	Trigonopsidaceae	Tortispora
Firmicutes	Bacilli	Bacillales	Bacillaceae	Geobacillus	Tulca1	Basidiomycota	Agaricomycetes	Cantharellales	Tulasnellaceae	Tulasnella
Firmicutes	Bacilli	Bacillales	Bacillaceae	Geobacillus	Xanpa2	Ascomycota	Lecanoromycetes	Teloschistales	Teloschistaceae	Xanthoria
Bacteroidetes	Flavobacteriia	Flavobacteriales	Flavobacteriaceae	Gillisia	Aspac1	Ascomycota	Eurotiomycetes	Eurotiales	Aspergillaceae	Aspergillus
Bacteroidetes	Flavobacteriia	Flavobacteriales	Flavobacteriaceae	Gillisia	Cersu1	Basidiomycota	Agaricomycetes	Polyporales	Meruliaceae	Ceriporiopsis
Bacteroidetes	Flavobacteriia	Flavobacteriales	Flavobacteriaceae	Gillisia	Phaca1	Basidiomycota	Agaricomycetes	Polyporales	Phanerochaetaceae	Phanerochaete
Bacteroidetes	Flavobacteriia	Flavobacteriales	Flavobacteriaceae	Gillisia	PirE2_1	Chytridiomycota	Neocallimastigomycetes	Neocallimastigales	Neocallimastigaceae	Piromyces
Bacteroidetes	Flavobacteriia	Flavobacteriales	Flavobacteriaceae	Gillisia	Rhoba1_1	Basidiomycota	Microbotryomycetes	Sporidiobolales	Sporidiobolaceae	Rhodotorula
Bacteroidetes	Flavobacteriia	Flavobacteriales	Flavobacteriaceae	Gillisia	Xanpa2	Ascomycota	Lecanoromycetes	Teloschistales	Teloschistaceae	Xanthoria
Proteobacteria	Gammaproteobacteria	Alteromonadales	Alteromonadaceae	Glaciecola	Cerzm1	Ascomycota	Dothideomycetes	Mycosphaerellales	Mycosphaerellaceae	Cercospora
Proteobacteria	Gammaproteobacteria	Alteromonadales	Alteromonadaceae	Glaciecola	Stehi1	Basidiomycota	Agaricomycetes	Russulales	Stereaceae	Stereum
Actinobacteria	Actinobacteria	Corynebacteriales	Gordoniaceae	Gordonia	Aulhe2	Ascomycota	Dothideomycetes	Aulographales	Aulographaceae	Aulographum
Actinobacteria	Actinobacteria	Corynebacteriales	Gordoniaceae	Gordonia	Neucr2	Ascomycota	Sordariomycetes	Sordariales	Sordariaceae	Neurospora
Acidobacteria	Acidobacteriia	Acidobacteriales	Acidobacteriaceae	Granulicella	LobpulAf1	Ascomycota	Lecanoromycetes	Peltigerales	Lobariaceae	Lobaria
Acidobacteria	Acidobacteriia	Acidobacteriales	Acidobacteriaceae	Granulicella	LobpulSc1	Ascomycota	Lecanoromycetes	Peltigerales	Lobariaceae	Lobaria
Proteobacteria	Gammaproteobacteria	Oceanospirillales	Halomonadaceae	Halomonas	Macfu1	Basidiomycota	Agaricomycetes	Agaricales	Agaricaceae	Macrolepiota
Proteobacteria	Betaproteobacteria	Burkholderiales	Oxalobacteraceae	Herbaspirillum	Artel1	Basidiomycota	Agaricomycetes	Polyporales	Polyporaceae	Trametes
Proteobacteria	Betaproteobacteria	Burkholderiales	Oxalobacteraceae	Herbaspirillum	Bysci1	Ascomycota	Dothideomycetes	Pleosporales	Massarinaceae	Byssothecium
Proteobacteria	Betaproteobacteria	Burkholderiales	Oxalobacteraceae	Herbaspirillum	ClaPMI390	Basidiomycota	Agaricomycetes	Cantharellales	Clavulinaceae	Clavulina
Proteobacteria	Betaproteobacteria	Burkholderiales	Oxalobacteraceae	Herbaspirillum	Copmic2	Basidiomycota	Agaricomycetes	Agaricales	Psathyrellaceae	Coprinellus
Proteobacteria	Betaproteobacteria	Burkholderiales	Oxalobacteraceae	Herbaspirillum	Panst_LUM_1_1	Basidiomycota	Agaricomycetes	Agaricales	Mycenaceae	Panellus
Proteobacteria	Deltaproteobacteria	Desulfurellales	Desulfurellaceae	Hippea	Glotr1_1	Basidiomycota	Agaricomycetes	Gloeophyllales	Gloeophyllaceae	Gloeophyllum
Proteobacteria	Deltaproteobacteria	Desulfurellales	Desulfurellaceae	Hippea	Pacta1_2	Ascomycota	Saccharomycetes	Saccharomycetales	Saccharomycetaceae	Pachysolen
Firmicutes	Clostridia	Clostridiales	Hungateiclostridiaceae	Hungateiclostridium	Nadfu1	Ascomycota	Saccharomycetes	Saccharomycetales	NA	Nadsonia
Firmicutes	Clostridia	Clostridiales	Hungateiclostridiaceae	Hungateiclostridium	TrireRUTC30_1	Ascomycota	Sordariomycetes	Hypocreales	Hypocreaceae	Trichoderma
Firmicutes	Clostridia	Clostridiales	Hungateiclostridiaceae	Hungateiclostridium	YarliYB566	Ascomycota	Saccharomycetes	Saccharomycetales	Dipodascaceae	Yarrowia
Firmicutes	Clostridia	Clostridiales	Hungateiclostridiaceae	Hungateiclostridium	YarliYB567	Ascomycota	Saccharomycetes	Saccharomycetales	Dipodascaceae	Yarrowia
Bacteroidetes	Chitinophagia	Chitinophagales	Chitinophagaceae	Hydrobacter	Calco1	Basidiomycota	Dacrymycetes	Dacrymycetales	Dacrymycetaceae	Calocera
Aquificae	Aquificae	Aquificales	Aquificaceae	Hydrogenobaculum	Sebve1	Basidiomycota	Agaricomycetes	Sebacinales	Sebacinaceae	Sebacina
Proteobacteria	Gammaproteobacteria	Thiotrichales	Piscirickettsiaceae	Hydrogenovibrio	Rhivi1	Basidiomycota	Agaricomycetes	Boletales	Rhizopogonaceae	Rhizopogon
Bacteroidetes	Cytophagia	Cytophagales	Hymenobacteraceae	Hymenobacter	LobpulAf1	Ascomycota	Lecanoromycetes	Peltigerales	Lobariaceae	Lobaria
Proteobacteria	Alphaproteobacteria	Rhizobiales	Hyphomicrobiaceae	Hyphomicrobium	Guyne1	Basidiomycota	Agaricomycetes	Agaricales	Physalacriaceae	Guyanagaster
Firmicutes	Erysipelotrichia	Erysipelotrichales	Erysipelotrichaceae	Ileibacterium	Cryte1	Basidiomycota	Tremellomycetes	Tremellales	Cryptococcaceae	Cryptococcus
Actinobacteria	Actinobacteria	Micrococcales	Promicromonosporaceae	Isoptericola	Cerzm1	Ascomycota	Dothideomycetes	Mycosphaerellales	Mycosphaerellaceae	Cercospora
Actinobacteria	Actinobacteria	Micrococcales	Promicromonosporaceae	Isoptericola	Stehi1	Basidiomycota	Agaricomycetes	Russulales	Stereaceae	Stereum
Actinobacteria	Actinobacteria	Jiangellales	Jiangellaceae	Jiangella	Bauco1	Ascomycota	Dothideomycetes	Mycosphaerellales	Teratosphaeriaceae	Baudoinia
Firmicutes	Erysipelotrichia	Erysipelotrichales	Erysipelotrichaceae	Kandleria	Pirfi3	Chytridiomycota	Neocallimastigomycetes	Neocallimastigales	Neocallimastigaceae	Piromyces
Proteobacteria	Gammaproteobacteria	Enterobacterales	Enterobacteriaceae	Klebsiella	Aspfl1	Ascomycota	Eurotiomycetes	Eurotiales	Aspergillaceae	Aspergillus
Proteobacteria	Gammaproteobacteria	Enterobacterales	Enterobacteriaceae	Klebsiella	Fonpe1	Ascomycota	Eurotiomycetes	Chaetothyriales	Herpotrichiellaceae	Fonsecaea
Proteobacteria	Gammaproteobacteria	Enterobacterales	Enterobacteriaceae	Klebsiella	Lopma1	Ascomycota	Dothideomycetes	Pleosporales	Lophiostomataceae	Lophiostoma
Proteobacteria	Gammaproteobacteria	Enterobacterales	Enterobacteriaceae	Klebsiella	Morimp1	Ascomycota	Pezizomycetes	Pezizales	Morchellaceae	Morchella
Proteobacteria	Gammaproteobacteria	Enterobacterales	Enterobacteriaceae	Klebsiella	Phybl2	Mucoromycota	Mucoromycetes	Mucorales	Phycomycetaceae	Phycomyces
Proteobacteria	Gammaproteobacteria	Enterobacterales	Enterobacteriaceae	Klebsiella	Polci1	Ascomycota	Dothideomycetes	Capnodiales	Capnodiaceae	Polychaeton
Actinobacteria	Actinobacteria	Micrococcales	Micrococcaceae	Kocuria	Cerzm1	Ascomycota	Dothideomycetes	Mycosphaerellales	Mycosphaerellaceae	Cercospora
Actinobacteria	Actinobacteria	Micrococcales	Micrococcaceae	Kocuria	Neucr2	Ascomycota	Sordariomycetes	Sordariales	Sordariaceae	Neurospora
Proteobacteria	Alphaproteobacteria	Rhodobacterales	Rhodobacteraceae	Labrenzia	Fomro1	Basidiomycota	Agaricomycetes	Polyporales	Fomitopsidaceae	Fomitopsis
Firmicutes	Bacilli	Lactobacillales	Lactobacillaceae	Lactobacillus	Calco1	Basidiomycota	Dacrymycetes	Dacrymycetales	Dacrymycetaceae	Calocera
Firmicutes	Bacilli	Lactobacillales	Lactobacillaceae	Lactobacillus	Capse1	Ascomycota	Eurotiomycetes	Chaetothyriales	Herpotrichiellaceae	Capronia
Firmicutes	Bacilli	Lactobacillales	Lactobacillaceae	Lactobacillus	Cocsa1	Ascomycota	Dothideomycetes	Pleosporales	Pleosporaceae	Bipolaris
Firmicutes	Bacilli	Lactobacillales	Lactobacillaceae	Lactobacillus	Croqu1	Basidiomycota	Pucciniomycetes	Pucciniales	Cronartiaceae	Cronartium
Firmicutes	Bacilli	Lactobacillales	Lactobacillaceae	Lactobacillus	Neucr2	Ascomycota	Sordariomycetes	Sordariales	Sordariaceae	Neurospora
Firmicutes	Bacilli	Lactobacillales	Lactobacillaceae	Lactobacillus	Sepmu1	Ascomycota	Dothideomycetes	Mycosphaerellales	Mycosphaerellaceae	Sphaerulina
Firmicutes	Bacilli	Lactobacillales	Lactobacillaceae	Lactobacillus	Trilo3	Ascomycota	Sordariomycetes	Hypocreales	Hypocreaceae	Trichoderma
Firmicutes	Bacilli	Lactobacillales	Lactobacillaceae	Lactobacillus	Tulca1	Basidiomycota	Agaricomycetes	Cantharellales	Tulasnellaceae	Tulasnella
Firmicutes	Bacilli	Lactobacillales	Streptococcaceae	Lactococcus	Dekbr2	Ascomycota	Saccharomycetes	Saccharomycetales	Pichiaceae	Brettanomyces
Firmicutes	Bacilli	Lactobacillales	Streptococcaceae	Lactococcus	Myrdu1	Ascomycota	Dothideomycetes	Myriangiales	Myriangiaceae	Myriangium
Firmicutes	Bacilli	Lactobacillales	Streptococcaceae	Lactococcus	Neucr2	Ascomycota	Sordariomycetes	Sordariales	Sordariaceae	Neurospora
Firmicutes	Bacilli	Lactobacillales	Streptococcaceae	Lactococcus	Sepmu1	Ascomycota	Dothideomycetes	Mycosphaerellales	Mycosphaerellaceae	Sphaerulina
Proteobacteria	Gammaproteobacteria	Enterobacterales	Enterobacteriaceae	Lelliottia	Settur3	Ascomycota	Dothideomycetes	Pleosporales	Pleosporaceae	Exserohilum
Actinobacteria	Actinobacteria	Pseudonocardiales	Pseudonocardiaceae	Lentzea	Claba1	Ascomycota	Eurotiomycetes	Chaetothyriales	Herpotrichiellaceae	Cladophialophora
Actinobacteria	Actinobacteria	Pseudonocardiales	Pseudonocardiaceae	Lentzea	Fonpe1	Ascomycota	Eurotiomycetes	Chaetothyriales	Herpotrichiellaceae	Fonsecaea
Spirochaetes	Spirochaetia	Leptospirales	Leptospiraceae	Leptospira	Bacci1	Mucoromycota	Mucoromycetes	Mucorales	Backusellaceae	Backusella
Spirochaetes	Spirochaetia	Leptospirales	Leptospiraceae	Leptospira	Basme2finSC	Zoopagomycota	Basidiobolomycetes	Basidiobolales	Basidiobolaceae	Basidiobolus
Firmicutes	Bacilli	Lactobacillales	Leuconostocaceae	Leuconostoc	Capse1	Ascomycota	Eurotiomycetes	Chaetothyriales	Herpotrichiellaceae	Capronia
Firmicutes	Bacilli	Lactobacillales	Leuconostocaceae	Leuconostoc	Claca1	Ascomycota	Eurotiomycetes	Chaetothyriales	Herpotrichiellaceae	Cladophialophora
Firmicutes	Bacilli	Lactobacillales	Leuconostocaceae	Leuconostoc	Claim1	Ascomycota	Eurotiomycetes	Chaetothyriales	Herpotrichiellaceae	Cladophialophora
Firmicutes	Bacilli	Lactobacillales	Leuconostocaceae	Leuconostoc	Exosi1	Ascomycota	Eurotiomycetes	Chaetothyriales	Herpotrichiellaceae	Exophiala
Proteobacteria	Gammaproteobacteria	Xanthomonadales	Rhodanobacteraceae	Luteibacter	Trias1	Ascomycota	Sordariomycetes	Hypocreales	Hypocreaceae	Trichoderma
Proteobacteria	Gammaproteobacteria	Xanthomonadales	Xanthomonadaceae	Luteimonas	Basun1	Basidiomycota	Geminibasidiomycetes	Geminibasidiales	Geminibasidiaceae	Basidioascus
Firmicutes	Bacilli	Bacillales	Bacillaceae	Lysinibacillus	Phybl2	Mucoromycota	Mucoromycetes	Mucorales	Phycomycetaceae	Phycomyces
Proteobacteria	Gammaproteobacteria	Alteromonadales	Alteromonadaceae	Marinobacter	Fomro1	Basidiomycota	Agaricomycetes	Polyporales	Fomitopsidaceae	Fomitopsis
Proteobacteria	Gammaproteobacteria	Alteromonadales	Alteromonadaceae	Marinobacter	Niavib1	Basidiomycota	Agaricomycetes	Agaricales	Niaceae	Nia
Proteobacteria	Gammaproteobacteria	Oceanospirillales	Oceanospirillaceae	Marinomonas	Bauco1	Ascomycota	Dothideomycetes	Mycosphaerellales	Teratosphaeriaceae	Baudoinia
Proteobacteria	Betaproteobacteria	Burkholderiales	Oxalobacteraceae	Massilia	Bimnz1	Ascomycota	Dothideomycetes	Pleosporales	Didymosphaeriaceae	Bimuria
Deinococcus-Thermus	Deinococci	Thermales	Thermaceae	Meiothermus	Basme2finSC	Zoopagomycota	Basidiobolomycetes	Basidiobolales	Basidiobolaceae	Basidiobolus
Deinococcus-Thermus	Deinococci	Thermales	Thermaceae	Meiothermus	Torra1	Ascomycota	Sordariomycetes	Torpedosporales	Torpedosporaceae	Torpedospora
Proteobacteria	Alphaproteobacteria	Rhizobiales	Phyllobacteriaceae	Mesorhizobium	Bjead1_1	Basidiomycota	Agaricomycetes	Polyporales	Phanerochaetaceae	Bjerkandera
Thermotogae	Thermotogae	Kosmotogales	Kosmotogaceae	Mesotoga	Fomme1	Basidiomycota	Agaricomycetes	Hymenochaetales	Hymenochaetaceae	Fomitiporia
Thermotogae	Thermotogae	Kosmotogales	Kosmotogaceae	Mesotoga	Stehi1	Basidiomycota	Agaricomycetes	Russulales	Stereaceae	Stereum
Proteobacteria	Alphaproteobacteria	Rhizobiales	Methylobacteriaceae	Methylobacterium	Amnli1	Ascomycota	Dothideomycetes	Pleosporales	Amniculicolaceae	Amniculicola
Proteobacteria	Alphaproteobacteria	Rhizobiales	Methylobacteriaceae	Methylobacterium	Aspni_bvT_1	Ascomycota	Eurotiomycetes	Eurotiales	Aspergillaceae	Aspergillus
Proteobacteria	Alphaproteobacteria	Rhizobiales	Methylobacteriaceae	Methylobacterium	Aspph1	Ascomycota	Eurotiomycetes	Eurotiales	Aspergillaceae	Aspergillus
Proteobacteria	Alphaproteobacteria	Rhizobiales	Methylobacteriaceae	Methylobacterium	Cocba1	Ascomycota	Eurotiomycetes	Chaetothyriales	Coccodiniaceae	Coccodinium
Proteobacteria	Alphaproteobacteria	Rhizobiales	Methylobacteriaceae	Methylobacterium	Dotsy1	Ascomycota	Dothideomycetes	Pleosporales	Dothidotthiaceae	Dothidotthia
Proteobacteria	Alphaproteobacteria	Rhizobiales	Methylobacteriaceae	Methylobacterium	Erebi1	Ascomycota	Dothideomycetes	Eremomycetales	Eremomycetaceae	Eremomyces
Proteobacteria	Alphaproteobacteria	Rhizobiales	Methylobacteriaceae	Methylobacterium	Lenti6_1	Basidiomycota	Agaricomycetes	Polyporales	Polyporaceae	Lentinus
Proteobacteria	Alphaproteobacteria	Rhizobiales	Methylobacteriaceae	Methylobacterium	Leumo1	Basidiomycota	Agaricomycetes	Boletales	NA	Leucogyrophana
Proteobacteria	Alphaproteobacteria	Rhizobiales	Methylobacteriaceae	Methylobacterium	Lopmy1	Ascomycota	Dothideomycetes	Mytilinidiales	Mytilinidiaceae	Lophium
Proteobacteria	Alphaproteobacteria	Rhizobiales	Methylobacteriaceae	Methylobacterium	Macan1	Ascomycota	Dothideomycetes	Pleosporales	Didymellaceae	Macroventuria
Proteobacteria	Alphaproteobacteria	Rhizobiales	Methylobacteriaceae	Methylobacterium	Marfi1	Basidiomycota	Agaricomycetes	Agaricales	Marasmiaceae	Marasmius
Proteobacteria	Alphaproteobacteria	Rhizobiales	Methylobacteriaceae	Methylobacterium	Maseb1	Ascomycota	Dothideomycetes	Pleosporales	Massarinaceae	Massarina
Proteobacteria	Alphaproteobacteria	Rhizobiales	Methylobacteriaceae	Methylobacterium	Micmi1	Ascomycota	Dothideomycetes	Microthyriales	Microthyriaceae	Microthyrium
Proteobacteria	Alphaproteobacteria	Rhizobiales	Methylobacteriaceae	Methylobacterium	Morco1	Ascomycota	Pezizomycetes	Pezizales	Morchellaceae	Morchella
Proteobacteria	Alphaproteobacteria	Rhizobiales	Methylobacteriaceae	Methylobacterium	Naifl1	Basidiomycota	Classiculomycetes	Classiculales	Classiculaceae	Classicula
Proteobacteria	Alphaproteobacteria	Rhizobiales	Methylobacteriaceae	Methylobacterium	Penac1	Ascomycota	Eurotiomycetes	Eurotiales	Trichocomaceae	Talaromyces
Proteobacteria	Alphaproteobacteria	Rhizobiales	Methylobacteriaceae	Methylobacterium	PenbrAgRF18_1	Ascomycota	Eurotiomycetes	Eurotiales	Aspergillaceae	Penicillium
Proteobacteria	Alphaproteobacteria	Rhizobiales	Methylobacteriaceae	Methylobacterium	Pendi1	Ascomycota	Eurotiomycetes	Eurotiales	Aspergillaceae	Penicillium
Proteobacteria	Alphaproteobacteria	Rhizobiales	Methylobacteriaceae	Methylobacterium	Penfe1	Ascomycota	Eurotiomycetes	Eurotiales	Aspergillaceae	Penicillium
Proteobacteria	Alphaproteobacteria	Rhizobiales	Methylobacteriaceae	Methylobacterium	Penja1	Ascomycota	Eurotiomycetes	Eurotiales	Aspergillaceae	Penicillium
Proteobacteria	Alphaproteobacteria	Rhizobiales	Methylobacteriaceae	Methylobacterium	Penra1	Ascomycota	Eurotiomycetes	Eurotiales	Aspergillaceae	Penicillium
Proteobacteria	Alphaproteobacteria	Rhizobiales	Methylobacteriaceae	Methylobacterium	Phycit1	Ascomycota	Dothideomycetes	Botryosphaeriales	Phyllostictaceae	Phyllosticta
Proteobacteria	Alphaproteobacteria	Rhizobiales	Methylobacteriaceae	Methylobacterium	Pycco1	Basidiomycota	Agaricomycetes	Polyporales	Polyporaceae	Trametes
Proteobacteria	Alphaproteobacteria	Rhizobiales	Methylobacteriaceae	Methylobacterium	Rhomi1	Basidiomycota	Cystobasidiomycetes	Cystobasidiales	Cystobasidiaceae	Cystobasidium
Proteobacteria	Alphaproteobacteria	Rhizobiales	Methylobacteriaceae	Methylobacterium	Sacpr1	Ascomycota	Dothideomycetes	Botryosphaeriales	Saccharataceae	Saccharata
Proteobacteria	Alphaproteobacteria	Rhizobiales	Methylobacteriaceae	Methylobacterium	Schco_TatD_1	Basidiomycota	Agaricomycetes	Agaricales	Schizophyllaceae	Schizophyllum
Proteobacteria	Alphaproteobacteria	Rhizobiales	Methylobacteriaceae	Methylobacterium	Schpa1	Basidiomycota	Agaricomycetes	Hymenochaetales	Schizoporaceae	Schizopora
Proteobacteria	Alphaproteobacteria	Rhizobiales	Methylobacteriaceae	Methylobacterium	Spoli1	Basidiomycota	Microbotryomycetes	Sporidiobolales	Sporidiobolaceae	Sporobolomyces
Proteobacteria	Alphaproteobacteria	Rhizobiales	Methylobacteriaceae	Methylobacterium	Thiap1	Ascomycota	Sordariomycetes	Sordariales	Chaetomiaceae	Thielavia
Proteobacteria	Alphaproteobacteria	Rhizobiales	Methylobacteriaceae	Methylobacterium	Thiar1	Ascomycota	Sordariomycetes	Sordariales	Chaetomiaceae	Thielavia
Proteobacteria	Alphaproteobacteria	Rhizobiales	Methylobacteriaceae	Methylobacterium	Thihy1	Ascomycota	Sordariomycetes	Sordariales	Chaetomiaceae	Thielavia
Proteobacteria	Alphaproteobacteria	Rhizobiales	Methylobacteriaceae	Methylobacterium	Trepe1	Ascomycota	Dothideomycetes	Pleosporales	Trematosphaeriaceae	Trematosphaeria
Proteobacteria	Alphaproteobacteria	Rhizobiales	Methylobacteriaceae	Methylobacterium	Trisp1	Ascomycota	Sordariomycetes	Hypocreales	NA	Tritirachium
Proteobacteria	Alphaproteobacteria	Rhizobiales	Methylobacteriaceae	Methylobacterium	Xylhe1	Ascomycota	Xylonomycetes	Xylonales	Xylonaceae	Xylona
Proteobacteria	Alphaproteobacteria	Rhizobiales	Methylobacteriaceae	Methylobacterium	Zoprh1	Ascomycota	Dothideomycetes	NA	Zopfiaceae	Zopfia
Proteobacteria	Gammaproteobacteria	Methylococcales	Methylococcaceae	Methylocaldum	Fomme1	Basidiomycota	Agaricomycetes	Hymenochaetales	Hymenochaetaceae	Fomitiporia
Proteobacteria	Betaproteobacteria	Nitrosomonadales	Methylophilaceae	Methylophilus	Amamu1	Basidiomycota	Agaricomycetes	Agaricales	Amanitaceae	Amanita
Proteobacteria	Alphaproteobacteria	Rhizobiales	Methylobacteriaceae	Methylorubrum	Aspfl1	Ascomycota	Eurotiomycetes	Eurotiales	Aspergillaceae	Aspergillus
Proteobacteria	Alphaproteobacteria	Rhizobiales	Methylobacteriaceae	Methylorubrum	LobpulAf1	Ascomycota	Lecanoromycetes	Peltigerales	Lobariaceae	Lobaria
Proteobacteria	Alphaproteobacteria	Rhizobiales	Methylobacteriaceae	Methylorubrum	Patat1	Ascomycota	Dothideomycetes	Patellariales	Patellariaceae	Patellaria
Proteobacteria	Alphaproteobacteria	Rhizobiales	Methylobacteriaceae	Methylorubrum	Wilmi1	Ascomycota	Pezizomycetes	Pezizales	Pyronemataceae	Wilcoxina
Proteobacteria	Alphaproteobacteria	Rhizobiales	Methylobacteriaceae	Methylorubrum	Zoprh1	Ascomycota	Dothideomycetes	NA	Zopfiaceae	Zopfia
Actinobacteria	Actinobacteria	Micrococcales	Microbacteriaceae	Microbacterium	Lenvul1	Basidiomycota	Agaricomycetes	Russulales	Auriscalpiaceae	Lentinellus
Actinobacteria	Actinobacteria	Micrococcales	Microbacteriaceae	Microbacterium	Plucer1	Basidiomycota	Agaricomycetes	Agaricales	Pluteaceae	Pluteus
Actinobacteria	Actinobacteria	Micrococcales	Microbacteriaceae	Microbacterium	Trima3	Basidiomycota	Agaricomycetes	Agaricales	Tricholomataceae	Tricholoma
Actinobacteria	Actinobacteria	Micrococcales	Microbacteriaceae	Microbacterium	Tulca1	Basidiomycota	Agaricomycetes	Cantharellales	Tulasnellaceae	Tulasnella
Actinobacteria	Actinobacteria	Micrococcales	Micrococcaceae	Micrococcus	Ascni1	Ascomycota	Pezizomycetes	Pezizales	Ascodesmidaceae	Ascodesmis
Actinobacteria	Actinobacteria	Micrococcales	Micrococcaceae	Micrococcus	Ascru1	Ascomycota	Saccharomycetes	Saccharomycetales	Ascoideaceae	Ascoidea
Actinobacteria	Actinobacteria	Micrococcales	Micrococcaceae	Micrococcus	Aspfl1	Ascomycota	Eurotiomycetes	Eurotiales	Aspergillaceae	Aspergillus
Actinobacteria	Actinobacteria	Micrococcales	Micrococcaceae	Micrococcus	Croqu1	Basidiomycota	Pucciniomycetes	Pucciniales	Cronartiaceae	Cronartium
Actinobacteria	Actinobacteria	Micrococcales	Micrococcaceae	Micrococcus	Fibsp1	Basidiomycota	Agaricomycetes	Atheliales	Atheliaceae	Fibulorhizoctonia
Actinobacteria	Actinobacteria	Micrococcales	Micrococcaceae	Micrococcus	Neucr2	Ascomycota	Sordariomycetes	Sordariales	Sordariaceae	Neurospora
Cyanobacteria	NA	Oscillatoriales	Microcoleaceae	Microcoleus	Fomme1	Basidiomycota	Agaricomycetes	Hymenochaetales	Hymenochaetaceae	Fomitiporia
Firmicutes	Clostridia	Clostridiales	Clostridiales Family XIII. Incertae Sedis	Mogibacterium	Lopma1	Ascomycota	Dothideomycetes	Pleosporales	Lophiostomataceae	Lophiostoma
Proteobacteria	Gammaproteobacteria	Pseudomonadales	Moraxellaceae	Moraxella	Cocsa1	Ascomycota	Dothideomycetes	Pleosporales	Pleosporaceae	Bipolaris
Proteobacteria	Gammaproteobacteria	Pseudomonadales	Moraxellaceae	Moraxella	Croqu1	Basidiomycota	Pucciniomycetes	Pucciniales	Cronartiaceae	Cronartium
Proteobacteria	Gammaproteobacteria	Pseudomonadales	Moraxellaceae	Moraxella	Lizem1	Ascomycota	Dothideomycetes	NA	Pseudoperisporiaceae	Lizonia
Proteobacteria	Gammaproteobacteria	Pseudomonadales	Moraxellaceae	Moraxella	Mictr1	Ascomycota	Sordariomycetes	Microascales	Microascaceae	Microascus
Proteobacteria	Gammaproteobacteria	Pseudomonadales	Moraxellaceae	Moraxella	Neucr2	Ascomycota	Sordariomycetes	Sordariales	Sordariaceae	Neurospora
Proteobacteria	Gammaproteobacteria	Pseudomonadales	Moraxellaceae	Moraxella	Panst_KUC8834_1_1	Basidiomycota	Agaricomycetes	Agaricales	Mycenaceae	Panellus
Proteobacteria	Gammaproteobacteria	Pseudomonadales	Moraxellaceae	Moraxella	Panst_LUM_1_1	Basidiomycota	Agaricomycetes	Agaricales	Mycenaceae	Panellus
Proteobacteria	Gammaproteobacteria	Pseudomonadales	Moraxellaceae	Moraxella	Pornie1_2	Basidiomycota	Agaricomycetes	Hymenochaetales	Hymenochaetaceae	Porodaedalea
Proteobacteria	Gammaproteobacteria	Pseudomonadales	Moraxellaceae	Moraxella	Sacpr1	Ascomycota	Dothideomycetes	Botryosphaeriales	Saccharataceae	Saccharata
Proteobacteria	Gammaproteobacteria	Pseudomonadales	Moraxellaceae	Moraxella	Schco_LoeD_1	Basidiomycota	Agaricomycetes	Agaricales	Schizophyllaceae	Schizophyllum
Proteobacteria	Gammaproteobacteria	Pseudomonadales	Moraxellaceae	Moraxella	Scysp1_1	Basidiomycota	Agaricomycetes	Russulales	Lachnocladiaceae	Scytinostroma
Proteobacteria	Gammaproteobacteria	Pseudomonadales	Moraxellaceae	Moraxella	Thega1	Basidiomycota	Agaricomycetes	Thelephorales	Thelephoraceae	Thelephora
Proteobacteria	Gammaproteobacteria	Pseudomonadales	Moraxellaceae	Moraxella	Tulca1	Basidiomycota	Agaricomycetes	Cantharellales	Tulasnellaceae	Tulasnella
Bacteroidetes	Bacteroidia	Bacteroidales	Muribaculaceae	Muribaculum	Cryte1	Basidiomycota	Tremellomycetes	Tremellales	Cryptococcaceae	Cryptococcus
Actinobacteria	Actinobacteria	Corynebacteriales	Mycobacteriaceae	Mycobacteroides	Trias1	Ascomycota	Sordariomycetes	Hypocreales	Hypocreaceae	Trichoderma
Actinobacteria	Actinobacteria	Corynebacteriales	Mycobacteriaceae	Mycolicibacterium	Basme2finSC	Zoopagomycota	Basidiobolomycetes	Basidiobolales	Basidiobolaceae	Basidiobolus
Tenericutes	Mollicutes	Mycoplasmatales	Mycoplasmataceae	Mycoplasma	Capcor1	Ascomycota	Eurotiomycetes	Chaetothyriales	Herpotrichiellaceae	Capronia
Tenericutes	Mollicutes	Mycoplasmatales	Mycoplasmataceae	Mycoplasma	Capep1	Ascomycota	Eurotiomycetes	Chaetothyriales	Herpotrichiellaceae	Capronia
Tenericutes	Mollicutes	Mycoplasmatales	Mycoplasmataceae	Mycoplasma	Claps1	Ascomycota	Eurotiomycetes	Chaetothyriales	Herpotrichiellaceae	Cladophialophora
Tenericutes	Mollicutes	Mycoplasmatales	Mycoplasmataceae	Mycoplasma	Claye1	Ascomycota	Eurotiomycetes	Chaetothyriales	Herpotrichiellaceae	Cladophialophora
Tenericutes	Mollicutes	Mycoplasmatales	Mycoplasmataceae	Mycoplasma	Exoaq1	Ascomycota	Eurotiomycetes	Chaetothyriales	Herpotrichiellaceae	Exophiala
Proteobacteria	Deltaproteobacteria	Myxococcales	Myxococcaceae	Myxococcus	Aspfu_A1163_1	Ascomycota	Eurotiomycetes	Eurotiales	Aspergillaceae	Aspergillus
Proteobacteria	Betaproteobacteria	Neisseriales	Neisseriaceae	Neisseria	Puctr1	Basidiomycota	Pucciniomycetes	Pucciniales	Pucciniaceae	Puccinia
Proteobacteria	Betaproteobacteria	Nitrosomonadales	Nitrosomonadaceae	Nitrosomonas	Parsed1	Blastocladiomycota	Physodermatomycetes	Physodermatales	Physodermataceae	Paraphysoderma
Actinobacteria	Actinobacteria	Corynebacteriales	Nocardiaceae	Nocardia	Fonpe1	Ascomycota	Eurotiomycetes	Chaetothyriales	Herpotrichiellaceae	Fonsecaea
Actinobacteria	Actinobacteria	Propionibacteriales	Nocardioidaceae	Nocardioides	Schco_TatD_1	Basidiomycota	Agaricomycetes	Agaricales	Schizophyllaceae	Schizophyllum
Firmicutes	Bacilli	Bacillales	Staphylococcaceae	Nosocomiicoccus	Ascru1	Ascomycota	Saccharomycetes	Saccharomycetales	Ascoideaceae	Ascoidea
Cyanobacteria	NA	Nostocales	Nostocaceae	Nostoc	LobpulAf1	Ascomycota	Lecanoromycetes	Peltigerales	Lobariaceae	Lobaria
Cyanobacteria	NA	Nostocales	Nostocaceae	Nostoc	LobpulSc1	Ascomycota	Lecanoromycetes	Peltigerales	Lobariaceae	Lobaria
Proteobacteria	Alphaproteobacteria	Rhodospirillales	Rhodospirillaceae	Novispirillum	Panst_KUC8834_1_1	Basidiomycota	Agaricomycetes	Agaricales	Mycenaceae	Panellus
Proteobacteria	Alphaproteobacteria	Rhizobiales	Brucellaceae	Ochrobactrum	Galma1	Basidiomycota	Agaricomycetes	Agaricales	Strophariaceae	Galerina
Proteobacteria	Alphaproteobacteria	Rhizobiales	Brucellaceae	Ochrobactrum	Phybl2	Mucoromycota	Mucoromycetes	Mucorales	Phycomycetaceae	Phycomyces
Proteobacteria	Alphaproteobacteria	Rhizobiales	Brucellaceae	Ochrobactrum	Pseudest1	Ascomycota	Leotiomycetes	NA	Pseudeurotiaceae	Pseudogymnoascus
Proteobacteria	Alphaproteobacteria	Rhizobiales	Brucellaceae	Ochrobactrum	Trilo3	Ascomycota	Sordariomycetes	Hypocreales	Hypocreaceae	Trichoderma
Proteobacteria	Betaproteobacteria	Burkholderiales	Alcaligenaceae	Oligella	Croqu1	Basidiomycota	Pucciniomycetes	Pucciniales	Cronartiaceae	Cronartium
Cyanobacteria	NA	Oscillatoriales	Oscillatoriaceae	Oscillatoria	LobpulAf1	Ascomycota	Lecanoromycetes	Peltigerales	Lobariaceae	Lobaria
Cyanobacteria	NA	Oscillatoriales	Oscillatoriaceae	Oscillatoria	Settu3	Ascomycota	Dothideomycetes	Pleosporales	Pleosporaceae	Exserohilum
Firmicutes	Bacilli	Bacillales	Paenibacillaceae	Paenibacillus	Amore1	Ascomycota	Leotiomycetes	NA	Myxotrichaceae	Amorphotheca
Firmicutes	Bacilli	Bacillales	Paenibacillaceae	Paenibacillus	Bimnz1	Ascomycota	Dothideomycetes	Pleosporales	Didymosphaeriaceae	Bimuria
Firmicutes	Bacilli	Bacillales	Paenibacillaceae	Paenibacillus	Boled1	Basidiomycota	Agaricomycetes	Boletales	Boletaceae	Boletus
Firmicutes	Bacilli	Bacillales	Paenibacillaceae	Paenibacillus	Canar1	Ascomycota	Saccharomycetes	Saccharomycetales	Pichiaceae	Ogataea
Firmicutes	Bacilli	Bacillales	Paenibacillaceae	Paenibacillus	Canta1	Ascomycota	Saccharomycetes	Saccharomycetales	Debaryomycetaceae	Suhomyces
Firmicutes	Bacilli	Bacillales	Paenibacillaceae	Paenibacillus	Claba1	Ascomycota	Eurotiomycetes	Chaetothyriales	Herpotrichiellaceae	Cladophialophora
Firmicutes	Bacilli	Bacillales	Paenibacillaceae	Paenibacillus	Fonpe1	Ascomycota	Eurotiomycetes	Chaetothyriales	Herpotrichiellaceae	Fonsecaea
Firmicutes	Bacilli	Bacillales	Paenibacillaceae	Paenibacillus	Hetpy1	Basidiomycota	Microbotryomycetes	Heterogastridiales	Heterogastridiaceae	Heterogastridium
Firmicutes	Bacilli	Bacillales	Paenibacillaceae	Paenibacillus	Mereb1	Basidiomycota	Microbotryomycetes	Kriegeriales	Kriegeriaceae	Meredithblackwellia
Firmicutes	Bacilli	Bacillales	Paenibacillaceae	Paenibacillus	Micmi1	Ascomycota	Dothideomycetes	Microthyriales	Microthyriaceae	Microthyrium
Firmicutes	Bacilli	Bacillales	Paenibacillaceae	Paenibacillus	Naose1	Basidiomycota	Cystobasidiomycetes	Naohideales	Naohideaceae	Naohidea
Firmicutes	Bacilli	Bacillales	Paenibacillaceae	Paenibacillus	Obemuc1	Chytridiomycota	Chytridiomycetes	Chytridiales	Chytriomycetaceae	Obelidium
Firmicutes	Bacilli	Bacillales	Paenibacillaceae	Paenibacillus	Pyrco1	Ascomycota	Pezizomycetes	Pezizales	Pyronemataceae	Pyronema
Firmicutes	Bacilli	Bacillales	Paenibacillaceae	Paenibacillus	Rhier1	Ascomycota	Leotiomycetes	Helotiales	Leotiaceae	Pezoloma
Firmicutes	Bacilli	Bacillales	Paenibacillaceae	Paenibacillus	Rhivi1	Basidiomycota	Agaricomycetes	Boletales	Rhizopogonaceae	Rhizopogon
Firmicutes	Bacilli	Bacillales	Paenibacillaceae	Paenibacillus	Stehi1	Basidiomycota	Agaricomycetes	Russulales	Stereaceae	Stereum
Firmicutes	Bacilli	Bacillales	Paenibacillaceae	Paenibacillus	Xylhyp1	Ascomycota	Sordariomycetes	Xylariales	Xylariaceae	Xylaria
Proteobacteria	Betaproteobacteria	Burkholderiales	Burkholderiaceae	Pandoraea	Xanpa2	Ascomycota	Lecanoromycetes	Teloschistales	Teloschistaceae	Xanthoria
Proteobacteria	Gammaproteobacteria	Enterobacterales	Erwiniaceae	Pantoea	Lopma1	Ascomycota	Dothideomycetes	Pleosporales	Lophiostomataceae	Lophiostoma
Proteobacteria	Gammaproteobacteria	Enterobacterales	Erwiniaceae	Pantoea	Pieho1_1	Ascomycota	Dothideomycetes	Capnodiales	Piedraiaceae	Piedraia
Proteobacteria	Gammaproteobacteria	Enterobacterales	Erwiniaceae	Pantoea	Plesi1	Ascomycota	Dothideomycetes	Pleosporales	Pleomassariaceae	Pleomassaria
Proteobacteria	Gammaproteobacteria	Enterobacterales	Erwiniaceae	Pantoea	Polci1	Ascomycota	Dothideomycetes	Capnodiales	Capnodiaceae	Polychaeton
Proteobacteria	Betaproteobacteria	Burkholderiales	Burkholderiaceae	Paraburkholderia	Aspacu1	Ascomycota	Eurotiomycetes	Eurotiales	Aspergillaceae	Aspergillus
Proteobacteria	Betaproteobacteria	Burkholderiales	Burkholderiaceae	Paraburkholderia	Aspcos1	Ascomycota	Eurotiomycetes	Eurotiales	Aspergillaceae	Aspergillus
Proteobacteria	Betaproteobacteria	Burkholderiales	Burkholderiaceae	Paraburkholderia	Aspell1	Ascomycota	Eurotiomycetes	Eurotiales	Aspergillaceae	Aspergillus
Proteobacteria	Betaproteobacteria	Burkholderiales	Burkholderiaceae	Paraburkholderia	Aspeuc1	Ascomycota	Eurotiomycetes	Eurotiales	Aspergillaceae	Aspergillus
Proteobacteria	Betaproteobacteria	Burkholderiales	Burkholderiaceae	Paraburkholderia	Aspfij1	Ascomycota	Eurotiomycetes	Eurotiales	Aspergillaceae	Aspergillus
Proteobacteria	Betaproteobacteria	Burkholderiales	Burkholderiaceae	Paraburkholderia	Asphet1	Ascomycota	Eurotiomycetes	Eurotiales	Aspergillaceae	Aspergillus
Proteobacteria	Betaproteobacteria	Burkholderiales	Burkholderiaceae	Paraburkholderia	Aspibe1	Ascomycota	Eurotiomycetes	Eurotiales	Aspergillaceae	Aspergillus
Proteobacteria	Betaproteobacteria	Burkholderiales	Burkholderiaceae	Paraburkholderia	Aspjap1	Ascomycota	Eurotiomycetes	Eurotiales	Aspergillaceae	Aspergillus
Proteobacteria	Betaproteobacteria	Burkholderiales	Burkholderiaceae	Paraburkholderia	Asplac1	Ascomycota	Eurotiomycetes	Eurotiales	Aspergillaceae	Aspergillus
Proteobacteria	Betaproteobacteria	Burkholderiales	Burkholderiaceae	Paraburkholderia	Aspneo1	Ascomycota	Eurotiomycetes	Eurotiales	Aspergillaceae	Aspergillus
Proteobacteria	Betaproteobacteria	Burkholderiales	Burkholderiaceae	Paraburkholderia	Aspsac1	Ascomycota	Eurotiomycetes	Eurotiales	Aspergillaceae	Aspergillus
Proteobacteria	Betaproteobacteria	Burkholderiales	Burkholderiaceae	Paraburkholderia	Aspscl1	Ascomycota	Eurotiomycetes	Eurotiales	Aspergillaceae	Aspergillus
Proteobacteria	Betaproteobacteria	Burkholderiales	Burkholderiaceae	Paraburkholderia	Aspuva1	Ascomycota	Eurotiomycetes	Eurotiales	Aspergillaceae	Aspergillus
Proteobacteria	Betaproteobacteria	Burkholderiales	Burkholderiaceae	Paraburkholderia	Aspvad1	Ascomycota	Eurotiomycetes	Eurotiales	Aspergillaceae	Aspergillus
Proteobacteria	Betaproteobacteria	Burkholderiales	Burkholderiaceae	Paraburkholderia	Aspvio1	Ascomycota	Eurotiomycetes	Eurotiales	Aspergillaceae	Aspergillus
Proteobacteria	Betaproteobacteria	Burkholderiales	Burkholderiaceae	Paraburkholderia	Lipst1_1	Ascomycota	Saccharomycetes	Saccharomycetales	Lipomycetaceae	Lipomyces
Proteobacteria	Betaproteobacteria	Burkholderiales	Burkholderiaceae	Paraburkholderia	Settu3	Ascomycota	Dothideomycetes	Pleosporales	Pleosporaceae	Exserohilum
Proteobacteria	Betaproteobacteria	Burkholderiales	Burkholderiaceae	Paraburkholderia	Ustsp1	Basidiomycota	Ustilaginomycetes	Violaceomycetales	Violaceomycetaceae	Violaceomyces
Proteobacteria	Betaproteobacteria	Burkholderiales	Burkholderiaceae	Paraburkholderia	Xanpa2	Ascomycota	Lecanoromycetes	Teloschistales	Teloschistaceae	Xanthoria
Proteobacteria	Alphaproteobacteria	Rhodobacterales	Rhodobacteraceae	Paracoccus	Morco1	Ascomycota	Pezizomycetes	Pezizales	Morchellaceae	Morchella
Firmicutes	Bacilli	Bacillales	Bacillaceae	Parageobacillus	Xanpa2	Ascomycota	Lecanoromycetes	Teloschistales	Teloschistaceae	Xanthoria
Actinobacteria	Thermoleophilia	Solirubrobacterales	Patulibacteraceae	Patulibacter	Cersu1	Basidiomycota	Agaricomycetes	Polyporales	Meruliaceae	Ceriporiopsis
Proteobacteria	Gammaproteobacteria	Enterobacterales	Pectobacteriaceae	Pectobacterium	Canta1	Ascomycota	Saccharomycetes	Saccharomycetales	Debaryomycetaceae	Suhomyces
Proteobacteria	Gammaproteobacteria	Enterobacterales	Pectobacteriaceae	Pectobacterium	Hypbu1	Ascomycota	Saccharomycetes	Saccharomycetales	Debaryomycetaceae	Hyphopichia
Proteobacteria	Betaproteobacteria	Burkholderiales	Comamonadaceae	Pelomonas	Gymlu1	Basidiomycota	Agaricomycetes	Agaricales	Omphalotaceae	Gymnopus
Proteobacteria	Betaproteobacteria	Burkholderiales	Comamonadaceae	Pelomonas	Lacbi2	Basidiomycota	Agaricomycetes	Agaricales	Tricholomataceae	Laccaria
Proteobacteria	Betaproteobacteria	Burkholderiales	Comamonadaceae	Pelomonas	Neucr2	Ascomycota	Sordariomycetes	Sordariales	Sordariaceae	Neurospora
Proteobacteria	Gammaproteobacteria	Enterobacterales	Enterobacteriaceae	Pluralibacter	Capse1	Ascomycota	Eurotiomycetes	Chaetothyriales	Herpotrichiellaceae	Capronia
Proteobacteria	Gammaproteobacteria	Enterobacterales	Enterobacteriaceae	Pluralibacter	Cerzm1	Ascomycota	Dothideomycetes	Mycosphaerellales	Mycosphaerellaceae	Cercospora
Proteobacteria	Gammaproteobacteria	Enterobacterales	Enterobacteriaceae	Pluralibacter	Claba1	Ascomycota	Eurotiomycetes	Chaetothyriales	Herpotrichiellaceae	Cladophialophora
Proteobacteria	Gammaproteobacteria	Enterobacterales	Enterobacteriaceae	Pluralibacter	Claca1	Ascomycota	Eurotiomycetes	Chaetothyriales	Herpotrichiellaceae	Cladophialophora
Proteobacteria	Gammaproteobacteria	Enterobacterales	Enterobacteriaceae	Pluralibacter	Claim1	Ascomycota	Eurotiomycetes	Chaetothyriales	Herpotrichiellaceae	Cladophialophora
Proteobacteria	Gammaproteobacteria	Enterobacterales	Enterobacteriaceae	Pluralibacter	Exosi1	Ascomycota	Eurotiomycetes	Chaetothyriales	Herpotrichiellaceae	Exophiala
Proteobacteria	Gammaproteobacteria	Enterobacterales	Enterobacteriaceae	Pluralibacter	Fonpe1	Ascomycota	Eurotiomycetes	Chaetothyriales	Herpotrichiellaceae	Fonsecaea
Proteobacteria	Gammaproteobacteria	Enterobacterales	Enterobacteriaceae	Pluralibacter	Stehi1	Basidiomycota	Agaricomycetes	Russulales	Stereaceae	Stereum
Bacteroidetes	Bacteroidia	Bacteroidales	Porphyromonadaceae	Porphyromonas	Cocsa1	Ascomycota	Dothideomycetes	Pleosporales	Pleosporaceae	Bipolaris
Bacteroidetes	Bacteroidia	Bacteroidales	Porphyromonadaceae	Porphyromonas	Fomme1	Basidiomycota	Agaricomycetes	Hymenochaetales	Hymenochaetaceae	Fomitiporia
Bacteroidetes	Bacteroidia	Bacteroidales	Prevotellaceae	Prevotella	Aurde3_1	Basidiomycota	Agaricomycetes	Auriculariales	Auriculariaceae	Auricularia
Bacteroidetes	Bacteroidia	Bacteroidales	Prevotellaceae	Prevotella	Melbi2	Ascomycota	Leotiomycetes	Helotiales	Hyaloscyphaceae	Hyaloscypha
Bacteroidetes	Bacteroidia	Bacteroidales	Prevotellaceae	Prevotella	Pirfi3	Chytridiomycota	Neocallimastigomycetes	Neocallimastigales	Neocallimastigaceae	Piromyces
Cyanobacteria	NA	Synechococcales	Prochloraceae	Prochlorococcus	Aspni7	Ascomycota	Eurotiomycetes	Eurotiales	Aspergillaceae	Aspergillus
Cyanobacteria	NA	Synechococcales	Prochlorotrichaceae	Prochlorothrix	Glotr1_1	Basidiomycota	Agaricomycetes	Gloeophyllales	Gloeophyllaceae	Gloeophyllum
Actinobacteria	Actinobacteria	Propionibacteriales	Propionibacteriaceae	Propionibacterium	Lichy1	Mucoromycota	Mucoromycetes	Mucorales	Lichtheimiaceae	Lichtheimia
Actinobacteria	Actinobacteria	Propionibacteriales	Propionibacteriaceae	Propionibacterium	Melpu1	Ascomycota	Dothideomycetes	Pleosporales	Melanommataceae	Melanomma
Actinobacteria	Actinobacteria	Propionibacteriales	Propionibacteriaceae	Propionibacterium	Neucr2	Ascomycota	Sordariomycetes	Sordariales	Sordariaceae	Neurospora
Actinobacteria	Actinobacteria	Propionibacteriales	Propionibacteriaceae	Propionibacterium	Polci1	Ascomycota	Dothideomycetes	Capnodiales	Capnodiaceae	Polychaeton
Actinobacteria	Actinobacteria	Propionibacteriales	Propionibacteriaceae	Propionibacterium	Tulca1	Basidiomycota	Agaricomycetes	Cantharellales	Tulasnellaceae	Tulasnella
Proteobacteria	Gammaproteobacteria	Enterobacterales	Morganellaceae	Providencia	Erynec1	Ascomycota	Leotiomycetes	Erysiphales	Erysiphaceae	Erysiphe
Firmicutes	Clostridia	Clostridiales	Lachnospiraceae	Pseudobutyrivibrio	Pirfi3	Chytridiomycota	Neocallimastigomycetes	Neocallimastigales	Neocallimastigaceae	Piromyces
Proteobacteria	Betaproteobacteria	Burkholderiales	Oxalobacteraceae	Pseudoduganella	Rambr1	Zoopagomycota	NA	Ramicandelaberales	Ramicandelaberaceae	Ramicandelaber
Proteobacteria	Betaproteobacteria	Burkholderiales	Oxalobacteraceae	Pseudoduganella	Trigu1	Ascomycota	Xylonomycetes	Xylonales	Xylonaceae	Trinosporium
Actinobacteria	Actinobacteria	Micrococcales	Micrococcaceae	Pseudoglutamicibacter	Ascru1	Ascomycota	Saccharomycetes	Saccharomycetales	Ascoideaceae	Ascoidea
Proteobacteria	Gammaproteobacteria	Pseudomonadales	Pseudomonadaceae	Pseudomonas	Basun1	Basidiomycota	Geminibasidiomycetes	Geminibasidiales	Geminibasidiaceae	Basidioascus
Proteobacteria	Gammaproteobacteria	Pseudomonadales	Pseudomonadaceae	Pseudomonas	Blabri1	Blastocladiomycota	Blastocladiomycetes	Blastocladiales	Blastocladiaceae	Blastocladiella
Proteobacteria	Gammaproteobacteria	Pseudomonadales	Pseudomonadaceae	Pseudomonas	Cocsa1	Ascomycota	Dothideomycetes	Pleosporales	Pleosporaceae	Bipolaris
Proteobacteria	Gammaproteobacteria	Pseudomonadales	Pseudomonadaceae	Pseudomonas	Corca1	Ascomycota	Dothideomycetes	Pleosporales	Corynesporascaceae	Corynespora
Proteobacteria	Gammaproteobacteria	Pseudomonadales	Pseudomonadaceae	Pseudomonas	Croqu1	Basidiomycota	Pucciniomycetes	Pucciniales	Cronartiaceae	Cronartium
Proteobacteria	Gammaproteobacteria	Pseudomonadales	Pseudomonadaceae	Pseudomonas	Glopol1	Chytridiomycota	Chytridiomycetes	Rhizophydiales	Globomycetaceae	Globomyces
Proteobacteria	Gammaproteobacteria	Pseudomonadales	Pseudomonadaceae	Pseudomonas	Leumo1	Basidiomycota	Agaricomycetes	Boletales	NA	Leucogyrophana
Proteobacteria	Gammaproteobacteria	Pseudomonadales	Pseudomonadaceae	Pseudomonas	Lopma1	Ascomycota	Dothideomycetes	Pleosporales	Lophiostomataceae	Lophiostoma
Proteobacteria	Gammaproteobacteria	Pseudomonadales	Pseudomonadaceae	Pseudomonas	Melap1finSC_191	Basidiomycota	Pucciniomycetes	Pucciniales	Melampsoraceae	Melampsora
Proteobacteria	Gammaproteobacteria	Pseudomonadales	Pseudomonadaceae	Pseudomonas	Mixos1	Basidiomycota	Mixiomycetes	Mixiales	Mixiaceae	Mixia
Proteobacteria	Gammaproteobacteria	Pseudomonadales	Pseudomonadaceae	Pseudomonas	Morel2	Mucoromycota	Mortierellomycetes	Mortierellales	Mortierellaceae	Mortierella
Proteobacteria	Gammaproteobacteria	Pseudomonadales	Pseudomonadaceae	Pseudomonas	Morimp1	Ascomycota	Pezizomycetes	Pezizales	Morchellaceae	Morchella
Proteobacteria	Gammaproteobacteria	Pseudomonadales	Pseudomonadaceae	Pseudomonas	Neucr2	Ascomycota	Sordariomycetes	Sordariales	Sordariaceae	Neurospora
Proteobacteria	Gammaproteobacteria	Pseudomonadales	Pseudomonadaceae	Pseudomonas	Panst_LUM_1_1	Basidiomycota	Agaricomycetes	Agaricales	Mycenaceae	Panellus
Proteobacteria	Gammaproteobacteria	Pseudomonadales	Pseudomonadaceae	Pseudomonas	Picme2	Ascomycota	Saccharomycetes	Saccharomycetales	Pichiaceae	Pichia
Proteobacteria	Gammaproteobacteria	Pseudomonadales	Pseudomonadaceae	Pseudomonas	Pisti1	Basidiomycota	Agaricomycetes	Boletales	Pisolithaceae	Pisolithus
Proteobacteria	Gammaproteobacteria	Pseudomonadales	Pseudomonadaceae	Pseudomonas	Rhivi1	Basidiomycota	Agaricomycetes	Boletales	Rhizopogonaceae	Rhizopogon
Proteobacteria	Gammaproteobacteria	Pseudomonadales	Pseudomonadaceae	Pseudomonas	Schco_LoeD_1	Basidiomycota	Agaricomycetes	Agaricales	Schizophyllaceae	Schizophyllum
Proteobacteria	Gammaproteobacteria	Pseudomonadales	Pseudomonadaceae	Pseudomonas	Scysp1_1	Basidiomycota	Agaricomycetes	Russulales	Lachnocladiaceae	Scytinostroma
Proteobacteria	Gammaproteobacteria	Pseudomonadales	Pseudomonadaceae	Pseudomonas	Settur3	Ascomycota	Dothideomycetes	Pleosporales	Pleosporaceae	Exserohilum
Proteobacteria	Gammaproteobacteria	Pseudomonadales	Pseudomonadaceae	Pseudomonas	Stehi1	Basidiomycota	Agaricomycetes	Russulales	Stereaceae	Stereum
Proteobacteria	Gammaproteobacteria	Pseudomonadales	Pseudomonadaceae	Pseudomonas	Thega1	Basidiomycota	Agaricomycetes	Thelephorales	Thelephoraceae	Thelephora
Proteobacteria	Gammaproteobacteria	Pseudomonadales	Pseudomonadaceae	Pseudomonas	Trias1	Ascomycota	Sordariomycetes	Hypocreales	Hypocreaceae	Trichoderma
Proteobacteria	Gammaproteobacteria	Pseudomonadales	Pseudomonadaceae	Pseudomonas	Triha1	Ascomycota	Sordariomycetes	Hypocreales	Hypocreaceae	Trichoderma
Proteobacteria	Gammaproteobacteria	Pseudomonadales	Pseudomonadaceae	Pseudomonas	Trilo3	Ascomycota	Sordariomycetes	Hypocreales	Hypocreaceae	Trichoderma
Proteobacteria	Gammaproteobacteria	Pseudomonadales	Pseudomonadaceae	Pseudomonas	Tulca1	Basidiomycota	Agaricomycetes	Cantharellales	Tulasnellaceae	Tulasnella
Proteobacteria	Gammaproteobacteria	Xanthomonadales	Xanthomonadaceae	Pseudoxanthomonas	Cerzm1	Ascomycota	Dothideomycetes	Mycosphaerellales	Mycosphaerellaceae	Cercospora
Proteobacteria	Gammaproteobacteria	Xanthomonadales	Xanthomonadaceae	Pseudoxanthomonas	Stehi1	Basidiomycota	Agaricomycetes	Russulales	Stereaceae	Stereum
Proteobacteria	Gammaproteobacteria	Enterobacterales	Yersiniaceae	Rahnella	Cocsa1	Ascomycota	Dothideomycetes	Pleosporales	Pleosporaceae	Bipolaris
Proteobacteria	Betaproteobacteria	Burkholderiales	Burkholderiaceae	Ralstonia	Artel1	Basidiomycota	Agaricomycetes	Polyporales	Polyporaceae	Trametes
Proteobacteria	Betaproteobacteria	Burkholderiales	Burkholderiaceae	Ralstonia	Aurpu_var_nam1	Ascomycota	Dothideomycetes	Dothideales	Saccotheciaceae	Aureobasidium
Proteobacteria	Betaproteobacteria	Burkholderiales	Burkholderiaceae	Ralstonia	Aurvu1	Basidiomycota	Agaricomycetes	Russulales	Auriscalpiaceae	Auriscalpium
Proteobacteria	Betaproteobacteria	Burkholderiales	Burkholderiaceae	Ralstonia	Basme2finSC	Zoopagomycota	Basidiobolomycetes	Basidiobolales	Basidiobolaceae	Basidiobolus
Proteobacteria	Betaproteobacteria	Burkholderiales	Burkholderiaceae	Ralstonia	Bimnz1	Ascomycota	Dothideomycetes	Pleosporales	Didymosphaeriaceae	Bimuria
Proteobacteria	Betaproteobacteria	Burkholderiales	Burkholderiaceae	Ralstonia	Canta1	Ascomycota	Saccharomycetes	Saccharomycetales	Debaryomycetaceae	Suhomyces
Proteobacteria	Betaproteobacteria	Burkholderiales	Burkholderiaceae	Ralstonia	Capse1	Ascomycota	Eurotiomycetes	Chaetothyriales	Herpotrichiellaceae	Capronia
Proteobacteria	Betaproteobacteria	Burkholderiales	Burkholderiaceae	Ralstonia	ClaPMI390	Basidiomycota	Agaricomycetes	Cantharellales	Clavulinaceae	Clavulina
Proteobacteria	Betaproteobacteria	Burkholderiales	Burkholderiaceae	Ralstonia	Claba1	Ascomycota	Eurotiomycetes	Chaetothyriales	Herpotrichiellaceae	Cladophialophora
Proteobacteria	Betaproteobacteria	Burkholderiales	Burkholderiaceae	Ralstonia	Copmic2	Basidiomycota	Agaricomycetes	Agaricales	Psathyrellaceae	Coprinellus
Proteobacteria	Betaproteobacteria	Burkholderiales	Burkholderiaceae	Ralstonia	Cryte1	Basidiomycota	Tremellomycetes	Tremellales	Cryptococcaceae	Cryptococcus
Proteobacteria	Betaproteobacteria	Burkholderiales	Burkholderiaceae	Ralstonia	DimcrSC1	Zoopagomycota	Dimargaritomycetes	Dimargaritales	Dimargaritaceae	Dimargaris
Proteobacteria	Betaproteobacteria	Burkholderiales	Burkholderiaceae	Ralstonia	Exosi1	Ascomycota	Eurotiomycetes	Chaetothyriales	Herpotrichiellaceae	Exophiala
Proteobacteria	Betaproteobacteria	Burkholderiales	Burkholderiaceae	Ralstonia	Galma1	Basidiomycota	Agaricomycetes	Agaricales	Strophariaceae	Galerina
Proteobacteria	Betaproteobacteria	Burkholderiales	Burkholderiaceae	Ralstonia	Guyne1	Basidiomycota	Agaricomycetes	Agaricales	Physalacriaceae	Guyanagaster
Proteobacteria	Betaproteobacteria	Burkholderiales	Burkholderiaceae	Ralstonia	Hyssto1	Basidiomycota	Agaricomycetes	Hysterangiales	Hysterangiaceae	Hysterangium
Proteobacteria	Betaproteobacteria	Burkholderiales	Burkholderiaceae	Ralstonia	Lenvul1	Basidiomycota	Agaricomycetes	Russulales	Auriscalpiaceae	Lentinellus
Proteobacteria	Betaproteobacteria	Burkholderiales	Burkholderiaceae	Ralstonia	Lolmi1	Ascomycota	Sordariomycetes	Diaporthales	Valsaceae	Lollipopaia
Proteobacteria	Betaproteobacteria	Burkholderiales	Burkholderiaceae	Ralstonia	Macfu1	Basidiomycota	Agaricomycetes	Agaricales	Agaricaceae	Macrolepiota
Proteobacteria	Betaproteobacteria	Burkholderiales	Burkholderiaceae	Ralstonia	Panst_LUM_1_1	Basidiomycota	Agaricomycetes	Agaricales	Mycenaceae	Panellus
Proteobacteria	Betaproteobacteria	Burkholderiales	Burkholderiaceae	Ralstonia	Schco_TatD_1	Basidiomycota	Agaricomycetes	Agaricales	Schizophyllaceae	Schizophyllum
Proteobacteria	Betaproteobacteria	Burkholderiales	Burkholderiaceae	Ralstonia	Tralj1	Basidiomycota	Agaricomycetes	Polyporales	Polyporaceae	Trametes
Proteobacteria	Betaproteobacteria	Burkholderiales	Burkholderiaceae	Ralstonia	Tulca1	Basidiomycota	Agaricomycetes	Cantharellales	Tulasnellaceae	Tulasnella
Proteobacteria	Betaproteobacteria	Burkholderiales	Burkholderiaceae	Ralstonia	Zoorad1	Zoopagomycota	Entomophthoromycetes	Entomophthorales	Entomophthoraceae	Zoophthora
Proteobacteria	Alphaproteobacteria	Rhizobiales	Rhizobiaceae	Rhizobium	Melap1finSC_191	Basidiomycota	Pucciniomycetes	Pucciniales	Melampsoraceae	Melampsora
Proteobacteria	Alphaproteobacteria	Rhizobiales	Rhizobiaceae	Rhizobium	Pisti1	Basidiomycota	Agaricomycetes	Boletales	Pisolithaceae	Pisolithus
Proteobacteria	Alphaproteobacteria	Rhizobiales	Rhizobiaceae	Rhizobium	Polci1	Ascomycota	Dothideomycetes	Capnodiales	Capnodiaceae	Polychaeton
Proteobacteria	Alphaproteobacteria	Rhizobiales	Rhizobiaceae	Rhizobium	Trilo3	Ascomycota	Sordariomycetes	Hypocreales	Hypocreaceae	Trichoderma
Proteobacteria	Alphaproteobacteria	Rhodobacterales	Rhodobacteraceae	Rhodobacter	Puctr1	Basidiomycota	Pucciniomycetes	Pucciniales	Pucciniaceae	Puccinia
Actinobacteria	Actinobacteria	Corynebacteriales	Nocardiaceae	Rhodococcus	Aplpr1	Ascomycota	Dothideomycetes	Botryosphaeriales	Aplosporellaceae	Aplosporella
Actinobacteria	Actinobacteria	Corynebacteriales	Nocardiaceae	Rhodococcus	Aspni_bvT_1	Ascomycota	Eurotiomycetes	Eurotiales	Aspergillaceae	Aspergillus
Actinobacteria	Actinobacteria	Corynebacteriales	Nocardiaceae	Rhodococcus	Aspph1	Ascomycota	Eurotiomycetes	Eurotiales	Aspergillaceae	Aspergillus
Actinobacteria	Actinobacteria	Corynebacteriales	Nocardiaceae	Rhodococcus	Aulhe2	Ascomycota	Dothideomycetes	Aulographales	Aulographaceae	Aulographum
Actinobacteria	Actinobacteria	Corynebacteriales	Nocardiaceae	Rhodococcus	Calvi1	Basidiomycota	Dacrymycetes	Dacrymycetales	Dacrymycetaceae	Calocera
Actinobacteria	Actinobacteria	Corynebacteriales	Nocardiaceae	Rhodococcus	Cenge3	Ascomycota	Dothideomycetes	NA	Gloniaceae	Cenococcum
Actinobacteria	Actinobacteria	Corynebacteriales	Nocardiaceae	Rhodococcus	Chalo1	Ascomycota	Leotiomycetes	Helotiales	NA	Chalara
Actinobacteria	Actinobacteria	Corynebacteriales	Nocardiaceae	Rhodococcus	Cocba1	Ascomycota	Eurotiomycetes	Chaetothyriales	Coccodiniaceae	Coccodinium
Actinobacteria	Actinobacteria	Corynebacteriales	Nocardiaceae	Rhodococcus	Cryvi1	Basidiomycota	Tremellomycetes	Tremellales	Cryptococcaceae	Cryptococcus
Actinobacteria	Actinobacteria	Corynebacteriales	Nocardiaceae	Rhodococcus	Diocr1	Basidiomycota	Tremellomycetes	Tremellales	Bulleribasidiaceae	Dioszegia
Actinobacteria	Actinobacteria	Corynebacteriales	Nocardiaceae	Rhodococcus	Dotsy1	Ascomycota	Dothideomycetes	Pleosporales	Dothidotthiaceae	Dothidotthia
Actinobacteria	Actinobacteria	Corynebacteriales	Nocardiaceae	Rhodococcus	Exigl1	Basidiomycota	Agaricomycetes	Auriculariales	Exidiaceae	Exidia
Actinobacteria	Actinobacteria	Corynebacteriales	Nocardiaceae	Rhodococcus	Fibsp1	Basidiomycota	Agaricomycetes	Atheliales	Atheliaceae	Fibulorhizoctonia
Actinobacteria	Actinobacteria	Corynebacteriales	Nocardiaceae	Rhodococcus	HypEC38_3	Ascomycota	Sordariomycetes	Xylariales	Hypoxylaceae	Hypoxylon
Actinobacteria	Actinobacteria	Corynebacteriales	Nocardiaceae	Rhodococcus	Lenti6_1	Basidiomycota	Agaricomycetes	Polyporales	Polyporaceae	Lentinus
Actinobacteria	Actinobacteria	Corynebacteriales	Nocardiaceae	Rhodococcus	Leumo1	Basidiomycota	Agaricomycetes	Boletales	NA	Leucogyrophana
Actinobacteria	Actinobacteria	Corynebacteriales	Nocardiaceae	Rhodococcus	Lopmy1	Ascomycota	Dothideomycetes	Mytilinidiales	Mytilinidiaceae	Lophium
Actinobacteria	Actinobacteria	Corynebacteriales	Nocardiaceae	Rhodococcus	Macan1	Ascomycota	Dothideomycetes	Pleosporales	Didymellaceae	Macroventuria
Actinobacteria	Actinobacteria	Corynebacteriales	Nocardiaceae	Rhodococcus	Macfu1	Basidiomycota	Agaricomycetes	Agaricales	Agaricaceae	Macrolepiota
Actinobacteria	Actinobacteria	Corynebacteriales	Nocardiaceae	Rhodococcus	Maseb1	Ascomycota	Dothideomycetes	Pleosporales	Massarinaceae	Massarina
Actinobacteria	Actinobacteria	Corynebacteriales	Nocardiaceae	Rhodococcus	Melbi2	Ascomycota	Leotiomycetes	Helotiales	Hyaloscyphaceae	Hyaloscypha
Actinobacteria	Actinobacteria	Corynebacteriales	Nocardiaceae	Rhodococcus	Micmi1	Ascomycota	Dothideomycetes	Microthyriales	Microthyriaceae	Microthyrium
Actinobacteria	Actinobacteria	Corynebacteriales	Nocardiaceae	Rhodococcus	Morco1	Ascomycota	Pezizomycetes	Pezizales	Morchellaceae	Morchella
Actinobacteria	Actinobacteria	Corynebacteriales	Nocardiaceae	Rhodococcus	Myrdu1	Ascomycota	Dothideomycetes	Myriangiales	Myriangiaceae	Myriangium
Actinobacteria	Actinobacteria	Corynebacteriales	Nocardiaceae	Rhodococcus	Panru1	Basidiomycota	Agaricomycetes	Polyporales	Panaceae	Panus
Actinobacteria	Actinobacteria	Corynebacteriales	Nocardiaceae	Rhodococcus	Penac1	Ascomycota	Eurotiomycetes	Eurotiales	Trichocomaceae	Talaromyces
Actinobacteria	Actinobacteria	Corynebacteriales	Nocardiaceae	Rhodococcus	PenbrAgRF18_1	Ascomycota	Eurotiomycetes	Eurotiales	Aspergillaceae	Penicillium
Actinobacteria	Actinobacteria	Corynebacteriales	Nocardiaceae	Rhodococcus	Penja1	Ascomycota	Eurotiomycetes	Eurotiales	Aspergillaceae	Penicillium
Actinobacteria	Actinobacteria	Corynebacteriales	Nocardiaceae	Rhodococcus	Penra1	Ascomycota	Eurotiomycetes	Eurotiales	Aspergillaceae	Penicillium
Actinobacteria	Actinobacteria	Corynebacteriales	Nocardiaceae	Rhodococcus	Phycit1	Ascomycota	Dothideomycetes	Botryosphaeriales	Phyllostictaceae	Phyllosticta
Actinobacteria	Actinobacteria	Corynebacteriales	Nocardiaceae	Rhodococcus	Polar1	Basidiomycota	Agaricomycetes	Polyporales	Polyporaceae	Polyporus
Actinobacteria	Actinobacteria	Corynebacteriales	Nocardiaceae	Rhodococcus	Pycco1	Basidiomycota	Agaricomycetes	Polyporales	Polyporaceae	Trametes
Actinobacteria	Actinobacteria	Corynebacteriales	Nocardiaceae	Rhodococcus	Rhimi1_1	Mucoromycota	Mucoromycetes	Mucorales	Rhizopodaceae	Rhizopus
Actinobacteria	Actinobacteria	Corynebacteriales	Nocardiaceae	Rhodococcus	SacceYB210_1	Ascomycota	Saccharomycetes	Saccharomycetales	Saccharomycetaceae	Saccharomyces
Actinobacteria	Actinobacteria	Corynebacteriales	Nocardiaceae	Rhodococcus	Sacpr1	Ascomycota	Dothideomycetes	Botryosphaeriales	Saccharataceae	Saccharata
Actinobacteria	Actinobacteria	Corynebacteriales	Nocardiaceae	Rhodococcus	Schco_TatD_1	Basidiomycota	Agaricomycetes	Agaricales	Schizophyllaceae	Schizophyllum
Actinobacteria	Actinobacteria	Corynebacteriales	Nocardiaceae	Rhodococcus	Schpa1	Basidiomycota	Agaricomycetes	Hymenochaetales	Schizoporaceae	Schizopora
Actinobacteria	Actinobacteria	Corynebacteriales	Nocardiaceae	Rhodococcus	Sisni1	Basidiomycota	Agaricomycetes	Trechisporales	Hydnodontaceae	Sistotremastrum
Actinobacteria	Actinobacteria	Corynebacteriales	Nocardiaceae	Rhodococcus	Suibr2	Basidiomycota	Agaricomycetes	Boletales	Suillaceae	Suillus
Actinobacteria	Actinobacteria	Corynebacteriales	Nocardiaceae	Rhodococcus	Thiap1	Ascomycota	Sordariomycetes	Sordariales	Chaetomiaceae	Thielavia
Actinobacteria	Actinobacteria	Corynebacteriales	Nocardiaceae	Rhodococcus	Thihy1	Ascomycota	Sordariomycetes	Sordariales	Chaetomiaceae	Thielavia
Actinobacteria	Actinobacteria	Corynebacteriales	Nocardiaceae	Rhodococcus	Trepe1	Ascomycota	Dothideomycetes	Pleosporales	Trematosphaeriaceae	Trematosphaeria
Actinobacteria	Actinobacteria	Corynebacteriales	Nocardiaceae	Rhodococcus	Trima3	Basidiomycota	Agaricomycetes	Agaricales	Tricholomataceae	Tricholoma
Actinobacteria	Actinobacteria	Corynebacteriales	Nocardiaceae	Rhodococcus	Xylhe1	Ascomycota	Xylonomycetes	Xylonales	Xylonaceae	Xylona
Actinobacteria	Actinobacteria	Corynebacteriales	Nocardiaceae	Rhodococcus	Zoprh1	Ascomycota	Dothideomycetes	NA	Zopfiaceae	Zopfia
Bacteroidetes	NA	Bacteroidetes Order II. Incertae sedis	Rhodothermaceae	Rhodothermus	Cerun2	Basidiomycota	Agaricomycetes	Polyporales	Cerrenaceae	Cerrena
Bacteroidetes	NA	Bacteroidetes Order II. Incertae sedis	Rhodothermaceae	Rhodothermus	Hymrad1	Basidiomycota	Agaricomycetes	Agaricales	Physalacriaceae	Hymenopellis
Bacteroidetes	NA	Bacteroidetes Order II. Incertae sedis	Rhodothermaceae	Rhodothermus	Pleery1	Basidiomycota	Agaricomycetes	Agaricales	Pleurotaceae	Pleurotus
Bacteroidetes	NA	Bacteroidetes Order II. Incertae sedis	Rhodothermaceae	Rhodothermus	Rhobut1_1	Basidiomycota	Agaricomycetes	Agaricales	Tricholomataceae	Rhodocollybia
Bacteroidetes	Bacteroidia	Bacteroidales	Rikenellaceae	Rikenella	Bjead1_1	Basidiomycota	Agaricomycetes	Polyporales	Phanerochaetaceae	Bjerkandera
Cyanobacteria	NA	Nostocales	Rivulariaceae	Rivularia	Settu3	Ascomycota	Dothideomycetes	Pleosporales	Pleosporaceae	Exserohilum
Chloroflexi	Chloroflexia	Chloroflexales	Roseiflexaceae	Roseiflexus	Triol1	Basidiomycota	Tremellomycetes	Trichosporonales	Trichosporonaceae	Trichosporon
Proteobacteria	Alphaproteobacteria	Rhodospirillales	Acetobacteraceae	Roseomonas	Amnli1	Ascomycota	Dothideomycetes	Pleosporales	Amniculicolaceae	Amniculicola
Proteobacteria	Alphaproteobacteria	Rhodospirillales	Acetobacteraceae	Roseomonas	Bimnz1	Ascomycota	Dothideomycetes	Pleosporales	Didymosphaeriaceae	Bimuria
Proteobacteria	Alphaproteobacteria	Rhodospirillales	Acetobacteraceae	Roseomonas	Cocba1	Ascomycota	Eurotiomycetes	Chaetothyriales	Coccodiniaceae	Coccodinium
Proteobacteria	Alphaproteobacteria	Rhodospirillales	Acetobacteraceae	Roseomonas	Dotsy1	Ascomycota	Dothideomycetes	Pleosporales	Dothidotthiaceae	Dothidotthia
Proteobacteria	Alphaproteobacteria	Rhodospirillales	Acetobacteraceae	Roseomonas	Erebi1	Ascomycota	Dothideomycetes	Eremomycetales	Eremomycetaceae	Eremomyces
Proteobacteria	Alphaproteobacteria	Rhodospirillales	Acetobacteraceae	Roseomonas	Felpe1	Basidiomycota	Tremellomycetes	Tremellales	Cuniculitremaceae	Fellomyces
Proteobacteria	Alphaproteobacteria	Rhodospirillales	Acetobacteraceae	Roseomonas	Fibin1	Basidiomycota	Tremellomycetes	Tremellales	Sirobasidiaceae	Fibulobasidium
Proteobacteria	Alphaproteobacteria	Rhodospirillales	Acetobacteraceae	Roseomonas	Maseb1	Ascomycota	Dothideomycetes	Pleosporales	Massarinaceae	Massarina
Proteobacteria	Alphaproteobacteria	Rhodospirillales	Acetobacteraceae	Roseomonas	Micmi1	Ascomycota	Dothideomycetes	Microthyriales	Microthyriaceae	Microthyrium
Proteobacteria	Alphaproteobacteria	Rhodospirillales	Acetobacteraceae	Roseomonas	Pieho1_1	Ascomycota	Dothideomycetes	Capnodiales	Piedraiaceae	Piedraia
Proteobacteria	Alphaproteobacteria	Rhodospirillales	Acetobacteraceae	Roseomonas	Sepsp1	Basidiomycota	Pucciniomycetes	Septobasidiales	Septobasidiaceae	Septobasidium
Proteobacteria	Alphaproteobacteria	Rhodospirillales	Acetobacteraceae	Roseomonas	Stobe1	Ascomycota	Dothideomycetes	NA	Micropeltidaceae	Stomiopeltis
Proteobacteria	Alphaproteobacteria	Rhodospirillales	Acetobacteraceae	Roseomonas	Zoprh1	Ascomycota	Dothideomycetes	NA	Zopfiaceae	Zopfia
Actinobacteria	Actinobacteria	Micrococcales	Micrococcaceae	Rothia	Tulca1	Basidiomycota	Agaricomycetes	Cantharellales	Tulasnellaceae	Tulasnella
Firmicutes	Clostridia	Clostridiales	Ruminococcaceae	Ruminococcus	Pirfi3	Chytridiomycota	Neocallimastigomycetes	Neocallimastigales	Neocallimastigaceae	Piromyces
Proteobacteria	Gammaproteobacteria	Cellvibrionales	Cellvibrionaceae	Saccharophagus	Panst_LUM_1_1	Basidiomycota	Agaricomycetes	Agaricales	Mycenaceae	Panellus
Actinobacteria	Actinobacteria	Corynebacteriales	Segniliparaceae	Segniliparus	Rhoba1_1	Basidiomycota	Microbotryomycetes	Sporidiobolales	Sporidiobolaceae	Rhodotorula
Firmicutes	Negativicutes	Selenomonadales	Selenomonadaceae	Selenomonas	Hanva1_1	Ascomycota	Saccharomycetes	Saccharomycetales	Saccharomycodaceae	Hanseniaspora
Firmicutes	Negativicutes	Selenomonadales	Selenomonadaceae	Selenomonas	Pirfi3	Chytridiomycota	Neocallimastigomycetes	Neocallimastigales	Neocallimastigaceae	Piromyces
Proteobacteria	Gammaproteobacteria	Enterobacterales	Yersiniaceae	Serratia	Basme2finSC	Zoopagomycota	Basidiobolomycetes	Basidiobolales	Basidiobolaceae	Basidiobolus
Proteobacteria	Gammaproteobacteria	Enterobacterales	Yersiniaceae	Serratia	Galma1	Basidiomycota	Agaricomycetes	Agaricales	Strophariaceae	Galerina
Proteobacteria	Gammaproteobacteria	Enterobacterales	Yersiniaceae	Serratia	Macfu1	Basidiomycota	Agaricomycetes	Agaricales	Agaricaceae	Macrolepiota
Proteobacteria	Gammaproteobacteria	Enterobacterales	Yersiniaceae	Serratia	Morimp1	Ascomycota	Pezizomycetes	Pezizales	Morchellaceae	Morchella
Proteobacteria	Gammaproteobacteria	Enterobacterales	Yersiniaceae	Serratia	Settur3	Ascomycota	Dothideomycetes	Pleosporales	Pleosporaceae	Exserohilum
Proteobacteria	Gammaproteobacteria	Enterobacterales	Yersiniaceae	Serratia	Trisp1	Ascomycota	Sordariomycetes	Hypocreales	NA	Tritirachium
Proteobacteria	Gammaproteobacteria	Alteromonadales	Shewanellaceae	Shewanella	Echtin1	Basidiomycota	Agaricomycetes	Russulales	Echinodontiaceae	Echinodontium
Proteobacteria	Gammaproteobacteria	Alteromonadales	Shewanellaceae	Shewanella	Penbi1	Ascomycota	Eurotiomycetes	Eurotiales	Aspergillaceae	Penicillium
Proteobacteria	Gammaproteobacteria	Alteromonadales	Shewanellaceae	Shewanella	Phaca1	Basidiomycota	Agaricomycetes	Polyporales	Phanerochaetaceae	Phanerochaete
Proteobacteria	Alphaproteobacteria	Rhizobiales	Rhizobiaceae	Sinorhizobium	Rhoba1_1	Basidiomycota	Microbotryomycetes	Sporidiobolales	Sporidiobolaceae	Rhodotorula
Spirochaetes	Spirochaetia	Spirochaetales	Spirochaetaceae	Sphaerochaeta	Agabi_varbur_1	Basidiomycota	Agaricomycetes	Agaricales	Agaricaceae	Agaricus
Spirochaetes	Spirochaetia	Spirochaetales	Spirochaetaceae	Sphaerochaeta	Fomme1	Basidiomycota	Agaricomycetes	Hymenochaetales	Hymenochaetaceae	Fomitiporia
Spirochaetes	Spirochaetia	Spirochaetales	Spirochaetaceae	Sphaerochaeta	Trave1	Basidiomycota	Agaricomycetes	Polyporales	Polyporaceae	Trametes
Bacteroidetes	Sphingobacteriia	Sphingobacteriales	Sphingobacteriaceae	Sphingobacterium	Phybl2	Mucoromycota	Mucoromycetes	Mucorales	Phycomycetaceae	Phycomyces
Proteobacteria	Alphaproteobacteria	Sphingomonadales	Sphingomonadaceae	Sphingobium	Cocsa1	Ascomycota	Dothideomycetes	Pleosporales	Pleosporaceae	Bipolaris
Proteobacteria	Alphaproteobacteria	Sphingomonadales	Sphingomonadaceae	Sphingomonas	Calco1	Basidiomycota	Dacrymycetes	Dacrymycetales	Dacrymycetaceae	Calocera
Proteobacteria	Alphaproteobacteria	Sphingomonadales	Sphingomonadaceae	Sphingomonas	Claca1	Ascomycota	Eurotiomycetes	Chaetothyriales	Herpotrichiellaceae	Cladophialophora
Proteobacteria	Alphaproteobacteria	Sphingomonadales	Sphingomonadaceae	Sphingomonas	Claps1	Ascomycota	Eurotiomycetes	Chaetothyriales	Herpotrichiellaceae	Cladophialophora
Proteobacteria	Alphaproteobacteria	Sphingomonadales	Sphingomonadaceae	Sphingomonas	Lenvul1	Basidiomycota	Agaricomycetes	Russulales	Auriscalpiaceae	Lentinellus
Proteobacteria	Alphaproteobacteria	Sphingomonadales	Sphingomonadaceae	Sphingomonas	LobpulAf1	Ascomycota	Lecanoromycetes	Peltigerales	Lobariaceae	Lobaria
Proteobacteria	Alphaproteobacteria	Sphingomonadales	Sphingomonadaceae	Sphingomonas	LobpulSc1	Ascomycota	Lecanoromycetes	Peltigerales	Lobariaceae	Lobaria
Proteobacteria	Alphaproteobacteria	Sphingomonadales	Sphingomonadaceae	Sphingomonas	Lopnu1	Ascomycota	Dothideomycetes	Pleosporales	Lophiotremataceae	Lophiotrema
Proteobacteria	Alphaproteobacteria	Sphingomonadales	Sphingomonadaceae	Sphingomonas	Pismi1	Basidiomycota	Agaricomycetes	Boletales	Pisolithaceae	Pisolithus
Proteobacteria	Alphaproteobacteria	Sphingomonadales	Sphingomonadaceae	Sphingomonas	Pucst1	Basidiomycota	Pucciniomycetes	Pucciniales	Pucciniaceae	Puccinia
Proteobacteria	Alphaproteobacteria	Sphingomonadales	Sphingomonadaceae	Sphingomonas	Schco_TatD_1	Basidiomycota	Agaricomycetes	Agaricales	Schizophyllaceae	Schizophyllum
Proteobacteria	Alphaproteobacteria	Sphingomonadales	Sphingomonadaceae	Sphingomonas	Scysp1_1	Basidiomycota	Agaricomycetes	Russulales	Lachnocladiaceae	Scytinostroma
Proteobacteria	Alphaproteobacteria	Sphingomonadales	Sphingomonadaceae	Sphingomonas	Wilmi1	Ascomycota	Pezizomycetes	Pezizales	Pyronemataceae	Wilcoxina
Proteobacteria	Alphaproteobacteria	Sphingomonadales	Sphingomonadaceae	Sphingopyxis	LobpulAf1	Ascomycota	Lecanoromycetes	Peltigerales	Lobariaceae	Lobaria
Proteobacteria	Alphaproteobacteria	Sphingomonadales	Sphingomonadaceae	Sphingopyxis	Neucr2	Ascomycota	Sordariomycetes	Sordariales	Sordariaceae	Neurospora
Bacteroidetes	Cytophagia	Cytophagales	Cytophagaceae	Spirosoma	LobpulAf1	Ascomycota	Lecanoromycetes	Peltigerales	Lobariaceae	Lobaria
Firmicutes	Bacilli	Bacillales	Staphylococcaceae	Staphylococcus	Allma1	Blastocladiomycota	Blastocladiomycetes	Blastocladiales	Blastocladiaceae	Allomyces
Firmicutes	Bacilli	Bacillales	Staphylococcaceae	Staphylococcus	Aspfl1	Ascomycota	Eurotiomycetes	Eurotiales	Aspergillaceae	Aspergillus
Firmicutes	Bacilli	Bacillales	Staphylococcaceae	Staphylococcus	Aspwe1	Ascomycota	Eurotiomycetes	Eurotiales	Aspergillaceae	Aspergillus
Firmicutes	Bacilli	Bacillales	Staphylococcaceae	Staphylococcus	Botbo1	Basidiomycota	Agaricomycetes	Cantharellales	Botryobasidiaceae	Botryobasidium
Firmicutes	Bacilli	Bacillales	Staphylococcaceae	Staphylococcus	Cerun2	Basidiomycota	Agaricomycetes	Polyporales	Cerrenaceae	Cerrena
Firmicutes	Bacilli	Bacillales	Staphylococcaceae	Staphylococcus	Claba1	Ascomycota	Eurotiomycetes	Chaetothyriales	Herpotrichiellaceae	Cladophialophora
Firmicutes	Bacilli	Bacillales	Staphylococcaceae	Staphylococcus	Claca1	Ascomycota	Eurotiomycetes	Chaetothyriales	Herpotrichiellaceae	Cladophialophora
Firmicutes	Bacilli	Bacillales	Staphylococcaceae	Staphylococcus	Cocsa1	Ascomycota	Dothideomycetes	Pleosporales	Pleosporaceae	Bipolaris
Firmicutes	Bacilli	Bacillales	Staphylococcaceae	Staphylococcus	Croqu1	Basidiomycota	Pucciniomycetes	Pucciniales	Cronartiaceae	Cronartium
Firmicutes	Bacilli	Bacillales	Staphylococcaceae	Staphylococcus	Fishe1	Basidiomycota	Agaricomycetes	Agaricales	Fistulinaceae	Fistulina
Firmicutes	Bacilli	Bacillales	Staphylococcaceae	Staphylococcus	Fonpe1	Ascomycota	Eurotiomycetes	Chaetothyriales	Herpotrichiellaceae	Fonsecaea
Firmicutes	Bacilli	Bacillales	Staphylococcaceae	Staphylococcus	Karrh1	Ascomycota	Dothideomycetes	Pleosporales	Didymosphaeriaceae	Karstenula
Firmicutes	Bacilli	Bacillales	Staphylococcaceae	Staphylococcus	Lacqui1	Basidiomycota	Agaricomycetes	Russulales	Russulaceae	Lactarius
Firmicutes	Bacilli	Bacillales	Staphylococcaceae	Staphylococcus	Neucr2	Ascomycota	Sordariomycetes	Sordariales	Sordariaceae	Neurospora
Firmicutes	Bacilli	Bacillales	Staphylococcaceae	Staphylococcus	Niavib1	Basidiomycota	Agaricomycetes	Agaricales	Niaceae	Nia
Firmicutes	Bacilli	Bacillales	Staphylococcaceae	Staphylococcus	Schco_TatD_1	Basidiomycota	Agaricomycetes	Agaricales	Schizophyllaceae	Schizophyllum
Firmicutes	Bacilli	Bacillales	Staphylococcaceae	Staphylococcus	Traci1	Basidiomycota	Agaricomycetes	Polyporales	Polyporaceae	Trametes
Firmicutes	Bacilli	Bacillales	Staphylococcaceae	Staphylococcus	Tulca1	Basidiomycota	Agaricomycetes	Cantharellales	Tulasnellaceae	Tulasnella
Firmicutes	Bacilli	Bacillales	Staphylococcaceae	Staphylococcus	Xylhyp1	Ascomycota	Sordariomycetes	Xylariales	Xylariaceae	Xylaria
Proteobacteria	Gammaproteobacteria	Xanthomonadales	Xanthomonadaceae	Stenotrophomonas	Amnli1	Ascomycota	Dothideomycetes	Pleosporales	Amniculicolaceae	Amniculicola
Proteobacteria	Gammaproteobacteria	Xanthomonadales	Xanthomonadaceae	Stenotrophomonas	Aplpr1	Ascomycota	Dothideomycetes	Botryosphaeriales	Aplosporellaceae	Aplosporella
Proteobacteria	Gammaproteobacteria	Xanthomonadales	Xanthomonadaceae	Stenotrophomonas	Aspni_bvT_1	Ascomycota	Eurotiomycetes	Eurotiales	Aspergillaceae	Aspergillus
Proteobacteria	Gammaproteobacteria	Xanthomonadales	Xanthomonadaceae	Stenotrophomonas	Aspph1	Ascomycota	Eurotiomycetes	Eurotiales	Aspergillaceae	Aspergillus
Proteobacteria	Gammaproteobacteria	Xanthomonadales	Xanthomonadaceae	Stenotrophomonas	Aulhe2	Ascomycota	Dothideomycetes	Aulographales	Aulographaceae	Aulographum
Proteobacteria	Gammaproteobacteria	Xanthomonadales	Xanthomonadaceae	Stenotrophomonas	Basme2finSC	Zoopagomycota	Basidiobolomycetes	Basidiobolales	Basidiobolaceae	Basidiobolus
Proteobacteria	Gammaproteobacteria	Xanthomonadales	Xanthomonadaceae	Stenotrophomonas	Calvi1	Basidiomycota	Dacrymycetes	Dacrymycetales	Dacrymycetaceae	Calocera
Proteobacteria	Gammaproteobacteria	Xanthomonadales	Xanthomonadaceae	Stenotrophomonas	Cenge3	Ascomycota	Dothideomycetes	NA	Gloniaceae	Cenococcum
Proteobacteria	Gammaproteobacteria	Xanthomonadales	Xanthomonadaceae	Stenotrophomonas	Chalo1	Ascomycota	Leotiomycetes	Helotiales	NA	Chalara
Proteobacteria	Gammaproteobacteria	Xanthomonadales	Xanthomonadaceae	Stenotrophomonas	Cocba1	Ascomycota	Eurotiomycetes	Chaetothyriales	Coccodiniaceae	Coccodinium
Proteobacteria	Gammaproteobacteria	Xanthomonadales	Xanthomonadaceae	Stenotrophomonas	Cryvi1	Basidiomycota	Tremellomycetes	Tremellales	Cryptococcaceae	Cryptococcus
Proteobacteria	Gammaproteobacteria	Xanthomonadales	Xanthomonadaceae	Stenotrophomonas	Cucbe1	Ascomycota	Dothideomycetes	Pleosporales	Cucurbitariaceae	Cucurbitaria
Proteobacteria	Gammaproteobacteria	Xanthomonadales	Xanthomonadaceae	Stenotrophomonas	Diocr1	Basidiomycota	Tremellomycetes	Tremellales	Bulleribasidiaceae	Dioszegia
Proteobacteria	Gammaproteobacteria	Xanthomonadales	Xanthomonadaceae	Stenotrophomonas	Dotsy1	Ascomycota	Dothideomycetes	Pleosporales	Dothidotthiaceae	Dothidotthia
Proteobacteria	Gammaproteobacteria	Xanthomonadales	Xanthomonadaceae	Stenotrophomonas	Erebi1	Ascomycota	Dothideomycetes	Eremomycetales	Eremomycetaceae	Eremomyces
Proteobacteria	Gammaproteobacteria	Xanthomonadales	Xanthomonadaceae	Stenotrophomonas	Exigl1	Basidiomycota	Agaricomycetes	Auriculariales	Exidiaceae	Exidia
Proteobacteria	Gammaproteobacteria	Xanthomonadales	Xanthomonadaceae	Stenotrophomonas	Fibsp1	Basidiomycota	Agaricomycetes	Atheliales	Atheliaceae	Fibulorhizoctonia
Proteobacteria	Gammaproteobacteria	Xanthomonadales	Xanthomonadaceae	Stenotrophomonas	Galma1	Basidiomycota	Agaricomycetes	Agaricales	Strophariaceae	Galerina
Proteobacteria	Gammaproteobacteria	Xanthomonadales	Xanthomonadaceae	Stenotrophomonas	Guyne1	Basidiomycota	Agaricomycetes	Agaricales	Physalacriaceae	Guyanagaster
Proteobacteria	Gammaproteobacteria	Xanthomonadales	Xanthomonadaceae	Stenotrophomonas	HypEC38_3	Ascomycota	Sordariomycetes	Xylariales	Hypoxylaceae	Hypoxylon
Proteobacteria	Gammaproteobacteria	Xanthomonadales	Xanthomonadaceae	Stenotrophomonas	Lenfl1	Ascomycota	Dothideomycetes	Pleosporales	Lentitheciaceae	Lentithecium
Proteobacteria	Gammaproteobacteria	Xanthomonadales	Xanthomonadaceae	Stenotrophomonas	Lenti6_1	Basidiomycota	Agaricomycetes	Polyporales	Polyporaceae	Lentinus
Proteobacteria	Gammaproteobacteria	Xanthomonadales	Xanthomonadaceae	Stenotrophomonas	Lenti7_1	Basidiomycota	Agaricomycetes	Polyporales	Polyporaceae	Lentinus
Proteobacteria	Gammaproteobacteria	Xanthomonadales	Xanthomonadaceae	Stenotrophomonas	Leumo1	Basidiomycota	Agaricomycetes	Boletales	NA	Leucogyrophana
Proteobacteria	Gammaproteobacteria	Xanthomonadales	Xanthomonadaceae	Stenotrophomonas	Lopmy1	Ascomycota	Dothideomycetes	Mytilinidiales	Mytilinidiaceae	Lophium
Proteobacteria	Gammaproteobacteria	Xanthomonadales	Xanthomonadaceae	Stenotrophomonas	Lopni1	Basidiomycota	Agaricomycetes	Russulales	Peniophoraceae	Peniophora
Proteobacteria	Gammaproteobacteria	Xanthomonadales	Xanthomonadaceae	Stenotrophomonas	Macan1	Ascomycota	Dothideomycetes	Pleosporales	Didymellaceae	Macroventuria
Proteobacteria	Gammaproteobacteria	Xanthomonadales	Xanthomonadaceae	Stenotrophomonas	Macfu1	Basidiomycota	Agaricomycetes	Agaricales	Agaricaceae	Macrolepiota
Proteobacteria	Gammaproteobacteria	Xanthomonadales	Xanthomonadaceae	Stenotrophomonas	Marfi1	Basidiomycota	Agaricomycetes	Agaricales	Marasmiaceae	Marasmius
Proteobacteria	Gammaproteobacteria	Xanthomonadales	Xanthomonadaceae	Stenotrophomonas	Maseb1	Ascomycota	Dothideomycetes	Pleosporales	Massarinaceae	Massarina
Proteobacteria	Gammaproteobacteria	Xanthomonadales	Xanthomonadaceae	Stenotrophomonas	Melbi2	Ascomycota	Leotiomycetes	Helotiales	Hyaloscyphaceae	Hyaloscypha
Proteobacteria	Gammaproteobacteria	Xanthomonadales	Xanthomonadaceae	Stenotrophomonas	Mereb1	Basidiomycota	Microbotryomycetes	Kriegeriales	Kriegeriaceae	Meredithblackwellia
Proteobacteria	Gammaproteobacteria	Xanthomonadales	Xanthomonadaceae	Stenotrophomonas	Micmi1	Ascomycota	Dothideomycetes	Microthyriales	Microthyriaceae	Microthyrium
Proteobacteria	Gammaproteobacteria	Xanthomonadales	Xanthomonadaceae	Stenotrophomonas	Mixos1	Basidiomycota	Mixiomycetes	Mixiales	Mixiaceae	Mixia
Proteobacteria	Gammaproteobacteria	Xanthomonadales	Xanthomonadaceae	Stenotrophomonas	Morco1	Ascomycota	Pezizomycetes	Pezizales	Morchellaceae	Morchella
Proteobacteria	Gammaproteobacteria	Xanthomonadales	Xanthomonadaceae	Stenotrophomonas	Myche1	Ascomycota	Sordariomycetes	Sordariales	Chaetomiaceae	Thermothelomyces
Proteobacteria	Gammaproteobacteria	Xanthomonadales	Xanthomonadaceae	Stenotrophomonas	Myrdu1	Ascomycota	Dothideomycetes	Myriangiales	Myriangiaceae	Myriangium
Proteobacteria	Gammaproteobacteria	Xanthomonadales	Xanthomonadaceae	Stenotrophomonas	Naifl1	Basidiomycota	Classiculomycetes	Classiculales	Classiculaceae	Classicula
Proteobacteria	Gammaproteobacteria	Xanthomonadales	Xanthomonadaceae	Stenotrophomonas	Neucr2	Ascomycota	Sordariomycetes	Sordariales	Sordariaceae	Neurospora
Proteobacteria	Gammaproteobacteria	Xanthomonadales	Xanthomonadaceae	Stenotrophomonas	Panru1	Basidiomycota	Agaricomycetes	Polyporales	Panaceae	Panus
Proteobacteria	Gammaproteobacteria	Xanthomonadales	Xanthomonadaceae	Stenotrophomonas	Penac1	Ascomycota	Eurotiomycetes	Eurotiales	Trichocomaceae	Talaromyces
Proteobacteria	Gammaproteobacteria	Xanthomonadales	Xanthomonadaceae	Stenotrophomonas	PenbrAgRF18_1	Ascomycota	Eurotiomycetes	Eurotiales	Aspergillaceae	Penicillium
Proteobacteria	Gammaproteobacteria	Xanthomonadales	Xanthomonadaceae	Stenotrophomonas	Penfe1	Ascomycota	Eurotiomycetes	Eurotiales	Aspergillaceae	Penicillium
Proteobacteria	Gammaproteobacteria	Xanthomonadales	Xanthomonadaceae	Stenotrophomonas	Penja1	Ascomycota	Eurotiomycetes	Eurotiales	Aspergillaceae	Penicillium
Proteobacteria	Gammaproteobacteria	Xanthomonadales	Xanthomonadaceae	Stenotrophomonas	Penra1	Ascomycota	Eurotiomycetes	Eurotiales	Aspergillaceae	Penicillium
Proteobacteria	Gammaproteobacteria	Xanthomonadales	Xanthomonadaceae	Stenotrophomonas	Phisc1	Ascomycota	Leotiomycetes	Helotiales	NA	Phialocephala
Proteobacteria	Gammaproteobacteria	Xanthomonadales	Xanthomonadaceae	Stenotrophomonas	Phycit1	Ascomycota	Dothideomycetes	Botryosphaeriales	Phyllostictaceae	Phyllosticta
Proteobacteria	Gammaproteobacteria	Xanthomonadales	Xanthomonadaceae	Stenotrophomonas	Pismi1	Basidiomycota	Agaricomycetes	Boletales	Pisolithaceae	Pisolithus
Proteobacteria	Gammaproteobacteria	Xanthomonadales	Xanthomonadaceae	Stenotrophomonas	Plesi1	Ascomycota	Dothideomycetes	Pleosporales	Pleomassariaceae	Pleomassaria
Proteobacteria	Gammaproteobacteria	Xanthomonadales	Xanthomonadaceae	Stenotrophomonas	Polar1	Basidiomycota	Agaricomycetes	Polyporales	Polyporaceae	Polyporus
Proteobacteria	Gammaproteobacteria	Xanthomonadales	Xanthomonadaceae	Stenotrophomonas	Pycco1	Basidiomycota	Agaricomycetes	Polyporales	Polyporaceae	Trametes
Proteobacteria	Gammaproteobacteria	Xanthomonadales	Xanthomonadaceae	Stenotrophomonas	Rhimi1_1	Mucoromycota	Mucoromycetes	Mucorales	Rhizopodaceae	Rhizopus
Proteobacteria	Gammaproteobacteria	Xanthomonadales	Xanthomonadaceae	Stenotrophomonas	Rhomi1	Basidiomycota	Cystobasidiomycetes	Cystobasidiales	Cystobasidiaceae	Cystobasidium
Proteobacteria	Gammaproteobacteria	Xanthomonadales	Xanthomonadaceae	Stenotrophomonas	SacceYB210_1	Ascomycota	Saccharomycetes	Saccharomycetales	Saccharomycetaceae	Saccharomyces
Proteobacteria	Gammaproteobacteria	Xanthomonadales	Xanthomonadaceae	Stenotrophomonas	Sacpr1	Ascomycota	Dothideomycetes	Botryosphaeriales	Saccharataceae	Saccharata
Proteobacteria	Gammaproteobacteria	Xanthomonadales	Xanthomonadaceae	Stenotrophomonas	Schco_LoeD_1	Basidiomycota	Agaricomycetes	Agaricales	Schizophyllaceae	Schizophyllum
Proteobacteria	Gammaproteobacteria	Xanthomonadales	Xanthomonadaceae	Stenotrophomonas	Schco_TatD_1	Basidiomycota	Agaricomycetes	Agaricales	Schizophyllaceae	Schizophyllum
Proteobacteria	Gammaproteobacteria	Xanthomonadales	Xanthomonadaceae	Stenotrophomonas	Schpa1	Basidiomycota	Agaricomycetes	Hymenochaetales	Schizoporaceae	Schizopora
Proteobacteria	Gammaproteobacteria	Xanthomonadales	Xanthomonadaceae	Stenotrophomonas	Scysp1_1	Basidiomycota	Agaricomycetes	Russulales	Lachnocladiaceae	Scytinostroma
Proteobacteria	Gammaproteobacteria	Xanthomonadales	Xanthomonadaceae	Stenotrophomonas	Sisbr1	Basidiomycota	Agaricomycetes	Polyporales	Polyporaceae	Lentinus
Proteobacteria	Gammaproteobacteria	Xanthomonadales	Xanthomonadaceae	Stenotrophomonas	Sisni1	Basidiomycota	Agaricomycetes	Trechisporales	Hydnodontaceae	Sistotremastrum
Proteobacteria	Gammaproteobacteria	Xanthomonadales	Xanthomonadaceae	Stenotrophomonas	Spoli1	Basidiomycota	Microbotryomycetes	Sporidiobolales	Sporidiobolaceae	Sporobolomyces
Proteobacteria	Gammaproteobacteria	Xanthomonadales	Xanthomonadaceae	Stenotrophomonas	Suibr2	Basidiomycota	Agaricomycetes	Boletales	Suillaceae	Suillus
Proteobacteria	Gammaproteobacteria	Xanthomonadales	Xanthomonadaceae	Stenotrophomonas	Thiap1	Ascomycota	Sordariomycetes	Sordariales	Chaetomiaceae	Thielavia
Proteobacteria	Gammaproteobacteria	Xanthomonadales	Xanthomonadaceae	Stenotrophomonas	Thiar1	Ascomycota	Sordariomycetes	Sordariales	Chaetomiaceae	Thielavia
Proteobacteria	Gammaproteobacteria	Xanthomonadales	Xanthomonadaceae	Stenotrophomonas	Thihy1	Ascomycota	Sordariomycetes	Sordariales	Chaetomiaceae	Thielavia
Proteobacteria	Gammaproteobacteria	Xanthomonadales	Xanthomonadaceae	Stenotrophomonas	Trepe1	Ascomycota	Dothideomycetes	Pleosporales	Trematosphaeriaceae	Trematosphaeria
Proteobacteria	Gammaproteobacteria	Xanthomonadales	Xanthomonadaceae	Stenotrophomonas	Trilo3	Ascomycota	Sordariomycetes	Hypocreales	Hypocreaceae	Trichoderma
Proteobacteria	Gammaproteobacteria	Xanthomonadales	Xanthomonadaceae	Stenotrophomonas	Trima3	Basidiomycota	Agaricomycetes	Agaricales	Tricholomataceae	Tricholoma
Proteobacteria	Gammaproteobacteria	Xanthomonadales	Xanthomonadaceae	Stenotrophomonas	Trisp1	Ascomycota	Sordariomycetes	Hypocreales	NA	Tritirachium
Proteobacteria	Gammaproteobacteria	Xanthomonadales	Xanthomonadaceae	Stenotrophomonas	Xylhe1	Ascomycota	Xylonomycetes	Xylonales	Xylonaceae	Xylona
Proteobacteria	Gammaproteobacteria	Xanthomonadales	Xanthomonadaceae	Stenotrophomonas	Zoprh1	Ascomycota	Dothideomycetes	NA	Zopfiaceae	Zopfia
Firmicutes	Bacilli	Lactobacillales	Streptococcaceae	Streptococcus	Anasp1	Chytridiomycota	Neocallimastigomycetes	Neocallimastigales	Neocallimastigaceae	Anaeromyces
Firmicutes	Bacilli	Lactobacillales	Streptococcaceae	Streptococcus	Claba1	Ascomycota	Eurotiomycetes	Chaetothyriales	Herpotrichiellaceae	Cladophialophora
Firmicutes	Bacilli	Lactobacillales	Streptococcaceae	Streptococcus	Cocsa1	Ascomycota	Dothideomycetes	Pleosporales	Pleosporaceae	Bipolaris
Firmicutes	Bacilli	Lactobacillales	Streptococcaceae	Streptococcus	Fonpe1	Ascomycota	Eurotiomycetes	Chaetothyriales	Herpotrichiellaceae	Fonsecaea
Firmicutes	Bacilli	Lactobacillales	Streptococcaceae	Streptococcus	Melbi2	Ascomycota	Leotiomycetes	Helotiales	Hyaloscyphaceae	Hyaloscypha
Firmicutes	Bacilli	Lactobacillales	Streptococcaceae	Streptococcus	Naifl1	Basidiomycota	Classiculomycetes	Classiculales	Classiculaceae	Classicula
Firmicutes	Bacilli	Lactobacillales	Streptococcaceae	Streptococcus	Neucr2	Ascomycota	Sordariomycetes	Sordariales	Sordariaceae	Neurospora
Firmicutes	Bacilli	Lactobacillales	Streptococcaceae	Streptococcus	Pirfi3	Chytridiomycota	Neocallimastigomycetes	Neocallimastigales	Neocallimastigaceae	Piromyces
Firmicutes	Bacilli	Lactobacillales	Streptococcaceae	Streptococcus	Thian1	Ascomycota	Sordariomycetes	Sordariales	Chaetomiaceae	Thielavia
Firmicutes	Bacilli	Lactobacillales	Streptococcaceae	Streptococcus	Tulca1	Basidiomycota	Agaricomycetes	Cantharellales	Tulasnellaceae	Tulasnella
Actinobacteria	Actinobacteria	Streptomycetales	Streptomycetaceae	Streptomyces	Fomme1	Basidiomycota	Agaricomycetes	Hymenochaetales	Hymenochaetaceae	Fomitiporia
Actinobacteria	Actinobacteria	Streptomycetales	Streptomycetaceae	Streptomyces	Glotr1_1	Basidiomycota	Agaricomycetes	Gloeophyllales	Gloeophyllaceae	Gloeophyllum
Actinobacteria	Actinobacteria	Streptomycetales	Streptomycetaceae	Streptomyces	Saico1	Ascomycota	NA	NA	NA	Saitoella
Actinobacteria	Actinobacteria	Streptomycetales	Streptomycetaceae	Streptomyces	Settu3	Ascomycota	Dothideomycetes	Pleosporales	Pleosporaceae	Exserohilum
Actinobacteria	Actinobacteria	Streptomycetales	Streptomycetaceae	Streptomyces	Wican1	Ascomycota	Saccharomycetes	Saccharomycetales	Phaffomycetaceae	Wickerhamomyces
Firmicutes	Negativicutes	Acidaminococcales	Acidaminococcaceae	Succiniclasticum	Pirfi3	Chytridiomycota	Neocallimastigomycetes	Neocallimastigales	Neocallimastigaceae	Piromyces
Proteobacteria	Epsilonproteobacteria	Campylobacterales	Campylobacteraceae	Sulfurospirillum	Amore1	Ascomycota	Leotiomycetes	NA	Myxotrichaceae	Amorphotheca
Proteobacteria	Epsilonproteobacteria	Campylobacterales	Campylobacteraceae	Sulfurospirillum	Asptu1	Ascomycota	Eurotiomycetes	Eurotiales	Aspergillaceae	Aspergillus
Proteobacteria	Epsilonproteobacteria	Campylobacterales	Campylobacteraceae	Sulfurospirillum	CocheC4_1	Ascomycota	Dothideomycetes	Pleosporales	Pleosporaceae	Bipolaris
Cyanobacteria	NA	Synechococcales	Synechococcaceae	Synechococcus	Agabi_varbur_1	Basidiomycota	Agaricomycetes	Agaricales	Agaricaceae	Agaricus
Cyanobacteria	NA	Synechococcales	Synechococcaceae	Synechococcus	YarliYB566	Ascomycota	Saccharomycetes	Saccharomycetales	Dipodascaceae	Yarrowia
Cyanobacteria	NA	Synechococcales	Synechococcaceae	Synechococcus	YarliYB567	Ascomycota	Saccharomycetes	Saccharomycetales	Dipodascaceae	Yarrowia
Firmicutes	Clostridia	Thermoanaerobacterales	Thermoanaerobacteraceae	Tepidanaerobacter	Phaca1	Basidiomycota	Agaricomycetes	Polyporales	Phanerochaetaceae	Phanerochaete
Proteobacteria	Gammaproteobacteria	Cellvibrionales	Cellvibrionaceae	Teredinibacter	Porchr1	Basidiomycota	Agaricomycetes	Hymenochaetales	Hymenochaetaceae	Porodaedalea
Proteobacteria	Gammaproteobacteria	Cellvibrionales	Cellvibrionaceae	Teredinibacter	SacceYB210_1	Ascomycota	Saccharomycetes	Saccharomycetales	Saccharomycetaceae	Saccharomyces
Acidobacteria	Acidobacteriia	Acidobacteriales	Acidobacteriaceae	Terriglobus	Aspni_bvT_1	Ascomycota	Eurotiomycetes	Eurotiales	Aspergillaceae	Aspergillus
Acidobacteria	Acidobacteriia	Acidobacteriales	Acidobacteriaceae	Terriglobus	Aspph1	Ascomycota	Eurotiomycetes	Eurotiales	Aspergillaceae	Aspergillus
Acidobacteria	Acidobacteriia	Acidobacteriales	Acidobacteriaceae	Terriglobus	LobpulAf1	Ascomycota	Lecanoromycetes	Peltigerales	Lobariaceae	Lobaria
Firmicutes	Clostridia	Clostridiales	Clostridiales Family XVII. Incertae Sedis	Thermaerobacter	Neucr2	Ascomycota	Sordariomycetes	Sordariales	Sordariaceae	Neurospora
Thermodesulfobacteria	Thermodesulfobacteria	Thermodesulfobacteriales	Thermodesulfobacteriaceae	Thermodesulfobacterium	Ophdi1	Ascomycota	Dothideomycetes	Pleosporales	Leptosphaeriaceae	Ophiobolus
Deinococcus-Thermus	Deinococci	Thermales	Thermaceae	Thermus	Basme2finSC	Zoopagomycota	Basidiobolomycetes	Basidiobolales	Basidiobolaceae	Basidiobolus
Deinococcus-Thermus	Deinococci	Thermales	Thermaceae	Thermus	Bjead1_1	Basidiomycota	Agaricomycetes	Polyporales	Phanerochaetaceae	Bjerkandera
Deinococcus-Thermus	Deinococci	Thermales	Thermaceae	Thermus	Cerun2	Basidiomycota	Agaricomycetes	Polyporales	Cerrenaceae	Cerrena
Deinococcus-Thermus	Deinococci	Thermales	Thermaceae	Thermus	Cocsa1	Ascomycota	Dothideomycetes	Pleosporales	Pleosporaceae	Bipolaris
Deinococcus-Thermus	Deinococci	Thermales	Thermaceae	Thermus	Neucr2	Ascomycota	Sordariomycetes	Sordariales	Sordariaceae	Neurospora
Deinococcus-Thermus	Deinococci	Thermales	Thermaceae	Thermus	Pleery1	Basidiomycota	Agaricomycetes	Agaricales	Pleurotaceae	Pleurotus
Deinococcus-Thermus	Deinococci	Thermales	Thermaceae	Thermus	Rhobut1_1	Basidiomycota	Agaricomycetes	Agaricales	Tricholomataceae	Rhodocollybia
Deinococcus-Thermus	Deinococci	Thermales	Thermaceae	Thermus	Torra1	Ascomycota	Sordariomycetes	Torpedosporales	Torpedosporaceae	Torpedospora
Proteobacteria	Gammaproteobacteria	Chromatiales	Ectothiorhodospiraceae	Thioalkalivibrio	Ilysp1	Ascomycota	Sordariomycetes	Hypocreales	Nectriaceae	Ilyonectria
Proteobacteria	Gammaproteobacteria	Chromatiales	Ectothiorhodospiraceae	Thioalkalivibrio	Melva1	Ascomycota	Leotiomycetes	Helotiales	Hyaloscyphaceae	Hyaloscypha
Proteobacteria	Gammaproteobacteria	Chromatiales	Ectothiorhodospiraceae	Thioalkalivibrio	Monpu1	Ascomycota	Eurotiomycetes	Eurotiales	Aspergillaceae	Monascus
Proteobacteria	Gammaproteobacteria	Chromatiales	Ectothiorhodospiraceae	Thioalkalivibrio	Paxru2	Basidiomycota	Agaricomycetes	Boletales	Paxillaceae	Paxillus
Proteobacteria	Gammaproteobacteria	Chromatiales	Chromatiaceae	Thiocapsa	Cocsa1	Ascomycota	Dothideomycetes	Pleosporales	Pleosporaceae	Bipolaris
Proteobacteria	Gammaproteobacteria	NA	NA	Thiohalorhabdus	Trigu1	Ascomycota	Xylonomycetes	Xylonales	Xylonaceae	Trinosporium
Proteobacteria	Gammaproteobacteria	Thiotrichales	Piscirickettsiaceae	Thiomicrorhabdus	Rhivi1	Basidiomycota	Agaricomycetes	Boletales	Rhizopogonaceae	Rhizopogon
Proteobacteria	Gammaproteobacteria	Thiotrichales	Piscirickettsiaceae	Thiomicrospira	Trigu1	Ascomycota	Xylonomycetes	Xylonales	Xylonaceae	Trinosporium
Spirochaetes	Spirochaetia	Spirochaetales	Spirochaetaceae	Treponema	Fomme1	Basidiomycota	Agaricomycetes	Hymenochaetales	Hymenochaetaceae	Fomitiporia
Spirochaetes	Spirochaetia	Spirochaetales	Spirochaetaceae	Treponema	Fompi3	Basidiomycota	Agaricomycetes	Polyporales	Fomitopsidaceae	Fomitopsis
Actinobacteria	Actinobacteria	Actinomycetales	Actinomycetaceae	Trueperella	Ascru1	Ascomycota	Saccharomycetes	Saccharomycetales	Ascoideaceae	Ascoidea
Actinobacteria	Actinobacteria	Corynebacteriales	Tsukamurellaceae	Tsukamurella	Trisp1	Ascomycota	Sordariomycetes	Hypocreales	NA	Tritirachium
Proteobacteria	Betaproteobacteria	Burkholderiales	Comamonadaceae	Variovorax	Claba1	Ascomycota	Eurotiomycetes	Chaetothyriales	Herpotrichiellaceae	Cladophialophora
Proteobacteria	Betaproteobacteria	Burkholderiales	Comamonadaceae	Variovorax	Fonpe1	Ascomycota	Eurotiomycetes	Chaetothyriales	Herpotrichiellaceae	Fonsecaea
Proteobacteria	Alphaproteobacteria	Rhodobacterales	Rhodobacteraceae	Yoonia	Fomro1	Basidiomycota	Agaricomycetes	Polyporales	Fomitopsidaceae	Fomitopsis
