# Supplementary material for: Widespread bacterial diversity within the bacteriome of fungi
Source: Commun Biol. 2021 Oct 7;4:1168. doi: 10.1038/s42003-021-02693-y (PMC8497576; doi:10.1038/s42003-021-02693-y)
Supplement: Supplementary file 13 — Supplementary Data 9 [file 42003_2021_2693_MOESM13_ESM.txt]

JGI_ID	LEVEL	NAME	TAXID	READ_COUNT	TOTAL_BP_MAPPED	TOTAL_BP_MISMATCH	LINEAR_LEN	LINEAR_DOC	ROLLUP_DOC	REL_ABUNDANCE
Agabi_varbur_1	genus	Synechococcus	1129	22268	1270374	1912	909336	1.397035	0.458203	0.966962
Agabi_varbur_1	genus	Sphaerochaeta	399320	260	46782	6	36869	1.268871	0.015655	0.033038
Agabi_varbur_1	species	Synechococcus sp. PCC 7502	1173263	22268	1270374	1912	909336	1.397035	0.458203	0.966962
Agabi_varbur_1	species	Sphaerochaeta pleomorpha	1131707	260	46782	6	36869	1.268871	0.015655	0.033038
Allma1	genus	Escherichia	561	3064	200530	245	178127	1.12577	2.456807	0.965698
Allma1	genus	Staphylococcus	1279	1290	73712	275	20063	3.674027	0.087268	0.034302
Allma1	species	Escherichia coli	562	3064	200530	245	178127	1.12577	2.456807	0.965698
Allma1	species	Staphylococcus hominis	1290	1290	73712	275	20063	3.674027	0.087268	0.034302
Amamu1	genus	Methylophilus	16	895	71408	666	26140	2.731752	0.035297	0.52861
Amamu1	genus	Acinetobacter	469	309	22024	119	7589	2.902095	0.031476	0.47139
Amamu1	species	Methylophilus rhizosphaerae	492660	895	71408	666	26140	2.731752	0.035297	0.52861
Amamu1	species	Acinetobacter radioresistens	40216	309	22024	119	7589	2.902095	0.031476	0.47139
Amath1	genus	Alkalispirochaeta	2024958	513	58624	57	34690	1.689939	0.022593	1
Amath1	species	Alkalispirochaeta alkalica	46356	513	58624	57	34690	1.689939	0.022593	1
Amnli1	genus	Stenotrophomonas	40323	5781	367294	2782	101492	3.618945	0.399419	0.479536
Amnli1	genus	Dermacoccus	57495	5043	380505	1857	116264	3.272767	0.226498	0.27193
Amnli1	genus	Stenotrophomonas phage S1 - no_g_rank	0	21	1740	36	416	4.182692	0.096011	0.115269
Amnli1	genus	Roseomonas	125216	1721	109548	408	35593	3.077796	0.076589	0.091951
Amnli1	genus	Methylobacterium	407	345	24039	138	7326	3.281327	0.034411	0.041314
Amnli1	species	Stenotrophomonas maltophilia	40324	5781	367294	2782	101492	3.618945	0.399419	0.479536
Amnli1	species	Dermacoccus nishinomiyaensis	1274	5043	380505	1857	116264	3.272767	0.226498	0.27193
Amnli1	species	Stenotrophomonas phage S1	573591	21	1740	36	416	4.182692	0.096011	0.115269
Amnli1	species	Roseomonas sp. FDAARGOS_362	2018065	1721	109548	408	35593	3.077796	0.076589	0.091951
Amnli1	species	Methylobacterium radiotolerans	31998	345	24039	138	7326	3.281327	0.034411	0.041314
Amore1	genus	Phix174microvirus	1910954	20560	1041981	34284	1436	725.61351	2163.013335	0.940913
Amore1	genus	Escherichia	561	245612	15782702	76185	2426737	6.503672	134.245581	0.058397
Amore1	genus	Dehalococcoides	61434	10525	700091	2419	160302	4.367325	0.74781	0.000325
Amore1	genus	Sulfurospirillum	57665	6166	369475	4277	11529	32.047446	0.396169	0.000172
Amore1	genus	Sfi11virus	1623303	3	207	3	69	3	0.264706	0.000115
Amore1	genus	Paenibacillus	44249	8264	543133	9673	497120	1.092559	0.090223	0.000039
Amore1	genus	Cutibacterium	1912216	1775	113096	535	47040	2.404252	0.086757	0.000038
Amore1	species	Enterobacteria phage phiX174 sensu lato	374840	20560	1041981	34284	1436	725.61351	2163.013335	0.940913
Amore1	species	Escherichia coli	562	245612	15782702	76185	2426737	6.503672	134.245581	0.058397
Amore1	species	Dehalococcoides mccartyi	61435	10525	700091	2419	160302	4.367325	0.74781	0.000325
Amore1	species	Sulfurospirillum sp. SL2-1	1986224	6166	369475	4277	11529	32.047446	0.396169	0.000172
Amore1	species	Streptococcus phage P7951	1971436	3	207	3	69	3	0.264706	0.000115
Amore1	species	Paenibacillus rhizosphaerae	297318	8264	543133	9673	497120	1.092559	0.090223	0.000039
Amore1	species	Cutibacterium acnes	1747	1775	113096	535	47040	2.404252	0.086757	0.000038
Anasp1	genus	Phix174microvirus	1910954	11	798	40	87	9.172414	1.826087	0.988266
Anasp1	genus	Streptococcus	1301	213	15770	167	11386	1.385034	0.021682	0.011734
Anasp1	species	Enterobacteria phage phiX174 sensu lato	374840	11	798	40	87	9.172414	1.826087	0.988266
Anasp1	species	Streptococcus equinus	1335	213	15770	167	11386	1.385034	0.021682	0.011734
Anobom1	genus	Phix174microvirus	1910954	96	6778	324	170	39.870588	15.784897	0.992256
Anobom1	genus	Bacillus	1386	60	4335	23	1452	2.985537	0.12319	0.007744
Anobom1	species	Enterobacteria phage phiX174 sensu lato	374840	96	6778	324	170	39.870588	15.784897	0.992256
Anobom1	species	Bacillus thuringiensis	1428	35	2889	8	905	3.192265	0.093574	0.005882
Anobom1	species	Bacillus cereus	1396	25	1446	15	547	2.64351	0.029617	0.001862
Antsi1	genus	Cutibacterium	1912216	11771	943993	3516	415741	2.270628	0.723653	0.832228
Antsi1	genus	Curvibacter	281915	6872	527986	10962	193476	2.728948	0.145884	0.167772
Antsi1	species	Cutibacterium acnes	1747	11771	943993	3516	415741	2.270628	0.723653	0.832228
Antsi1	species	Curvibacter lanceolatus	86182	6872	527986	10962	193476	2.728948	0.145884	0.167772
Aplpr1	genus	Stenotrophomonas	40323	4958	295956	2361	165889	1.78406	0.322917	0.732155
Aplpr1	genus	Stenotrophomonas phage S1 - no_g_rank	0	14	1378	30	703	1.960171	0.076036	0.172398
Aplpr1	genus	Rhodococcus	1827	279	24089	53	13434	1.793137	0.042097	0.095447
Aplpr1	species	Stenotrophomonas maltophilia	40324	4958	295956	2361	165889	1.78406	0.322917	0.732155
Aplpr1	species	Stenotrophomonas phage S1	573591	14	1378	30	703	1.960171	0.076036	0.172398
Aplpr1	species	Rhodococcus erythropolis	1833	175	14905	8	8210	1.815469	0.023646	0.053614
Aplpr1	species	Rhodococcus sp. BH4	1807790	104	9184	45	5224	1.75804	0.018451	0.041834
Armga1	genus	Acidovorax	12916	548	46450	1050	39880	1.164744	0.021944	1
Armga1	species	Acidovorax temperans	80878	548	46450	1050	39880	1.164744	0.021944	1
Artel1	genus	Escherichia	561	264	21209	0	5876	3.609428	0.201477	0.457268
Artel1	genus	Ralstonia	48736	4062	346402	918	153609	2.255089	0.121291	0.275281
Artel1	genus	Herbaspirillum	963	4534	288448	11074	107633	2.679922	0.117842	0.267451
Artel1	species	Escherichia coli	562	264	21209	0	5876	3.609428	0.201477	0.457268
Artel1	species	Ralstonia insidiosa	190721	4062	346402	918	153609	2.255089	0.121291	0.275281
Artel1	species	Herbaspirillum seropedicae	964	3188	198850	7418	73283	2.713453	0.085026	0.192973
Artel1	species	Herbaspirillum rubrisubalbicans	80842	1346	89598	3656	34350	2.608384	0.032816	0.074478
Ascni1	genus	Phix174microvirus	1910954	196	14274	695	169	84.461538	33.016259	0.858708
Ascni1	genus	Bacillus	1386	95398	8955120	88787	1839359	4.868609	2.956435	0.076893
Ascni1	genus	Escherichia	561	2508	211124	223	87202	2.421091	2.286661	0.059473
Ascni1	genus	Micrococcus	1269	3006	183157	1800	106933	1.71282	0.189401	0.004926
Ascni1	species	Enterobacteria phage phiX174 sensu lato	374840	196	14274	695	169	84.461538	33.016259	0.858708
Ascni1	species	Bacillus psychrosaccharolyticus	1407	95398	8955120	88787	1839359	4.868609	2.956435	0.076893
Ascni1	species	Escherichia coli	562	2508	211124	223	87202	2.421091	2.286661	0.059473
Ascni1	species	Micrococcus luteus	1270	3006	183157	1800	106933	1.71282	0.189401	0.004926
Ascru1	genus	Corynebacterium	1716	248831	14012389	104067	617991	22.674099	11.865313	0.351759
Ascru1	genus	Cutibacterium	1912216	241348	14899332	35038	1762905	8.45158	11.401878	0.33802
Ascru1	genus	Bifidobacterium	1678	53440	3449617	20185	291665	11.827326	3.511916	0.104114
Ascru1	genus	Brevibacterium	1696	43186	2837884	32504	153153	18.529732	1.664499	0.049346
Ascru1	genus	Micrococcus	1269	24973	1347706	10583	100915	13.354863	1.333983	0.039547
Ascru1	genus	Betapolyomavirus	1891714	68	3739	2	127	29.440945	1.315623	0.039003
Ascru1	genus	Brachybacterium	43668	31251	1744014	23581	83574	20.867902	1.145896	0.033971
Ascru1	genus	Nosocomiicoccus	489909	6872	511021	11558	29559	17.288169	0.513445	0.015222
Ascru1	genus	Trueperella	1069494	6486	381859	1368	20744	18.408166	0.319263	0.009465
Ascru1	genus	Mastadenovirus	10509	84	5871	3	216	27.180556	0.287639	0.008527
Ascru1	genus	Pseudoglutamicibacter	1742991	6930	421190	10390	22480	18.73621	0.218162	0.006468
Ascru1	genus	Chromohalobacter	42054	4988	284163	4152	19035	14.928448	0.153802	0.00456
Ascru1	species	Cutibacterium acnes	1747	241348	14899332	35038	1762905	8.45158	11.401878	0.33802
Ascru1	species	Corynebacterium freneyi	134034	234281	13071774	95889	569488	22.953555	11.153572	0.330658
Ascru1	species	Bifidobacterium breve	1685	53440	3449617	20185	291665	11.827326	3.511916	0.104114
Ascru1	species	Brevibacterium ravenspurgense	479117	43186	2837884	32504	153153	18.529732	1.664499	0.049346
Ascru1	species	Macaca mulatta polyomavirus 1	1891767	68	3739	2	127	29.440945	1.315623	0.039003
Ascru1	species	Brachybacterium muris	219301	31251	1744014	23581	83574	20.867902	1.145896	0.033971
Ascru1	species	Micrococcus luteus	1270	19812	1058559	8375	79189	13.367501	1.095229	0.032469
Ascru1	species	Corynebacterium coyleae	53374	12530	826246	7300	40512	20.395093	0.542	0.016068
Ascru1	species	Nosocomiicoccus massiliensis	1232430	6872	511021	11558	29559	17.288169	0.513445	0.015222
Ascru1	species	Trueperella bernardiae	59561	6486	381859	1368	20744	18.408166	0.319263	0.009465
Ascru1	species	Human mastadenovirus C	129951	84	5871	3	216	27.180556	0.287639	0.008527
Ascru1	species	Micrococcus lylae	1273	5161	289147	2208	21726	13.308801	0.238754	0.007078
Ascru1	species	Pseudoglutamicibacter albus	98671	6930	421190	10390	22480	18.73621	0.218162	0.006468
Ascru1	species	Corynebacterium jeikeium	38289	2020	114369	878	7991	14.312226	0.169741	0.005032
Ascru1	species	Chromohalobacter salexigens	158080	4988	284163	4152	19035	14.928448	0.153802	0.00456
Aspac1	genus	Gillisia	244698	1219	130472	81	100442	1.298979	0.054986	1
Aspac1	species	Gillisia limnaea	195907	1219	130472	81	100442	1.298979	0.054986	1
Aspacu1	genus	Paraburkholderia	1822464	966	76202	738	67367	1.131147	0.021188	1
Aspacu1	species	Paraburkholderia fungorum	134537	966	76202	738	67367	1.131147	0.021188	1
Aspbr1	genus	Fischerella	1190	1926	118306	78	18809	6.289861	0.290552	0.769524
Aspbr1	genus	Cutibacterium	1912216	1568	113862	433	79224	1.437216	0.087022	0.230476
Aspbr1	species	Fischerella thermalis	372787	1926	118306	78	18809	6.289861	0.290552	0.769524
Aspbr1	species	Cutibacterium acnes	1747	1568	113862	433	79224	1.437216	0.087022	0.230476
Aspca3	genus	Escherichia	561	62	5325	8	4124	1.291222	0.069671	1
Aspca3	species	Escherichia coli	562	62	5325	8	4124	1.291222	0.069671	1
Aspcos1	genus	Paraburkholderia	1822464	593	47487	450	43208	1.099033	0.013204	1
Aspcos1	species	Paraburkholderia fungorum	134537	593	47487	450	43208	1.099033	0.013204	1
Aspell1	genus	Paraburkholderia	1822464	1529	120675	1110	105779	1.140822	0.033554	1
Aspell1	species	Paraburkholderia fungorum	134537	1529	120675	1110	105779	1.140822	0.033554	1
Aspeuc1	genus	Paraburkholderia	1822464	860	71035	733	60866	1.167072	0.019752	1
Aspeuc1	species	Paraburkholderia fungorum	134537	860	71035	733	60866	1.167072	0.019752	1
Aspfij1	genus	Paraburkholderia	1822464	1598	126962	1050	109833	1.155955	0.035303	1
Aspfij1	species	Paraburkholderia fungorum	134537	1598	126962	1050	109833	1.155955	0.035303	1
Aspfl1	genus	Enterobacter	547	81848	4616210	114657	142774	32.332287	13.438201	0.86661
Aspfl1	genus	Cutibacterium	1912216	17595	1125505	4641	979815	1.148691	0.860994	0.055524
Aspfl1	genus	Escherichia	561	1464	79540	999	1783	44.610208	0.698577	0.04505
Aspfl1	genus	Klebsiella	570	201	11469	346	400	28.6725	0.314771	0.020299
Aspfl1	genus	Acinetobacter	469	2531	149595	1306	126056	1.186734	0.112533	0.007257
Aspfl1	genus	Phietavirus	1623298	3	116	0	74	1.567568	0.034008	0.002193
Aspfl1	genus	Staphylococcus	1279	353	21093	126	15640	1.348657	0.020498	0.001322
Aspfl1	genus	Methylorubrum	2282523	495	27962	34	20297	1.377642	0.015449	0.000996
Aspfl1	genus	Micrococcus	1269	207	11727	97	10253	1.143763	0.011601	0.000748
Aspfl1	species	Enterobacter cloacae	550	73357	4135351	105482	132877	31.121646	7.944279	0.512315
Aspfl1	species	Enterobacter hormaechei	158836	5461	308067	5940	6122	50.3213	3.714629	0.239551
Aspfl1	species	Enterobacter asburiae	61645	2230	123627	2782	2913	42.439753	1.193668	0.076978
Aspfl1	species	Cutibacterium acnes	1747	17595	1125505	4641	979815	1.148691	0.860994	0.055524
Aspfl1	species	Escherichia coli	562	1464	79540	999	1783	44.610208	0.698577	0.04505
Aspfl1	species	Enterobacter sp. Crenshaw	1977566	800	49165	453	862	57.035963	0.585625	0.037766
Aspfl1	species	Klebsiella quasipneumoniae	1463165	201	11469	346	400	28.6725	0.314771	0.020299
Aspfl1	species	Acinetobacter junii	40215	2531	149595	1306	126056	1.186734	0.112533	0.007257
Aspfl1	species	Staphylococcus virus PH15	399185	3	116	0	74	1.567568	0.034008	0.002193
Aspfl1	species	Staphylococcus epidermidis	1282	353	21093	126	15640	1.348657	0.020498	0.001322
Aspfl1	species	Methylorubrum populi	223967	495	27962	34	20297	1.377642	0.015449	0.000996
Aspfl1	species	Micrococcus luteus	1270	207	11727	97	10253	1.143763	0.011601	0.000748
Aspfu_A1163_1	genus	Alphainfluenzavirus	197911	59	4060	17	2134	1.90253	0.526452	0.980386
Aspfu_A1163_1	genus	Myxococcus	32	85	5588	8	5328	1.048799	0.010532	0.019614
Aspfu_A1163_1	species	Influenza A virus	11320	59	4060	17	2134	1.90253	0.526452	0.980386
Aspfu_A1163_1	species	Myxococcus macrosporus	35	85	5588	8	5328	1.048799	0.010532	0.019614
Asphet1	genus	Paraburkholderia	1822464	1017	81246	764	71816	1.131308	0.022591	1
Asphet1	species	Paraburkholderia fungorum	134537	1017	81246	764	71816	1.131308	0.022591	1
Aspibe1	genus	Paraburkholderia	1822464	1857	147287	1314	127933	1.151282	0.040954	1
Aspibe1	species	Paraburkholderia fungorum	134537	1857	147287	1314	127933	1.151282	0.040954	1
Aspjap1	genus	Paraburkholderia	1822464	623	49940	485	44673	1.117901	0.013886	1
Aspjap1	species	Paraburkholderia fungorum	134537	623	49940	485	44673	1.117901	0.013886	1
Asplac1	genus	Paraburkholderia	1822464	3497	272677	2522	232627	1.172164	0.075819	1
Asplac1	species	Paraburkholderia fungorum	134537	3497	272677	2522	232627	1.172164	0.075819	1
Aspneo1	genus	Paraburkholderia	1822464	9411	743514	6948	591207	1.25762	0.206738	0.927353
Aspneo1	genus	Burkholderia	32008	289	22228	243	19498	1.140014	0.016195	0.072647
Aspneo1	species	Paraburkholderia fungorum	134537	9411	743514	6948	591207	1.25762	0.206738	0.927353
Aspneo1	species	Burkholderia stabilis	95485	289	22228	243	19498	1.140014	0.016195	0.072647
Aspni7	genus	Prochlorococcus	1218	99	5121	5	5063	1.011456	0.011546	1
Aspni7	species	Prochlorococcus marinus	1219	99	5121	5	5063	1.011456	0.011546	1
Aspni_bvT_1	genus	Stenotrophomonas	40323	36060	2505938	31829	1281002	1.956233	2.559063	0.765975
Aspni_bvT_1	genus	Stenotrophomonas phage S1 - no_g_rank	0	60	5920	106	2404	2.462562	0.326657	0.097774
Aspni_bvT_1	genus	Rhodococcus	1827	1291	126668	839	82676	1.532101	0.240423	0.071963
Aspni_bvT_1	genus	Methylobacterium	407	866	68267	430	56598	1.206173	0.109584	0.032801
Aspni_bvT_1	genus	Terriglobus	392733	4632	449396	17730	362090	1.241117	0.105196	0.031487
Aspni_bvT_1	species	Stenotrophomonas maltophilia	40324	36060	2505938	31829	1281002	1.956233	2.559063	0.765975
Aspni_bvT_1	species	Stenotrophomonas phage S1	573591	60	5920	106	2404	2.462562	0.326657	0.097774
Aspni_bvT_1	species	Rhodococcus erythropolis	1833	638	64710	349	41792	1.548382	0.12865	0.038507
Aspni_bvT_1	species	Terriglobus roseus	392734	4632	449396	17730	362090	1.241117	0.105196	0.031487
Aspni_bvT_1	species	Methylobacterium radiotolerans	31998	667	51573	314	43796	1.177573	0.073826	0.022097
Aspni_bvT_1	species	Rhodococcus sp. BH4	1807790	299	31169	180	20187	1.544013	0.062619	0.018743
Aspni_bvT_1	species	Methylobacterium sp. C1	1479019	199	16694	116	12802	1.304015	0.035758	0.010703
Aspni_bvT_1	species	Rhodococcus sp. YL-1	1045808	261	21733	243	14775	1.470931	0.024825	0.007431
Aspni_bvT_1	species	Rhodococcus qingshengii	334542	93	9056	67	5922	1.529213	0.024329	0.007282
Aspph1	genus	Stenotrophomonas	40323	36001	2494024	31370	1285561	1.940028	2.553124	0.752201
Aspph1	genus	Stenotrophomonas phage S1 - no_g_rank	0	65	6630	67	2325	2.851613	0.365833	0.107782
Aspph1	genus	Rhodococcus	1827	1216	120155	804	80247	1.497315	0.235774	0.069464
Aspph1	genus	Terriglobus	392733	5545	535870	21443	416388	1.286949	0.125438	0.036956
Aspph1	genus	Methylobacterium	407	920	71018	426	57205	1.241465	0.114036	0.033597
Aspph1	species	Stenotrophomonas maltophilia	40324	36001	2494024	31370	1285561	1.940028	2.553124	0.752201
Aspph1	species	Stenotrophomonas phage S1	573591	65	6630	67	2325	2.851613	0.365833	0.107782
Aspph1	species	Rhodococcus erythropolis	1833	603	61029	332	40242	1.51655	0.126428	0.037248
Aspph1	species	Terriglobus roseus	392734	5545	535870	21443	416388	1.286949	0.125438	0.036956
Aspph1	species	Methylobacterium radiotolerans	31998	700	53601	295	43123	1.242979	0.076729	0.022606
Aspph1	species	Rhodococcus sp. BH4	1807790	304	31070	188	19704	1.576837	0.06242	0.01839
Aspph1	species	Methylobacterium sp. C1	1479019	220	17417	131	14082	1.236827	0.037307	0.010991
Aspph1	species	Rhodococcus qingshengii	334542	89	9635	100	6104	1.578473	0.025885	0.007626
Aspph1	species	Rhodococcus sp. YL-1	1045808	220	18421	184	14197	1.297528	0.021042	0.006199
Aspsac1	genus	Paraburkholderia	1822464	4810	377226	3461	316244	1.192832	0.10489	1
Aspsac1	species	Paraburkholderia fungorum	134537	4810	377226	3461	316244	1.192832	0.10489	1
Aspscl1	genus	Paraburkholderia	1822464	713	56795	499	50500	1.124653	0.015792	1
Aspscl1	species	Paraburkholderia fungorum	134537	713	56795	499	50500	1.124653	0.015792	1
Aspsy1	genus	Methanocaldococcus	196118	751617	34237860	14090	5533	6187.937828	80.481651	0.988977
Aspsy1	genus	Bacillus	1386	1031	53670	903	14877	3.607582	0.416981	0.005124
Aspsy1	genus	Cutibacterium	1912216	5809	426702	1626	361929	1.178966	0.327483	0.004024
Aspsy1	genus	Escherichia	561	201	13601	9	4214	3.227575	0.15256	0.001875
Aspsy1	species	Methanocaldococcus jannaschii	2190	751617	34237860	14090	5533	6187.937828	80.481651	0.988977
Aspsy1	species	Cutibacterium acnes	1747	5809	426702	1626	361929	1.178966	0.327483	0.004024
Aspsy1	species	Bacillus thuringiensis	1428	347	19731	376	4147	4.757897	0.167994	0.002064
Aspsy1	species	Escherichia coli	562	201	13601	9	4214	3.227575	0.15256	0.001875
Aspsy1	species	Bacillus cereus	1396	47	3190	96	848	3.761792	0.086004	0.001057
Aspsy1	species	Bacillus mobilis	2026190	490	22841	309	5708	4.001577	0.069358	0.000852
Aspsy1	species	Bacillus sp. FDAARGOS_235	1839798	100	4917	61	2540	1.935827	0.04116	0.000506
Aspsy1	species	Bacillus sp. ABP14	1892404	21	1410	25	571	2.469352	0.034561	0.000425
Aspsy1	species	Bacillus anthracis	1392	26	1581	36	1063	1.4873	0.017903	0.00022
Asptu1	genus	Sulfurospirillum	57665	5423	525138	195	178303	2.9452	0.357582	1
Asptu1	species	Sulfurospirillum barnesii	44674	5423	525138	195	178303	2.9452	0.357582	1
Aspuva1	genus	Paraburkholderia	1822464	3491	275929	2607	235224	1.173048	0.076724	1
Aspuva1	species	Paraburkholderia fungorum	134537	3491	275929	2607	235224	1.173048	0.076724	1
Aspvad1	genus	Paraburkholderia	1822464	3114	249192	2364	215356	1.157117	0.069289	1
Aspvad1	species	Paraburkholderia fungorum	134537	3114	249192	2364	215356	1.157117	0.069289	1
Aspvio1	genus	Paraburkholderia	1822464	2886	233840	2133	199170	1.174072	0.065021	1
Aspvio1	species	Paraburkholderia fungorum	134537	2886	233840	2133	199170	1.174072	0.065021	1
Aspwe1	genus	Staphylococcus	1279	205	14803	93	13631	1.08598	0.014386	1
Aspwe1	species	Staphylococcus epidermidis	1282	205	14803	93	13631	1.08598	0.014386	1
Aulhe2	genus	Stenotrophomonas	40323	15605	985546	11568	696820	1.414348	1.011744	0.441311
Aulhe2	genus	Gordonia	2053	29514	2132255	10482	1272047	1.676239	0.758966	0.331052
Aulhe2	genus	Cutibacterium	1912216	4571	330943	1871	288030	1.148988	0.253973	0.11078
Aulhe2	genus	Rhodococcus	1827	681	61014	343	44910	1.358584	0.127004	0.055398
Aulhe2	genus	Stenotrophomonas phage S1 - no_g_rank	0	19	1518	24	1174	1.293015	0.083761	0.036536
Aulhe2	genus	Escherichia	561	39	3253	1	1540	2.112338	0.030609	0.013351
Aulhe2	genus	Curvibacter	281915	1212	96019	2032	72737	1.320085	0.02653	0.011572
Aulhe2	species	Stenotrophomonas maltophilia	40324	15605	985546	11568	696820	1.414348	1.011744	0.441311
Aulhe2	species	Gordonia sputi	36823	29514	2132255	10482	1272047	1.676239	0.758966	0.331052
Aulhe2	species	Cutibacterium acnes	1747	4571	330943	1871	288030	1.148988	0.253973	0.11078
Aulhe2	species	Stenotrophomonas phage S1	573591	19	1518	24	1174	1.293015	0.083761	0.036536
Aulhe2	species	Rhodococcus erythropolis	1833	432	38405	194	28272	1.358411	0.077523	0.033815
Aulhe2	species	Rhodococcus sp. BH4	1807790	180	16617	78	12272	1.354058	0.033384	0.014562
Aulhe2	species	Escherichia coli	562	39	3253	1	1540	2.112338	0.030609	0.013351
Aulhe2	species	Curvibacter lanceolatus	86182	1212	96019	2032	72737	1.320085	0.02653	0.011572
Aulhe2	species	Rhodococcus qingshengii	334542	69	5992	71	4366	1.372423	0.016098	0.007022
Aurde3_1	genus	Prevotella	838	298012	31374476	4232	1402065	22.377333	21.821153	0.733323
Aurde3_1	genus	Escherichia	561	10990	647251	581	246630	2.624381	7.935377	0.266677
Aurde3_1	species	Prevotella bivia	28125	298012	31374476	4232	1402065	22.377333	21.821153	0.733323
Aurde3_1	species	Escherichia coli	562	10990	647251	581	246630	2.624381	7.935377	0.266677
Aurpu_var_mel1	genus	Escherichia	561	297	21899	36	14372	1.523727	0.28524	1
Aurpu_var_mel1	species	Escherichia coli	562	297	21899	36	14372	1.523727	0.28524	1
Aurpu_var_nam1	genus	Escherichia	561	7	655	3	600	1.091667	0.018819	0.504145
Aurpu_var_nam1	genus	Ralstonia	48736	602	49096	29	42038	1.167896	0.018509	0.495855
Aurpu_var_nam1	species	Escherichia coli	562	7	655	3	600	1.091667	0.018819	0.504145
Aurpu_var_nam1	species	Ralstonia insidiosa	190721	602	49096	29	42038	1.167896	0.018509	0.495855
Aurvu1	genus	Ralstonia	48736	495	45066	13	40673	1.108008	0.015507	1
Aurvu1	species	Ralstonia insidiosa	190721	495	45066	13	40673	1.108008	0.015507	1
Bacci1	genus	Leptospira phage vB_LinZ_10-LE1 - no_g_rank	0	6	435	1	333	1.306306	0.190372	0.38495
Bacci1	genus	Curvibacter	281915	7306	595360	14320	250941	2.37251	0.164499	0.332633
Bacci1	genus	Cutibacterium	1912216	1965	164953	701	100006	1.649431	0.125841	0.254462
Bacci1	genus	Leptospira	171	552	50894	2294	46501	1.094471	0.013825	0.027955
Bacci1	species	Leptospira phage vB_LinZ_10-LE1	1334246	6	435	1	333	1.306306	0.190372	0.38495
Bacci1	species	Curvibacter lanceolatus	86182	7306	595360	14320	250941	2.37251	0.164499	0.332633
Bacci1	species	Cutibacterium acnes	1747	1965	164953	701	100006	1.649431	0.125841	0.254462
Bacci1	species	Leptospira broomii	301541	552	50894	2294	46501	1.094471	0.013825	0.027955
Basme2finSC	genus	Phix174microvirus	1910954	20959	1215820	49821	1104	1101.286232	2701.132422	0.997652
Basme2finSC	genus	Escherichia	561	2635	212494	189	151723	1.400539	2.937358	0.001085
Basme2finSC	genus	Cutibacterium	1912216	12491	1243052	6545	1079661	1.151335	0.952171	0.000352
Basme2finSC	genus	Leptospira phage vB_LinZ_10-LE1 - no_g_rank	0	15	1523	3	919	1.657236	0.666521	0.000246
Basme2finSC	genus	Meiothermus	65551	8493	928589	700	676058	1.373535	0.48404	0.000179
Basme2finSC	genus	Achromobacter	222	6416	439158	11683	267254	1.643223	0.389015	0.000144
Basme2finSC	genus	Alphabaculovirus	558016	92	7973	0	642	12.419003	0.379853	0.00014
Basme2finSC	genus	Serratia	613	1253	110316	1762	82209	1.341897	0.301725	0.000111
Basme2finSC	genus	Ralstonia	48736	4969	365268	4043	303758	1.202497	0.163797	0.00006
Basme2finSC	genus	Stenotrophomonas	40323	910	73439	1620	62555	1.173991	0.055362	0.00002
Basme2finSC	genus	Leptospira	171	677	59052	2406	48179	1.225679	0.016041	0.000006
Basme2finSC	genus	Mycolicibacterium	1866885	432	35624	1164	32151	1.108022	0.011629	0.000004
Basme2finSC	species	Enterobacteria phage phiX174 sensu lato	374840	20959	1215820	49821	1104	1101.286232	2701.132422	0.997652
Basme2finSC	species	Escherichia coli	562	2635	212494	189	151723	1.400539	2.937358	0.001085
Basme2finSC	species	Cutibacterium acnes	1747	12491	1243052	6545	1079661	1.151335	0.952171	0.000352
Basme2finSC	species	Leptospira phage vB_LinZ_10-LE1	1334246	15	1523	3	919	1.657236	0.666521	0.000246
Basme2finSC	species	Meiothermus ruber	277	8493	928589	700	676058	1.373535	0.48404	0.000179
Basme2finSC	species	Autographa californica multiple nucleopolyhedrovirus	307456	92	7973	0	642	12.419003	0.379853	0.00014
Basme2finSC	species	Achromobacter xylosoxidans	85698	6271	427172	11517	259881	1.643722	0.334542	0.000124
Basme2finSC	species	Serratia marcescens	615	1253	110316	1762	82209	1.341897	0.301725	0.000111
Basme2finSC	species	Ralstonia pickettii	329	4833	356184	3882	296207	1.202483	0.150651	0.000056
Basme2finSC	species	Stenotrophomonas maltophilia	40324	910	73439	1620	62555	1.173991	0.055362	0.00002
Basme2finSC	species	Achromobacter denitrificans	32002	145	11986	166	7373	1.625661	0.054472	0.00002
Basme2finSC	species	Leptospira broomii	301541	677	59052	2406	48179	1.225679	0.016041	0.000006
Basme2finSC	species	Ralstonia mannitolilytica	105219	136	9084	161	7551	1.203019	0.013146	0.000005
Basme2finSC	species	Mycolicibacterium mucogenicum	56689	432	35624	1164	32151	1.108022	0.011629	0.000004
Basun1	genus	Pseudomonas	286	3614	224900	4743	163663	1.374165	0.151386	0.907678
Basun1	genus	Luteimonas	83614	265	18929	56	12495	1.514926	0.015398	0.092322
Basun1	species	Pseudomonas mendocina	300	3614	224900	4743	163663	1.374165	0.151386	0.907678
Basun1	species	Luteimonas huabeiensis	1244513	265	18929	56	12495	1.514926	0.015398	0.092322
Bauco1	genus	Marinomonas	28253	19483	2131297	442	1101666	1.934613	0.728206	0.484713
Bauco1	genus	Cryptosporangium	65502	14587	1225413	256	692353	1.769925	0.295658	0.196798
Bauco1	genus	Halobacterium	2239	3766	352826	257	201258	1.753103	0.233018	0.155103
Bauco1	genus	Bernardetia	1937972	3610	266164	61	184639	1.441537	0.121877	0.081124
Bauco1	genus	Halorubrum	56688	371	49213	213	21611	2.27722	0.040179	0.026744
Bauco1	genus	Jiangella	281472	937	78187	74	68283	1.145043	0.030879	0.020554
Bauco1	genus	halophilic archaeon DL31 - no_g_rank	0	519	59179	111	23924	2.473625	0.026625	0.017722
Bauco1	genus	Escherichia	561	15	2753	1	1694	1.625148	0.025904	0.017243
Bauco1	species	Marinomonas posidonica	936476	19483	2131297	442	1101666	1.934613	0.728206	0.484713
Bauco1	species	Cryptosporangium arvum	80871	14587	1225413	256	692353	1.769925	0.295658	0.196798
Bauco1	species	Halobacterium sp. DL1	751944	3766	352826	257	201258	1.753103	0.233018	0.155103
Bauco1	species	Bernardetia litoralis	999	3610	266164	61	184639	1.441537	0.121877	0.081124
Bauco1	species	Halorubrum lacusprofundi	2247	371	49213	213	21611	2.27722	0.040179	0.026744
Bauco1	species	Jiangella gansuensis	281473	937	78187	74	68283	1.145043	0.030879	0.020554
Bauco1	species	halophilic archaeon DL31	756883	519	59179	111	23924	2.473625	0.026625	0.017722
Bauco1	species	Escherichia coli	562	15	2753	1	1694	1.625148	0.025904	0.017243
Bimnz1	genus	Phix174microvirus	1910954	16180	893746	32917	906	986.474614	1837.003242	0.967184
Bimnz1	genus	Paenibacillus	44249	2796162	274013719	9631877	3121096	87.794069	56.409629	0.0297
Bimnz1	genus	Roseomonas	125216	104797	7032580	45853	933270	7.535418	4.895677	0.002578
Bimnz1	genus	Escherichia	561	1221	97704	97	19509	5.00815	0.73314	0.000386
Bimnz1	genus	Delftia	80865	974	109791	63	83314	1.317798	0.21328	0.000112
Bimnz1	genus	Alphabaculovirus	558016	11	781	0	285	2.740351	0.037065	0.00002
Bimnz1	genus	Ralstonia	48736	761	68601	21	60222	1.139135	0.023606	0.000012
Bimnz1	genus	Massilia	149698	527	41138	498	36301	1.133247	0.01634	0.000009
Bimnz1	species	Enterobacteria phage phiX174 sensu lato	374840	16180	893746	32917	906	986.474614	1837.003242	0.967184
Bimnz1	species	Paenibacillus sp. FSL H7-0357	1536774	2691952	263511143	9372137	3024479	87.126128	52.24092	0.027505
Bimnz1	species	Roseomonas sp. FDAARGOS_362	2018065	101155	6801811	38195	891607	7.62871	4.755394	0.002504
Bimnz1	species	Paenibacillus graminis	189425	79255	8186211	180787	75182	108.885252	2.954404	0.001555
Bimnz1	species	Paenibacillus sp. FSL P4-0081	1536769	24955	2316365	78953	21435	108.064614	1.214305	0.000639
Bimnz1	species	Escherichia coli	562	1221	97704	97	19509	5.00815	0.73314	0.000386
Bimnz1	species	Delftia acidovorans	80866	974	109791	63	83314	1.317798	0.21328	0.000112
Bimnz1	species	Roseomonas gilardii	257708	3642	230769	7658	41663	5.538943	0.140283	0.000074
Bimnz1	species	Autographa californica multiple nucleopolyhedrovirus	307456	11	781	0	285	2.740351	0.037065	0.00002
Bimnz1	species	Ralstonia insidiosa	190721	761	68601	21	60222	1.139135	0.023606	0.000012
Bimnz1	species	Massilia timonae	47229	527	41138	498	36301	1.133247	0.01634	0.000009
Bjead1_1	genus	Geobacillus	129337	6532	518698	4657	81033	6.401071	5.254136	0.595815
Bjead1_1	genus	Candidatus Cardinium	273135	9519	748421	513	213022	3.513351	2.034925	0.230759
Bjead1_1	genus	Rikenella	28138	12778	1838435	971	448919	4.095249	0.823726	0.09341
Bjead1_1	genus	Thermus	270	1399	128884	349	38247	3.369781	0.440925	0.050001
Bjead1_1	genus	Mesorhizobium	68287	579	60320	19	29643	2.034882	0.186576	0.021158
Bjead1_1	genus	Caldithrix	187144	2239	304867	351	99893	3.051936	0.078113	0.008858
Bjead1_1	species	Cardinium endosymbiont of Encarsia pergandiella	249402	9519	748421	513	213022	3.513351	2.034925	0.230759
Bjead1_1	species	Geobacillus thermoleovorans	33941	1708	125280	692	16489	7.597792	1.610184	0.182594
Bjead1_1	species	[Bacillus] caldolyticus	1394	778	71007	308	11003	6.453422	1.140089	0.129285
Bjead1_1	species	Geobacillus sp. GHH01	1233873	1577	134716	1006	18432	7.308811	1.066711	0.120964
Bjead1_1	species	Rikenella microfusus	28139	12778	1838435	971	448919	4.095249	0.823726	0.09341
Bjead1_1	species	Thermus thermophilus	274	1399	128884	349	38247	3.369781	0.440925	0.050001
Bjead1_1	species	Geobacillus kaustophilus	1462	451	45766	728	6831	6.699751	0.439728	0.049865
Bjead1_1	species	Geobacillus lituanicus	169283	637	48340	267	11215	4.310299	0.331046	0.03754
Bjead1_1	species	Geobacillus sp. C56-T3	691437	303	20500	160	2517	8.144617	0.249979	0.028347
Bjead1_1	species	Geobacillus stearothermophilus	1422	389	25445	127	5557	4.578909	0.247546	0.028072
Bjead1_1	species	Mesorhizobium ciceri	39645	579	60320	19	29643	2.034882	0.186576	0.021158
Bjead1_1	species	Geobacillus thermocatenulatus	33938	646	41696	1040	7296	5.714912	0.120145	0.013624
Bjead1_1	species	Caldithrix abyssi	187145	2239	304867	351	99893	3.051936	0.078113	0.008858
Bjead1_1	species	Geobacillus sp. Y4.1MC1	581103	43	5948	329	1693	3.51329	0.048709	0.005524
Blabri1	genus	Phix174microvirus	1910954	6	459	25	87	5.275862	1.050343	0.953402
Blabri1	genus	Pseudomonas	286	221	16764	135	15332	1.093399	0.051336	0.046598
Blabri1	species	Enterobacteria phage phiX174 sensu lato	374840	6	459	25	87	5.275862	1.050343	0.953402
Blabri1	species	Pseudomonas syringae	317	218	16370	131	14964	1.093959	0.030607	0.027782
Blabri1	species	Pseudomonas amygdali	47877	3	394	4	368	1.070652	0.020729	0.018816
Boled1	genus	Cutibacterium	1912216	2140	160789	747	151948	1.058184	0.1233	0.719347
Boled1	genus	Escherichia	561	41	3550	3	1296	2.739198	0.033404	0.194881
Boled1	genus	Paenibacillus	44249	902	88502	2060	82834	1.068426	0.014702	0.085771
Boled1	species	Cutibacterium acnes	1747	2140	160789	747	151948	1.058184	0.1233	0.719347
Boled1	species	Escherichia coli	562	41	3550	3	1296	2.739198	0.033404	0.194881
Boled1	species	Paenibacillus rhizosphaerae	297318	902	88502	2060	82834	1.068426	0.014702	0.085771
Botbo1	genus	Staphylococcus	1279	214	10414	29	7924	1.314235	0.063761	1
Botbo1	species	Staphylococcus warneri	1292	214	10414	29	7924	1.314235	0.063761	1
Bulin1	genus	Phix174microvirus	1910954	72	4520	195	279	16.200717	11.287936	0.956828
Bulin1	genus	Mastadenovirus	10509	130	8059	5	1539	5.236517	0.392434	0.033265
Bulin1	genus	T7virus	110456	6	290	0	190	1.526316	0.073122	0.006198
Bulin1	genus	Bacillus	1386	21	1351	6	1224	1.103758	0.04376	0.003709
Bulin1	species	Enterobacteria phage phiX174 sensu lato	374840	72	4520	195	279	16.200717	11.287936	0.956828
Bulin1	species	Human mastadenovirus C	129951	130	8059	5	1539	5.236517	0.392434	0.033265
Bulin1	species	Escherichia virus T7	1985738	6	290	0	190	1.526316	0.073122	0.006198
Bulin1	species	Bacillus thuringiensis	1428	21	1351	6	1224	1.103758	0.04376	0.003709
Bysci1	genus	Herbaspirillum	963	339	29902	10	25441	1.175347	0.013013	1
Bysci1	species	Herbaspirillum hiltneri	341045	339	29902	10	25441	1.175347	0.013013	1
Cadsp1	genus	Anaerovibrio	82373	617	63668	1477	52296	1.217454	0.030274	1
Cadsp1	species	Anaerovibrio lipolyticus	82374	617	63668	1477	52296	1.217454	0.030274	1
Calco1	genus	Cutibacterium	1912216	13870	1054948	4336	801723	1.315851	0.808084	0.585385
Calco1	genus	Lactobacillus	1578	1315	95022	638	53319	1.782141	0.154888	0.112203
Calco1	genus	Betapolyomavirus	1891714	4	403	0	172	2.343023	0.141802	0.102723
Calco1	genus	Curvibacter	281915	5491	411258	8140	232799	1.76658	0.113632	0.082316
Calco1	genus	Sphingomonas	13687	1376	100450	1536	60348	1.664512	0.072396	0.052444
Calco1	genus	Pseudomonas phage phiAH14b - no_g_rank	0	4	283	4	82	3.45122	0.035633	0.025813
Calco1	genus	T7virus	110456	3	216	0	72	3	0.033354	0.024162
Calco1	genus	Hydrobacter	1774131	721	63289	486	43405	1.458104	0.020643	0.014954
Calco1	species	Cutibacterium acnes	1747	13870	1054948	4336	801723	1.315851	0.808084	0.585385
Calco1	species	Lactobacillus iners	147802	1315	95022	638	53319	1.782141	0.154888	0.112203
Calco1	species	Macaca mulatta polyomavirus 1	1891767	4	403	0	172	2.343023	0.141802	0.102723
Calco1	species	Curvibacter lanceolatus	86182	5491	411258	8140	232799	1.76658	0.113632	0.082316
Calco1	species	Sphingomonas melonis	152682	408	27331	131	15330	1.782844	0.040959	0.029671
Calco1	species	Pseudomonas phage phiAH14b	1805959	4	283	4	82	3.45122	0.035633	0.025813
Calco1	species	Citrobacter phage SH3	1805466	3	216	0	72	3	0.033354	0.024162
Calco1	species	Sphingomonas echinoides	59803	968	73119	1405	45018	1.624217	0.031437	0.022773
Calco1	species	Hydrobacter penzbergensis	1235997	721	63289	486	43405	1.458104	0.020643	0.014954
Calvi1	genus	Stenotrophomonas	40323	5082	334223	3358	284531	1.174645	0.34783	0.83847
Calvi1	genus	Stenotrophomonas phage S1 - no_g_rank	0	11	963	10	909	1.059406	0.053137	0.12809
Calvi1	genus	Rhodococcus	1827	93	8744	27	7700	1.135584	0.013872	0.03344
Calvi1	species	Stenotrophomonas maltophilia	40324	5082	334223	3358	284531	1.174645	0.34783	0.83847
Calvi1	species	Stenotrophomonas phage S1	573591	11	963	10	909	1.059406	0.053137	0.12809
Calvi1	species	Rhodococcus erythropolis	1833	93	8744	27	7700	1.135584	0.013872	0.03344
Canar1	genus	Caldicellulosiruptor	44000	6388	340717	340	98253	3.467752	0.901551	0.854526
Canar1	genus	Cutibacterium	1912216	2306	139467	641	132215	1.05485	0.106972	0.101392
Canar1	genus	Paenibacillus	44249	2697	188777	1172	166783	1.131872	0.046508	0.044082
Canar1	species	Caldicellulosiruptor owensensis	55205	6388	340717	340	98253	3.467752	0.901551	0.854526
Canar1	species	Cutibacterium acnes	1747	2306	139467	641	132215	1.05485	0.106972	0.101392
Canar1	species	Paenibacillus glucanolyticus	59843	2697	188777	1172	166783	1.131872	0.046508	0.044082
Canca1	genus	Cellulosimicrobium	157920	18465	960842	5288	322623	2.978219	0.930063	0.500746
Canca1	genus	Escherichia	561	901	53043	85	40362	1.314182	0.706142	0.380187
Canca1	genus	Geobacillus	129337	241	19549	108	13848	1.411684	0.193553	0.104209
Canca1	genus	Caldithrix	187144	752	107709	67	83235	1.294035	0.027597	0.014858
Canca1	species	Cellulosimicrobium sp. TH-20	1980001	18465	960842	5288	322623	2.978219	0.930063	0.500746
Canca1	species	Escherichia coli	562	901	53043	85	40362	1.314182	0.706142	0.380187
Canca1	species	Geobacillus sp. GHH01	1233873	66	5785	19	3905	1.481434	0.045807	0.024662
Canca1	species	[Bacillus] caldolyticus	1394	24	2558	0	1634	1.565483	0.041071	0.022113
Canca1	species	Geobacillus thermoleovorans	33941	32	2402	30	2028	1.184418	0.03425	0.01844
Canca1	species	Geobacillus lituanicus	169283	64	4518	34	2944	1.534647	0.030941	0.016658
Canca1	species	Caldithrix abyssi	187145	752	107709	67	83235	1.294035	0.027597	0.014858
Canca1	species	Geobacillus stearothermophilus	1422	35	2521	15	1773	1.421884	0.024526	0.013205
Canca1	species	Geobacillus kaustophilus	1462	20	1765	10	1564	1.128517	0.016958	0.00913
Canta1	genus	Paenibacillus	44249	4052	291835	163	259158	1.126089	0.071897	0.709543
Canta1	genus	Ralstonia	48736	609	38767	22	28859	1.343324	0.017963	0.177271
Canta1	genus	Pectobacterium	122277	179	9335	137	8461	1.103297	0.011469	0.113186
Canta1	species	Paenibacillus glucanolyticus	59843	4052	291835	163	259158	1.126089	0.071897	0.709543
Canta1	species	Ralstonia pickettii	329	609	38767	22	28859	1.343324	0.017963	0.177271
Canta1	species	Pectobacterium carotovorum	554	179	9335	137	8461	1.103297	0.011469	0.113186
Capcor1	genus	Escherichia	561	379	24837	22	23595	1.052638	0.309976	0.903397
Capcor1	genus	Mycoplasma	2093	82	4799	42	4632	1.036054	0.033147	0.096603
Capcor1	species	Escherichia coli	562	379	24837	22	23595	1.052638	0.309976	0.903397
Capcor1	species	Mycoplasma arginini	2094	82	4799	42	4632	1.036054	0.033147	0.096603
Capep1	genus	Mycoplasma	2093	95	5442	31	5086	1.069996	0.037588	1
Capep1	species	Mycoplasma arginini	2094	95	5442	31	5086	1.069996	0.037588	1
Capse1	genus	Leuconostoc	1243	2796716	202433663	1127451	905693	223.512452	207.00935	0.865322
Capse1	genus	Lactobacillus	1578	68253	5986695	40935	5003	1196.621027	31.793219	0.132899
Capse1	genus	Escherichia	561	32	2212	5	2179	1.015145	0.180476	0.000754
Capse1	genus	Pluralibacter	1330546	4088	285106	2060	160072	1.781111	0.122369	0.000512
Capse1	genus	Chivirus	1623283	3	253	0	205	1.234146	0.087211	0.000365
Capse1	genus	Ralstonia	48736	996	74306	22	42340	1.754983	0.025569	0.000107
Capse1	genus	Mastadenovirus	10509	3	201	1	201	1	0.009919	0.000041
Capse1	species	Leuconostoc carnosum	1252	2785522	201585108	1115684	902640	223.328357	199.360445	0.833349
Capse1	species	Lactobacillus paracasei	1597	68253	5986695	40935	5003	1196.621027	31.793219	0.132899
Capse1	species	Leuconostoc kimchii	136609	8136	622575	10499	2129	292.426022	4.561156	0.019066
Capse1	species	Leuconostoc sp. C2	979982	3058	225980	1268	924	244.5671	3.087749	0.012907
Capse1	species	Escherichia coli	562	32	2212	5	2179	1.015145	0.180476	0.000754
Capse1	species	Pluralibacter gergoviae	61647	4088	285106	2060	160072	1.781111	0.122369	0.000512
Capse1	species	Salmonella phage BP12C	1543203	3	253	0	205	1.234146	0.087211	0.000365
Capse1	species	Ralstonia insidiosa	190721	996	74306	22	42340	1.754983	0.025569	0.000107
Capse1	species	Human mastadenovirus C	129951	3	201	1	201	1	0.009919	0.000041
Cenge3	genus	Stenotrophomonas	40323	8112	514101	5424	427624	1.202227	0.527921	0.770635
Cenge3	genus	Rhodococcus	1827	436	40704	187	33522	1.214247	0.081127	0.118426
Cenge3	genus	Stenotrophomonas phage S1 - no_g_rank	0	11	1151	11	950	1.211579	0.06351	0.09271
Cenge3	genus	Escherichia	561	17	1054	1	935	1.127273	0.012488	0.018229
Cenge3	species	Stenotrophomonas maltophilia	40324	8112	514101	5424	427624	1.202227	0.527921	0.770635
Cenge3	species	Stenotrophomonas phage S1	573591	11	1151	11	950	1.211579	0.06351	0.09271
Cenge3	species	Rhodococcus erythropolis	1833	298	28106	128	23065	1.218556	0.055818	0.08148
Cenge3	species	Rhodococcus sp. BH4	1807790	138	12598	59	10457	1.204743	0.025309	0.036945
Cenge3	species	Escherichia coli	562	17	1054	1	935	1.127273	0.012488	0.018229
Cercer1	genus	Phix174microvirus	1910954	71	4676	206	196	23.857143	10.774962	0.943325
Cercer1	genus	T7virus	110456	27	1462	1	1019	1.43474	0.368633	0.032273
Cercer1	genus	Mastadenovirus	10509	75	5704	5	4056	1.406312	0.278721	0.024401
Cercer1	species	Enterobacteria phage phiX174 sensu lato	374840	71	4676	206	196	23.857143	10.774962	0.943325
Cercer1	species	Escherichia virus T7	1985738	27	1462	1	1019	1.43474	0.368633	0.032273
Cercer1	species	Human mastadenovirus C	129951	75	5704	5	4056	1.406312	0.278721	0.024401
Cersu1	genus	Patulibacter	361607	4135	421568	226	37386	11.276093	0.161716	0.649275
Cersu1	genus	Escherichia	561	68	7436	0	1608	4.624378	0.069969	0.280918
Cersu1	genus	Gillisia	244698	382	41256	20	31986	1.289814	0.017387	0.069807
Cersu1	species	Patulibacter minatonensis	298163	4135	421568	226	37386	11.276093	0.161716	0.649275
Cersu1	species	Escherichia coli	562	68	7436	0	1608	4.624378	0.069969	0.280918
Cersu1	species	Gillisia limnaea	195907	382	41256	20	31986	1.289814	0.017387	0.069807
Cerun2	genus	Staphylococcus	1279	103130	7708964	25554	4236891	1.819486	7.313282	0.967885
Cerun2	genus	Phietavirus	1623298	10	1003	22	508	1.974409	0.212899	0.028176
Cerun2	genus	Thermus	270	69	5381	23	4743	1.134514	0.017948	0.002375
Cerun2	genus	Rhodothermus	29548	321	27897	127	25008	1.115523	0.011809	0.001563
Cerun2	species	Staphylococcus epidermidis	1282	103130	7708964	25554	4236891	1.819486	7.313282	0.967885
Cerun2	species	Staphylococcus phage IME1348_01	1965489	6	598	9	255	2.345098	0.180338	0.023867
Cerun2	species	Staphylococcus phage IME1365_01	1965494	4	405	13	253	1.600791	0.032562	0.004309
Cerun2	species	Thermus thermophilus	274	69	5381	23	4743	1.134514	0.017948	0.002375
Cerun2	species	Rhodothermus marinus	29549	321	27897	127	25008	1.115523	0.011809	0.001563
Cerzm1	genus	Phix174microvirus	1910954	5569	283380	9370	1332	212.747748	587.18454	0.893548
Cerzm1	genus	Escherichia	561	65708	4230981	19181	1759013	2.405315	37.080081	0.056427
Cerzm1	genus	Bacillus	1386	115415	7657392	153556	377344	20.292868	25.373616	0.038612
Cerzm1	genus	Isoptericola	254250	52099	4226084	1283	604546	6.990509	4.256402	0.006477
Cerzm1	genus	Pluralibacter	1330546	51584	4595732	15303	1077944	4.263424	2.474545	0.003766
Cerzm1	genus	Pseudoxanthomonas	83618	6130	550998	193	139851	3.939893	0.449766	0.000684
Cerzm1	genus	Glaciecola	89404	6978	857952	391	244022	3.51588	0.213801	0.000325
Cerzm1	genus	Kocuria	57493	2030	113710	699	36544	3.111592	0.080726	0.000123
Cerzm1	genus	Acidovorax	12916	899	51835	688	30861	1.679628	0.024488	0.000037
Cerzm1	species	Enterobacteria phage phiX174 sensu lato	374840	5569	283380	9370	1332	212.747748	587.18454	0.893548
Cerzm1	species	Escherichia coli	562	65708	4230981	19181	1759013	2.405315	37.080081	0.056427
Cerzm1	species	Bacillus megaterium	1404	111968	7450929	151209	368662	20.210732	20.302462	0.030895
Cerzm1	species	Bacillus sp. Y-01	2052936	3223	193801	1947	7619	25.43654	4.927311	0.007498
Cerzm1	species	Isoptericola variabilis	139208	52099	4226084	1283	604546	6.990509	4.256402	0.006477
Cerzm1	species	[Enterobacter] lignolyticus	1334193	51584	4595732	15303	1077944	4.263424	2.474545	0.003766
Cerzm1	species	Pseudoxanthomonas suwonensis	314722	6130	550998	193	139851	3.939893	0.449766	0.000684
Cerzm1	species	Glaciecola sp. 4H-3-7+YE-5	983545	6978	857952	391	244022	3.51588	0.213801	0.000325
Cerzm1	species	Bacillus aryabhattai	412384	224	12662	400	1063	11.911571	0.143844	0.000219
Cerzm1	species	Kocuria palustris	71999	2030	113710	699	36544	3.111592	0.080726	0.000123
Cerzm1	species	Acidovorax temperans	80878	899	51835	688	30861	1.679628	0.024488	0.000037
Chalo1	genus	Stenotrophomonas	40323	23680	1518049	18417	1004094	1.511859	1.557576	0.788227
Chalo1	genus	Rhodococcus	1827	1787	161304	998	102931	1.567108	0.304586	0.154139
Chalo1	genus	Stenotrophomonas phage S1 - no_g_rank	0	23	2064	36	1498	1.377837	0.113888	0.057634
Chalo1	species	Stenotrophomonas maltophilia	40324	23680	1518049	18417	1004094	1.511859	1.557576	0.788227
Chalo1	species	Rhodococcus erythropolis	1833	965	91011	421	55226	1.647974	0.175972	0.089052
Chalo1	species	Stenotrophomonas phage S1	573591	23	2064	36	1498	1.377837	0.113888	0.057634
Chalo1	species	Rhodococcus sp. BH4	1807790	385	34944	234	23198	1.506337	0.070203	0.035527
Chalo1	species	Rhodococcus qingshengii	334542	127	11678	138	7256	1.609427	0.031373	0.015877
Chalo1	species	Rhodococcus sp. YL-1	1045808	310	23671	205	17251	1.372152	0.027039	0.013683
Chicu1	genus	Phix174microvirus	1910954	139	8090	322	435	18.597701	19.933574	0.996956
Chicu1	genus	Bacillus	1386	15	1219	6	1191	1.02351	0.039492	0.001975
Chicu1	genus	Bradyrhizobium	374	790	63108	519	57758	1.092628	0.021376	0.001069
Chicu1	species	Enterobacteria phage phiX174 sensu lato	374840	139	8090	322	435	18.597701	19.933574	0.996956
Chicu1	species	Bacillus thuringiensis	1428	15	1219	6	1191	1.02351	0.039492	0.001975
Chicu1	species	Bradyrhizobium sp. SK17	2057741	790	63108	519	57758	1.092628	0.021376	0.001069
ClaPMI390	genus	Cutibacterium	1912216	3630	309861	1572	280968	1.102834	0.237581	0.411666
ClaPMI390	genus	Herbaspirillum	963	6737	430591	15380	210161	2.048863	0.175708	0.304456
ClaPMI390	genus	Ralstonia	48736	5482	467496	1062	383762	1.218193	0.163832	0.283878
ClaPMI390	species	Cutibacterium acnes	1747	3630	309861	1572	280968	1.102834	0.237581	0.411666
ClaPMI390	species	Ralstonia insidiosa	190721	5482	467496	1062	383762	1.218193	0.163832	0.283878
ClaPMI390	species	Herbaspirillum seropedicae	964	4710	293472	10189	142831	2.05468	0.125487	0.217437
ClaPMI390	species	Herbaspirillum rubrisubalbicans	80842	2027	137119	5191	67330	2.036522	0.050221	0.087019
Claba1	genus	Paenibacillus	44249	5965002	456159380	10410959	3315050	137.602564	114.259049	0.868262
Claba1	genus	Paenibacillus phage PG1 - no_g_rank	0	5001	379713	13082	1534	247.531291	12.829442	0.097492
Claba1	genus	Streptococcus	1301	18624	1270898	3990	1078855	1.178006	2.178257	0.016553
Claba1	genus	Chivirus	1623283	52	4176	21	304	13.736842	1.615679	0.012278
Claba1	genus	Bartonella	773	4509	290826	2301	127879	2.274228	0.407896	0.0031
Claba1	genus	Pluralibacter	1330546	5562	371413	2829	145547	2.551842	0.15939	0.001211
Claba1	genus	Caulobacter	75	1633	113435	69	97809	1.15976	0.04909	0.000373
Claba1	genus	Ralstonia	48736	1189	82789	73	30934	2.676311	0.028488	0.000216
Claba1	genus	Staphylococcus	1279	412	24164	18	19908	1.213783	0.02677	0.000203
Claba1	genus	Lentzea	165301	1139	72967	559	62499	1.167491	0.023776	0.000181
Claba1	genus	Variovorax	34072	614	39608	834	34067	1.16265	0.017294	0.000131
Claba1	species	Paenibacillus glucanolyticus	59843	5886475	450588044	10329784	3276734	137.511328	111.008443	0.84356
Claba1	species	Paenibacillus phage PG1	754053	5001	379713	13082	1534	247.531291	12.829442	0.097492
Claba1	species	Paenibacillus lautus	1401	58273	4188607	41802	22366	187.275642	2.36683	0.017986
Claba1	species	Streptococcus pyogenes	1314	18624	1270898	3990	1078855	1.178006	2.178257	0.016553
Claba1	species	Salmonella phage BP12C	1543203	47	3818	1	232	16.456897	1.316098	0.010001
Claba1	species	Paenibacillus sp. Y412MC10	481743	20254	1382729	39373	15950	86.691473	0.883776	0.006716
Claba1	species	Bartonella bacilliformis	774	4509	290826	2301	127879	2.274228	0.407896	0.0031
Claba1	species	Salmonella phage 37	1654890	5	358	20	72	4.972222	0.299582	0.002277
Claba1	species	Pluralibacter gergoviae	61647	5562	371413	2829	145547	2.551842	0.15939	0.001211
Claba1	species	Caulobacter mirabilis	69666	1633	113435	69	97809	1.15976	0.04909	0.000373
Claba1	species	Ralstonia insidiosa	190721	1189	82789	73	30934	2.676311	0.028488	0.000216
Claba1	species	Staphylococcus aureus	1280	412	24164	18	19908	1.213783	0.02677	0.000203
Claba1	species	Lentzea albidocapillata	40571	1139	72967	559	62499	1.167491	0.023776	0.000181
Claba1	species	Variovorax boronicumulans	436515	614	39608	834	34067	1.16265	0.017294	0.000131
Claca1	genus	Escherichia	561	7794	526713	1161	428410	1.22946	8.080851	0.936064
Claca1	genus	Staphylococcus	1279	4540	277128	1356	186018	1.489791	0.32773	0.037963
Claca1	genus	Sphingomonas	13687	3503	241539	5464	197691	1.221801	0.103849	0.01203
Claca1	genus	Pluralibacter	1330546	2150	147265	1041	106758	1.379428	0.063216	0.007323
Claca1	genus	Leuconostoc	1243	322	22582	137	21920	1.030201	0.022333	0.002587
Claca1	genus	Staphylococcus phage IME-SA4 - no_g_rank	0	3	214	9	214	1	0.018865	0.002185
Claca1	genus	Phietavirus	1623298	5	285	10	187	1.524064	0.01595	0.001848
Claca1	species	Escherichia coli	562	7794	526713	1161	428410	1.22946	8.080851	0.936064
Claca1	species	Staphylococcus hominis	1290	4540	277128	1356	186018	1.489791	0.32773	0.037963
Claca1	species	Sphingomonas echinoides	59803	3503	241539	5464	197691	1.221801	0.103849	0.01203
Claca1	species	Pluralibacter gergoviae	61647	2150	147265	1041	106758	1.379428	0.063216	0.007323
Claca1	species	Leuconostoc carnosum	1252	322	22582	137	21920	1.030201	0.022333	0.002587
Claca1	species	Staphylococcus phage IME-SA4	1610872	3	214	9	214	1	0.018865	0.002185
Claca1	species	Staphylococcus phage StB12	1147042	5	285	10	187	1.524064	0.01595	0.001848
Claim1	genus	Escherichia	561	25	1948	5	1500	1.298667	0.15079	0.632981
Claim1	genus	Pluralibacter	1330546	1822	125982	990	86207	1.461389	0.054084	0.227031
Claim1	genus	Mastadenovirus	10509	6	404	1	305	1.32459	0.019323	0.081112
Claim1	genus	Leuconostoc	1243	206	14182	72	13752	1.031268	0.014025	0.058876
Claim1	species	Escherichia coli	562	25	1948	5	1500	1.298667	0.15079	0.632981
Claim1	species	Pluralibacter gergoviae	61647	1822	125982	990	86207	1.461389	0.054084	0.227031
Claim1	species	Human mastadenovirus C	129951	6	404	1	305	1.32459	0.019323	0.081112
Claim1	species	Leuconostoc carnosum	1252	206	14182	72	13752	1.031268	0.014025	0.058876
Claps1	genus	Sphingomonas	13687	3516	241847	5355	188655	1.281954	0.103981	0.707205
Claps1	genus	Mycoplasma	2093	72	3990	27	3607	1.106182	0.027559	0.187436
Claps1	genus	Bradyrhizobium	374	690	45734	274	42745	1.069926	0.015491	0.105359
Claps1	species	Sphingomonas echinoides	59803	3516	241847	5355	188655	1.281954	0.103981	0.707205
Claps1	species	Mycoplasma arginini	2094	72	3990	27	3607	1.106182	0.027559	0.187436
Claps1	species	Bradyrhizobium sp. SK17	2057741	690	45734	274	42745	1.069926	0.015491	0.105359
Clapy1	genus	Escherichia	561	317	26802	8	9406	2.849458	0.213781	1
Clapy1	species	Escherichia coli	562	317	26802	8	9406	2.849458	0.213781	1
Claye1	genus	Escherichia	561	687	45126	32	43458	1.038382	0.56571	0.95014
Claye1	genus	Mycoplasma	2093	82	4298	25	4186	1.026756	0.029686	0.04986
Claye1	species	Escherichia coli	562	687	45126	32	43458	1.038382	0.56571	0.95014
Claye1	species	Mycoplasma arginini	2094	82	4298	25	4186	1.026756	0.029686	0.04986
Cocba1	genus	Stenotrophomonas	40323	75902	4890738	60219	467627	10.45863	4.98805	0.691157
Cocba1	genus	Rhodococcus	1827	6991	589414	2945	46013	12.809728	1.139764	0.157929
Cocba1	genus	Methylobacterium	407	5776	419249	2770	41011	10.222843	0.662487	0.091796
Cocba1	genus	Stenotrophomonas phage S1 - no_g_rank	0	83	7325	89	443	16.534989	0.404183	0.056005
Cocba1	genus	Roseomonas	125216	540	32148	179	18318	1.754995	0.022476	0.003114
Cocba1	species	Stenotrophomonas maltophilia	40324	75902	4890738	60219	467627	10.45863	4.98805	0.691157
Cocba1	species	Rhodococcus erythropolis	1833	3321	283773	1222	21015	13.503355	0.557307	0.077222
Cocba1	species	Methylobacterium radiotolerans	31998	4631	331507	1547	33683	9.841968	0.474546	0.065754
Cocba1	species	Stenotrophomonas phage S1	573591	83	7325	89	443	16.534989	0.404183	0.056005
Cocba1	species	Rhodococcus sp. BH4	1807790	1395	120964	720	9409	12.856202	0.243017	0.033673
Cocba1	species	Rhodococcus qingshengii	334542	971	83205	614	4195	19.834327	0.223532	0.030973
Cocba1	species	Methylobacterium sp. C1	1479019	1145	87742	1223	7328	11.973526	0.187941	0.026042
Cocba1	species	Rhodococcus sp. YL-1	1045808	1304	101472	389	11394	8.90574	0.115909	0.016061
Cocba1	species	Roseomonas sp. FDAARGOS_362	2018065	540	32148	179	18318	1.754995	0.022476	0.003114
CocheC4_1	genus	Sulfurospirillum	57665	19134	1194795	11878	15023	79.531052	1.281117	1
CocheC4_1	species	Sulfurospirillum sp. SL2-1	1986224	19134	1194795	11878	15023	79.531052	1.281117	1
Coclu2	genus	Candidatus Pelagibacter	198251	524	34035	498	29649	1.147931	0.063784	0.775153
Coclu2	genus	Pelagibacter phage HTVC010P - no_g_rank	0	7	366	5	316	1.158228	0.018502	0.224847
Coclu2	species	Candidatus Pelagibacter ubique	198252	524	34035	498	29649	1.147931	0.063784	0.775153
Coclu2	species	Pelagibacter phage HTVC010P	1283077	7	366	5	316	1.158228	0.018502	0.224847
Cocsa1	genus	Pseudomonas	286	140833	8103755	46220	1214743	6.671168	7.178571	0.744281
Cocsa1	genus	Burkholderia	32008	9448	522925	1879	270911	1.930246	0.680174	0.070521
Cocsa1	genus	Cutibacterium	1912216	10209	613853	1989	579278	1.059686	0.46979	0.048708
Cocsa1	genus	Streptococcus	1301	3749	227298	3191	119681	1.899199	0.269072	0.027898
Cocsa1	genus	Pseudomonas phage phiAH14b - no_g_rank	0	18	1022	34	376	2.718085	0.128683	0.013342
Cocsa1	genus	Acinetobacter	469	2765	169036	1597	142859	1.183237	0.127139	0.013182
Cocsa1	genus	Escherichia	561	163	9081	6	5726	1.585924	0.125235	0.012985
Cocsa1	genus	Moraxella	475	3317	215014	3724	198204	1.084812	0.114107	0.011831
Cocsa1	genus	Thermus	270	315	28721	40	16552	1.735198	0.097118	0.010069
Cocsa1	genus	Fischerella	1190	476	30766	25	21947	1.401832	0.075559	0.007834
Cocsa1	genus	Corynebacterium	1716	2098	135409	3293	123146	1.099581	0.065744	0.006816
Cocsa1	genus	Pseudomonas phage phiAH14a - no_g_rank	0	33	1918	46	418	4.588517	0.057027	0.005913
Cocsa1	genus	Thiocapsa	1056	1784	209343	179	111159	1.883275	0.051253	0.005314
Cocsa1	genus	Pseudomonas phage VW-6S - no_g_rank	0	22	1106	36	345	3.205797	0.041352	0.004287
Cocsa1	genus	Porphyromonas	836	1199	79323	1638	37138	2.135899	0.04034	0.004182
Cocsa1	genus	Cylindrospermum	56106	1849	176505	129	95944	1.839667	0.03933	0.004078
Cocsa1	genus	Sphingobium	165695	473	28765	494	13582	2.117877	0.021883	0.002269
Cocsa1	genus	Rahnella	34037	45	5258	5	3484	1.509185	0.021873	0.002268
Cocsa1	genus	Lactobacillus	1578	162	9637	66	8843	1.089789	0.015709	0.001629
Cocsa1	genus	Cloacibacterium	501783	265	15174	247	13434	1.129522	0.012917	0.001339
Cocsa1	genus	Staphylococcus	1279	224	12446	67	11498	1.082449	0.012095	0.001254
Cocsa1	species	Pseudomonas fluorescens	294	126745	7242932	36354	1105277	6.553047	5.656297	0.58645
Cocsa1	species	Pseudomonas putida	303	9862	624486	5980	53687	11.631978	1.06993	0.110931
Cocsa1	species	Burkholderia cenocepacia	95486	9448	522925	1879	270911	1.930246	0.680174	0.070521
Cocsa1	species	Cutibacterium acnes	1747	10209	613853	1989	579278	1.059686	0.46979	0.048708
Cocsa1	species	Pseudomonas sp. TKP	1415630	1041	69623	218	8208	8.482334	0.321399	0.033323
Cocsa1	species	Streptococcus gordonii	1302	3413	208155	2944	109073	1.908401	0.228907	0.023733
Cocsa1	species	Pseudomonas sp. NC02	2067572	3185	166714	3668	47571	3.50453	0.130945	0.013577
Cocsa1	species	Pseudomonas phage phiAH14b	1805959	18	1022	34	376	2.718085	0.128683	0.013342
Cocsa1	species	Acinetobacter junii	40215	2765	169036	1597	142859	1.183237	0.127139	0.013182
Cocsa1	species	Escherichia coli	562	163	9081	6	5726	1.585924	0.125235	0.012985
Cocsa1	species	Moraxella osloensis	34062	3317	215014	3724	198204	1.084812	0.114107	0.011831
Cocsa1	species	Thermus thermophilus	274	315	28721	40	16552	1.735198	0.097118	0.010069
Cocsa1	species	Fischerella thermalis	372787	476	30766	25	21947	1.401832	0.075559	0.007834
Cocsa1	species	Corynebacterium kroppenstedtii	161879	2098	135409	3293	123146	1.099581	0.065744	0.006816
Cocsa1	species	Pseudomonas phage phiAH14a	1805958	33	1918	46	418	4.588517	0.057027	0.005913
Cocsa1	species	Thiocapsa marina	244573	1784	209343	179	111159	1.883275	0.051253	0.005314
Cocsa1	species	Pseudomonas phage VW-6S	2041487	22	1106	36	345	3.205797	0.041352	0.004287
Cocsa1	species	Porphyromonas somerae	322095	1199	79323	1638	37138	2.135899	0.04034	0.004182
Cocsa1	species	Streptococcus oralis	1303	336	19143	247	10608	1.804581	0.040166	0.004164
Cocsa1	species	Cylindrospermum stagnale	142864	1849	176505	129	95944	1.839667	0.03933	0.004078
Cocsa1	species	Sphingobium yanoikuyae	13690	473	28765	494	13582	2.117877	0.021883	0.002269
Cocsa1	species	Rahnella sp. Y9602	741091	45	5258	5	3484	1.509185	0.021873	0.002268
Cocsa1	species	Lactobacillus iners	147802	162	9637	66	8843	1.089789	0.015709	0.001629
Cocsa1	species	Cloacibacterium normanense	237258	265	15174	247	13434	1.129522	0.012917	0.001339
Cocsa1	species	Staphylococcus epidermidis	1282	224	12446	67	11498	1.082449	0.012095	0.001254
Colhig2	genus	Phix174microvirus	1910954	130	7150	253	264	27.083333	16.92746	0.920979
Colhig2	genus	Escherichia	561	1703	119432	148	99658	1.198419	1.389473	0.075598
Colhig2	genus	Alphabaculovirus	558016	26	1326	0	211	6.28436	0.06293	0.003424
Colhig2	species	Enterobacteria phage phiX174 sensu lato	374840	130	7150	253	264	27.083333	16.92746	0.920979
Colhig2	species	Escherichia coli	562	1703	119432	148	99658	1.198419	1.389473	0.075598
Colhig2	species	Autographa californica multiple nucleopolyhedrovirus	307456	26	1326	0	211	6.28436	0.06293	0.003424
ConPMI546	genus	Escherichia	561	534	42660	26	17265	2.470895	0.330668	1
ConPMI546	species	Escherichia coli	562	534	42660	26	17265	2.470895	0.330668	1
Conco1	genus	Wuhan insect virus 28 - no_g_rank	0	226	13690	370	532	25.733083	2.20309	0.969959
Conco1	genus	Cutibacterium	1912216	1390	89198	296	86380	1.032623	0.068232	0.030041
Conco1	species	Wuhan insect virus 28	1923732	226	13690	370	532	25.733083	2.20309	0.969959
Conco1	species	Cutibacterium acnes	1747	1390	89198	296	86380	1.032623	0.068232	0.030041
Conli1	genus	Escherichia	561	36	3238	9	2051	1.578742	0.033823	0.660389
Conli1	genus	Anaerovibrio	82373	345	36581	873	29923	1.222504	0.017394	0.339611
Conli1	species	Escherichia coli	562	36	3238	9	2051	1.578742	0.033823	0.660389
Conli1	species	Anaerovibrio lipolyticus	82374	345	36581	873	29923	1.222504	0.017394	0.339611
Conol1	genus	Phix174microvirus	1910954	27	1912	95	280	6.828571	4.526937	0.996802
Conol1	genus	Bradyrhizobium	374	635	52342	209	37561	1.39352	0.014526	0.003198
Conol1	species	Enterobacteria phage phiX174 sensu lato	374840	27	1912	95	280	6.828571	4.526937	0.996802
Conol1	species	Bradyrhizobium sp. BTAi1	288000	635	52342	209	37561	1.39352	0.014526	0.003198
Conpu1	genus	Escherichia	561	4657	286270	441	178891	1.600248	3.562322	1
Conpu1	species	Escherichia coli	562	4657	286270	441	178891	1.600248	3.562322	1
Copmic2	genus	Phix174microvirus	1910954	479	28249	1137	356	79.351124	66.158414	0.998463
Copmic2	genus	Ralstonia	48736	1730	154827	122	62628	2.472169	0.053276	0.000804
Copmic2	genus	Herbaspirillum	963	1636	111577	127	89264	1.249966	0.048558	0.000733
Copmic2	species	Enterobacteria phage phiX174 sensu lato	374840	479	28249	1137	356	79.351124	66.158414	0.998463
Copmic2	species	Ralstonia insidiosa	190721	1730	154827	122	62628	2.472169	0.053276	0.000804
Copmic2	species	Herbaspirillum hiltneri	341045	1636	111577	127	89264	1.249966	0.048558	0.000733
Corca1	genus	Escherichia	561	35	3043	1	2317	1.313336	0.032762	0.343588
Corca1	genus	Pseudomonas	286	879	68188	149	53917	1.264685	0.032545	0.341313
Corca1	genus	Novirhabdovirus	186778	3	300	12	100	3	0.030045	0.315099
Corca1	species	Escherichia coli	562	35	3043	1	2317	1.313336	0.032762	0.343588
Corca1	species	Pseudomonas putida	303	879	68188	149	53917	1.264685	0.032545	0.341313
Corca1	species	Salmonid novirhabdovirus	1980917	3	300	12	100	3	0.030045	0.315099
Croqu1	genus	Pseudomonas	286	281381	16212432	90944	1257448	12.893123	14.2871	0.782705
Croqu1	genus	Cutibacterium	1912216	34081	2068700	6631	1833769	1.128114	1.582658	0.086704
Croqu1	genus	Mitovirus	186768	30	1662	37	287	5.790941	0.770872	0.042231
Croqu1	genus	Corynebacterium	1716	10847	707130	16164	501668	1.409558	0.347178	0.01902
Croqu1	genus	Moraxella	475	8709	565247	9226	466968	1.210462	0.300415	0.016458
Croqu1	genus	Staphylococcus	1279	3705	210493	1611	188425	1.117118	0.199773	0.010944
Croqu1	genus	Acinetobacter	469	3664	223787	2050	190763	1.173115	0.168232	0.009216
Croqu1	genus	Pseudomonas phage phiAH14b - no_g_rank	0	19	1016	22	195	5.210256	0.127927	0.007008
Croqu1	genus	Pseudomonas phage phiAH14a - no_g_rank	0	65	3741	100	502	7.452191	0.11123	0.006094
Croqu1	genus	Betapolyomavirus	1891714	4	250	0	125	2	0.087966	0.004819
Croqu1	genus	Pseudomonas phage VW-6S - no_g_rank	0	31	1660	56	320	5.1875	0.062065	0.0034
Croqu1	genus	Potexvirus	12176	4	235	4	235	1	0.048374	0.00265
Croqu1	genus	Lactobacillus	1578	546	32387	186	27887	1.161366	0.041981	0.0023
Croqu1	genus	Oligella	90243	1108	74505	664	63615	1.171186	0.039603	0.00217
Croqu1	genus	Cloacibacterium	501783	517	29979	446	25469	1.177078	0.025519	0.001398
Croqu1	genus	Brevibacterium	1696	583	38775	677	33374	1.161833	0.018403	0.001008
Croqu1	genus	Chryseobacterium	59732	240	13946	160	11472	1.215656	0.012554	0.000688
Croqu1	genus	Micrococcus	1269	199	11235	92	10101	1.112266	0.011114	0.000609
Croqu1	genus	Geitlerinema	63132	611	39436	21	37355	1.055709	0.010521	0.000576
Croqu1	species	Pseudomonas fluorescens	294	253665	14518487	71240	1139478	12.741349	11.305574	0.619365
Croqu1	species	Pseudomonas putida	303	19072	1212001	11707	53938	22.470262	2.076518	0.11376
Croqu1	species	Cutibacterium acnes	1747	34081	2068700	6631	1833769	1.128114	1.582658	0.086704
Croqu1	species	Cronartium ribicola mitovirus 4	1816487	30	1662	37	287	5.790941	0.770872	0.042231
Croqu1	species	Pseudomonas sp. TKP	1415630	2049	137429	337	8068	17.033837	0.63441	0.034756
Croqu1	species	Corynebacterium kroppenstedtii	161879	10300	671744	15780	469981	1.4293	0.326148	0.017868
Croqu1	species	Moraxella osloensis	34062	8709	565247	9226	466968	1.210462	0.300415	0.016458
Croqu1	species	Pseudomonas sp. NC02	2067572	6595	344515	7660	55964	6.156011	0.270599	0.014825
Croqu1	species	Staphylococcus epidermidis	1282	3705	210493	1611	188425	1.117118	0.199773	0.010944
Croqu1	species	Acinetobacter junii	40215	3664	223787	2050	190763	1.173115	0.168232	0.009216
Croqu1	species	Pseudomonas phage phiAH14b	1805959	19	1016	22	195	5.210256	0.127927	0.007008
Croqu1	species	Pseudomonas phage phiAH14a	1805958	65	3741	100	502	7.452191	0.11123	0.006094
Croqu1	species	Macaca mulatta polyomavirus 1	1891767	4	250	0	125	2	0.087966	0.004819
Croqu1	species	Pseudomonas phage VW-6S	2041487	31	1660	56	320	5.1875	0.062065	0.0034
Croqu1	species	White clover mosaic virus	12188	4	235	4	235	1	0.048374	0.00265
Croqu1	species	Oligella urethralis	90245	1108	74505	664	63615	1.171186	0.039603	0.00217
Croqu1	species	Lactobacillus iners	147802	265	15691	116	13399	1.171058	0.025577	0.001401
Croqu1	species	Cloacibacterium normanense	237258	517	29979	446	25469	1.177078	0.025519	0.001398
Croqu1	species	Corynebacterium riegelii	156976	547	35386	384	31687	1.116736	0.021031	0.001152
Croqu1	species	Brevibacterium mcbrellneri	53363	583	38775	677	33374	1.161833	0.018403	0.001008
Croqu1	species	Lactobacillus crispatus	47770	281	16696	70	14488	1.152402	0.016405	0.000899
Croqu1	species	Chryseobacterium hominis	420404	240	13946	160	11472	1.215656	0.012554	0.000688
Croqu1	species	Micrococcus luteus	1270	199	11235	92	10101	1.112266	0.011114	0.000609
Croqu1	species	Geitlerinema sp. PCC 7407	1173025	611	39436	21	37355	1.055709	0.010521	0.000576
Cryte1	genus	Phix174microvirus	1910954	76	5539	276	202	27.420792	12.794532	0.965757
Cryte1	genus	Ralstonia	48736	7762	677816	1397	485907	1.39495	0.237214	0.017905
Cryte1	genus	Ileibacterium	1937007	1934	187839	840	161938	1.159944	0.093405	0.00705
Cryte1	genus	Akkermansia	239934	1171	122054	3892	112446	1.085445	0.054006	0.004076
Cryte1	genus	Bifidobacterium	1678	454	45747	280	41729	1.096288	0.034785	0.002626
Cryte1	genus	Muribaculum	1918540	553	61480	872	53377	1.151807	0.021986	0.00166
Cryte1	genus	Faecalibaculum	1729679	244	25475	268	23942	1.06403	0.012258	0.000925
Cryte1	species	Enterobacteria phage phiX174 sensu lato	374840	76	5539	276	202	27.420792	12.794532	0.965757
Cryte1	species	Ralstonia insidiosa	190721	7762	677816	1397	485907	1.39495	0.237214	0.017905
Cryte1	species	Ileibacterium valens	1862668	1934	187839	840	161938	1.159944	0.093405	0.00705
Cryte1	species	Akkermansia muciniphila	239935	1171	122054	3892	112446	1.085445	0.054006	0.004076
Cryte1	species	Bifidobacterium animalis	28025	454	45747	280	41729	1.096288	0.034785	0.002626
Cryte1	species	Muribaculum intestinale	1796646	553	61480	872	53377	1.151807	0.021986	0.00166
Cryte1	species	Faecalibaculum rodentium	1702221	244	25475	268	23942	1.06403	0.012258	0.000925
Cryvi1	genus	Stenotrophomonas	40323	24461	1600537	19192	1027021	1.558427	1.637276	0.762621
Cryvi1	genus	Rhodococcus	1827	1974	176908	1275	114433	1.545953	0.330413	0.153902
Cryvi1	genus	Stenotrophomonas phage S1 - no_g_rank	0	24	1860	24	1360	1.367647	0.102632	0.047805
Cryvi1	genus	Cutibacterium	1912216	891	70096	399	62790	1.116356	0.053611	0.024971
Cryvi1	genus	Coleofasciculus	669368	1747	161293	4347	151567	1.06417	0.022974	0.010701
Cryvi1	species	Stenotrophomonas maltophilia	40324	24461	1600537	19192	1027021	1.558427	1.637276	0.762621
Cryvi1	species	Rhodococcus erythropolis	1833	880	82751	381	53526	1.545996	0.161734	0.075334
Cryvi1	species	Stenotrophomonas phage S1	573591	24	1860	24	1360	1.367647	0.102632	0.047805
Cryvi1	species	Rhodococcus sp. BH4	1807790	496	46434	263	28915	1.605879	0.093286	0.043451
Cryvi1	species	Cutibacterium acnes	1747	891	70096	399	62790	1.116356	0.053611	0.024971
Cryvi1	species	Rhodococcus sp. YL-1	1045808	338	25995	264	17649	1.472888	0.029694	0.013831
Cryvi1	species	Rhodococcus qingshengii	334542	126	11008	112	7469	1.473825	0.029573	0.013775
Cryvi1	species	Coleofasciculus chthonoplastes	64178	1747	161293	4347	151567	1.06417	0.022974	0.010701
Cryvi1	species	Rhodococcus sp. 008	1723645	134	10720	255	6874	1.5595	0.016126	0.007511
Cucbe1	genus	Stenotrophomonas	40323	156	9524	38	9014	1.056579	0.010805	1
Cucbe1	species	Stenotrophomonas maltophilia	40324	156	9524	38	9014	1.056579	0.010805	1
Cybja1	genus	Cutibacterium	1912216	4566	295982	1062	283369	1.044511	0.226817	0.753247
Cybja1	genus	Caldicellulosiruptor	44000	251	14344	8	10894	1.316688	0.037955	0.126046
Cybja1	genus	Potyvirus	12195	3	285	1	273	1.043956	0.036347	0.120708
Cybja1	species	Cutibacterium acnes	1747	4566	295982	1062	283369	1.044511	0.226817	0.753247
Cybja1	species	Caldicellulosiruptor owensensis	55205	251	14344	8	10894	1.316688	0.037955	0.126046
Cybja1	species	Tobacco etch virus	12227	3	285	1	273	1.043956	0.036347	0.120708
Cylto1	genus	Cutibacterium	1912216	2790	236864	715	188530	1.256373	0.181072	0.720737
Cylto1	genus	Curvibacter	281915	3202	253924	5356	166363	1.526325	0.07016	0.279263
Cylto1	species	Cutibacterium acnes	1747	2790	236864	715	188530	1.256373	0.181072	0.720737
Cylto1	species	Curvibacter lanceolatus	86182	3202	253924	5356	166363	1.526325	0.07016	0.279263
Cypeu1	genus	Escherichia	561	12841	866396	1688	659249	1.314217	10.23537	1
Cypeu1	species	Escherichia coli	562	12841	866396	1688	659249	1.314217	10.23537	1
Dacsp1	genus	Escherichia	561	28	1863	0	1105	1.685973	0.022073	1
Dacsp1	species	Escherichia coli	562	28	1863	0	1105	1.685973	0.022073	1
DalEC12_1	genus	Delftia	80865	243	17987	84	12641	1.42291	0.034942	1
DalEC12_1	species	Delftia acidovorans	80866	243	17987	84	12641	1.42291	0.034942	1
Dekbr2	genus	Cellulosimicrobium	157920	11293	651120	4278	369901	1.760255	0.630263	0.52861
Dekbr2	genus	Lactococcus	1357	6795	530090	5133	449869	1.178321	0.415304	0.348321
Dekbr2	genus	Bacillus	1386	14	920	0	196	4.693878	0.066068	0.055412
Dekbr2	genus	Arcanobacterium	28263	772	61368	38	33616	1.825559	0.037946	0.031826
Dekbr2	genus	Escherichia	561	25	1577	0	1278	1.233959	0.025437	0.021335
Dekbr2	genus	Pseudomonas phage SM1 - no_g_rank	0	16	1488	16	1146	1.298429	0.017284	0.014496
Dekbr2	species	Cellulosimicrobium sp. TH-20	1980001	11293	651120	4278	369901	1.760255	0.630263	0.52861
Dekbr2	species	Lactococcus lactis	1358	6795	530090	5133	449869	1.178321	0.415304	0.348321
Dekbr2	species	Bacillus pumilus	1408	14	920	0	196	4.693878	0.066068	0.055412
Dekbr2	species	Arcanobacterium haemolyticum	28264	772	61368	38	33616	1.825559	0.037946	0.031826
Dekbr2	species	Escherichia coli	562	25	1577	0	1278	1.233959	0.025437	0.021335
Dekbr2	species	Pseudomonas phage SM1	1772332	16	1488	16	1146	1.298429	0.017284	0.014496
Delco1	genus	Bacillus	1386	943	88443	787	61573	1.436393	0.035457	1
Delco1	species	Bacillus coagulans	1398	943	88443	787	61573	1.436393	0.035457	1
Denbi1	genus	Cutibacterium	1912216	2620	223107	924	180955	1.232942	0.170478	0.658466
Denbi1	genus	Curvibacter	281915	3271	262268	5570	174278	1.504883	0.072465	0.279895
Denbi1	genus	Escherichia	561	21	1696	0	1143	1.483815	0.015958	0.061639
Denbi1	species	Cutibacterium acnes	1747	2620	223107	924	180955	1.232942	0.170478	0.658466
Denbi1	species	Curvibacter lanceolatus	86182	3271	262268	5570	174278	1.504883	0.072465	0.279895
Denbi1	species	Escherichia coli	562	21	1696	0	1143	1.483815	0.015958	0.061639
Didex1	genus	Cutibacterium	1912216	3494	248206	997	218144	1.137808	0.190088	0.838075
Didex1	genus	Thermobifida phage P1312 - no_g_rank	0	21	1791	27	1653	1.083485	0.036727	0.161925
Didex1	species	Cutibacterium acnes	1747	3494	248206	997	218144	1.137808	0.190088	0.838075
Didex1	species	Thermobifida phage P1312	1661715	21	1791	27	1653	1.083485	0.036727	0.161925
DimcrSC1	genus	Phix174microvirus	1910954	1707	96695	3756	645	149.914729	234.211292	0.959011
DimcrSC1	genus	Ralstonia	48736	228956	21740762	91336	1511515	14.383425	9.657549	0.039544
DimcrSC1	genus	Alphabaculovirus	558016	86	7435	9	302	24.619205	0.352855	0.001445
DimcrSC1	species	Enterobacteria phage phiX174 sensu lato	374840	1707	96695	3756	645	149.914729	234.211292	0.959011
DimcrSC1	species	Ralstonia pickettii	329	227044	21564588	91043	1503997	14.338186	9.006916	0.03688
DimcrSC1	species	Ralstonia mannitolilytica	105219	1912	176174	293	7518	23.433626	0.650634	0.002664
DimcrSC1	species	Autographa californica multiple nucleopolyhedrovirus	307456	86	7435	9	302	24.619205	0.352855	0.001445
Diocr1	genus	Stenotrophomonas	40323	61466	4028506	49223	1657944	2.42982	4.129498	0.759109
Diocr1	genus	Rhodococcus	1827	5228	464738	3299	190424	2.440543	0.854891	0.157151
Diocr1	genus	Stenotrophomonas phage S1 - no_g_rank	0	81	7301	96	2750	2.654909	0.402858	0.074056
Diocr1	genus	Coleofasciculus	669368	4004	369864	10117	339939	1.08803	0.052682	0.009684
Diocr1	species	Stenotrophomonas maltophilia	40324	61466	4028506	49223	1657944	2.42982	4.129498	0.759109
Diocr1	species	Rhodococcus erythropolis	1833	2755	248977	1581	98696	2.522666	0.47007	0.086411
Diocr1	species	Stenotrophomonas phage S1	573591	81	7301	96	2750	2.654909	0.402858	0.074056
Diocr1	species	Rhodococcus sp. BH4	1807790	1023	97227	460	39455	2.46425	0.195329	0.035907
Diocr1	species	Rhodococcus qingshengii	334542	330	30249	272	12001	2.52054	0.081264	0.014939
Diocr1	species	Rhodococcus sp. YL-1	1045808	843	67897	673	30448	2.229933	0.077557	0.014257
Diocr1	species	Coleofasciculus chthonoplastes	64178	4004	369864	10117	339939	1.08803	0.052682	0.009684
Diocr1	species	Rhodococcus sp. 008	1723645	277	20388	313	9824	2.075326	0.03067	0.005638
Disac1	genus	Bacillus	1386	2835	175181	1284	97068	1.804725	0.671803	0.941216
Disac1	genus	Cecivirus	1623290	4	264	14	132	2	0.041958	0.058784
Disac1	species	Bacillus thuringiensis	1428	1722	113057	1176	61954	1.824854	0.376007	0.526797
Disac1	species	Bacillus cereus	1396	1113	62124	108	35114	1.769209	0.295795	0.414418
Disac1	species	Bacillus virus IEBH	552525	4	264	14	132	2	0.041958	0.058784
Dotse1	genus	Escherichia	561	14	1345	1	1273	1.056559	0.015936	1
Dotse1	species	Escherichia coli	562	14	1345	1	1273	1.056559	0.015936	1
Dotsy1	genus	Stenotrophomonas	40323	8569	555838	6016	426861	1.302152	0.571657	0.71272
Dotsy1	genus	Stenotrophomonas phage S1 - no_g_rank	0	14	1087	10	760	1.430263	0.059979	0.07478
Dotsy1	genus	Methylobacterium	407	508	36498	197	32198	1.133549	0.05755	0.071751
Dotsy1	genus	Roseomonas	125216	1078	74508	463	66017	1.128618	0.052091	0.064945
Dotsy1	genus	Rhodococcus	1827	251	23828	67	19177	1.24253	0.040876	0.050963
Dotsy1	genus	Dermacoccus	57495	487	33472	147	31587	1.059676	0.019924	0.024841
Dotsy1	species	Stenotrophomonas maltophilia	40324	8569	555838	6016	426861	1.302152	0.571657	0.71272
Dotsy1	species	Stenotrophomonas phage S1	573591	14	1087	10	760	1.430263	0.059979	0.07478
Dotsy1	species	Roseomonas sp. FDAARGOS_362	2018065	1078	74508	463	66017	1.128618	0.052091	0.064945
Dotsy1	species	Methylobacterium radiotolerans	31998	404	29033	169	25496	1.138728	0.04156	0.051816
Dotsy1	species	Rhodococcus erythropolis	1833	176	16553	33	12927	1.280498	0.026261	0.032741
Dotsy1	species	Dermacoccus nishinomiyaensis	1274	487	33472	147	31587	1.059676	0.019924	0.024841
Dotsy1	species	Methylobacterium sp. C1	1479019	104	7465	28	6702	1.113847	0.01599	0.019936
Dotsy1	species	Rhodococcus sp. BH4	1807790	75	7275	34	6250	1.164	0.014615	0.018222
Echtin1	genus	Acinetobacter	469	1699	128834	1070	113395	1.136152	0.106815	0.854626
Echtin1	genus	Shewanella	22	44	4558	10	3478	1.310523	0.018169	0.145374
Echtin1	species	Acinetobacter parvus	134533	828	61045	438	53308	1.145138	0.05577	0.446219
Echtin1	species	Acinetobacter junii	40215	871	67789	632	60087	1.128181	0.051044	0.408407
Echtin1	species	Shewanella putrefaciens	24	44	4558	10	3478	1.310523	0.018169	0.145374
Elmca1	genus	Acinetobacter	469	1011	81870	678	73821	1.109034	0.06472	1
Elmca1	species	Acinetobacter junii	40215	772	62599	523	56847	1.101184	0.047114	0.727968
Elmca1	species	Acinetobacter parvus	134533	239	19271	155	16974	1.135325	0.017606	0.272032
Erebi1	genus	Roseomonas	125216	14444382	935057298	5422510	1189584	786.037218	651.705155	0.999725
Erebi1	genus	Stenotrophomonas	40323	2149	135174	1080	116120	1.164089	0.146027	0.000224
Erebi1	genus	Dermacoccus	57495	416	30339	149	28509	1.06419	0.018059	0.000028
Erebi1	genus	Methylobacterium	407	146	10530	85	9859	1.06806	0.015073	0.000023
Erebi1	species	Roseomonas sp. FDAARGOS_362	2018065	14069546	912836718	4798587	1119406	815.465272	638.197401	0.979004
Erebi1	species	Roseomonas gilardii	257708	374836	22220580	623923	70178	316.631708	13.507754	0.020721
Erebi1	species	Stenotrophomonas maltophilia	40324	2149	135174	1080	116120	1.164089	0.146027	0.000224
Erebi1	species	Dermacoccus nishinomiyaensis	1274	416	30339	149	28509	1.06419	0.018059	0.000028
Erebi1	species	Methylobacterium radiotolerans	31998	146	10530	85	9859	1.06806	0.015073	0.000023
Erynec1	genus	Phix174microvirus	1910954	254	20132	1074	169	119.12426	46.301819	0.992056
Erynec1	genus	Providencia	586	1051	114596	688	77325	1.482005	0.189513	0.00406
Erynec1	genus	Escherichia	561	130	13313	7	10625	1.252988	0.159703	0.003422
Erynec1	genus	Commensalibacter	1079922	284	35997	478	23894	1.506529	0.021558	0.000462
Erynec1	species	Enterobacteria phage phiX174 sensu lato	374840	254	20132	1074	169	119.12426	46.301819	0.992056
Erynec1	species	Providencia alcalifaciens	126385	1051	114596	688	77325	1.482005	0.189513	0.00406
Erynec1	species	Escherichia coli	562	130	13313	7	10625	1.252988	0.159703	0.003422
Erynec1	species	Commensalibacter intestini	479936	284	35997	478	23894	1.506529	0.021558	0.000462
Exigl1	genus	Stenotrophomonas	40323	3304	202112	1685	178302	1.133537	0.220743	0.79344
Exigl1	genus	Stenotrophomonas phage S1 - no_g_rank	0	9	664	11	486	1.366255	0.036639	0.131694
Exigl1	genus	Rhodococcus	1827	143	13129	19	11581	1.133667	0.020829	0.074867
Exigl1	species	Stenotrophomonas maltophilia	40324	3304	202112	1685	178302	1.133537	0.220743	0.79344
Exigl1	species	Stenotrophomonas phage S1	573591	9	664	11	486	1.366255	0.036639	0.131694
Exigl1	species	Rhodococcus erythropolis	1833	143	13129	19	11581	1.133667	0.020829	0.074867
Exoaq1	genus	Mycoplasma	2093	94	5179	35	4933	1.049868	0.035771	1
Exoaq1	species	Mycoplasma arginini	2094	94	5179	35	4933	1.049868	0.035771	1
Exosi1	genus	Escherichia	561	23	1755	3	1679	1.045265	0.140325	0.363766
Exosi1	genus	Chivirus	1623283	4	350	0	164	2.134146	0.120648	0.312758
Exosi1	genus	Pluralibacter	1330546	2458	171386	1227	103034	1.663393	0.073554	0.190674
Exosi1	genus	Ralstonia	48736	911	65193	34	38814	1.679626	0.022433	0.058153
Exosi1	genus	Leuconostoc	1243	263	18516	119	17495	1.05836	0.018312	0.04747
Exosi1	genus	Mastadenovirus	10509	3	214	1	214	1	0.010485	0.027179
Exosi1	species	Escherichia coli	562	23	1755	3	1679	1.045265	0.140325	0.363766
Exosi1	species	Salmonella phage BP12C	1543203	4	350	0	164	2.134146	0.120648	0.312758
Exosi1	species	Pluralibacter gergoviae	61647	2458	171386	1227	103034	1.663393	0.073554	0.190674
Exosi1	species	Ralstonia insidiosa	190721	911	65193	34	38814	1.679626	0.022433	0.058153
Exosi1	species	Leuconostoc carnosum	1252	263	18516	119	17495	1.05836	0.018312	0.04747
Exosi1	species	Human mastadenovirus C	129951	3	214	1	214	1	0.010485	0.027179
Felpe1	genus	Phix174microvirus	1910954	113	7705	365	244	31.577869	17.941854	0.998491
Felpe1	genus	Roseomonas	125216	559	38773	242	33859	1.145131	0.027108	0.001509
Felpe1	species	Enterobacteria phage phiX174 sensu lato	374840	113	7705	365	244	31.577869	17.941854	0.998491
Felpe1	species	Roseomonas sp. FDAARGOS_362	2018065	559	38773	242	33859	1.145131	0.027108	0.001509
Fibin1	genus	Phix174microvirus	1910954	228	13586	570	402	33.79602	29.150147	0.999265
Fibin1	genus	Roseomonas	125216	461	30665	193	26737	1.146913	0.021439	0.000735
Fibin1	species	Enterobacteria phage phiX174 sensu lato	374840	228	13586	570	402	33.79602	29.150147	0.999265
Fibin1	species	Roseomonas sp. FDAARGOS_362	2018065	461	30665	193	26737	1.146913	0.021439	0.000735
Fibsp1	genus	Cutibacterium	1912216	17794	1378553	7543	452925	3.043667	1.056356	0.381607
Fibsp1	genus	Stenotrophomonas	40323	15587	1013025	10936	438638	2.309478	1.038301	0.375085
Fibsp1	genus	Rhodococcus	1827	2171	184231	959	72482	2.541748	0.351933	0.127135
Fibsp1	genus	Stenotrophomonas phage S1 - no_g_rank	0	28	2604	28	1092	2.384615	0.143685	0.051906
Fibsp1	genus	Micrococcus	1269	1696	102352	974	42576	2.403983	0.105719	0.038191
Fibsp1	genus	Potyvirus	12195	4	400	0	136	2.941176	0.051014	0.018429
Fibsp1	genus	Acinetobacter phage vB_AbaS_TRS1 - no_g_rank	0	4	302	10	151	2	0.021169	0.007647
Fibsp1	species	Cutibacterium acnes	1747	17794	1378553	7543	452925	3.043667	1.056356	0.381607
Fibsp1	species	Stenotrophomonas maltophilia	40324	15587	1013025	10936	438638	2.309478	1.038301	0.375085
Fibsp1	species	Rhodococcus erythropolis	1833	1127	97149	412	36313	2.675323	0.19071	0.068894
Fibsp1	species	Stenotrophomonas phage S1	573591	28	2604	28	1092	2.384615	0.143685	0.051906
Fibsp1	species	Micrococcus luteus	1270	1696	102352	974	42576	2.403983	0.105719	0.038191
Fibsp1	species	Rhodococcus sp. BH4	1807790	536	46064	226	17470	2.636749	0.092543	0.033431
Fibsp1	species	Tobacco etch virus	12227	4	400	0	136	2.941176	0.051014	0.018429
Fibsp1	species	Rhodococcus qingshengii	334542	164	14134	102	5617	2.51629	0.037971	0.013717
Fibsp1	species	Rhodococcus sp. YL-1	1045808	344	26884	219	13082	2.055037	0.030709	0.011094
Fibsp1	species	Acinetobacter phage vB_AbaS_TRS1	1852629	4	302	10	151	2	0.021169	0.007647
Fishe1	genus	Staphylococcus	1279	9760	733215	2671	644732	1.13724	0.695573	0.619176
Fishe1	genus	Corynebacterium	1716	6083	481558	7905	258948	1.859671	0.427811	0.380824
Fishe1	species	Staphylococcus epidermidis	1282	9760	733215	2671	644732	1.13724	0.695573	0.619176
Fishe1	species	Corynebacterium lipophiloflavum	161889	6083	481558	7905	258948	1.859671	0.427811	0.380824
Fomme1	genus	Barnesiella	397864	2533	399218	163	219075	1.822289	0.175507	0.303854
Fomme1	genus	Burkholderia	32008	1709	94580	441	76529	1.235871	0.121343	0.21008
Fomme1	genus	Escherichia	561	79	5394	5	1490	3.620134	0.073093	0.126545
Fomme1	genus	Microcoleus	44471	3007	442368	133	227201	1.947034	0.068864	0.119225
Fomme1	genus	Streptomyces	1883	694	72998	24	32326	2.258182	0.038084	0.065935
Fomme1	genus	Sphaerochaeta	399320	287	48262	36	28144	1.714824	0.025169	0.043574
Fomme1	genus	Treponema	157	356	60570	28	35118	1.724757	0.020613	0.035687
Fomme1	genus	Porphyromonas	836	592	38447	828	34297	1.121002	0.019552	0.033851
Fomme1	genus	Mesotoga	1184396	273	48942	31	42551	1.150196	0.018938	0.032788
Fomme1	genus	Methylocaldum	73778	407	64355	24	39269	1.638825	0.016439	0.028461
Fomme1	species	Barnesiella viscericola	397865	2533	399218	163	219075	1.822289	0.175507	0.303854
Fomme1	species	Burkholderia cenocepacia	95486	1709	94580	441	76529	1.235871	0.121343	0.21008
Fomme1	species	Escherichia coli	562	79	5394	5	1490	3.620134	0.073093	0.126545
Fomme1	species	Microcoleus sp. PCC 7113	1173027	3007	442368	133	227201	1.947034	0.068864	0.119225
Fomme1	species	Streptomyces sp. SirexAA-E	862751	694	72998	24	32326	2.258182	0.038084	0.065935
Fomme1	species	Sphaerochaeta coccoides	273376	287	48262	36	28144	1.714824	0.025169	0.043574
Fomme1	species	Treponema saccharophilum	165	356	60570	28	35118	1.724757	0.020613	0.035687
Fomme1	species	Porphyromonas somerae	322095	592	38447	828	34297	1.121002	0.019552	0.033851
Fomme1	species	Mesotoga prima	1184387	273	48942	31	42551	1.150196	0.018938	0.032788
Fomme1	species	Methylocaldum szegediense	73780	407	64355	24	39269	1.638825	0.016439	0.028461
Fompi3	genus	Cutibacterium	1912216	4619	312893	948	154859	2.020503	0.239055	0.599248
Fompi3	genus	Treponema	157	3907	469765	195	402888	1.165994	0.15987	0.400752
Fompi3	species	Cutibacterium acnes	1747	4619	312893	948	154859	2.020503	0.239055	0.599248
Fompi3	species	Treponema saccharophilum	165	3907	469765	195	402888	1.165994	0.15987	0.400752
Fomro1	genus	Marinobacter	2742	1931	167536	2427	155381	1.078227	0.060688	0.430821
Fomro1	genus	Yoonia	2211641	1398	129061	4933	116087	1.111761	0.05298	0.376102
Fomro1	genus	Labrenzia	478070	1225	118869	4757	110284	1.077844	0.027198	0.193076
Fomro1	species	Marinobacter sp. CP1	1671721	1931	167536	2427	155381	1.078227	0.060688	0.430821
Fomro1	species	Yoonia rosea	287098	1398	129061	4933	116087	1.111761	0.05298	0.376102
Fomro1	species	Labrenzia alexandrii	388408	1225	118869	4757	110284	1.077844	0.027198	0.193076
Fonmu1	genus	Caulobacter	75	863	59234	66	49472	1.197324	0.025634	1
Fonmu1	species	Caulobacter mirabilis	69666	863	59234	66	49472	1.197324	0.025634	1
Fonpe1	genus	Streptococcus	1301	85241	5790862	20180	3960817	1.462037	9.926126	0.715043
Fonpe1	genus	Chivirus	1623283	102	8624	18	304	28.368421	3.114496	0.224357
Fonpe1	genus	Pluralibacter	1330546	9551	651445	4564	201830	3.227692	0.279618	0.020143
Fonpe1	genus	Kp34virus	1920774	9	776	54	87	8.91954	0.178884	0.012886
Fonpe1	genus	Paenibacillus	44249	8148	513703	10267	458176	1.121191	0.126558	0.009117
Fonpe1	genus	Caulobacter	75	3049	211614	84	163005	1.298206	0.091577	0.006597
Fonpe1	genus	Staphylococcus	1279	1105	65874	84	42193	1.561254	0.073196	0.005273
Fonpe1	genus	Variovorax	34072	1027	65573	1151	52628	1.245972	0.028632	0.002063
Fonpe1	genus	Paenibacillus phage PG1 - no_g_rank	0	11	775	25	516	1.501938	0.026185	0.001886
Fonpe1	genus	Lentzea	165301	968	62333	600	50595	1.231999	0.020311	0.001463
Fonpe1	genus	Nocardia	1817	702	51383	326	35589	1.443789	0.016284	0.001173
Fonpe1	species	Streptococcus pyogenes	1314	85241	5790862	20180	3960817	1.462037	9.926126	0.715043
Fonpe1	species	Salmonella phage BP12C	1543203	98	8336	2	232	35.931034	2.873492	0.206996
Fonpe1	species	Pluralibacter gergoviae	61647	9551	651445	4564	201830	3.227692	0.279618	0.020143
Fonpe1	species	Salmonella phage 37	1654890	4	288	16	72	4	0.241004	0.017361
Fonpe1	species	Klebsiella virus KpV41	1980956	9	776	54	87	8.91954	0.178884	0.012886
Fonpe1	species	Paenibacillus glucanolyticus	59843	8148	513703	10267	458176	1.121191	0.126558	0.009117
Fonpe1	species	Caulobacter mirabilis	69666	3049	211614	84	163005	1.298206	0.091577	0.006597
Fonpe1	species	Staphylococcus aureus	1280	1105	65874	84	42193	1.561254	0.073196	0.005273
Fonpe1	species	Variovorax boronicumulans	436515	1027	65573	1151	52628	1.245972	0.028632	0.002063
Fonpe1	species	Paenibacillus phage PG1	754053	11	775	25	516	1.501938	0.026185	0.001886
Fonpe1	species	Lentzea albidocapillata	40571	968	62333	600	50595	1.231999	0.020311	0.001463
Fonpe1	species	Nocardia soli	134962	702	51383	326	35589	1.443789	0.016284	0.001173
Galma1	genus	Stenotrophomonas	40323	1023	55322	356	52129	1.061252	0.050477	0.305598
Galma1	genus	Serratia	613	247	14465	106	13327	1.085391	0.03877	0.234719
Galma1	genus	Achromobacter	222	1005	57186	555	51135	1.118334	0.031886	0.193042
Galma1	genus	Ochrobactrum	528	1145	74444	862	71861	1.035944	0.022795	0.138007
Galma1	genus	Ralstonia	48736	890	53779	184	50827	1.058079	0.021247	0.128635
Galma1	species	Stenotrophomonas maltophilia	40324	1023	55322	356	52129	1.061252	0.050477	0.305598
Galma1	species	Serratia marcescens	615	247	14465	106	13327	1.085391	0.03877	0.234719
Galma1	species	Achromobacter xylosoxidans	85698	1005	57186	555	51135	1.118334	0.031886	0.193042
Galma1	species	Ochrobactrum anthropi	529	1145	74444	862	71861	1.035944	0.022795	0.138007
Galma1	species	Ralstonia pickettii	329	890	53779	184	50827	1.058079	0.021247	0.128635
Ganpr1	genus	Escherichia	561	45	2869	0	1116	2.570789	0.026996	1
Ganpr1	species	Escherichia coli	562	45	2869	0	1116	2.570789	0.026996	1
Gansp1	genus	Actinospica	414715	20669	2146557	1406	584411	3.673026	0.384178	0.651744
Gansp1	genus	Escherichia	561	99	14674	15	6190	2.370598	0.139702	0.236999
Gansp1	genus	Geminisphaera	1148783	2356	276139	2860	65132	4.239682	0.065582	0.111257
Gansp1	species	Actinospica robiniae	304901	20669	2146557	1406	584411	3.673026	0.384178	0.651744
Gansp1	species	Escherichia coli	562	99	14674	15	6190	2.370598	0.139702	0.236999
Gansp1	species	Geminisphaera colitermitum	1148786	2356	276139	2860	65132	4.239682	0.065582	0.111257
Glopol1	genus	Phix174microvirus	1910954	4	322	18	87	3.701149	0.736842	0.90357
Glopol1	genus	Pseudomonas	286	799	59254	533	53957	1.098171	0.078637	0.09643
Glopol1	species	Enterobacteria phage phiX174 sensu lato	374840	4	322	18	87	3.701149	0.736842	0.90357
Glopol1	species	Pseudomonas syringae	317	799	59254	533	53957	1.098171	0.078637	0.09643
Glotr1_1	genus	Escherichia	561	9211	687967	856	450018	1.528754	7.517226	0.616316
Glotr1_1	genus	Methanococcus	2184	41788	2352532	16999	974844	2.413239	2.659057	0.218009
Glotr1_1	genus	Hippea	84404	15551	1595158	1093	107958	14.775728	1.408545	0.115483
Glotr1_1	genus	Calothrix	1186	10366	906393	885	175592	5.161927	0.230304	0.018882
Glotr1_1	genus	Candidatus Cardinium	273135	1070	79371	49	14960	5.305548	0.215806	0.017693
Glotr1_1	genus	Prochlorothrix	1222	3498	433034	488	373543	1.159261	0.093134	0.007636
Glotr1_1	genus	Streptomyces	1883	1169	92020	950	83663	1.099889	0.04575	0.003751
Glotr1_1	genus	Desulfurococcus	2273	135	32097	59	29728	1.079689	0.027207	0.002231
Glotr1_1	species	Escherichia coli	562	9211	687967	856	450018	1.528754	7.517226	0.616316
Glotr1_1	species	Methanococcus maripaludis	39152	41788	2352532	16999	974844	2.413239	2.659057	0.218009
Glotr1_1	species	Hippea maritima	84405	15551	1595158	1093	107958	14.775728	1.408545	0.115483
Glotr1_1	species	Calothrix sp. PCC 7507	99598	10366	906393	885	175592	5.161927	0.230304	0.018882
Glotr1_1	species	Cardinium endosymbiont of Encarsia pergandiella	249402	1070	79371	49	14960	5.305548	0.215806	0.017693
Glotr1_1	species	Prochlorothrix hollandica	1223	3498	433034	488	373543	1.159261	0.093134	0.007636
Glotr1_1	species	Desulfurococcus mucosus	2275	135	32097	59	29728	1.079689	0.027207	0.002231
Glotr1_1	species	Streptomyces sp. SirexAA-E	862751	580	47860	55	45021	1.063059	0.024969	0.002047
Glotr1_1	species	Streptomyces sp. SM18	1736046	589	44160	895	38642	1.142798	0.020781	0.001704
Grocl1	genus	Acinetobacter	469	42508	1832550	15254	299760	6.113391	1.875299	1
Grocl1	species	Acinetobacter schindleri	108981	20509	892015	7733	98068	9.095882	0.723416	0.38576
Grocl1	species	Acinetobacter johnsonii	40214	5361	230300	1774	115366	1.996255	0.495531	0.264241
Grocl1	species	Acinetobacter sp. ACNIH1	1636603	14884	633196	5153	60091	10.537285	0.421613	0.224824
Grocl1	species	Acinetobacter baumannii	470	1139	51519	332	14911	3.4551	0.204618	0.109112
Grocl1	species	Acinetobacter sp. WCHA55	2004646	615	25520	262	11324	2.253621	0.030121	0.016062
Guyne1	genus	Stenotrophomonas	40323	10046	675014	4887	403264	1.673876	0.567917	0.711756
Guyne1	genus	Acinetobacter	469	1010	63771	702	32036	1.990604	0.140099	0.175582
Guyne1	genus	Anaerovibrio	82373	753	78311	1852	64883	1.206957	0.037236	0.046667
Guyne1	genus	Ralstonia	48736	1114	85351	138	58290	1.464248	0.033721	0.042262
Guyne1	genus	Hyphomicrobium	81	843	64781	2867	39769	1.628932	0.018937	0.023733
Guyne1	species	Stenotrophomonas maltophilia	40324	10046	675014	4887	403264	1.673876	0.567917	0.711756
Guyne1	species	Acinetobacter johnsonii	40214	1010	63771	702	32036	1.990604	0.140099	0.175582
Guyne1	species	Anaerovibrio lipolyticus	82374	753	78311	1852	64883	1.206957	0.037236	0.046667
Guyne1	species	Ralstonia pickettii	329	1114	85351	138	58290	1.464248	0.033721	0.042262
Guyne1	species	Hyphomicrobium facile	51670	843	64781	2867	39769	1.628932	0.018937	0.023733
Gymau1	genus	Cutibacterium	1912216	2848	206831	926	181572	1.139113	0.158155	1
Gymau1	species	Cutibacterium acnes	1747	2848	206831	926	181572	1.139113	0.158155	1
Gymlu1	genus	Pelomonas	335058	782	48759	433	33542	1.45367	0.015489	1
Gymlu1	species	Pelomonas puraquae	431059	782	48759	433	33542	1.45367	0.015489	1
Gyrli1	genus	Escherichia	561	141	9234	8	7906	1.167974	0.114907	1
Gyrli1	species	Escherichia coli	562	141	9234	8	7906	1.167974	0.114907	1
Hanva1_1	genus	Acidianus	12914	22741	1958198	19829	635925	3.079291	1.533567	0.722527
Hanva1_1	genus	Cellulosimicrobium	157920	5128	276960	1705	203495	1.361016	0.268088	0.126308
Hanva1_1	genus	Selenomonas	970	3752	421502	270	228408	1.845391	0.216328	0.101921
Hanva1_1	genus	Nit1virus	1921016	10	698	8	493	1.415822	0.053966	0.025426
Hanva1_1	genus	Archaeoglobus	2233	407	52103	21	28770	1.811018	0.032628	0.015372
Hanva1_1	genus	Geminocystis	669357	467	38988	21	22015	1.770974	0.017927	0.008446
Hanva1_1	species	Acidianus sulfidivorans	312539	22741	1958198	19829	635925	3.079291	1.533567	0.722527
Hanva1_1	species	Cellulosimicrobium sp. TH-20	1980001	5128	276960	1705	203495	1.361016	0.268088	0.126308
Hanva1_1	species	Selenomonas sputigena	69823	3752	421502	270	228408	1.845391	0.216328	0.101921
Hanva1_1	species	Bacillus virus SPG24	1921019	10	698	8	493	1.415822	0.053966	0.025426
Hanva1_1	species	Archaeoglobus veneficus	58290	407	52103	21	28770	1.811018	0.032628	0.015372
Hanva1_1	species	Geminocystis herdmanii	669359	467	38988	21	22015	1.770974	0.017927	0.008446
Helsul1	genus	Phix174microvirus	1910954	81	5858	289	171	34.25731	13.782729	0.993896
Helsul1	genus	Cutibacterium	1912216	1208	110615	331	91834	1.20451	0.084649	0.006104
Helsul1	species	Enterobacteria phage phiX174 sensu lato	374840	81	5858	289	171	34.25731	13.782729	0.993896
Helsul1	species	Cutibacterium acnes	1747	1208	110615	331	91834	1.20451	0.084649	0.006104
Hetpy1	genus	Paenibacillus	44249	1459	131895	2910	117624	1.121327	0.02191	0.541197
Hetpy1	genus	Escherichia	561	24	1974	3	1181	1.671465	0.018574	0.458803
Hetpy1	species	Paenibacillus rhizosphaerae	297318	1459	131895	2910	117624	1.121327	0.02191	0.541197
Hetpy1	species	Escherichia coli	562	24	1974	3	1181	1.671465	0.018574	0.458803
Horac1	genus	Phix174microvirus	1910954	65	4758	236	171	27.824561	11.084427	0.998869
Horac1	genus	Bradyrhizobium	374	451	37051	343	32682	1.133682	0.01255	0.001131
Horac1	species	Enterobacteria phage phiX174 sensu lato	374840	65	4758	236	171	27.824561	11.084427	0.998869
Horac1	species	Bradyrhizobium sp. SK17	2057741	451	37051	343	32682	1.133682	0.01255	0.001131
Hydfim1	genus	Phix174microvirus	1910954	34	2381	112	87	27.367816	5.448513	0.977195
Hydfim1	genus	Bacillus	1386	52	3911	23	3703	1.056171	0.106969	0.019185
Hydfim1	genus	Escherichia	561	28	2145	3	1628	1.317568	0.020183	0.00362
Hydfim1	species	Enterobacteria phage phiX174 sensu lato	374840	34	2381	112	87	27.367816	5.448513	0.977195
Hydfim1	species	Bacillus thuringiensis	1428	33	2777	20	2615	1.06195	0.089955	0.016133
Hydfim1	species	Escherichia coli	562	28	2145	3	1628	1.317568	0.020183	0.00362
Hydfim1	species	Bacillus cereus	1396	19	1134	3	1088	1.042279	0.017014	0.003052
Hydpi2	genus	Cutibacterium	1912216	421	26138	71	13759	1.899702	0.020267	0.536074
Hydpi2	genus	Mastadenovirus	10509	5	358	0	223	1.605381	0.01754	0.463926
Hydpi2	species	Cutibacterium acnes	1747	421	26138	71	13759	1.899702	0.020267	0.536074
Hydpi2	species	Human mastadenovirus C	129951	5	358	0	223	1.605381	0.01754	0.463926
Hydru2	genus	Escherichia	561	208	14736	15	10855	1.357531	0.174947	1
Hydru2	species	Escherichia coli	562	208	14736	15	10855	1.357531	0.174947	1
Hymrad1	genus	Phix174microvirus	1910954	59	3710	163	390	9.512821	8.779332	0.997212
Hymrad1	genus	Rhodothermus	29548	630	57995	282	55148	1.051625	0.024549	0.002788
Hymrad1	species	Enterobacteria phage phiX174 sensu lato	374840	59	3710	163	390	9.512821	8.779332	0.997212
Hymrad1	species	Rhodothermus marinus	29549	630	57995	282	55148	1.051625	0.024549	0.002788
HypEC38_3	genus	Stenotrophomonas	40323	23854	1485249	16890	989309	1.501299	1.528376	0.796796
HypEC38_3	genus	Rhodococcus	1827	1510	126149	647	89180	1.414544	0.23947	0.124844
HypEC38_3	genus	Stenotrophomonas phage S1 - no_g_rank	0	29	2724	26	1639	1.661989	0.150306	0.07836
HypEC38_3	species	Stenotrophomonas maltophilia	40324	23854	1485249	16890	989309	1.501299	1.528376	0.796796
HypEC38_3	species	Stenotrophomonas phage S1	573591	29	2724	26	1639	1.661989	0.150306	0.07836
HypEC38_3	species	Rhodococcus erythropolis	1833	790	68875	251	47147	1.460856	0.133616	0.069659
HypEC38_3	species	Rhodococcus sp. BH4	1807790	359	30743	124	21662	1.419213	0.061763	0.032199
HypEC38_3	species	Rhodococcus qingshengii	334542	116	8927	62	6874	1.298662	0.023983	0.012503
HypEC38_3	species	Rhodococcus sp. YL-1	1045808	245	17604	210	13497	1.30429	0.020109	0.010483
Hypbu1	genus	Pectobacterium	122277	4460	257483	4673	209414	1.229541	0.298339	1
Hypbu1	species	Pectobacterium carotovorum	554	4460	257483	4673	209414	1.229541	0.298339	1
Hypsu1	genus	Cutibacterium	1912216	1412	90043	447	59229	1.520252	0.068855	1
Hypsu1	species	Cutibacterium acnes	1747	1412	90043	447	59229	1.520252	0.068855	1
Hyssto1	genus	Escherichia	561	23	1718	1	876	1.961187	0.020355	0.599453
Hyssto1	genus	Ralstonia	48736	455	39526	46	36207	1.091667	0.013601	0.400547
Hyssto1	species	Escherichia coli	562	23	1718	1	876	1.961187	0.020355	0.599453
Hyssto1	species	Ralstonia insidiosa	190721	455	39526	46	36207	1.091667	0.013601	0.400547
Ilysp1	genus	Thioalkalivibrio	106633	600	39530	720	37657	1.049738	0.031122	1
Ilysp1	species	Thioalkalivibrio sp. K90mix	396595	364	24260	508	23277	1.042231	0.01802	0.579018
Ilysp1	species	Thioalkalivibrio thiocyanoxidans	152475	236	15270	212	14380	1.061892	0.013102	0.420982
Karrh1	genus	Escherichia	561	2523	172212	99	128578	1.339358	2.136563	0.777052
Karrh1	genus	Staphylococcus	1279	4822	355441	745	300516	1.182769	0.528148	0.192083
Karrh1	genus	Caldicellulosiruptor	44000	433	25109	68	20705	1.212702	0.084866	0.030865
Karrh1	species	Escherichia coli	562	2523	172212	99	128578	1.339358	2.136563	0.777052
Karrh1	species	Staphylococcus saprophyticus	29385	4221	321571	601	274736	1.170473	0.293079	0.106591
Karrh1	species	Staphylococcus warneri	1292	582	32102	49	24968	1.285726	0.196586	0.071497
Karrh1	species	Caldicellulosiruptor obsidiansis	717609	433	25109	68	20705	1.212702	0.084866	0.030865
Karrh1	species	Staphylococcus sp. AntiMn-1	1715860	19	1768	95	812	2.17734	0.038483	0.013996
Khuory1	genus	Phix174microvirus	1910954	83	5695	265	170	33.5	13.148139	0.992192
Khuory1	genus	Bacillus	1386	48	3561	9	2301	1.547588	0.088929	0.006711
Khuory1	genus	Bradyrhizobium	374	526	42914	310	38876	1.103869	0.014536	0.001097
Khuory1	species	Enterobacteria phage phiX174 sensu lato	374840	83	5695	265	170	33.5	13.148139	0.992192
Khuory1	species	Bacillus cereus	1396	39	3119	7	1949	1.600308	0.074618	0.005631
Khuory1	species	Bradyrhizobium sp. SK17	2057741	526	42914	310	38876	1.103869	0.014536	0.001097
Khuory1	species	Bacillus thuringiensis	1428	9	442	2	352	1.255682	0.014311	0.00108
Lacbi2	genus	Pelomonas	335058	796	52472	668	37468	1.400448	0.016668	1
Lacbi2	species	Pelomonas puraquae	431059	796	52472	668	37468	1.400448	0.016668	1
Lacqui1	genus	Staphylococcus	1279	91	5235	16	4276	1.224275	0.032126	1
Lacqui1	species	Staphylococcus warneri	1292	91	5235	16	4276	1.224275	0.032126	1
LecAK0013_1	genus	Phix174microvirus	1910954	77	5482	263	169	32.43787	12.663134	0.558048
LecAK0013_1	genus	Bacillus	1386	288290	22045786	36673	2004982	10.995503	9.992143	0.440341
LecAK0013_1	genus	Bradyrhizobium	374	1599	131770	580	89517	1.472011	0.036568	0.001611
LecAK0013_1	species	Enterobacteria phage phiX174 sensu lato	374840	77	5482	263	169	32.43787	12.663134	0.558048
LecAK0013_1	species	Bacillus ginsengihumi	363870	288068	22025457	35911	2002728	10.997728	9.817817	0.432658
LecAK0013_1	species	Bacillus licheniformis	1402	222	20329	762	2254	9.019077	0.174326	0.007682
LecAK0013_1	species	Bradyrhizobium sp. BTAi1	288000	1599	131770	580	89517	1.472011	0.036568	0.001611
Lenfl1	genus	Stenotrophomonas	40323	551	32967	230	30370	1.085512	0.034687	1
Lenfl1	species	Stenotrophomonas maltophilia	40324	551	32967	230	30370	1.085512	0.034687	1
Lenti6_1	genus	Stenotrophomonas	40323	6150	393345	4069	332151	1.184235	0.404534	0.841276
Lenti6_1	genus	Stenotrophomonas phage S1 - no_g_rank	0	12	972	12	869	1.118527	0.053634	0.111537
Lenti6_1	genus	Rhodococcus	1827	84	7361	14	6415	1.147467	0.011678	0.024286
Lenti6_1	genus	Methylobacterium	407	110	7693	48	7217	1.065955	0.011012	0.022902
Lenti6_1	species	Stenotrophomonas maltophilia	40324	6150	393345	4069	332151	1.184235	0.404534	0.841276
Lenti6_1	species	Stenotrophomonas phage S1	573591	12	972	12	869	1.118527	0.053634	0.111537
Lenti6_1	species	Rhodococcus erythropolis	1833	84	7361	14	6415	1.147467	0.011678	0.024286
Lenti6_1	species	Methylobacterium radiotolerans	31998	110	7693	48	7217	1.065955	0.011012	0.022902
Lenti7_1	genus	Stenotrophomonas	40323	4538	292818	2799	253365	1.155716	0.314535	0.862859
Lenti7_1	genus	Stenotrophomonas phage S1 - no_g_rank	0	9	906	16	799	1.133917	0.049992	0.137141
Lenti7_1	species	Stenotrophomonas maltophilia	40324	4538	292818	2799	253365	1.155716	0.314535	0.862859
Lenti7_1	species	Stenotrophomonas phage S1	573591	9	906	16	799	1.133917	0.049992	0.137141
Lenvul1	genus	Phix174microvirus	1910954	42	2833	128	87	32.563218	6.482838	0.620931
Lenvul1	genus	Escherichia	561	16641	1000642	40049	28594	34.994824	3.644643	0.349087
Lenvul1	genus	Bradyrhizobium	374	5128	425574	1714	275589	1.544234	0.118102	0.011312
Lenvul1	genus	Betapolyomavirus	1891714	4	308	0	210	1.466667	0.108374	0.01038
Lenvul1	genus	Sphingomonas	13687	349	23130	65	17744	1.303539	0.035127	0.003364
Lenvul1	genus	Microbacterium	33882	392	27065	238	20158	1.342643	0.021419	0.002052
Lenvul1	genus	Ralstonia	48736	554	50466	126	37644	1.340612	0.017365	0.001663
Lenvul1	genus	Cutibacterium	1912216	191	16309	76	13339	1.222655	0.012646	0.001211
Lenvul1	species	Enterobacteria phage phiX174 sensu lato	374840	42	2833	128	87	32.563218	6.482838	0.620931
Lenvul1	species	Escherichia coli	562	16641	1000642	40049	28594	34.994824	3.644643	0.349087
Lenvul1	species	Bradyrhizobium sp. BTAi1	288000	5128	425574	1714	275589	1.544234	0.118102	0.011312
Lenvul1	species	Macaca mulatta polyomavirus 1	1891767	4	308	0	210	1.466667	0.108374	0.01038
Lenvul1	species	Sphingomonas melonis	152682	349	23130	65	17744	1.303539	0.035127	0.003364
Lenvul1	species	Microbacterium ginsengisoli	400772	392	27065	238	20158	1.342643	0.021419	0.002052
Lenvul1	species	Ralstonia insidiosa	190721	554	50466	126	37644	1.340612	0.017365	0.001663
Lenvul1	species	Cutibacterium acnes	1747	191	16309	76	13339	1.222655	0.012646	0.001211
Leppa1	genus	Cutibacterium	1912216	593	48102	130	41995	1.145422	0.036967	0.532581
Leppa1	genus	Curvibacter	281915	1466	117421	2466	88549	1.326057	0.032444	0.467419
Leppa1	species	Cutibacterium acnes	1747	593	48102	130	41995	1.145422	0.036967	0.532581
Leppa1	species	Curvibacter lanceolatus	86182	1466	117421	2466	88549	1.326057	0.032444	0.467419
Leumo1	genus	Stenotrophomonas	40323	23250	1584050	19633	950093	1.667258	1.621613	0.573818
Leumo1	genus	Jerseyvirus	1910991	12	946	10	526	1.798479	0.688501	0.24363
Leumo1	genus	Rhodococcus	1827	784	81835	480	57264	1.429083	0.157307	0.055664
Leumo1	genus	Methylobacterium	407	1212	96929	549	72352	1.339687	0.152941	0.054119
Leumo1	genus	Stenotrophomonas phage S1 - no_g_rank	0	26	2741	38	1397	1.962062	0.151244	0.053519
Leumo1	genus	Afipia	1033	1149	100329	2193	83572	1.20051	0.039152	0.013854
Leumo1	genus	Pseudomonas	286	334	24020	350	19824	1.211663	0.01525	0.005396
Leumo1	species	Stenotrophomonas maltophilia	40324	23250	1584050	19633	950093	1.667258	1.621613	0.573818
Leumo1	species	Salmonella virus SE2	2005699	12	946	10	526	1.798479	0.688501	0.24363
Leumo1	species	Stenotrophomonas phage S1	573591	26	2741	38	1397	1.962062	0.151244	0.053519
Leumo1	species	Methylobacterium radiotolerans	31998	975	76958	404	57906	1.329016	0.110164	0.038982
Leumo1	species	Rhodococcus erythropolis	1833	411	44428	210	30351	1.463807	0.090061	0.031869
Leumo1	species	Methylobacterium sp. C1	1479019	237	19971	145	14446	1.382459	0.042777	0.015137
Leumo1	species	Afipia broomeae	56946	1149	100329	2193	83572	1.20051	0.039152	0.013854
Leumo1	species	Rhodococcus sp. BH4	1807790	167	18421	120	12724	1.447737	0.037008	0.013095
Leumo1	species	Rhodococcus sp. YL-1	1045808	148	13449	116	10139	1.326462	0.015363	0.005436
Leumo1	species	Pseudomonas azotoformans	47878	334	24020	350	19824	1.211663	0.01525	0.005396
Leumo1	species	Rhodococcus qingshengii	334542	58	5537	34	4050	1.36716	0.014875	0.005264
Lichy1	genus	Cutibacterium	1912216	11777	996218	4792	325529	3.060305	1.122406	0.673314
Lichy1	genus	Curvibacter	281915	18537	1491041	35150	218027	6.838791	0.411978	0.247139
Lichy1	genus	Leptospira phage vB_LinZ_10-LE1 - no_g_rank	0	3	303	0	303	1	0.132604	0.079547
Lichy1	species	Cutibacterium acnes	1747	11749	993771	4791	325256	3.05535	0.761385	0.456743
Lichy1	species	Curvibacter lanceolatus	86182	18537	1491041	35150	218027	6.838791	0.411978	0.247139
Lichy1	species	[Propionibacterium] humerusii	1050843	28	2447	1	273	8.96337	0.361021	0.216571
Lichy1	species	Leptospira phage vB_LinZ_10-LE1	1334246	3	303	0	303	1	0.132604	0.079547
Linrh1	genus	Phix174microvirus	1910954	52	3577	164	171	20.918129	8.33229	0.963093
Linrh1	genus	Mastadenovirus	10509	72	4311	2	211	20.43128	0.206189	0.023832
Linrh1	genus	Cutibacterium	1912216	1210	104788	417	88987	1.177565	0.079962	0.009242
Linrh1	genus	Bradyrhizobium	374	1208	97884	903	88672	1.103888	0.033155	0.003832
Linrh1	species	Enterobacteria phage phiX174 sensu lato	374840	52	3577	164	171	20.918129	8.33229	0.963093
Linrh1	species	Human mastadenovirus C	129951	72	4311	2	211	20.43128	0.206189	0.023832
Linrh1	species	Cutibacterium acnes	1747	1210	104788	417	88987	1.177565	0.079962	0.009242
Linrh1	species	Bradyrhizobium sp. SK17	2057741	1208	97884	903	88672	1.103888	0.033155	0.003832
Linth1	genus	Phix174microvirus	1910954	13	932	44	87	10.712644	2.132723	0.679036
Linth1	genus	Corynebacterium	1716	13850	1327463	51951	427901	3.102267	0.828432	0.263764
Linth1	genus	Cutibacterium	1912216	1755	161667	1266	143118	1.129606	0.124125	0.03952
Linth1	genus	Corynebacterium phage IME1320_01 - no_g_rank	0	14	1353	58	457	2.960613	0.055528	0.01768
Linth1	species	Enterobacteria phage phiX174 sensu lato	374840	13	932	44	87	10.712644	2.132723	0.679036
Linth1	species	Corynebacterium aurimucosum	169292	13850	1327463	51951	427901	3.102267	0.828432	0.263764
Linth1	species	Cutibacterium acnes	1747	1755	161667	1266	143118	1.129606	0.124125	0.03952
Linth1	species	Corynebacterium phage IME1320_01	1965535	14	1353	58	457	2.960613	0.055528	0.01768
Lipst1_1	genus	Cellulosimicrobium	157920	73172	3949620	21655	637933	6.191277	3.823102	0.994635
Lipst1_1	genus	Paraburkholderia	1822464	1190	74160	587	64748	1.145364	0.020621	0.005365
Lipst1_1	species	Cellulosimicrobium sp. TH-20	1980001	73172	3949620	21655	637933	6.191277	3.823102	0.994635
Lipst1_1	species	Paraburkholderia fungorum	134537	1190	74160	587	64748	1.145364	0.020621	0.005365
Lizem1	genus	Phix174microvirus	1910954	48	3240	151	196	16.530612	7.468709	0.979746
Lizem1	genus	Moraxella	475	3998	291460	4314	253795	1.148407	0.154401	0.020254
Lizem1	species	Enterobacteria phage phiX174 sensu lato	374840	48	3240	151	196	16.530612	7.468709	0.979746
Lizem1	species	Moraxella osloensis	34062	3998	291460	4314	253795	1.148407	0.154401	0.020254
LobpulAf1	genus	Phix174microvirus	1910954	58	3729	167	243	15.345679	8.639421	0.518184
LobpulAf1	genus	Nostoc	1177	255753	19266399	660532	641455	30.035465	7.309164	0.438396
LobpulAf1	genus	Hymenobacter	89966	8756	593076	24050	177925	3.333292	0.257317	0.015434
LobpulAf1	genus	Sphingomonas	13687	2131	141210	5358	22274	6.339679	0.103315	0.006197
LobpulAf1	genus	Granulicella	940557	3474	341032	15180	63618	5.360621	0.07597	0.004557
LobpulAf1	genus	Cutibacterium	1912216	1039	91884	309	83697	1.097817	0.070315	0.004217
LobpulAf1	genus	Sphingopyxis	165697	443	44290	2504	8423	5.258222	0.067658	0.004058
LobpulAf1	genus	Spirosoma	107	4388	465537	21476	386184	1.20548	0.066155	0.003968
LobpulAf1	genus	Terriglobus	392733	1336	109914	5020	62274	1.765006	0.024944	0.001496
LobpulAf1	genus	Oscillatoria	1158	1308	134661	5687	94360	1.427098	0.020968	0.001258
LobpulAf1	genus	Actinomycetospora	402649	783	46977	1634	35229	1.333475	0.018881	0.001132
LobpulAf1	genus	Methylorubrum	2282523	76	5310	174	3631	1.462407	0.018396	0.001103
LobpulAf1	species	Enterobacteria phage phiX174 sensu lato	374840	58	3729	167	243	15.345679	8.639421	0.518184
LobpulAf1	species	Nostoc sp. 'Lobaria pulmonaria (5183) cyanobiont'	1618022	97713	7783628	258975	243701	31.939253	3.189478	0.191302
LobpulAf1	species	Nostoc sphaeroides	446679	24452	1706830	51364	52746	32.359421	1.162398	0.069719
LobpulAf1	species	Nostoc flagelliforme	1306274	48663	3554624	114421	116245	30.578726	1.047247	0.062813
LobpulAf1	species	Nostoc sp. 'Peltigera membranacea cyanobiont' N6	1261031	36142	2661640	94285	99827	26.662526	0.898718	0.053904
LobpulAf1	species	Nostoc punctiforme	272131	28227	2013906	75498	71988	27.975579	0.643223	0.03858
LobpulAf1	species	Nostoc calcicola	212354	20556	1545771	65989	56948	27.143552	0.3681	0.022078
LobpulAf1	species	Hymenobacter sp. PAMC 26628	1484118	3430	239059	9990	60472	3.953218	0.111757	0.006703
LobpulAf1	species	Sphingomonas rubra	634430	2131	141210	5358	22274	6.339679	0.103315	0.006197
LobpulAf1	species	Granulicella tundricola	940615	3474	341032	15180	63618	5.360621	0.07597	0.004557
LobpulAf1	species	Hymenobacter coccineus	1908235	2682	180616	6656	47083	3.836119	0.074091	0.004444
LobpulAf1	species	Cutibacterium acnes	1747	1039	91884	309	83697	1.097817	0.070315	0.004217
LobpulAf1	species	Sphingopyxis sp. MG	1866325	443	44290	2504	8423	5.258222	0.067658	0.004058
LobpulAf1	species	Hymenobacter nivis	1850093	1778	110040	4205	28277	3.891502	0.053148	0.003188
LobpulAf1	species	Spirosoma endophyticum	662367	2669	273089	14453	227803	1.198795	0.038856	0.002331
LobpulAf1	species	Spirosoma pollinicola	2057025	1719	192448	7023	158381	1.215095	0.027299	0.001637
LobpulAf1	species	Terriglobus roseus	392734	1336	109914	5020	62274	1.765006	0.024944	0.001496
LobpulAf1	species	Oscillatoria nigro-viridis	482564	1308	134661	5687	94360	1.427098	0.020968	0.001258
LobpulAf1	species	Actinomycetospora chiangmaiensis	402650	783	46977	1634	35229	1.333475	0.018881	0.001132
LobpulAf1	species	Methylorubrum zatmanii	29429	76	5310	174	3631	1.462407	0.018396	0.001103
LobpulAf1	species	Hymenobacter sp. PAMC 26554	1484116	866	63361	3199	42093	1.505262	0.018321	0.001099
LobpulSc1	genus	Nostoc	1177	434694	32318845	1023769	1444969	22.366463	12.111824	0.861048
LobpulSc1	genus	Phix174microvirus	1910954	16	866	28	166	5.216867	1.517608	0.107889
LobpulSc1	genus	Erwinia	551	7291	684962	8862	536602	1.276481	0.229255	0.016298
LobpulSc1	genus	Alphabaculovirus	558016	83	7359	370	5415	1.359003	0.097658	0.006943
LobpulSc1	genus	Granulicella	940557	2298	217633	9346	65629	3.31611	0.048481	0.003447
LobpulSc1	genus	Sphingomonas	13687	670	43547	1662	14229	3.06044	0.031861	0.002265
LobpulSc1	genus	Citrobacter	544	21	2414	23	1913	1.261892	0.017216	0.001224
LobpulSc1	genus	Conexibacter	191494	490	33831	986	29396	1.150871	0.012467	0.000886
LobpulSc1	species	Nostoc sp. 'Lobaria pulmonaria (5183) cyanobiont'	1618022	175806	13727911	391510	434021	31.629601	5.625252	0.399908
LobpulSc1	species	Nostoc sp. 'Peltigera membranacea cyanobiont' N6	1261031	71271	5157401	167911	276901	18.625433	1.741425	0.123801
LobpulSc1	species	Nostoc flagelliforme	1306274	74551	5435329	162817	299991	18.118307	1.601331	0.113841
LobpulSc1	species	Enterobacteria phage phiX174 sensu lato	374840	16	866	28	166	5.216867	1.517608	0.107889
LobpulSc1	species	Nostoc sphaeroides	446679	30180	2012901	63378	105663	19.050197	1.37084	0.097455
LobpulSc1	species	Nostoc punctiforme	272131	58185	4278661	164788	207791	20.591176	1.366566	0.097151
LobpulSc1	species	Nostoc calcicola	212354	24701	1706642	73365	120602	14.151026	0.406409	0.028892
LobpulSc1	species	Erwinia billingiae	182337	7291	684962	8862	536602	1.276481	0.229255	0.016298
LobpulSc1	species	Apocheima cinerarium nucleopolyhedrovirus	307461	83	7359	370	5415	1.359003	0.097658	0.006943
LobpulSc1	species	Granulicella tundricola	940615	2298	217633	9346	65629	3.31611	0.048481	0.003447
LobpulSc1	species	Sphingomonas rubra	634430	670	43547	1662	14229	3.06044	0.031861	0.002265
LobpulSc1	species	Citrobacter freundii complex sp. CFNIH9	2077149	21	2414	23	1913	1.261892	0.017216	0.001224
LobpulSc1	species	Conexibacter woesei	191495	490	33831	986	29396	1.150871	0.012467	0.000886
Lolmi1	genus	Phix174microvirus	1910954	67	4073	173	209	19.488038	8.378046	0.998115
Lolmi1	genus	Ralstonia	48736	419	34148	100	29470	1.158738	0.015823	0.001885
Lolmi1	species	Enterobacteria phage phiX174 sensu lato	374840	67	4073	173	209	19.488038	8.378046	0.998115
Lolmi1	species	Ralstonia pickettii	329	419	34148	100	29470	1.158738	0.015823	0.001885
Lopma1	genus	Pantoea	53335	11315	863820	22768	99027	8.723076	0.75617	0.758736
Lopma1	genus	Klebsiella	570	695	60213	845	4217	14.278634	0.159511	0.160052
Lopma1	genus	Pseudomonas	286	548	39733	82	35040	1.133933	0.039506	0.03964
Lopma1	genus	Brevundimonas	41275	319	22769	295	15238	1.494225	0.027977	0.028072
Lopma1	genus	Mogibacterium	86331	180	18225	97	15736	1.158172	0.013454	0.0135
Lopma1	species	Pantoea agglomerans	549	7427	550126	13199	63708	8.635116	0.549315	0.551179
Lopma1	species	Klebsiella pneumoniae	573	695	60213	845	4217	14.278634	0.159511	0.160052
Lopma1	species	Pantoea septica	472695	3346	273238	7938	25573	10.684628	0.147919	0.148421
Lopma1	species	Pantoea vagans	470934	542	40456	1631	9746	4.151036	0.058936	0.059136
Lopma1	species	Pseudomonas fluorescens	294	548	39733	82	35040	1.133933	0.039506	0.03964
Lopma1	species	Brevundimonas vesicularis	41276	319	22769	295	15238	1.494225	0.027977	0.028072
Lopma1	species	Mogibacterium timidum	35519	180	18225	97	15736	1.158172	0.013454	0.0135
Lopmy1	genus	Stenotrophomonas	40323	22408	1449994	14745	320672	4.521736	1.478987	0.632485
Lopmy1	genus	Rhodococcus	1827	1595	137655	653	32069	4.292463	0.256965	0.10989
Lopmy1	genus	Stenotrophomonas phage S1 - no_g_rank	0	52	4286	101	745	5.75302	0.236495	0.101136
Lopmy1	genus	Methylobacterium	407	1893	137856	767	31909	4.320286	0.216104	0.092416
Lopmy1	genus	Cutibacterium	1912216	2251	195631	1197	160007	1.22264	0.149825	0.064072
Lopmy1	species	Stenotrophomonas maltophilia	40324	22408	1449994	14745	320672	4.521736	1.478987	0.632485
Lopmy1	species	Stenotrophomonas phage S1	573591	52	4286	101	745	5.75302	0.236495	0.101136
Lopmy1	species	Methylobacterium radiotolerans	31998	1517	111444	613	25483	4.373268	0.15953	0.068223
Lopmy1	species	Cutibacterium acnes	1747	2251	195631	1197	160007	1.22264	0.149825	0.064072
Lopmy1	species	Rhodococcus erythropolis	1833	751	65303	357	14748	4.427922	0.136773	0.058491
Lopmy1	species	Rhodococcus sp. BH4	1807790	492	43319	100	8283	5.229868	0.087028	0.037217
Lopmy1	species	Methylobacterium sp. C1	1479019	376	26412	154	6426	4.110177	0.056574	0.024194
Lopmy1	species	Rhodococcus sp. YL-1	1045808	352	29033	196	9038	3.212326	0.033164	0.014182
Lopni1	genus	Phix174microvirus	1910954	14	852	32	83	10.26506	1.949657	0.797246
Lopni1	genus	Stenotrophomonas	40323	6751	485782	3014	339748	1.42983	0.400266	0.163675
Lopni1	genus	Stenotrophomonas virus PSH1 - no_g_rank	0	3	321	9	286	1.122378	0.068371	0.027958
Lopni1	genus	Acinetobacter	469	188	11594	110	8864	1.307987	0.027197	0.011121
Lopni1	species	Enterobacteria phage phiX174 sensu lato	374840	14	852	32	83	10.26506	1.949657	0.797246
Lopni1	species	Stenotrophomonas maltophilia	40324	6751	485782	3014	339748	1.42983	0.400266	0.163675
Lopni1	species	Stenotrophomonas virus PSH1	2011088	3	321	9	286	1.122378	0.068371	0.027958
Lopni1	species	Acinetobacter pittii	48296	188	11594	110	8864	1.307987	0.027197	0.011121
Lopnu1	genus	Phix174microvirus	1910954	8	640	34	87	7.356322	1.464531	0.965053
Lopnu1	genus	Sphingomonas	13687	1219	106104	97	87862	1.207621	0.053034	0.034947
Lopnu1	species	Enterobacteria phage phiX174 sensu lato	374840	8	640	34	87	7.356322	1.464531	0.965053
Lopnu1	species	Sphingomonas paucimobilis	13689	1219	106104	97	87862	1.207621	0.053034	0.034947
Lorma1	genus	Phix174microvirus	1910954	122	7640	324	278	27.482014	17.889171	0.98638
Lorma1	genus	Bacillus	1386	101	7014	32	5703	1.229879	0.176025	0.009706
Lorma1	genus	Mastadenovirus	10509	18	1449	1	1156	1.25346	0.070991	0.003914
Lorma1	species	Enterobacteria phage phiX174 sensu lato	374840	122	7640	324	278	27.482014	17.889171	0.98638
Lorma1	species	Bacillus thuringiensis	1428	35	2828	15	2388	1.184255	0.091611	0.005051
Lorma1	species	Bacillus cereus	1396	66	4186	17	3315	1.262745	0.084414	0.004654
Lorma1	species	Human mastadenovirus C	129951	18	1449	1	1156	1.25346	0.070991	0.003914
Macan1	genus	Stenotrophomonas	40323	4574	281870	2178	118461	2.379433	0.303252	0.537438
Macan1	genus	Stenotrophomonas phage S1 - no_g_rank	0	38	3178	79	561	5.664884	0.175357	0.310777
Macan1	genus	Methylobacterium	407	427	30544	240	13620	2.242584	0.043723	0.077488
Macan1	genus	Rhodococcus	1827	297	26425	44	9871	2.677034	0.041922	0.074297
Macan1	species	Stenotrophomonas maltophilia	40324	4574	281870	2178	118461	2.379433	0.303252	0.537438
Macan1	species	Stenotrophomonas phage S1	573591	38	3178	79	561	5.664884	0.175357	0.310777
Macan1	species	Methylobacterium radiotolerans	31998	427	30544	240	13620	2.242584	0.043723	0.077488
Macan1	species	Rhodococcus erythropolis	1833	297	26425	44	9871	2.677034	0.041922	0.074297
Macfu1	genus	Stenotrophomonas	40323	37050	2642625	46492	1536584	1.719805	2.474554	0.823929
Macfu1	genus	Rhodococcus	1827	964	85513	459	66196	1.291815	0.158635	0.052819
Macfu1	genus	Serratia	613	504	39688	494	27767	1.429323	0.103593	0.034492
Macfu1	genus	Achromobacter	222	1397	94812	2903	42353	2.238614	0.090757	0.030219
Macfu1	genus	Ralstonia	48736	1555	125220	1463	117640	1.064434	0.057006	0.018981
Macfu1	genus	Stenotrophomonas phage S1 - no_g_rank	0	8	783	10	706	1.109065	0.043205	0.014385
Macfu1	genus	Cloacibacterium	501783	457	35448	781	31100	1.139807	0.030175	0.010047
Macfu1	genus	Halomonas	2745	781	62477	1171	55292	1.129946	0.025976	0.008649
Macfu1	genus	Acidovorax	12916	103	8098	45	7337	1.103721	0.019457	0.006478
Macfu1	species	Stenotrophomonas maltophilia	40324	37050	2642625	46492	1536584	1.719805	2.474554	0.823929
Macfu1	species	Serratia marcescens	615	504	39688	494	27767	1.429323	0.103593	0.034492
Macfu1	species	Rhodococcus erythropolis	1833	479	44957	204	34411	1.306472	0.085932	0.028612
Macfu1	species	Achromobacter xylosoxidans	85698	197	19616	418	6379	3.07509	0.055754	0.018564
Macfu1	species	Stenotrophomonas phage S1	573591	8	783	10	706	1.109065	0.043205	0.014385
Macfu1	species	Rhodococcus sp. BH4	1807790	239	20839	94	15928	1.308325	0.041866	0.01394
Macfu1	species	Achromobacter denitrificans	32002	1200	75196	2485	35974	2.090287	0.035003	0.011655
Macfu1	species	Cloacibacterium normanense	237258	457	35448	781	31100	1.139807	0.030175	0.010047
Macfu1	species	Ralstonia insidiosa	190721	992	80195	1365	75965	1.055684	0.028612	0.009527
Macfu1	species	Halomonas hydrothermalis	115561	781	62477	1171	55292	1.129946	0.025976	0.008649
Macfu1	species	Acidovorax sp. JS42	232721	103	8098	45	7337	1.103721	0.019457	0.006478
Macfu1	species	Rhodococcus sp. YL-1	1045808	183	14332	126	11628	1.232542	0.016371	0.005451
Macfu1	species	Ralstonia mannitolilytica	105219	105	10081	16	9193	1.096595	0.014589	0.004858
Macfu1	species	Rhodococcus qingshengii	334542	63	5385	35	4229	1.273351	0.014467	0.004817
Macfu1	species	Ralstonia pickettii	329	458	34944	82	32482	1.075796	0.013806	0.004597
Marfi1	genus	Mastadenovirus	10509	807	45992	13	762	60.356955	2.253295	0.768416
Marfi1	genus	Stenotrophomonas	40323	8594	581258	6942	456044	1.274566	0.595705	0.203147
Marfi1	genus	Stenotrophomonas phage S1 - no_g_rank	0	9	817	5	731	1.117647	0.045081	0.015373
Marfi1	genus	Escherichia	561	23	2174	0	1158	1.877375	0.020456	0.006976
Marfi1	genus	Methylobacterium	407	158	12472	76	11722	1.063982	0.017853	0.006088
Marfi1	species	Human mastadenovirus C	129951	807	45992	13	762	60.356955	2.253295	0.768416
Marfi1	species	Stenotrophomonas maltophilia	40324	8594	581258	6942	456044	1.274566	0.595705	0.203147
Marfi1	species	Stenotrophomonas phage S1	573591	9	817	5	731	1.117647	0.045081	0.015373
Marfi1	species	Escherichia coli	562	23	2174	0	1158	1.877375	0.020456	0.006976
Marfi1	species	Methylobacterium radiotolerans	31998	158	12472	76	11722	1.063982	0.017853	0.006088
Maseb1	genus	Dermacoccus	57495	24222627	1762078507	8145861	1515619	1162.613102	1048.888095	0.999653
Maseb1	genus	Stenotrophomonas	40323	3753	236220	2149	188090	1.255888	0.258015	0.000246
Maseb1	genus	Roseomonas	125216	803	52480	267	48527	1.08146	0.036691	0.000035
Maseb1	genus	Stenotrophomonas phage S1 - no_g_rank	0	6	642	9	530	1.211321	0.035425	0.000034
Maseb1	genus	Methylobacterium	407	220	15595	120	14482	1.076854	0.022324	0.000021
Maseb1	genus	Rhodococcus	1827	78	7312	38	6347	1.15204	0.0116	0.000011
Maseb1	species	Dermacoccus nishinomiyaensis	1274	24222627	1762078507	8145861	1515619	1162.613102	1048.888095	0.999653
Maseb1	species	Stenotrophomonas maltophilia	40324	3753	236220	2149	188090	1.255888	0.258015	0.000246
Maseb1	species	Roseomonas sp. FDAARGOS_362	2018065	803	52480	267	48527	1.08146	0.036691	0.000035
Maseb1	species	Stenotrophomonas phage S1	573591	6	642	9	530	1.211321	0.035425	0.000034
Maseb1	species	Methylobacterium radiotolerans	31998	220	15595	120	14482	1.076854	0.022324	0.000021
Maseb1	species	Rhodococcus erythropolis	1833	78	7312	38	6347	1.15204	0.0116	0.000011
Melap1finSC_191	genus	Pseudomonas	286	37318	2287051	48478	385519	5.932395	1.94418	0.961026
Melap1finSC_191	genus	Rhizobium	379	407	29970	538	13694	2.18855	0.078845	0.038974
Melap1finSC_191	species	Pseudomonas azotoformans	47878	25539	1504350	28891	227746	6.605385	1.035432	0.511824
Melap1finSC_191	species	Pseudomonas fluorescens	294	11779	782701	19587	157773	4.960931	0.908748	0.449202
Melap1finSC_191	species	Rhizobium sp. S41	1869170	258	18506	281	9107	2.032063	0.045521	0.022501
Melap1finSC_191	species	Rhizobium sp. Y9	1914541	149	11464	257	4587	2.499237	0.033324	0.016472
Melbi2	genus	Stenotrophomonas	40323	6596	416291	4073	349222	1.192053	0.434108	0.467356
Melbi2	genus	Prevotella	838	3827	392315	445	269724	1.454505	0.210637	0.226769
Melbi2	genus	Cutibacterium	1912216	2202	150526	1046	139039	1.082617	0.115506	0.124352
Melbi2	genus	Rhodococcus	1827	398	34986	178	29389	1.190445	0.071139	0.076587
Melbi2	genus	Mastadenovirus	10509	25	1449	0	218	6.646789	0.070991	0.076428
Melbi2	genus	Streptococcus	1301	234	16604	21	11238	1.477487	0.01605	0.017279
Melbi2	genus	Stenotrophomonas phage S1 - no_g_rank	0	3	189	4	189	1	0.010429	0.011227
Melbi2	species	Stenotrophomonas maltophilia	40324	6596	416291	4073	349222	1.192053	0.434108	0.467356
Melbi2	species	Prevotella micans	189723	3827	392315	445	269724	1.454505	0.210637	0.226769
Melbi2	species	Cutibacterium acnes	1747	2202	150526	1046	139039	1.082617	0.115506	0.124352
Melbi2	species	Human mastadenovirus C	129951	25	1449	0	218	6.646789	0.070991	0.076428
Melbi2	species	Rhodococcus erythropolis	1833	283	24357	122	20396	1.194205	0.049785	0.053598
Melbi2	species	Rhodococcus sp. BH4	1807790	115	10629	56	8993	1.181919	0.021354	0.022989
Melbi2	species	Streptococcus mutans	1309	234	16604	21	11238	1.477487	0.01605	0.017279
Melbi2	species	Stenotrophomonas phage S1	573591	3	189	4	189	1	0.010429	0.011227
Melen1	genus	Phix174microvirus	1910954	79	5671	274	171	33.163743	13.214139	0.996781
Melen1	genus	Bradyrhizobium	374	1035	84333	805	77386	1.089771	0.028565	0.002155
Melen1	genus	Cutibacterium	1912216	200	18795	37	15070	1.24718	0.014107	0.001064
Melen1	species	Enterobacteria phage phiX174 sensu lato	374840	79	5671	274	171	33.163743	13.214139	0.996781
Melen1	species	Bradyrhizobium sp. SK17	2057741	1035	84333	805	77386	1.089771	0.028565	0.002155
Melen1	species	Cutibacterium acnes	1747	200	18795	37	15070	1.24718	0.014107	0.001064
Melpu1	genus	Bacillus	1386	7961726	536599019	4277027	876328	612.326685	2166.830158	0.974583
Melpu1	genus	Cecivirus	1623290	4631	349497	18401	284	1230.623239	55.546249	0.024983
Melpu1	genus	Cutibacterium	1912216	13659	1136799	4652	908761	1.250933	0.872734	0.000393
Melpu1	genus	Curvibacter	281915	3411	273665	5616	179435	1.525148	0.075614	0.000034
Melpu1	genus	Escherichia	561	19	1753	4	1277	1.372749	0.016495	0.000007
Melpu1	species	Bacillus thuringiensis	1428	4970153	349120404	3572389	349820	998.000126	1139.055561	0.512317
Melpu1	species	Bacillus cereus	1396	2991555	187477221	704634	525279	356.909797	1027.740431	0.46225
Melpu1	species	Bacillus virus IEBH	552525	4631	349497	18401	284	1230.623239	55.546249	0.024983
Melpu1	species	Cutibacterium acnes	1747	13270	1105801	4448	887669	1.245736	0.846676	0.000381
Melpu1	species	Curvibacter lanceolatus	86182	3411	273665	5616	179435	1.525148	0.075614	0.000034
Melpu1	species	Bacillus velezensis	492670	18	1394	4	1229	1.134255	0.034166	0.000015
Melpu1	species	[Propionibacterium] namnetense	1574624	389	30998	204	21092	1.469657	0.026058	0.000012
Melpu1	species	Escherichia coli	562	19	1753	4	1277	1.372749	0.016495	0.000007
Melva1	genus	Thioalkalivibrio	106633	245	16481	377	15565	1.05885	0.012242	1
Melva1	species	Thioalkalivibrio sp. K90mix	396595	245	16481	377	15565	1.05885	0.012242	1
Mereb1	genus	Stenotrophomonas	40323	12699	823168	7944	160214	5.137928	0.902373	0.731699
Mereb1	genus	Stenotrophomonas phage S1 - no_g_rank	0	66	5676	82	665	8.535338	0.313193	0.253956
Mereb1	genus	Paenibacillus	44249	1140	106500	2338	96796	1.100252	0.017691	0.014345
Mereb1	species	Stenotrophomonas maltophilia	40324	12699	823168	7944	160214	5.137928	0.902373	0.731699
Mereb1	species	Stenotrophomonas phage S1	573591	66	5676	82	665	8.535338	0.313193	0.253956
Mereb1	species	Paenibacillus rhizosphaerae	297318	1140	106500	2338	96796	1.100252	0.017691	0.014345
Metbi1	genus	Escherichia	561	108029	6381869	22289	3068959	2.07949	65.423908	0.975916
Metbi1	genus	Bacillus	1386	1297	72753	441	59502	1.222698	0.984256	0.014682
Metbi1	genus	Halobacterium	2239	15483	926729	458	649742	1.426303	0.612042	0.00913
Metbi1	genus	Cellulosimicrobium	157920	364	18883	111	18133	1.041361	0.018278	0.000273
Metbi1	species	Escherichia coli	562	108029	6381869	22289	3068959	2.07949	65.423908	0.975916
Metbi1	species	Bacillus subtilis	1423	1297	72753	441	59502	1.222698	0.984256	0.014682
Metbi1	species	Halobacterium sp. DL1	751944	15483	926729	458	649742	1.426303	0.612042	0.00913
Metbi1	species	Cellulosimicrobium sp. TH-20	1980001	364	18883	111	18133	1.041361	0.018278	0.000273
Micbo1	genus	Phix174microvirus	1910954	112	7506	351	278	27	18.255663	0.998792
Micbo1	genus	Bradyrhizobium	374	957	79593	376	52678	1.510934	0.022088	0.001208
Micbo1	species	Enterobacteria phage phiX174 sensu lato	374840	112	7506	351	278	27	18.255663	0.998792
Micbo1	species	Bradyrhizobium sp. BTAi1	288000	957	79593	376	52678	1.510934	0.022088	0.001208
Micmi1	genus	Roseomonas	125216	56140665	4020000384	28805014	1087005	3698.235412	2797.255758	0.692834
Micmi1	genus	Phix174microvirus	1910954	9652	562438	23225	806	697.813896	1238.826438	0.306837
Micmi1	genus	Stenotrophomonas	40323	12957	844065	8071	247235	3.414019	0.89458	0.000222
Micmi1	genus	Rhodococcus	1827	916	79878	434	20986	3.806252	0.16932	0.000042
Micmi1	genus	Stenotrophomonas phage S1 - no_g_rank	0	25	2239	26	438	5.111872	0.123545	0.000031
Micmi1	genus	Methylobacterium	407	735	51448	249	16274	3.161362	0.073647	0.000018
Micmi1	genus	Paenibacillus	44249	2548	267832	9816	197870	1.353576	0.053098	0.000013
Micmi1	genus	Cutibacterium	1912216	207	18331	84	14944	1.226646	0.014214	0.000004
Micmi1	species	Roseomonas sp. FDAARGOS_362	2018065	53932937	3874531579	23544391	958249	4043.345288	2708.826163	0.670932
Micmi1	species	Enterobacteria phage phiX174 sensu lato	374840	9652	562438	23225	806	697.813896	1238.826438	0.306837
Micmi1	species	Roseomonas gilardii	257708	2207728	145468805	5260623	128756	1129.802145	88.429594	0.021903
Micmi1	species	Stenotrophomonas maltophilia	40324	12957	844065	8071	247235	3.414019	0.89458	0.000222
Micmi1	species	Stenotrophomonas phage S1	573591	25	2239	26	438	5.111872	0.123545	0.000031
Micmi1	species	Rhodococcus erythropolis	1833	587	51386	251	13791	3.726053	0.112079	0.000028
Micmi1	species	Methylobacterium radiotolerans	31998	735	51448	249	16274	3.161362	0.073647	0.000018
Micmi1	species	Rhodococcus sp. BH4	1807790	329	28492	183	7195	3.959972	0.05724	0.000014
Micmi1	species	Paenibacillus sp. FSL H7-0357	1536774	2548	267832	9816	197870	1.353576	0.053098	0.000013
Micmi1	species	Cutibacterium acnes	1747	207	18331	84	14944	1.226646	0.014214	0.000004
Mictr1	genus	Betapapillomavirus	333922	33	3216	0	100	32.16	0.578834	0.649691
Mictr1	genus	Dermacoccus	57495	6499	459411	2188	124755	3.682506	0.273467	0.306944
Mictr1	genus	Cutibacterium	1912216	371	31215	225	26958	1.157912	0.024162	0.02712
Mictr1	genus	Moraxella	475	271	26375	667	23477	1.12344	0.014473	0.016245
Mictr1	species	Betapapillomavirus 1	337051	33	3216	0	100	32.16	0.578834	0.649691
Mictr1	species	Dermacoccus nishinomiyaensis	1274	6499	459411	2188	124755	3.682506	0.273467	0.306944
Mictr1	species	Cutibacterium acnes	1747	371	31215	225	26958	1.157912	0.024162	0.02712
Mictr1	species	Moraxella osloensis	34062	271	26375	667	23477	1.12344	0.014473	0.016245
Mixos1	genus	Stenotrophomonas	40323	2747	194453	4098	158820	1.224361	0.169548	0.434851
Mixos1	genus	Pseudomonas	286	589	50054	329	37567	1.332393	0.109619	0.281148
Mixos1	genus	Cutibacterium	1912216	1307	90642	404	80423	1.127066	0.069264	0.177646
Mixos1	genus	Escherichia	561	59	4407	2	1160	3.799138	0.041467	0.106355
Mixos1	species	Stenotrophomonas maltophilia	40324	2747	194453	4098	158820	1.224361	0.169548	0.434851
Mixos1	species	Pseudomonas sp. JY-Q	1338689	383	32246	122	24145	1.335515	0.079109	0.202896
Mixos1	species	Cutibacterium acnes	1747	1307	90642	404	80423	1.127066	0.069264	0.177646
Mixos1	species	Escherichia coli	562	59	4407	2	1160	3.799138	0.041467	0.106355
Mixos1	species	Pseudomonas putida	303	206	17808	207	13422	1.326777	0.03051	0.078252
Monpu1	genus	Thioalkalivibrio	106633	295217	21988515	176203	1277908	17.206649	16.539794	0.996403
Monpu1	genus	Cutibacterium	1912216	1101	78111	455	68587	1.13886	0.059709	0.003597
Monpu1	species	Thioalkalivibrio sp. K90mix	396595	269121	20192095	121797	1104406	18.283217	14.998459	0.903549
Monpu1	species	Thioalkalivibrio thiocyanoxidans	152475	26096	1796420	54406	173502	10.353886	1.541335	0.092854
Monpu1	species	Cutibacterium acnes	1747	1101	78111	455	68587	1.13886	0.059709	0.003597
Morco1	genus	Stenotrophomonas	40323	19012	1271501	15850	816241	1.557752	1.301627	0.729273
Morco1	genus	Rhodococcus	1827	809	76447	454	55227	1.384232	0.146065	0.081837
Morco1	genus	Stenotrophomonas phage S1 - no_g_rank	0	29	2523	33	1379	1.829587	0.139215	0.077999
Morco1	genus	Methylobacterium	407	902	67442	434	52179	1.292512	0.106254	0.059532
Morco1	genus	Paracoccus	265	628	45228	597	27333	1.654703	0.052434	0.029377
Morco1	genus	Dermacoccus	57495	874	65912	225	40663	1.620933	0.039235	0.021982
Morco1	species	Stenotrophomonas maltophilia	40324	19012	1271501	15850	816241	1.557752	1.301627	0.729273
Morco1	species	Stenotrophomonas phage S1	573591	29	2523	33	1379	1.829587	0.139215	0.077999
Morco1	species	Rhodococcus erythropolis	1833	395	38084	222	28116	1.354531	0.077302	0.04331
Morco1	species	Methylobacterium radiotolerans	31998	716	53772	314	41033	1.310457	0.076974	0.043127
Morco1	species	Paracoccus yeei	147645	628	45228	597	27333	1.654703	0.052434	0.029377
Morco1	species	Dermacoccus nishinomiyaensis	1274	874	65912	225	40663	1.620933	0.039235	0.021982
Morco1	species	Rhodococcus sp. BH4	1807790	174	16738	78	12581	1.330419	0.033627	0.01884
Morco1	species	Methylobacterium sp. C1	1479019	186	13670	120	11146	1.226449	0.029281	0.016405
Morco1	species	Rhodococcus qingshengii	334542	65	6757	84	4261	1.585778	0.018153	0.010171
Morco1	species	Rhodococcus sp. YL-1	1045808	175	14868	70	10269	1.447853	0.016983	0.009515
Morel2	genus	bacterium endosymbiont of Mortierella elongata FMR23-6 - no_g_rank	0	1550486	142902905	2184889	1640683	87.099644	64.162324	0.99932
Morel2	genus	Pseudomonas	286	636	40937	750	35707	1.14647	0.029626	0.000461
Morel2	genus	Chelatococcus	28209	43	3743	44	2738	1.367056	0.014056	0.000219
Morel2	species	bacterium endosymbiont of Mortierella elongata FMR23-6	1562701	1550486	142902905	2184889	1640683	87.099644	64.162324	0.99932
Morel2	species	Pseudomonas mendocina	300	636	40937	750	35707	1.14647	0.029626	0.000461
Morel2	species	Chelatococcus sambhunathii	363953	43	3743	44	2738	1.367056	0.014056	0.000219
Morimp1	genus	Phix174microvirus	1910954	76	4740	197	196	24.183673	10.981123	0.986504
Morimp1	genus	Cutibacterium	1912216	1633	114390	509	107830	1.060837	0.087588	0.007869
Morimp1	genus	Klebsiella	570	353	22310	16	20665	1.079603	0.02043	0.001835
Morimp1	genus	Escherichia	561	21	1737	1	1431	1.213836	0.016344	0.001468
Morimp1	genus	Pseudomonas	286	170	13422	183	12378	1.084343	0.01396	0.001254
Morimp1	genus	Serratia	613	25	2403	7	2256	1.06516	0.011911	0.00107
Morimp1	species	Enterobacteria phage phiX174 sensu lato	374840	76	4740	197	196	24.183673	10.981123	0.986504
Morimp1	species	Cutibacterium acnes	1747	1633	114390	509	107830	1.060837	0.087588	0.007869
Morimp1	species	Klebsiella michiganensis	1134687	353	22310	16	20665	1.079603	0.02043	0.001835
Morimp1	species	Escherichia coli	562	21	1737	1	1431	1.213836	0.016344	0.001468
Morimp1	species	Pseudomonas sp. FDAARGOS_380	2018067	170	13422	183	12378	1.084343	0.01396	0.001254
Morimp1	species	Serratia marcescens	615	25	2403	7	2256	1.06516	0.011911	0.00107
Mrafri1	genus	Alphabaculovirus	558016	36524	2474029	10514	34481	71.7505	117.859891	0.922039
Mrafri1	genus	Phix174microvirus	1910954	59	3930	184	280	14.035714	9.269267	0.072515
Mrafri1	genus	Bacillus	1386	454	29395	159	15419	1.906414	0.696112	0.005446
Mrafri1	species	Autographa californica multiple nucleopolyhedrovirus	307456	34610	2349686	5143	31635	74.274885	112.588995	0.880804
Mrafri1	species	Enterobacteria phage phiX174 sensu lato	374840	59	3930	184	280	14.035714	9.269267	0.072515
Mrafri1	species	Bombyx mori nucleopolyhedrovirus	271108	1194	67464	2475	1341	50.308725	4.291255	0.033571
Mrafri1	species	Maruca vitrata nucleopolyhedrovirus	1307954	720	56879	2896	1505	37.793355	0.979642	0.007664
Mrafri1	species	Bacillus cereus	1396	328	20750	103	10922	1.899835	0.4161	0.003255
Mrafri1	species	Bacillus thuringiensis	1428	126	8645	56	4497	1.922393	0.280012	0.002191
Myche1	genus	Stenotrophomonas	40323	488	30268	190	28227	1.072307	0.031846	1
Myche1	species	Stenotrophomonas maltophilia	40324	488	30268	190	28227	1.072307	0.031846	1
Myrdu1	genus	Stenotrophomonas	40323	5101	321988	3129	260244	1.237254	0.347157	0.426939
Myrdu1	genus	Cutibacterium	1912216	3152	226349	1105	200330	1.129881	0.173254	0.21307
Myrdu1	genus	Lactococcus	1357	2519	175851	602	144286	1.218767	0.144096	0.177211
Myrdu1	genus	Tobamovirus	12234	3	231	0	156	1.480769	0.062619	0.077009
Myrdu1	genus	Stenotrophomonas phage S1 - no_g_rank	0	11	738	6	605	1.219835	0.040722	0.05008
Myrdu1	genus	Rhodococcus	1827	220	19512	80	16745	1.165243	0.03425	0.042122
Myrdu1	genus	Escherichia	561	5	384	1	384	1	0.011033	0.013568
Myrdu1	species	Stenotrophomonas maltophilia	40324	5101	321988	3129	260244	1.237254	0.347157	0.426939
Myrdu1	species	Cutibacterium acnes	1747	3152	226349	1105	200330	1.129881	0.173254	0.21307
Myrdu1	species	Lactococcus lactis	1358	2519	175851	602	144286	1.218767	0.144096	0.177211
Myrdu1	species	Tomato mosaic virus	12253	3	231	0	156	1.480769	0.062619	0.077009
Myrdu1	species	Stenotrophomonas phage S1	573591	11	738	6	605	1.219835	0.040722	0.05008
Myrdu1	species	Rhodococcus erythropolis	1833	131	11713	25	10054	1.165009	0.018582	0.022853
Myrdu1	species	Rhodococcus sp. BH4	1807790	89	7799	55	6691	1.165596	0.015668	0.019269
Myrdu1	species	Escherichia coli	562	5	384	1	384	1	0.011033	0.013568
Nadfu1	genus	Hungateiclostridium	2304692	520	38831	40	27890	1.392291	0.016534	1
Nadfu1	species	Hungateiclostridium thermocellum	1515	520	38831	40	27890	1.392291	0.016534	1
Naifl1	genus	Streptococcus	1301	9971	639952	6272	322660	1.983363	2.838428	0.500001
Naifl1	genus	Stenotrophomonas	40323	66331	4421557	105467	544676	8.117775	2.820651	0.496869
Naifl1	genus	Methylobacterium	407	174	12414	64	7424	1.672144	0.01777	0.00313
Naifl1	species	Stenotrophomonas sp. LM091	1904944	64679	4322315	104820	488139	8.854681	2.716216	0.478473
Naifl1	species	Streptococcus salivarius	1304	9656	619640	6104	311458	1.989482	2.650297	0.466861
Naifl1	species	Streptococcus sp. FDAARGOS_192	1839799	218	14620	110	7965	1.83553	0.141741	0.024968
Naifl1	species	Stenotrophomonas maltophilia	40324	1652	99242	647	56537	1.755346	0.104434	0.018397
Naifl1	species	Streptococcus equinus	1335	97	5692	58	3237	1.758418	0.04639	0.008172
Naifl1	species	Methylobacterium radiotolerans	31998	174	12414	64	7424	1.672144	0.01777	0.00313
Naose1	genus	Paenibacillus	44249	406626	38222516	840430	4710773	8.113852	6.349382	0.99228
Naose1	genus	Bradyrhizobium	374	1902	145836	1064	129561	1.125617	0.049398	0.00772
Naose1	species	Paenibacillus rhizosphaerae	297318	406626	38222516	840430	4710773	8.113852	6.349382	0.99228
Naose1	species	Bradyrhizobium sp. SK17	2057741	1902	145836	1064	129561	1.125617	0.049398	0.00772
Neole1	genus	Escherichia	561	29	2220	2	1485	1.494949	0.020889	1
Neole1	species	Escherichia coli	562	29	2220	2	1485	1.494949	0.020889	1
Neopa1	genus	Cutibacterium	1912216	6068	420491	1884	203935	2.061887	0.321686	1
Neopa1	species	Cutibacterium acnes	1747	6068	420491	1884	203935	2.061887	0.321686	1
Neucr2	genus	Cutibacterium	1912216	69972	3327827	10563	2332259	1.426869	2.90665	0.375751
Neucr2	genus	Streptococcus	1301	14876	669946	1428	442914	1.512587	1.289717	0.166726
Neucr2	genus	Propionibacterium	1743	33	1523	0	675	2.256296	0.808816	0.104558
Neucr2	genus	Thermus	270	2223	100619	557	52601	1.912872	0.645233	0.083411
Neucr2	genus	Thermaerobacter	73918	12847	598426	3042	350583	1.706945	0.396887	0.051307
Neucr2	genus	Lactococcus	1357	8275	389515	1435	230540	1.689577	0.313366	0.04051
Neucr2	genus	Sphingopyxis	165697	6020	277898	350	164646	1.687852	0.218506	0.028247
Neucr2	genus	Kocuria	57493	6131	286728	1622	174488	1.643253	0.203556	0.026314
Neucr2	genus	Pseudomonas	286	1427	66623	409	37585	1.772595	0.174342	0.022538
Neucr2	genus	Staphylococcus	1279	1195	53494	211	32732	1.634303	0.144884	0.01873
Neucr2	genus	Lactococcus phage P335 sensu lato - no_g_rank	0	7	263	0	84	3.130952	0.144585	0.018691
Neucr2	genus	Bradyrhizobium	374	8019	378239	1299	229950	1.644875	0.104966	0.013569
Neucr2	genus	Micrococcus	1269	1339	61372	465	31976	1.919314	0.063299	0.008183
Neucr2	genus	Lactobacillus	1578	193	8517	9	4846	1.757532	0.056407	0.007292
Neucr2	genus	Gordonia	2053	15	756	1	362	2.088398	0.050745	0.00656
Neucr2	genus	Cupriavidus	106589	2169	102493	166	67617	1.515787	0.045309	0.005857
Neucr2	genus	Staphylococcus phage IME1367_01 - no_g_rank	0	13	634	3	479	1.323591	0.044479	0.00575
Neucr2	genus	Pelomonas	335058	2692	123374	736	64324	1.918009	0.039191	0.005066
Neucr2	genus	Moraxella	475	1238	59152	738	30488	1.940173	0.03246	0.004196
Neucr2	genus	Stenotrophomonas	40323	564	25011	254	14779	1.692334	0.024082	0.003113
Neucr2	genus	Afipia	1033	957	44737	324	30927	1.446535	0.015331	0.001982
Neucr2	genus	Escherichia	561	10	444	0	348	1.275862	0.012756	0.001649
Neucr2	species	Cutibacterium acnes	1747	69299	3295812	10389	2313461	1.424624	2.52312	0.326171
Neucr2	species	Streptococcus thermophilus	1308	14876	669946	1428	442914	1.512587	1.289717	0.166726
Neucr2	species	Propionibacterium sp. oral taxon 193	671223	33	1523	0	675	2.256296	0.808816	0.104558
Neucr2	species	Thermus parvatiensis	456163	759	33956	96	15463	2.195952	0.403101	0.05211
Neucr2	species	Thermaerobacter subterraneus	175696	12847	598426	3042	350583	1.706945	0.396887	0.051307
Neucr2	species	[Propionibacterium] humerusii	1050843	51	2431	6	1263	1.924782	0.35866	0.046365
Neucr2	species	Lactococcus lactis	1358	8275	389515	1435	230540	1.689577	0.313366	0.04051
Neucr2	species	Thermus thermophilus	274	1464	66663	461	37138	1.795008	0.242132	0.031301
Neucr2	species	Sphingopyxis sp. FD7	1914525	6020	277898	350	164646	1.687852	0.218506	0.028247
Neucr2	species	Kocuria palustris	71999	6131	286728	1622	174488	1.643253	0.203556	0.026314
Neucr2	species	Lactococcus phage P335 sensu lato	354260	7	263	0	84	3.130952	0.144585	0.018691
Neucr2	species	Pseudomonas fulva	47880	856	39395	197	22151	1.778475	0.115491	0.01493
Neucr2	species	Staphylococcus warneri	1292	415	17669	50	11166	1.582393	0.108576	0.014036
Neucr2	species	Bradyrhizobium sp. BTAi1	288000	8019	378239	1299	229950	1.644875	0.104966	0.013569
Neucr2	species	Micrococcus luteus	1270	1339	61372	465	31976	1.919314	0.063299	0.008183
Neucr2	species	Lactobacillus helveticus	1587	193	8517	9	4846	1.757532	0.056407	0.007292
Neucr2	species	Gordonia sp. YC-JH1	2059875	15	756	1	362	2.088398	0.050745	0.00656
Neucr2	species	Cupriavidus gilardii	82541	2169	102493	166	67617	1.515787	0.045309	0.005857
Neucr2	species	Staphylococcus phage IME1367_01	1965491	13	634	3	479	1.323591	0.044479	0.00575
Neucr2	species	Pelomonas puraquae	431059	2692	123374	736	64324	1.918009	0.039191	0.005066
Neucr2	species	Pseudomonas putida	303	452	21330	188	12510	1.705036	0.036545	0.004724
Neucr2	species	Moraxella osloensis	34062	1238	59152	738	30488	1.940173	0.03246	0.004196
Neucr2	species	[Propionibacterium] namnetense	1574624	622	29584	168	17535	1.68714	0.024869	0.003215
Neucr2	species	Stenotrophomonas maltophilia	40324	564	25011	254	14779	1.692334	0.024082	0.003113
Neucr2	species	Pseudomonas plecoglossicida	70775	119	5898	24	2924	2.0171	0.022307	0.002884
Neucr2	species	Staphylococcus epidermidis	1282	460	21099	97	10816	1.950721	0.020504	0.002651
Neucr2	species	Staphylococcus pasteuri	45972	320	14726	64	10750	1.36986	0.015803	0.002043
Neucr2	species	Afipia birgiae	151414	957	44737	324	30927	1.446535	0.015331	0.001982
Neucr2	species	Escherichia coli	562	10	444	0	348	1.275862	0.012756	0.001649
Niavib1	genus	Staphylococcus	1279	232621	18258256	257083	5611404	3.253777	17.309055	0.842553
Niavib1	genus	Phietavirus	1623298	149	11025	248	1654	6.665659	3.137887	0.152743
Niavib1	genus	Escherichia	561	65	4382	2	2814	1.557214	0.068725	0.003345
Niavib1	genus	Marinobacter	2742	765	77076	1221	66864	1.152728	0.02792	0.001359
Niavib1	species	Staphylococcus epidermidis	1282	232571	18254154	256912	5609553	3.254119	17.283485	0.841308
Niavib1	species	Staphylococcus virus CNPH82	398839	44	1783	0	166	10.740964	1.205544	0.058682
Niavib1	species	Staphylococcus virus IPLA5	1197952	69	6399	216	1082	5.914048	1.077454	0.052447
Niavib1	species	Staphylococcus phage IME1348_01	1965489	29	2549	29	340	7.497059	0.768697	0.037418
Niavib1	species	Staphylococcus virus PH15	399185	7	294	3	66	4.454545	0.086192	0.004196
Niavib1	species	Escherichia coli	562	65	4382	2	2814	1.557214	0.068725	0.003345
Niavib1	species	Marinobacter sp. CP1	1671721	765	77076	1221	66864	1.152728	0.02792	0.001359
Niavib1	species	Staphylococcus warneri	1292	50	4102	171	1851	2.216099	0.02557	0.001245
Nieex1	genus	Escherichia	561	393	29847	26	14008	2.130711	0.230039	0.764903
Nieex1	genus	Betapolyomavirus	1891714	4	216	0	108	2	0.070704	0.235097
Nieex1	species	Escherichia coli	562	393	29847	26	14008	2.130711	0.230039	0.764903
Nieex1	species	Human polyomavirus 4	1891765	4	216	0	108	2	0.070704	0.235097
Obemuc1	genus	Phix174microvirus	1910954	304	17445	702	542	32.186347	37.385097	0.967503
Obemuc1	genus	Paenibacillus	44249	60760	4549334	209534	276717	16.440385	1.255692	0.032497
Obemuc1	species	Enterobacteria phage phiX174 sensu lato	374840	304	17445	702	542	32.186347	37.385097	0.967503
Obemuc1	species	Paenibacillus barengoltzii	343517	60760	4549334	209534	276717	16.440385	1.255692	0.032497
Onnsc1	genus	Phix174microvirus	1910954	11	652	23	62	10.516129	1.491991	0.960455
Onnsc1	genus	Cutibacterium	1912216	640	50427	146	45268	1.113966	0.038798	0.024976
Onnsc1	genus	Curvibacter	281915	1085	81914	1743	65447	1.251608	0.022633	0.01457
Onnsc1	species	Enterobacteria phage phiX174 sensu lato	374840	11	652	23	62	10.516129	1.491991	0.960455
Onnsc1	species	Cutibacterium acnes	1747	640	50427	146	45268	1.113966	0.038798	0.024976
Onnsc1	species	Curvibacter lanceolatus	86182	1085	81914	1743	65447	1.251608	0.022633	0.01457
Ophdi1	genus	Bacillus	1386	11170	1041453	10917	736180	1.414672	0.420707	0.793528
Ophdi1	genus	Dermacoccus	57495	1558	120142	1293	95371	1.259733	0.071515	0.13489
Ophdi1	genus	Thermodesulfobacterium	1740	264	16029	14	12596	1.272547	0.037951	0.071582
Ophdi1	species	Bacillus coagulans	1398	11170	1041453	10917	736180	1.414672	0.420707	0.793528
Ophdi1	species	Dermacoccus nishinomiyaensis	1274	1558	120142	1293	95371	1.259733	0.071515	0.13489
Ophdi1	species	Thermodesulfobacterium commune	1741	264	16029	14	12596	1.272547	0.037951	0.071582
Pacta1_2	genus	Escherichia	561	3084	185005	141	143714	1.287314	2.286746	0.520484
Pacta1_2	genus	Methanococcus	2184	20009	1153537	8300	414124	2.785487	1.30615	0.297292
Pacta1_2	genus	Cellulosimicrobium	157920	14043	768311	4052	280424	2.739819	0.7437	0.169273
Pacta1_2	genus	Hippea	84404	616	64441	68	32515	1.981885	0.056902	0.012951
Pacta1_2	species	Escherichia coli	562	3084	185005	141	143714	1.287314	2.286746	0.520484
Pacta1_2	species	Methanococcus maripaludis	39152	20009	1153537	8300	414124	2.785487	1.30615	0.297292
Pacta1_2	species	Cellulosimicrobium sp. TH-20	1980001	14043	768311	4052	280424	2.739819	0.7437	0.169273
Pacta1_2	species	Hippea maritima	84405	616	64441	68	32515	1.981885	0.056902	0.012951
Panru1	genus	Stenotrophomonas	40323	4548	293056	2774	249318	1.175431	0.315018	0.646493
Panru1	genus	Stenotrophomonas phage S1 - no_g_rank	0	21	1732	24	1380	1.255072	0.095569	0.196131
Panru1	genus	Rhodococcus	1827	314	28086	120	24736	1.13543	0.058995	0.121072
Panru1	genus	Escherichia	561	23	1880	5	1142	1.646235	0.01769	0.036304
Panru1	species	Stenotrophomonas maltophilia	40324	4548	293056	2774	249318	1.175431	0.315018	0.646493
Panru1	species	Stenotrophomonas phage S1	573591	21	1732	24	1380	1.255072	0.095569	0.196131
Panru1	species	Rhodococcus erythropolis	1833	215	19356	75	17113	1.13107	0.041457	0.085079
Panru1	species	Escherichia coli	562	23	1880	5	1142	1.646235	0.01769	0.036304
Panru1	species	Rhodococcus sp. BH4	1807790	99	8730	45	7623	1.145218	0.017539	0.035993
Panst_KUC8834_1_1	genus	Comamonas	283	2413	194333	2132	162626	1.194969	0.085881	0.370141
Panst_KUC8834_1_1	genus	Cutibacterium	1912216	807	71312	141	63388	1.125008	0.054573	0.235204
Panst_KUC8834_1_1	genus	Ensifer	106591	1045	91904	1122	80266	1.144993	0.022142	0.09543
Panst_KUC8834_1_1	genus	Moraxella	475	278	27301	654	22447	1.216243	0.014982	0.064569
Panst_KUC8834_1_1	genus	Acinetobacter	469	287	26322	416	22503	1.169711	0.014576	0.062823
Panst_KUC8834_1_1	genus	Acidovorax	12916	358	29603	615	25886	1.143591	0.013985	0.060274
Panst_KUC8834_1_1	genus	Novispirillum	660514	437	40679	499	35604	1.14254	0.013587	0.05856
Panst_KUC8834_1_1	genus	Bacteriovorax	146784	343	36001	1295	30225	1.1911	0.012297	0.052999
Panst_KUC8834_1_1	species	Comamonas terrigena	32013	2413	194333	2132	162626	1.194969	0.085881	0.370141
Panst_KUC8834_1_1	species	Cutibacterium acnes	1747	807	71312	141	63388	1.125008	0.054573	0.235204
Panst_KUC8834_1_1	species	Ensifer adhaerens	106592	1045	91904	1122	80266	1.144993	0.022142	0.09543
Panst_KUC8834_1_1	species	Moraxella osloensis	34062	278	27301	654	22447	1.216243	0.014982	0.064569
Panst_KUC8834_1_1	species	Acinetobacter ursingii	108980	287	26322	416	22503	1.169711	0.014576	0.062823
Panst_KUC8834_1_1	species	Acidovorax temperans	80878	358	29603	615	25886	1.143591	0.013985	0.060274
Panst_KUC8834_1_1	species	Novispirillum itersonii	189	437	40679	499	35604	1.14254	0.013587	0.05856
Panst_KUC8834_1_1	species	Bacteriovorax stolpii	960	343	36001	1295	30225	1.1911	0.012297	0.052999
Panst_LUM_1_1	genus	Phix174microvirus	1910954	2871	169525	6965	870	194.856322	408.788679	0.993415
Panst_LUM_1_1	genus	Betapolyomavirus	1891714	15	2179	33	223	9.7713	0.766714	0.001863
Panst_LUM_1_1	genus	Acinetobacter	469	5033	384879	4629	273783	1.405781	0.641446	0.001559
Panst_LUM_1_1	genus	Cutibacterium	1912216	5873	560024	2246	493469	1.134872	0.429036	0.001043
Panst_LUM_1_1	genus	Moraxella	475	4129	585171	15723	486639	1.202475	0.310502	0.000755
Panst_LUM_1_1	genus	Ebolavirus	186536	12	2108	0	1502	1.403462	0.13785	0.000335
Panst_LUM_1_1	genus	Escherichia	561	84	9276	17	7449	1.245268	0.120308	0.000292
Panst_LUM_1_1	genus	Herbaspirillum	963	3615	236377	8758	153368	1.541241	0.096284	0.000234
Panst_LUM_1_1	genus	Ralstonia	48736	3177	274461	496	236942	1.158347	0.096048	0.000233
Panst_LUM_1_1	genus	Pseudomonas	286	1331	106652	98	88579	1.204033	0.071896	0.000175
Panst_LUM_1_1	genus	Bradyrhizobium	374	768	78446	66	70139	1.118436	0.02177	0.000053
Panst_LUM_1_1	genus	Saccharophagus	316625	466	74719	52	58048	1.287193	0.017714	0.000043
Panst_LUM_1_1	species	Enterobacteria phage phiX174 sensu lato	374840	2871	169525	6965	870	194.856322	408.788679	0.993415
Panst_LUM_1_1	species	Macaca mulatta polyomavirus 1	1891767	15	2179	33	223	9.7713	0.766714	0.001863
Panst_LUM_1_1	species	Acinetobacter johnsonii	40214	3042	207317	2295	141884	1.461173	0.45714	0.001111
Panst_LUM_1_1	species	Cutibacterium acnes	1747	5873	560024	2246	493469	1.134872	0.429036	0.001043
Panst_LUM_1_1	species	Moraxella osloensis	34062	4129	585171	15723	486639	1.202475	0.310502	0.000755
Panst_LUM_1_1	species	Acinetobacter sp. WCHA45	2004644	1714	154139	1733	115907	1.329851	0.14911	0.000362
Panst_LUM_1_1	species	Zaire ebolavirus	186538	12	2108	0	1502	1.403462	0.13785	0.000335
Panst_LUM_1_1	species	Escherichia coli	562	84	9276	17	7449	1.245268	0.120308	0.000292
Panst_LUM_1_1	species	Ralstonia insidiosa	190721	3177	274461	496	236942	1.158347	0.096048	0.000233
Panst_LUM_1_1	species	Pseudomonas putida	303	1331	106652	98	88579	1.204033	0.071896	0.000175
Panst_LUM_1_1	species	Herbaspirillum seropedicae	964	2494	158322	5829	103446	1.53048	0.067696	0.000165
Panst_LUM_1_1	species	Herbaspirillum rubrisubalbicans	80842	1121	78055	2929	49922	1.563539	0.028588	0.000069
Panst_LUM_1_1	species	Bradyrhizobium sp. BTAi1	288000	768	78446	66	70139	1.118436	0.02177	0.000053
Panst_LUM_1_1	species	Acinetobacter sp. WCHA55	2004646	206	15506	522	9836	1.576454	0.018302	0.000044
Panst_LUM_1_1	species	Saccharophagus degradans	86304	466	74719	52	58048	1.287193	0.017714	0.000043
Panst_LUM_1_1	species	Acinetobacter pittii	48296	71	7917	79	6156	1.286062	0.016894	0.000041
Parsed1	genus	Nitrosomonas	914	241	24622	1056	22865	1.076842	0.011396	1
Parsed1	species	Nitrosomonas europaea	915	241	24622	1056	22865	1.076842	0.011396	1
Patat1	genus	Betapolyomavirus	1891714	56	4562	8	425	10.734118	1.605208	0.718415
Patat1	genus	Mastadenovirus	10509	85	8580	15	3961	2.16612	0.420016	0.18798
Patat1	genus	Methylorubrum	2282523	5965	381126	827	250579	1.520981	0.209148	0.093605
Patat1	species	Macaca mulatta polyomavirus 1	1891767	56	4562	8	425	10.734118	1.605208	0.718415
Patat1	species	Human mastadenovirus C	129951	85	8580	15	3961	2.16612	0.420016	0.18798
Patat1	species	Methylorubrum populi	223967	5965	381126	827	250579	1.520981	0.209148	0.093605
Paxru2	genus	Escherichia	561	31	2429	0	1341	1.811335	0.022856	0.567168
Paxru2	genus	Thioalkalivibrio	106633	311	23482	600	21224	1.106389	0.017442	0.432832
Paxru2	species	Escherichia coli	562	31	2429	0	1341	1.811335	0.022856	0.567168
Paxru2	species	Thioalkalivibrio sp. K90mix	396595	311	23482	600	21224	1.106389	0.017442	0.432832
Penac1	genus	Stenotrophomonas	40323	17609	1137928	13408	799775	1.42281	1.167398	0.485599
Penac1	genus	Escherichia	561	1183	77712	62	61879	1.25587	0.982594	0.408726
Penac1	genus	Stenotrophomonas phage S1 - no_g_rank	0	23	1953	27	1318	1.481791	0.107764	0.044826
Penac1	genus	Rhodococcus	1827	433	39100	219	30281	1.291239	0.07974	0.033169
Penac1	genus	Methylobacterium	407	590	42109	234	36549	1.152125	0.066543	0.02768
Penac1	species	Stenotrophomonas maltophilia	40324	17609	1137928	13408	799775	1.42281	1.167398	0.485599
Penac1	species	Escherichia coli	562	1183	77712	62	61879	1.25587	0.982594	0.408726
Penac1	species	Stenotrophomonas phage S1	573591	23	1953	27	1318	1.481791	0.107764	0.044826
Penac1	species	Rhodococcus erythropolis	1833	267	24336	142	18983	1.281989	0.050079	0.020831
Penac1	species	Methylobacterium radiotolerans	31998	470	33292	187	29297	1.136362	0.047657	0.019824
Penac1	species	Rhodococcus sp. BH4	1807790	166	14764	77	11298	1.30678	0.029661	0.012338
Penac1	species	Methylobacterium sp. C1	1479019	120	8817	47	7252	1.215803	0.018886	0.007856
Penbi1	genus	Shewanella	22	886	58585	552	41654	1.406468	0.037506	1
Penbi1	species	Shewanella sp. WE21	2029986	886	58585	552	41654	1.406468	0.037506	1
PenbrAgRF18_1	genus	Escherichia	561	2036	151945	113	110237	1.378348	1.683871	0.795976
PenbrAgRF18_1	genus	Stenotrophomonas	40323	4740	300198	2826	252005	1.191238	0.321347	0.151903
PenbrAgRF18_1	genus	Stenotrophomonas phage S1 - no_g_rank	0	14	1425	35	777	1.833977	0.078629	0.037169
PenbrAgRF18_1	genus	Methylobacterium	407	155	11436	69	10475	1.091742	0.01637	0.007738
PenbrAgRF18_1	genus	Rhodococcus	1827	97	9620	14	8001	1.20235	0.015262	0.007214
PenbrAgRF18_1	species	Escherichia coli	562	2036	151945	113	110237	1.378348	1.683871	0.795976
PenbrAgRF18_1	species	Stenotrophomonas maltophilia	40324	4740	300198	2826	252005	1.191238	0.321347	0.151903
PenbrAgRF18_1	species	Stenotrophomonas phage S1	573591	14	1425	35	777	1.833977	0.078629	0.037169
PenbrAgRF18_1	species	Methylobacterium radiotolerans	31998	155	11436	69	10475	1.091742	0.01637	0.007738
PenbrAgRF18_1	species	Rhodococcus erythropolis	1833	97	9620	14	8001	1.20235	0.015262	0.007214
Pendi1	genus	Methylobacterium	407	3430	137028	1072	81023	1.691223	0.072465	1
Pendi1	species	Methylobacterium sp. 17Sr1-1	2202826	3430	137028	1072	81023	1.691223	0.072465	1
Penfe1	genus	Stenotrophomonas	40323	9942	665892	8027	506461	1.314794	0.682797	0.884506
Penfe1	genus	Stenotrophomonas phage S1 - no_g_rank	0	16	1349	14	985	1.369543	0.074436	0.096425
Penfe1	genus	Methylobacterium	407	129	10283	50	9221	1.115172	0.01472	0.019068
Penfe1	species	Stenotrophomonas maltophilia	40324	9942	665892	8027	506461	1.314794	0.682797	0.884506
Penfe1	species	Stenotrophomonas phage S1	573591	16	1349	14	985	1.369543	0.074436	0.096425
Penfe1	species	Methylobacterium radiotolerans	31998	129	10283	50	9221	1.115172	0.01472	0.019068
Pengl1	genus	Cutibacterium	1912216	2026	149998	509	72869	2.058461	0.11463	0.566526
Pengl1	genus	Caldicoprobacter	715222	2352	185500	120	38046	4.875677	0.087708	0.433474
Pengl1	species	Cutibacterium acnes	1747	2026	149998	509	72869	2.058461	0.11463	0.566526
Pengl1	species	Caldicoprobacter oshimai	551788	2352	185500	120	38046	4.875677	0.087708	0.433474
Penja1	genus	Stenotrophomonas	40323	7804	507104	5437	411425	1.232555	0.517307	0.690992
Penja1	genus	Escherichia	561	150	11630	6	4436	2.621731	0.137985	0.184313
Penja1	genus	Stenotrophomonas phage S1 - no_g_rank	0	7	703	11	588	1.195578	0.03879	0.051814
Penja1	genus	Methylobacterium	407	316	22635	156	20594	1.099107	0.036338	0.048538
Penja1	genus	Rhodococcus	1827	122	11487	27	9673	1.187532	0.018224	0.024342
Penja1	species	Stenotrophomonas maltophilia	40324	7804	507104	5437	411425	1.232555	0.517307	0.690992
Penja1	species	Escherichia coli	562	150	11630	6	4436	2.621731	0.137985	0.184313
Penja1	species	Stenotrophomonas phage S1	573591	7	703	11	588	1.195578	0.03879	0.051814
Penja1	species	Methylobacterium radiotolerans	31998	246	17095	87	15832	1.079775	0.024471	0.032687
Penja1	species	Rhodococcus erythropolis	1833	122	11487	27	9673	1.187532	0.018224	0.024342
Penja1	species	Methylobacterium sp. C1	1479019	70	5540	69	4762	1.163377	0.011867	0.015851
Penra1	genus	Stenotrophomonas	40323	9327	605314	6634	479721	1.261804	0.621683	0.777353
Penra1	genus	Stenotrophomonas phage S1 - no_g_rank	0	25	2240	27	1435	1.560976	0.1236	0.154549
Penra1	genus	Methylobacterium	407	284	20646	94	18770	1.099947	0.029554	0.036955
Penra1	genus	Rhodococcus	1827	168	15699	28	13186	1.190581	0.024906	0.031142
Penra1	species	Stenotrophomonas maltophilia	40324	9327	605314	6634	479721	1.261804	0.621683	0.777353
Penra1	species	Stenotrophomonas phage S1	573591	25	2240	27	1435	1.560976	0.1236	0.154549
Penra1	species	Methylobacterium radiotolerans	31998	284	20646	94	18770	1.099947	0.029554	0.036955
Penra1	species	Rhodococcus erythropolis	1833	168	15699	28	13186	1.190581	0.024906	0.031142
Phaal1	genus	Acinetobacter	469	4112	247091	1848	48182	5.128284	0.552423	1
Phaal1	species	Acinetobacter johnsonii	40214	4112	247091	1848	48182	5.128284	0.552423	1
Phaca1	genus	Shewanella	22	2238	205765	1365	65085	3.161481	0.159137	0.614703
Phaca1	genus	Tepidanaerobacter	499228	923	91368	96	86619	1.054826	0.052425	0.202502
Phaca1	genus	Gillisia	244698	523	59214	47	49605	1.19371	0.024955	0.096395
Phaca1	genus	Methanotorris	196119	188	15186	19	14402	1.054437	0.022367	0.086399
Phaca1	species	Shewanella baltica	62322	2238	205765	1365	65085	3.161481	0.159137	0.614703
Phaca1	species	Tepidanaerobacter acetatoxydans	499229	923	91368	96	86619	1.054826	0.052425	0.202502
Phaca1	species	Gillisia limnaea	195907	523	59214	47	49605	1.19371	0.024955	0.096395
Phaca1	species	Methanotorris formicicus	213185	188	15186	19	14402	1.054437	0.022367	0.086399
Phisc1	genus	Phix174microvirus	1910954	10	636	26	87	7.310345	1.455378	0.990239
Phisc1	genus	Stenotrophomonas	40323	246	16378	61	13153	1.245191	0.014345	0.009761
Phisc1	species	Enterobacteria phage phiX174 sensu lato	374840	10	636	26	87	7.310345	1.455378	0.990239
Phisc1	species	Stenotrophomonas maltophilia	40324	246	16378	61	13153	1.245191	0.014345	0.009761
Phlgi1	genus	Escherichia	561	35	1934	2	1168	1.655822	0.022914	1
Phlgi1	species	Escherichia coli	562	35	1934	2	1168	1.655822	0.022914	1
Photr1	genus	Caldicellulosiruptor	44000	431	23367	46	20410	1.14488	0.078978	1
Photr1	species	Caldicellulosiruptor obsidiansis	717609	431	23367	46	20410	1.14488	0.078978	1
Phybl2	genus	Escherichia	561	3483657	220313517	1165620	10917998	20.17893	1970.064218	0.95767
Phybl2	genus	Sphingobacterium	28453	1324742	92646232	2163827	4866430	19.037823	26.655229	0.012957
Phybl2	genus	Bacillus	1386	43432	2754809	18691	26090	105.588693	13.508065	0.006566
Phybl2	genus	Dysgonomonas	156973	440937	31609305	792918	1432625	22.063907	11.739054	0.005706
Phybl2	genus	Enterococcus	1350	97929	6651953	70064	754683	8.814235	11.507759	0.005594
Phybl2	genus	Chryseobacterium	59732	287561	19165109	88841	2559073	7.489083	7.758573	0.003772
Phybl2	genus	Klebsiella	570	4242	307890	3694	5962	51.642066	5.668506	0.002756
Phybl2	genus	Elizabethkingia	308865	43997	2778665	27258	130953	21.218796	2.847549	0.001384
Phybl2	genus	Lysinibacillus	400634	69858	4441439	89013	904794	4.908785	2.436942	0.001185
Phybl2	genus	Clostridium	1485	49804	2925270	11178	82348	35.523267	2.308117	0.001122
Phybl2	genus	Clostridioides	1870884	30284	2006788	42365	108737	18.455429	1.348586	0.000656
Phybl2	genus	Bacillus phage vB_BtS_BMBtp14 - no_g_rank	0	322	19775	656	1964	10.068737	0.604518	0.000294
Phybl2	genus	Alcaligenes	507	16137	1081922	24907	886053	1.221058	0.378747	0.000184
Phybl2	genus	Acinetobacter	469	1099	75653	476	64621	1.170718	0.103601	0.00005
Phybl2	genus	Exiguobacterium	33986	280	20312	754	5538	3.66775	0.076308	0.000037
Phybl2	genus	Aquamicrobium	69278	2555	145760	3574	78320	1.861083	0.054295	0.000026
Phybl2	genus	Ochrobactrum	528	2870	207369	3170	60408	3.432807	0.053052	0.000026
Phybl2	genus	Enterobacter	547	5	333	6	297	1.121212	0.030697	0.000015
Phybl2	species	Escherichia coli	562	3483657	220313517	1165620	10917998	20.17893	1970.064218	0.95767
Phybl2	species	Sphingobacterium spiritivorum	258	853759	58876040	1731050	1323076	44.499364	16.325596	0.007936
Phybl2	species	Dysgonomonas mossii	163665	440937	31609305	792918	1432625	22.063907	11.739054	0.005706
Phybl2	species	Enterococcus sp. FDAARGOS_375	2060307	58272	3947563	27562	27041	145.984357	8.952811	0.004352
Phybl2	species	Bacillus cereus	1396	25860	1771860	3261	15162	116.861892	8.408767	0.004088
Phybl2	species	Sphingobacterium mizutaii	1010	383893	27829654	292933	3089059	9.009104	8.356512	0.004062
Phybl2	species	Chryseobacterium indologenes	253	284756	18961519	85928	2518952	7.527543	7.685263	0.003736
Phybl2	species	Klebsiella quasipneumoniae	1463165	3193	238433	2408	2760	86.388768	4.455206	0.002166
Phybl2	species	Bacillus thuringiensis	1428	9263	541087	5940	2683	201.672382	3.757549	0.001827
Phybl2	species	Elizabethkingia anophelis	1117645	43997	2778665	27258	130953	21.218796	2.847549	0.001384
Phybl2	species	Clostridium sartagoforme	84031	49804	2925270	11178	82348	35.523267	2.308117	0.001122
Phybl2	species	Clostridioides mangenotii	1540	30284	2006788	42365	108737	18.455429	1.348586	0.000656
Phybl2	species	Bacillus mobilis	2026190	8309	441862	9490	8245	53.59151	1.341749	0.000652
Phybl2	species	Sphingobacterium paucimobilis	1385985	75680	5220211	137564	278004	18.777467	1.316242	0.00064
Phybl2	species	Enterococcus faecalis	1351	31875	2207580	35618	580070	3.805713	1.313396	0.000638
Phybl2	species	Klebsiella michiganensis	1134687	1049	69457	1286	3202	21.691755	1.2133	0.00059
Phybl2	species	Lysinibacillus fusiformis	28031	25515	1503828	5688	444539	3.382893	1.007799	0.00049
Phybl2	species	Lysinibacillus sp. YS11	2072025	35155	2270478	65412	396709	5.723283	0.970572	0.000472
Phybl2	species	Bacillus phage vB_BtS_BMBtp14	1868826	322	19775	656	1964	10.068737	0.604518	0.000294
Phybl2	species	Sphingobacterium sp. G1-14	2003121	10334	652371	1429	152235	4.285289	0.601285	0.000292
Phybl2	species	Enterococcus casseliflavus	37734	5018	298918	2700	105072	2.844887	0.587801	0.000286
Phybl2	species	Enterococcus sp. FDAARGOS_163	2060306	2280	164126	3421	29669	5.531902	0.555497	0.00027
Phybl2	species	Lysinibacillus sphaericus	1421	9188	667133	17913	63546	10.498426	0.458572	0.000223
Phybl2	species	Alcaligenes faecalis	511	16137	1081922	24907	886053	1.221058	0.378747	0.000184
Phybl2	species	Acinetobacter radioresistens	40216	1099	75653	476	64621	1.170718	0.103601	0.00005
Phybl2	species	Enterococcus sp. CR-Ec1	2057791	484	33766	763	12831	2.631595	0.098254	0.000048
Phybl2	species	Exiguobacterium sp. ZWU0009	1224749	280	20312	754	5538	3.66775	0.076308	0.000037
Phybl2	species	Chryseobacterium camelliae	1265445	2805	203590	2913	40121	5.0744	0.07331	0.000036
Phybl2	species	Sphingobacterium sp. B29	1933220	1076	67956	851	24056	2.824909	0.055595	0.000027
Phybl2	species	Aquamicrobium defluvii	69279	2555	145760	3574	78320	1.861083	0.054295	0.000026
Phybl2	species	Ochrobactrum sp. A44	271865	2870	207369	3170	60408	3.432807	0.053052	0.000026
Phybl2	species	Enterobacter hormaechei	158836	5	333	6	297	1.121212	0.030697	0.000015
Phycit1	genus	Stenotrophomonas	40323	4515	290607	2467	124210	2.339643	0.323571	0.62797
Phycit1	genus	Methylobacterium	407	1141	81238	473	39144	2.075363	0.129003	0.250362
Phycit1	genus	Stenotrophomonas phage S1 - no_g_rank	0	9	706	12	633	1.115324	0.038956	0.075604
Phycit1	genus	Rhodococcus	1827	69	5922	97	2502	2.366906	0.023735	0.046064
Phycit1	species	Stenotrophomonas maltophilia	40324	4515	290607	2467	124210	2.339643	0.323571	0.62797
Phycit1	species	Methylobacterium radiotolerans	31998	886	63346	372	31383	2.018481	0.090679	0.175984
Phycit1	species	Stenotrophomonas phage S1	573591	9	706	12	633	1.115324	0.038956	0.075604
Phycit1	species	Methylobacterium sp. C1	1479019	255	17892	101	7761	2.305373	0.038324	0.074378
Phycit1	species	Rhodococcus erythropolis	1833	69	5922	97	2502	2.366906	0.023735	0.046064
Picme2	genus	Escherichia	561	2404	147805	94	115913	1.275137	1.779489	0.741242
Picme2	genus	Pseudomonas	286	8528	490859	2665	340762	1.440475	0.42363	0.176462
Picme2	genus	Cellulosimicrobium	157920	3887	204106	1206	91639	2.227283	0.197568	0.082296
Picme2	species	Escherichia coli	562	2404	147805	94	115913	1.275137	1.779489	0.741242
Picme2	species	Pseudomonas fluorescens	294	7783	443744	2256	312061	1.421978	0.329656	0.137317
Picme2	species	Cellulosimicrobium sp. TH-20	1980001	3887	204106	1206	91639	2.227283	0.197568	0.082296
Picme2	species	Pseudomonas putida	303	675	42550	405	25637	1.659711	0.072901	0.030367
Picme2	species	Pseudomonas sp. TKP	1415630	70	4565	4	3064	1.489883	0.021073	0.008778
Pieho1_1	genus	Roseomonas	125216	1347	80584	506	71830	1.121871	0.056339	0.625974
Pieho1_1	genus	Pantoea	53335	526	35070	761	24003	1.461067	0.033663	0.374026
Pieho1_1	species	Roseomonas sp. FDAARGOS_362	2018065	1347	80584	506	71830	1.121871	0.056339	0.625974
Pieho1_1	species	Pantoea agglomerans	549	526	35070	761	24003	1.461067	0.033663	0.374026
Pilcr1	genus	Delftia	80865	95	6832	24	5519	1.237905	0.013272	1
Pilcr1	species	Delftia acidovorans	80866	95	6832	24	5519	1.237905	0.013272	1
Pilidi1	genus	Phix174microvirus	1910954	17	1304	67	87	14.988506	2.983982	0.995107
Pilidi1	genus	Bradyrhizobium	374	527	43318	346	37205	1.164306	0.014673	0.004893
Pilidi1	species	Enterobacteria phage phiX174 sensu lato	374840	17	1304	67	87	14.988506	2.983982	0.995107
Pilidi1	species	Bradyrhizobium sp. SK17	2057741	527	43318	346	37205	1.164306	0.014673	0.004893
PirE2_1	genus	Gillisia	244698	300	34973	42	29738	1.176037	0.014739	1
PirE2_1	species	Gillisia limnaea	195907	300	34973	42	29738	1.176037	0.014739	1
Pirfi3	genus	Phix174microvirus	1910954	45	3418	174	87	39.287356	7.82151	0.768296
Pirfi3	genus	Prevotella	838	43883	4158723	108466	1978242	2.102232	1.532573	0.150543
Pirfi3	genus	Escherichia	561	279	24918	37	22769	1.094383	0.278741	0.02738
Pirfi3	genus	Ruminococcus	1263	1983	193362	7441	75106	2.574521	0.106119	0.010424
Pirfi3	genus	Eubacterium	1730	2313	257258	4425	210044	1.224781	0.095235	0.009355
Pirfi3	genus	Succiniclasticum	40840	2014	190916	7520	137592	1.387552	0.094537	0.009286
Pirfi3	genus	Methanobrevibacter	2172	1269	86440	3239	56653	1.52578	0.077445	0.007607
Pirfi3	genus	Pseudobutyrivibrio	46205	819	76755	2504	65414	1.173373	0.039374	0.003868
Pirfi3	genus	Streptococcus	1301	251	19093	234	16669	1.14542	0.026251	0.002579
Pirfi3	genus	Curtobacterium	2034	459	34374	280	29576	1.162226	0.023523	0.002311
Pirfi3	genus	Selenomonas	970	601	59201	1429	52016	1.138131	0.020647	0.002028
Pirfi3	genus	Fibrobacter	832	606	61357	2024	53227	1.152742	0.018889	0.001855
Pirfi3	genus	Clostridiales bacterium - no_g_rank	0	574	51850	2435	37807	1.371439	0.018457	0.001813
Pirfi3	genus	Anaerovibrio	82373	311	29795	834	25573	1.165096	0.014167	0.001392
Pirfi3	genus	Kandleria	1279388	183	16305	145	14078	1.15819	0.012865	0.001264
Pirfi3	species	Enterobacteria phage phiX174 sensu lato	374840	45	3418	174	87	39.287356	7.82151	0.768296
Pirfi3	species	Prevotella ruminicola	839	20199	1954792	53643	1007664	1.939924	0.680297	0.066825
Pirfi3	species	Prevotella brevis	83231	15837	1500426	30134	786730	1.907168	0.544082	0.053444
Pirfi3	species	Escherichia coli	562	279	24918	37	22769	1.094383	0.278741	0.02738
Pirfi3	species	Ruminococcus bromii	40518	1983	193362	7441	75106	2.574521	0.106119	0.010424
Pirfi3	species	Prevotella aff. ruminicola Tc2-24	81582	3316	248179	11838	81102	3.060085	0.106019	0.010414
Pirfi3	species	Prevotella bryantii	77095	2694	260321	7740	62371	4.173751	0.102761	0.010094
Pirfi3	species	Prevotella albensis	77768	1837	195005	5111	40375	4.829845	0.099415	0.009765
Pirfi3	species	[Eubacterium] cellulosolvens	29322	2313	257258	4425	210044	1.224781	0.095235	0.009355
Pirfi3	species	Succiniclasticum ruminis	40841	2014	190916	7520	137592	1.387552	0.094537	0.009286
Pirfi3	species	Pseudobutyrivibrio ruminis	46206	819	76755	2504	65414	1.173373	0.039374	0.003868
Pirfi3	species	Methanobrevibacter millerae	230361	488	36272	1273	25355	1.430566	0.029337	0.002882
Pirfi3	species	Methanobrevibacter sp. YE315	1609968	554	36240	1435	23506	1.541734	0.028898	0.002839
Pirfi3	species	Streptococcus equinus	1335	251	19093	234	16669	1.14542	0.026251	0.002579
Pirfi3	species	Curtobacterium flaccumfaciens	2035	459	34374	280	29576	1.162226	0.023523	0.002311
Pirfi3	species	Selenomonas ruminantium	971	601	59201	1429	52016	1.138131	0.020647	0.002028
Pirfi3	species	Methanobrevibacter gottschalkii	190974	227	13928	531	7792	1.787474	0.01921	0.001887
Pirfi3	species	Fibrobacter succinogenes	833	606	61357	2024	53227	1.152742	0.018889	0.001855
Pirfi3	species	Clostridiales bacterium	1898207	574	51850	2435	37807	1.371439	0.018457	0.001813
Pirfi3	species	Anaerovibrio lipolyticus	82374	311	29795	834	25573	1.165096	0.014167	0.001392
Pirfi3	species	Kandleria vitulina	1630	183	16305	145	14078	1.15819	0.012865	0.001264
Pismi1	genus	Cutibacterium	1912216	2959	200653	767	166827	1.202761	0.153303	0.404463
Pismi1	genus	Escherichia	561	176	13113	10	6491	2.020182	0.145786	0.384631
Pismi1	genus	Stenotrophomonas	40323	1093	67080	337	50411	1.330662	0.064587	0.170403
Pismi1	genus	Sphingomonas	13687	488	30714	24	21060	1.458405	0.015352	0.040503
Pismi1	species	Cutibacterium acnes	1747	2959	200653	767	166827	1.202761	0.153303	0.404463
Pismi1	species	Escherichia coli	562	176	13113	10	6491	2.020182	0.145786	0.384631
Pismi1	species	Stenotrophomonas maltophilia	40324	1093	67080	337	50411	1.330662	0.064587	0.170403
Pismi1	species	Sphingomonas paucimobilis	13689	488	30714	24	21060	1.458405	0.015352	0.040503
Pisti1	genus	Mastadenovirus	10509	9949	381071	26	1190	320.227731	18.527367	0.971033
Pisti1	genus	Cutibacterium	1912216	5051	345112	1848	283893	1.215641	0.264554	0.013865
Pisti1	genus	Escherichia	561	251	18762	13	3063	6.125367	0.196625	0.010305
Pisti1	genus	Pseudomonas	286	1326	85418	183	72718	1.174647	0.035264	0.001848
Pisti1	genus	Oscillatoriales cyanobacterium JSC-12 - no_g_rank	0	1677	122639	65	116918	1.048932	0.026467	0.001387
Pisti1	genus	Rhizobium	379	93	6027	41	5557	1.084578	0.017519	0.000918
Pisti1	genus	Acinetobacter	469	86	5121	44	4164	1.229827	0.012256	0.000642
Pisti1	species	Human mastadenovirus C	129951	9949	381071	26	1190	320.227731	18.527367	0.971033
Pisti1	species	Cutibacterium acnes	1747	5051	345112	1848	283893	1.215641	0.264554	0.013865
Pisti1	species	Escherichia coli	562	251	18762	13	3063	6.125367	0.196625	0.010305
Pisti1	species	Pseudomonas koreensis	198620	1326	85418	183	72718	1.174647	0.035264	0.001848
Pisti1	species	Oscillatoriales cyanobacterium JSC-12	864702	1677	122639	65	116918	1.048932	0.026467	0.001387
Pisti1	species	Rhizobium sp. Y9	1914541	93	6027	41	5557	1.084578	0.017519	0.000918
Pisti1	species	Acinetobacter johnsonii	40214	86	5121	44	4164	1.229827	0.012256	0.000642
Plecu1	genus	Phix174microvirus	1910954	41	3275	175	87	37.643678	7.494279	0.995737
Plecu1	genus	Chryseobacterium	59732	478	31997	273	26780	1.19481	0.020886	0.002775
Plecu1	genus	Cutibacterium	1912216	196	14445	81	13072	1.105034	0.011201	0.001488
Plecu1	species	Enterobacteria phage phiX174 sensu lato	374840	41	3275	175	87	37.643678	7.494279	0.995737
Plecu1	species	Chryseobacterium scophthalmum	59733	478	31997	273	26780	1.19481	0.020886	0.002775
Plecu1	species	Cutibacterium acnes	1747	196	14445	81	13072	1.105034	0.011201	0.001488
Pleery1	genus	Phix174microvirus	1910954	101	6435	274	248	25.947581	15.087721	0.969646
Pleery1	genus	Cutibacterium	1912216	7401	500507	2108	464761	1.076913	0.383853	0.024669
Pleery1	genus	Rhodothermus	29548	1592	143991	1150	134800	1.068182	0.060706	0.003901
Pleery1	genus	Thermus	270	106	7998	79	7518	1.063847	0.027751	0.001783
Pleery1	species	Enterobacteria phage phiX174 sensu lato	374840	101	6435	274	248	25.947581	15.087721	0.969646
Pleery1	species	Cutibacterium acnes	1747	7401	500507	2108	464761	1.076913	0.383853	0.024669
Pleery1	species	Rhodothermus marinus	29549	1592	143991	1150	134800	1.068182	0.060706	0.003901
Pleery1	species	Thermus thermophilus	274	106	7998	79	7518	1.063847	0.027751	0.001783
Plemel1	genus	Phix174microvirus	1910954	49	3564	174	87	40.965517	8.155606	0.989283
Plemel1	genus	Bacillus	1386	41	3295	34	2829	1.164723	0.088351	0.010717
Plemel1	species	Enterobacteria phage phiX174 sensu lato	374840	49	3564	174	87	40.965517	8.155606	0.989283
Plemel1	species	Bacillus thuringiensis	1428	17	1392	14	1306	1.06585	0.045097	0.00547
Plemel1	species	Bacillus cereus	1396	24	1903	20	1523	1.249508	0.043254	0.005247
Plesi1	genus	Betapolyomavirus	1891714	55	4289	8	429	9.997669	1.509148	0.627976
Plesi1	genus	Mastadenovirus	10509	196	14287	11	3948	3.618794	0.697786	0.290358
Plesi1	genus	Cutibacterium	1912216	1319	100441	428	89153	1.126614	0.076719	0.031924
Plesi1	genus	Pantoea	53335	805	61717	1522	34466	1.790663	0.060715	0.025264
Plesi1	genus	Stenotrophomonas	40323	882	56089	322	50692	1.106467	0.058826	0.024478
Plesi1	species	Macaca mulatta polyomavirus 1	1891767	55	4289	8	429	9.997669	1.509148	0.627976
Plesi1	species	Human mastadenovirus C	129951	196	14287	11	3948	3.618794	0.697786	0.290358
Plesi1	species	Cutibacterium acnes	1747	1319	100441	428	89153	1.126614	0.076719	0.031924
Plesi1	species	Pantoea agglomerans	549	805	61717	1522	34466	1.790663	0.060715	0.025264
Plesi1	species	Stenotrophomonas maltophilia	40324	882	56089	322	50692	1.106467	0.058826	0.024478
Plucer1	genus	Phix174microvirus	1910954	12	818	36	87	9.402299	1.871854	0.978505
Plucer1	genus	Escherichia	561	200	13475	606	5381	2.504181	0.026497	0.013851
Plucer1	genus	Microbacterium	33882	251	18478	131	16643	1.110257	0.014623	0.007644
Plucer1	species	Enterobacteria phage phiX174 sensu lato	374840	12	818	36	87	9.402299	1.871854	0.978505
Plucer1	species	Escherichia coli	562	200	13475	606	5381	2.504181	0.026497	0.013851
Plucer1	species	Microbacterium ginsengisoli	400772	251	18478	131	16643	1.110257	0.014623	0.007644
Polar1	genus	Stenotrophomonas	40323	15384	981548	11445	725991	1.352011	1.006525	0.794415
Polar1	genus	Rhodococcus	1827	1048	89468	472	67995	1.315803	0.166949	0.131767
Polar1	genus	Stenotrophomonas phage S1 - no_g_rank	0	18	1695	23	1077	1.573816	0.093528	0.073818
Polar1	species	Stenotrophomonas maltophilia	40324	15384	981548	11445	725991	1.352011	1.006525	0.794415
Polar1	species	Rhodococcus erythropolis	1833	564	49767	183	36461	1.364938	0.095214	0.075149
Polar1	species	Stenotrophomonas phage S1	573591	18	1695	23	1077	1.573816	0.093528	0.073818
Polar1	species	Rhodococcus sp. BH4	1807790	217	18675	111	14764	1.264901	0.037518	0.029612
Polar1	species	Rhodococcus qingshengii	334542	79	6605	65	4930	1.339757	0.017744	0.014005
Polar1	species	Rhodococcus sp. YL-1	1045808	188	14421	113	11840	1.21799	0.016473	0.013001
Polci1	genus	Cutibacterium	1912216	49368	4074002	15807	2814129	1.447696	3.124638	0.458229
Polci1	genus	Rhizobium	379	11057	803167	11943	54399	14.764371	1.911499	0.280322
Polci1	genus	Agrobacterium	357	6615	601111	5319	39803	15.102153	1.063193	0.155917
Polci1	genus	Pantoea	53335	5301	430310	12269	95200	4.520063	0.369272	0.054154
Polci1	genus	Curvibacter	281915	11130	888832	18623	446420	1.991022	0.245586	0.036015
Polci1	genus	Klebsiella	570	328	32073	466	4248	7.550141	0.084965	0.01246
Polci1	genus	Alphabaculovirus	558016	5	417	0	241	1.73029	0.01979	0.002902
Polci1	species	Cutibacterium acnes	1747	48413	3998024	15083	2769388	1.443649	3.060768	0.448862
Polci1	species	Agrobacterium tumefaciens	358	6615	601111	5319	39803	15.102153	1.063193	0.155917
Polci1	species	Rhizobium sp. IRBG74	424182	5091	386940	4808	27536	14.05215	0.803263	0.117799
Polci1	species	Rhizobium sp. S41	1869170	3462	227415	2967	13899	16.361968	0.559394	0.082035
Polci1	species	Rhizobium sp. Y9	1914541	2504	188812	4168	12964	14.564332	0.548842	0.080488
Polci1	species	Pantoea agglomerans	549	3473	268422	6818	61074	4.395029	0.253058	0.037111
Polci1	species	Curvibacter lanceolatus	86182	11130	888832	18623	446420	1.991022	0.245586	0.036015
Polci1	species	Klebsiella pneumoniae	573	328	32073	466	4248	7.550141	0.084965	0.01246
Polci1	species	Pantoea septica	472695	1466	130674	4140	24264	5.385509	0.070741	0.010374
Polci1	species	[Propionibacterium] namnetense	1574624	955	75978	724	44741	1.698174	0.06387	0.009367
Polci1	species	Pantoea vagans	470934	362	31214	1311	9862	3.165078	0.045472	0.006669
Polci1	species	Autographa californica multiple nucleopolyhedrovirus	307456	5	417	0	241	1.73029	0.01979	0.002902
Porchr1	genus	Teredinibacter	2425	3171	259809	6800	159126	1.632725	0.058822	0.675248
Porchr1	genus	Escherichia	561	38	2745	3	2197	1.249431	0.02829	0.324752
Porchr1	species	Teredinibacter turnerae	2426	3171	259809	6800	159126	1.632725	0.058822	0.675248
Porchr1	species	Escherichia coli	562	38	2745	3	2197	1.249431	0.02829	0.324752
Pornie1_2	genus	Phix174microvirus	1910954	27	1815	79	118	15.381356	4.153318	0.684001
Pornie1_2	genus	Cutibacterium	1912216	26453	2437731	12241	2075605	1.174468	1.867241	0.307512
Pornie1_2	genus	Moraxella	475	467	48805	1374	40483	1.205568	0.026782	0.004411
Pornie1_2	genus	Acinetobacter	469	363	30529	400	25919	1.177862	0.024754	0.004077
Pornie1_2	species	Enterobacteria phage phiX174 sensu lato	374840	27	1815	79	118	15.381356	4.153318	0.684001
Pornie1_2	species	Cutibacterium acnes	1747	26453	2437731	12241	2075605	1.174468	1.867241	0.307512
Pornie1_2	species	Moraxella osloensis	34062	467	48805	1374	40483	1.205568	0.026782	0.004411
Pornie1_2	species	Acinetobacter schindleri	108981	363	30529	400	25919	1.177862	0.024754	0.004077
Pseudest1	genus	Cellulosimicrobium	157920	8273048	453009105	2722194	781834	579.418527	437.507088	0.391582
Pseudest1	genus	Burkholderia	32008	6994259	446920369	1058116	18102074	24.688904	431.033715	0.385788
Pseudest1	genus	Phix174microvirus	1910954	1791	103383	3909	508	203.509843	215.28239	0.192684
Pseudest1	genus	Coxiella	776	632992	51224067	58002	12231902	4.187743	33.067695	0.029597
Pseudest1	genus	Escherichia	561	129	14116	18	11112	1.270338	0.162952	0.000146
Pseudest1	genus	Enterococcus phage phiFL4A - no_g_rank	0	3	188	0	63	2.984127	0.110914	0.000099
Pseudest1	genus	Ochrobactrum	528	4292	286330	9197	167447	1.709974	0.087693	0.000078
Pseudest1	genus	Agrobacterium	357	206	16059	384	7976	2.013415	0.028404	0.000025
Pseudest1	species	Cellulosimicrobium sp. TH-20	1980001	8194094	449168230	2630890	763430	588.355488	434.780054	0.389141
Pseudest1	species	Burkholderia thailandensis	57975	6947150	443655825	1027560	15938681	27.835166	424.45939	0.379904
Pseudest1	species	Enterobacteria phage phiX174 sensu lato	374840	1791	103383	3909	508	203.509843	215.28239	0.192684
Pseudest1	species	Coxiella burnetii	777	632992	51224067	58002	12231902	4.187743	33.067695	0.029597
Pseudest1	species	Burkholderia pseudomallei	28450	47109	3264544	30556	2163393	1.508993	6.574324	0.005884
Pseudest1	species	Cellulosimicrobium cellulans	1710	78954	3840875	91304	18404	208.697837	2.727034	0.002441
Pseudest1	species	Escherichia coli	562	129	14116	18	11112	1.270338	0.162952	0.000146
Pseudest1	species	Enterococcus phage phiFL4A	673839	3	188	0	63	2.984127	0.110914	0.000099
Pseudest1	species	Ochrobactrum anthropi	529	4292	286330	9197	167447	1.709974	0.087693	0.000078
Pseudest1	species	Agrobacterium tumefaciens	358	206	16059	384	7976	2.013415	0.028404	0.000025
Pucst1	genus	Sphingomonas	13687	1009	57122	10	31712	1.801274	0.087926	1
Pucst1	species	Sphingomonas melonis	152682	1009	57122	10	31712	1.801274	0.087926	1
Puctr1	genus	Escherichia	561	60966	3863988	15326	2143805	1.802397	40.286053	0.685699
Puctr1	genus	Rhodobacter	1060	316131	18821385	19721	6109799	3.080524	8.823532	0.150183
Puctr1	genus	Lentivirus	11646	424	44650	1279	3909	11.422359	8.779001	0.149425
Puctr1	genus	Flavivirus	11051	28	4960	37	479	10.354906	0.547881	0.009325
Puctr1	genus	Cutibacterium	1912216	3175	232454	896	176871	1.314257	0.177641	0.003024
Puctr1	genus	Neisseria	482	234	16262	1	4832	3.36548	0.112135	0.001909
Puctr1	genus	Dysgonomonas	156973	395	37180	111	34898	1.065391	0.013808	0.000235
Puctr1	genus	Acinetobacter	469	95	4918	35	4493	1.094592	0.01177	0.0002
Puctr1	species	Escherichia coli	562	60966	3863988	15326	2143805	1.802397	40.286053	0.685699
Puctr1	species	Rhodobacter sphaeroides	1063	316131	18821385	19721	6109799	3.080524	8.823532	0.150183
Puctr1	species	Human immunodeficiency virus 1	11676	424	44650	1279	3909	11.422359	8.779001	0.149425
Puctr1	species	West Nile virus	11082	20	3624	0	282	12.851064	0.392803	0.006686
Puctr1	species	Cutibacterium acnes	1747	3175	232454	896	176871	1.314257	0.177641	0.003024
Puctr1	species	Dengue virus	12637	8	1336	37	197	6.781726	0.155078	0.00264
Puctr1	species	Neisseria gonorrhoeae	485	234	16262	1	4832	3.36548	0.112135	0.001909
Puctr1	species	Dysgonomonas mossii	163665	395	37180	111	34898	1.065391	0.013808	0.000235
Puctr1	species	Acinetobacter johnsonii	40214	95	4918	35	4493	1.094592	0.01177	0.0002
Punst1	genus	Escherichia	561	607	34201	18	26012	1.314816	0.424538	1
Punst1	species	Escherichia coli	562	607	34201	18	26012	1.314816	0.424538	1
Pycco1	genus	Methanosarcina	2207	57395	3871163	24439	2418466	1.600669	1.772806	0.546061
Pycco1	genus	Stenotrophomonas	40323	17462	1181640	15291	819849	1.44129	1.21309	0.373657
Pycco1	genus	Stenotrophomonas phage S1 - no_g_rank	0	26	2417	29	1724	1.401972	0.133366	0.04108
Pycco1	genus	Rhodococcus	1827	334	35643	199	27741	1.284849	0.071302	0.021962
Pycco1	genus	Methylobacterium	407	440	34867	212	30546	1.141459	0.055973	0.017241
Pycco1	species	Methanosarcina mazei	2209	57395	3871163	24439	2418466	1.600669	1.772806	0.546061
Pycco1	species	Stenotrophomonas maltophilia	40324	17462	1181640	15291	819849	1.44129	1.21309	0.373657
Pycco1	species	Stenotrophomonas phage S1	573591	26	2417	29	1724	1.401972	0.133366	0.04108
Pycco1	species	Rhodococcus erythropolis	1833	235	25078	132	19017	1.318715	0.050077	0.015425
Pycco1	species	Methylobacterium radiotolerans	31998	335	26336	130	23153	1.137477	0.037699	0.011612
[truncated: 658 more rows]
