# Supplementary material for: Widespread bacterial diversity within the bacteriome of fungi
Source: Commun Biol. 2021 Oct 7;4:1168. doi: 10.1038/s42003-021-02693-y (PMC8497576; doi:10.1038/s42003-021-02693-y)
Supplement: Supplementary file 15 — Supplementary Data 11 [file 42003_2021_2693_MOESM15_ESM.txt]

Feature ID	Taxon	Confidence
4c7a497eca1fa3081f152adbbce602fb	D_0__Bacteria;D_1__Proteobacteria;D_2__Gammaproteobacteria;D_3__Betaproteobacteriales;D_4__Burkholderiaceae;D_5__Delftia	0.9992749180620284
8d505752ecd0caa1942258152e5386dc	D_0__Bacteria;D_1__Proteobacteria;D_2__Alphaproteobacteria;D_3__Rickettsiales;D_4__Mitochondria;D_5__Silene dioica (red campion);D_6__Silene dioica (red campion)	0.9736207677081858
7e537c12b9af4d0e06d9c229f25d2176	D_0__Bacteria;D_1__Proteobacteria;D_2__Gammaproteobacteria;D_3__Betaproteobacteriales;D_4__Burkholderiaceae;D_5__Delftia	0.999693512712103
235cdcc65f63d567df25e44855d50e34	D_0__Bacteria;D_1__Proteobacteria;D_2__Alphaproteobacteria;D_3__Rhizobiales;D_4__Stappiaceae;D_5__Pannonibacter	0.9576672853547397
ffc36e27c82042664a16bcd4d380b286	D_0__Bacteria;D_1__Proteobacteria;D_2__Gammaproteobacteria;D_3__Enterobacteriales;D_4__Enterobacteriaceae;D_5__Escherichia-Shigella	0.9999723146465304
d3e45da2ed6f226327e30bd61d379043	D_0__Bacteria;D_1__Proteobacteria;D_2__Gammaproteobacteria;D_3__Betaproteobacteriales;D_4__Burkholderiaceae	0.9999999997609653
93ff4c642183cfd0e71598b4447fc6f1	D_0__Bacteria;D_1__Proteobacteria;D_2__Gammaproteobacteria;D_3__Betaproteobacteriales;D_4__Burkholderiaceae;D_5__Massilia	0.9996081162310113
ede58f307d3ec5c39ad03487b4037b36	D_0__Bacteria;D_1__Proteobacteria;D_2__Gammaproteobacteria;D_3__Pseudomonadales;D_4__Pseudomonadaceae;D_5__Pseudomonas	0.9999967839109108
8fcbb5047ed64f79ca7d43c1e2f5630d	D_0__Bacteria;D_1__Proteobacteria;D_2__Alphaproteobacteria;D_3__Caulobacterales;D_4__Caulobacteraceae	0.999999999996485
b02a8d33d018119dedb2db15db887bfd	D_0__Bacteria;D_1__Actinobacteria;D_2__Actinobacteria;D_3__Propionibacteriales;D_4__Propionibacteriaceae;D_5__Cutibacterium	0.9999996254008127
0f5f8b068018e1d0b96c914f0d08f52a	D_0__Bacteria;D_1__Proteobacteria;D_2__Alphaproteobacteria;D_3__Rickettsiales;D_4__Mitochondria;D_5__Pythium insidiosum;D_6__Pythium insidiosum	0.8890257456801189
de4014e45a07edfdefca90d2d629304d	D_0__Bacteria;D_1__Firmicutes;D_2__Bacilli;D_3__Bacillales;D_4__Planococcaceae;D_5__Chryseomicrobium	0.9998759004416978
9afc173f7dde53414781e791b8089d89	D_0__Bacteria;D_1__Proteobacteria;D_2__Gammaproteobacteria;D_3__Betaproteobacteriales;D_4__Burkholderiaceae;D_5__Delftia	0.9997072902514368
6de3d71f0b5574f91e4569ad3168d64c	D_0__Bacteria;D_1__Cyanobacteria;D_2__Sericytochromatia;Ambiguous_taxa;Ambiguous_taxa;Ambiguous_taxa;Ambiguous_taxa	0.9990965924444182
fdba3b74fef2db5f81b870899419a60f	D_0__Bacteria;D_1__Proteobacteria;D_2__Gammaproteobacteria;D_3__Betaproteobacteriales;D_4__Burkholderiaceae;D_5__Achromobacter	0.9997718371100852
ffe1e63147af5c2cd21231f1d5d59488	D_0__Bacteria;D_1__Proteobacteria;D_2__Gammaproteobacteria;D_3__Pseudomonadales;D_4__Pseudomonadaceae;D_5__Pseudomonas	0.999998865236905
a6700ebb0ffdfee091f871a24e2acb96	D_0__Bacteria;D_1__Proteobacteria;D_2__Alphaproteobacteria;D_3__Rickettsiales;D_4__Mitochondria;D_5__uncultured bacterium;D_6__uncultured bacterium	0.755295170910869
2239e7252cfd314c92d8ae6b68cbfcee	D_0__Bacteria;D_1__Proteobacteria;D_2__Alphaproteobacteria;D_3__Rickettsiales;D_4__Mitochondria;D_5__Phytophthora agathidicida;D_6__Phytophthora agathidicida	0.7443716046515131
bbaecf21c2ca862652953cc90aea4f55	D_0__Bacteria;D_1__Proteobacteria;D_2__Gammaproteobacteria;D_3__Betaproteobacteriales;D_4__Burkholderiaceae;D_5__Aquabacterium	0.9997018188351896
6e4e8a619a95bbe022f0646e217ab2b0	D_0__Bacteria;D_1__Proteobacteria;D_2__Gammaproteobacteria;D_3__Xanthomonadales;D_4__Xanthomonadaceae;D_5__Stenotrophomonas;D_6__uncultured organism	0.7100255495171865
96e6af561023b22b571640737cb6afd7	D_0__Bacteria;D_1__Proteobacteria;D_2__Gammaproteobacteria;D_3__Betaproteobacteriales;D_4__Burkholderiaceae;D_5__Burkholderia-Caballeronia-Paraburkholderia	0.9999890332272223
0ca1de0b0d71831974a9aa9516f27dfc	D_0__Bacteria;D_1__Proteobacteria;D_2__Gammaproteobacteria;D_3__Xanthomonadales;D_4__Xanthomonadaceae;D_5__Stenotrophomonas	0.9999986376525319
29142a12697181dfcaf88191194b4b65	D_0__Bacteria;D_1__Proteobacteria;D_2__Gammaproteobacteria;D_3__Betaproteobacteriales;D_4__Burkholderiaceae;D_5__Noviherbaspirillum	0.9981054501085415
97c0ffcabf1ade6f6b5dbbdb52cd8bcd	D_0__Bacteria;D_1__Proteobacteria;D_2__Alphaproteobacteria;D_3__Rhizobiales;D_4__Rhizobiaceae;D_5__Allorhizobium-Neorhizobium-Pararhizobium-Rhizobium	0.9730081968946049
228bb6237873531b471d0e7d455ecd91	D_0__Bacteria;D_1__Proteobacteria;D_2__Gammaproteobacteria;D_3__Xanthomonadales;D_4__Xanthomonadaceae;D_5__Stenotrophomonas	0.999999834925628
180edd086d711a8cb3e772431c08d06c	D_0__Bacteria;D_1__Proteobacteria;D_2__Alphaproteobacteria;D_3__Rhizobiales;D_4__Rhizobiaceae;D_5__Ochrobactrum	0.9959066550024525
bce9bce9d5399dd9b7e2db0b4e70d493	D_0__Bacteria;D_1__Proteobacteria;D_2__Gammaproteobacteria;D_3__Betaproteobacteriales;D_4__Burkholderiaceae;D_5__Noviherbaspirillum	0.9871624598078549
6d63b2f0cf1dbc55bd49116e63dd19d2	D_0__Bacteria;D_1__Proteobacteria;D_2__Alphaproteobacteria;D_3__Caulobacterales;D_4__Caulobacteraceae;D_5__Caulobacter	0.9605365850096205
168189e4ba624f9dc10fdaece58fd425	D_0__Bacteria;D_1__Proteobacteria;D_2__Alphaproteobacteria;D_3__Azospirillales;D_4__Azospirillaceae;D_5__Rhodocista sp. SCSIO 13435;D_6__Rhodocista sp. SCSIO 13435	0.9998423191967064
9805b2f7f56423ce7b3fe21dbf25f784	D_0__Bacteria;D_1__Proteobacteria;D_2__Gammaproteobacteria;D_3__Betaproteobacteriales;D_4__Burkholderiaceae;D_5__Burkholderia-Caballeronia-Paraburkholderia	0.9969429775182519
a3cd9945503f27d31e9c4cb6443fe071	D_0__Bacteria;D_1__Actinobacteria;D_2__Actinobacteria;D_3__Corynebacteriales;D_4__Mycobacteriaceae;D_5__Mycobacterium;D_6__Mycobacterium abscessus subsp. abscessus	0.9464627843037395
46ebe34ecf76b0508ddfe14b02e09734	D_0__Bacteria;D_1__Proteobacteria;D_2__Alphaproteobacteria;D_3__Rhodobacterales;D_4__Rhodobacteraceae;D_5__Paracoccus	0.988843585247936
ad16c15d1fd64755a1ecd85dfbb94746	D_0__Bacteria;D_1__Actinobacteria;D_2__Actinobacteria;D_3__Propionibacteriales;D_4__Propionibacteriaceae;D_5__Cutibacterium	0.9999993442346465
4665e64d1285a0aa5fbb91b5068a86ec	D_0__Bacteria;D_1__Bacteroidetes;D_2__Bacteroidia;D_3__Flavobacteriales;D_4__Flavobacteriaceae;D_5__Flavobacterium;D_6__Flavobacterium sp. HME8540	0.7437972871088462
9fb0f28dfe4b1600f80981274faed144	D_0__Bacteria;D_1__Cyanobacteria;D_2__Oxyphotobacteria;D_3__Chloroplast	0.9999999999999978
6d73342e1ffa9e7db6dacd4309b523bc	D_0__Bacteria;D_1__Proteobacteria;D_2__Alphaproteobacteria;D_3__Rhodobacterales;D_4__Rhodobacteraceae;D_5__Paracoccus	0.9989733020418025
d72da071bc9d900b190163128cb16283	D_0__Bacteria;D_1__Proteobacteria;D_2__Gammaproteobacteria;D_3__Xanthomonadales;D_4__Xanthomonadaceae;D_5__Stenotrophomonas	0.9999983107552658
5497318e515a8c328a68f95975d9c7d4	D_0__Bacteria;D_1__Firmicutes;D_2__Bacilli;D_3__Bacillales;D_4__Staphylococcaceae;D_5__Staphylococcus	0.9999999903443552
cf5520c7981abde3b1460126a4edd967	D_0__Bacteria;D_1__Acidobacteria;D_2__Acidobacteriia;D_3__Subgroup 2	0.9999999999988034
281c7746459c2fc27370d77e103fc99d	D_0__Bacteria;D_1__Proteobacteria;D_2__Alphaproteobacteria;D_3__Caulobacterales;D_4__Caulobacteraceae;D_5__Phenylobacterium	0.9996625186178683
ae983cf235e6ee5df583c7eb9d11b528	D_0__Bacteria;D_1__Proteobacteria;D_2__Alphaproteobacteria;D_3__Rhodobacterales;D_4__Rhodobacteraceae;D_5__Paracoccus	0.9966407280654797
35c2c998f2ebb3e178bf6489b5960a9c	D_0__Bacteria;D_1__Deinococcus-Thermus;D_2__Deinococci;D_3__Deinococcales;D_4__Deinococcaceae;D_5__Deinococcus	0.9999999999999405
a3fa7693263a68f9f71daa90bb019c1f	D_0__Bacteria;D_1__Proteobacteria;D_2__Gammaproteobacteria;D_3__Betaproteobacteriales;D_4__Burkholderiaceae;D_5__Delftia	0.9992966718165208
baf0e1c278b6fa12d36064f962dcb799	D_0__Bacteria;D_1__Proteobacteria;D_2__Alphaproteobacteria;D_3__Rhodobacterales;D_4__Rhodobacteraceae;D_5__Paracoccus	0.9874338915884092
df6e1cc8d8235d96223ff026e8b900db	D_0__Bacteria;D_1__Proteobacteria;D_2__Alphaproteobacteria;D_3__Rhizobiales;D_4__Rhizobiaceae;D_5__Allorhizobium-Neorhizobium-Pararhizobium-Rhizobium	0.9826796854017489
101637aba474a6614786486ad42acb11	D_0__Bacteria;D_1__Firmicutes;D_2__Bacilli;D_3__Lactobacillales;D_4__Streptococcaceae;D_5__Streptococcus	0.9999999990971165
d4a11d35318fb9ee1f6faca38687f563	D_0__Bacteria;D_1__Proteobacteria;D_2__Alphaproteobacteria;D_3__Rhizobiales;D_4__Beijerinckiaceae;D_5__Methylobacterium	0.9999822877209584
8ca0337e6422bf57c269d80859d72d04	D_0__Bacteria;D_1__Proteobacteria;D_2__Gammaproteobacteria;D_3__Betaproteobacteriales;D_4__Burkholderiaceae;D_5__Comamonas;D_6__Comamonas aquatica	0.9270977007667587
c7b7ee5ccfb972254e1a8902bac1d802	D_0__Bacteria;D_1__Actinobacteria;D_2__Actinobacteria;D_3__Propionibacteriales;D_4__Propionibacteriaceae;D_5__Cutibacterium	0.999999497641882
00fcbb09435788b45dd392683058f8a2	D_0__Bacteria;D_1__Proteobacteria;D_2__Alphaproteobacteria;D_3__Caulobacterales;D_4__Caulobacteraceae;D_5__Brevundimonas	0.9999197087598668
05f396eb2a97db9c82e5f9d3fa049d34	D_0__Bacteria;D_1__Proteobacteria;D_2__Gammaproteobacteria;D_3__Betaproteobacteriales;D_4__Burkholderiaceae;D_5__Achromobacter	0.9995937274352499
e01ccd749960b04699eef783119e25ae	D_0__Bacteria;D_1__Proteobacteria;D_2__Gammaproteobacteria;D_3__Pseudomonadales;D_4__Pseudomonadaceae;D_5__Pseudomonas	0.9999635570123017
b1c3dd19281e3ac1b9103d19ae053e1a	D_0__Bacteria;D_1__Proteobacteria;D_2__Alphaproteobacteria;D_3__Rhizobiales;D_4__Rhizobiaceae;D_5__Aureimonas	0.8522223900709154
9b8576b720e5acd3fa88e50799800b70	D_0__Bacteria;D_1__Proteobacteria;D_2__Alphaproteobacteria;D_3__Caulobacterales;D_4__Caulobacteraceae;D_5__Brevundimonas	0.9995892400290546
af3631efa3c707a875a2dd5b361e35a8	D_0__Bacteria;D_1__Proteobacteria;D_2__Alphaproteobacteria;D_3__Rhizobiales;D_4__Beijerinckiaceae	0.9999985687718383
17d14a58e2904af06fd3ee7210f2dcac	D_0__Bacteria;D_1__Actinobacteria;D_2__Actinobacteria;D_3__Micrococcales;D_4__Intrasporangiaceae	0.9981405612098586
81b50cbc69b355d6a2207d370e9634c5	D_0__Bacteria;D_1__Proteobacteria;D_2__Gammaproteobacteria;D_3__Pseudomonadales;D_4__Pseudomonadaceae;D_5__Pseudomonas	0.9999828531403528
4462df938f189c198fc3ee0d8b9a2065	D_0__Bacteria;D_1__Proteobacteria;D_2__Alphaproteobacteria;D_3__Rhizobiales;D_4__Rhizobiaceae;D_5__Phyllobacterium	0.9885501325790028
8a19cfc998ebaf4e8a73c7d1933f5f14	D_0__Bacteria;D_1__Proteobacteria;D_2__Alphaproteobacteria;D_3__Rhodobacterales;D_4__Rhodobacteraceae;D_5__Rubellimicrobium	0.9999924314001539
8cb24777cb48dde0aac60dfeca125d10	D_0__Bacteria;D_1__Firmicutes;D_2__Bacilli;D_3__Bacillales;D_4__Bacillaceae;D_5__Bacillus	0.9992565276391386
ee2f62c7d61a60cba85d060d3c90574c	D_0__Bacteria;D_1__Proteobacteria;D_2__Gammaproteobacteria;D_3__Betaproteobacteriales;D_4__Burkholderiaceae;D_5__Noviherbaspirillum	0.9975307852688076
6ffa980285546958e3c5e032793bd854	D_0__Bacteria;D_1__Bacteroidetes;D_2__Bacteroidia;D_3__Flavobacteriales;D_4__Weeksellaceae;D_5__Elizabethkingia;Ambiguous_taxa	0.8754130421391552
470010583e2e5e890793b745fadd14b6	D_0__Bacteria;D_1__Proteobacteria;D_2__Alphaproteobacteria;D_3__Rhizobiales;D_4__Pleomorphomonadaceae;D_5__Chthonobacter	0.9986921057540564
9edc3ac4f6ab342b647657b92dbf9a4b	D_0__Bacteria;D_1__Firmicutes;D_2__Bacilli;D_3__Bacillales;D_4__Bacillaceae;D_5__Bacillus	0.9998963216306237
43a54829cc0d7a58a61ad7f833cc2b22	D_0__Bacteria;D_1__Firmicutes;D_2__Bacilli;D_3__Bacillales;D_4__Staphylococcaceae;D_5__Staphylococcus	0.9999999885673964
ef7740a1e4707bf213347710a8a900d1	D_0__Bacteria;D_1__Planctomycetes;D_2__BD7-11;D_3__uncultured bacterium;D_4__uncultured bacterium;D_5__uncultured bacterium;D_6__uncultured bacterium	0.9999999968870839
de896787117135e566fcfad35d059741	D_0__Bacteria;D_1__Cyanobacteria;D_2__Oxyphotobacteria;D_3__Chloroplast;D_4__Plasmopara viticola;D_5__Plasmopara viticola;D_6__Plasmopara viticola	0.9896801960249253
a4cd6152db4ba6371bd3d35fcda62a19	D_0__Bacteria;D_1__Firmicutes;D_2__Bacilli;D_3__Lactobacillales;D_4__Streptococcaceae;D_5__Streptococcus;D_6__Streptococcus salivarius subsp. thermophilus	0.926406386213005
a7f13e15b2a8ee487af3fb41e8a416ab	D_0__Bacteria;D_1__Proteobacteria;D_2__Alphaproteobacteria;D_3__Paracaedibacterales;D_4__Paracaedibacteraceae;D_5__Candidatus Finniella	0.9999999334827501
7f8af1a1bd7f537acd1869dd55ad1720	D_0__Bacteria;D_1__Firmicutes;D_2__Bacilli;D_3__Bacillales;D_4__Family XII;D_5__Exiguobacterium	0.9999999925539019
3f3d148f695604e5b8261fed1b034e39	D_0__Bacteria;D_1__Proteobacteria;D_2__Alphaproteobacteria;D_3__Caulobacterales;D_4__Caulobacteraceae;D_5__uncultured;D_6__uncultured alpha proteobacterium	0.904317012524525
77ad2f75c64cac97fff9ee999560fc32	D_0__Bacteria;D_1__Proteobacteria;D_2__Gammaproteobacteria;D_3__Pseudomonadales;D_4__Pseudomonadaceae;D_5__Pseudomonas	0.999950783857394
7e6e03bacc0b0a5031fcf8fc1accf1a9	D_0__Bacteria;D_1__Deinococcus-Thermus;D_2__Deinococci;D_3__Deinococcales;D_4__Deinococcaceae;D_5__Deinococcus	0.9999999999904919
75719c3e61ae270285f7cff3c0c80f4a	D_0__Bacteria;D_1__Proteobacteria;D_2__Gammaproteobacteria;D_3__Betaproteobacteriales;D_4__Burkholderiaceae;D_5__Noviherbaspirillum	0.9991236427572001
8f2bbe692f7aca0f2c3959c3cf312b1d	D_0__Bacteria;D_1__Proteobacteria;D_2__Alphaproteobacteria;D_3__Rhizobiales;D_4__Xanthobacteraceae	0.9999998948949717
155c865b2ebfe61baa984a8e9c4b4f3c	D_0__Bacteria;D_1__Firmicutes;D_2__Bacilli;D_3__Bacillales;D_4__Staphylococcaceae;D_5__Staphylococcus	0.9999999888639115
02eab4d7ebd61c8b0716151d420d3811	D_0__Bacteria;D_1__Proteobacteria;D_2__Alphaproteobacteria;D_3__Azospirillales;D_4__Azospirillaceae;D_5__Azospirillum	0.9999994606450421
af190b852cec0d6eb78c15eb0e8777e0	D_0__Bacteria;D_1__Proteobacteria;D_2__Gammaproteobacteria;D_3__Pseudomonadales;D_4__Pseudomonadaceae;D_5__Pseudomonas	0.9999996764442075
8d59d8a59f5a5a54531772f2a141c960	D_0__Bacteria;D_1__Bacteroidetes;D_2__Bacteroidia;D_3__Bacteroidales;D_4__Prevotellaceae;D_5__Alloprevotella	0.9999999999999981
f6a4d8c4a65fd1a280a8765200014046	D_0__Bacteria;D_1__Proteobacteria;D_2__Gammaproteobacteria;D_3__Betaproteobacteriales;D_4__Burkholderiaceae;D_5__Burkholderia-Caballeronia-Paraburkholderia	0.99203947531683
6b108163d7db9997f4e892db1c243320	D_0__Bacteria;D_1__Proteobacteria;D_2__Gammaproteobacteria;D_3__Betaproteobacteriales;D_4__Burkholderiaceae;D_5__Noviherbaspirillum	0.9955495375668539
e1109a7c99defc71265c8ecae0af262e	D_0__Bacteria;D_1__Proteobacteria;D_2__Gammaproteobacteria;D_3__Betaproteobacteriales;D_4__Burkholderiaceae;D_5__Massilia	0.9863882552755927
5a9cbc968c5f7e25746bb7790b570c94	D_0__Bacteria;D_1__Actinobacteria;D_2__Actinobacteria;D_3__Propionibacteriales;D_4__Nocardioidaceae;D_5__Nocardioides;D_6__Nocardioides alkalitolerans	0.8981728627011367
052ba7abaeaa968c4f79e3f97d1f0a2f	D_0__Bacteria;D_1__Proteobacteria;D_2__Gammaproteobacteria;D_3__Pseudomonadales;D_4__Pseudomonadaceae;D_5__Pseudomonas	0.9999938492702269
d1d2369e5d24e487e8c865eff9161dcb	D_0__Bacteria;D_1__Proteobacteria;D_2__Gammaproteobacteria;D_3__Betaproteobacteriales;D_4__Burkholderiaceae;D_5__Pelomonas	0.9380682450890556
291a08b5cebd4f3a1367d5857925ac4d	D_0__Bacteria;D_1__Proteobacteria;D_2__Gammaproteobacteria;D_3__Betaproteobacteriales;D_4__Burkholderiaceae;D_5__Noviherbaspirillum	0.9786405556457686
3638f2062c305c79df283ef573a10b97	D_0__Bacteria;D_1__Proteobacteria;D_2__Gammaproteobacteria;D_3__Betaproteobacteriales;D_4__Burkholderiaceae;D_5__Ralstonia	0.9999999413439231
9002efc8d0aae0e00570a0ef34a8f2f4	D_0__Bacteria;D_1__Cyanobacteria;D_2__Oxyphotobacteria;D_3__Chloroplast	1.0000000000000027
f74217d5c5834071a38906e6d3355211	D_0__Bacteria;D_1__Firmicutes;D_2__Clostridia;D_3__Clostridiales;D_4__Family XI;D_5__Anaerococcus	0.9999999999999885
3f841d26896f52dbf337d13182148c6e	D_0__Bacteria;D_1__Proteobacteria;D_2__Gammaproteobacteria;D_3__Xanthomonadales;D_4__Xanthomonadaceae;D_5__Stenotrophomonas	0.9999995508367476
b4f250e85a0a4b437a9b9d112b5f7d51	D_0__Bacteria;D_1__Proteobacteria;D_2__Alphaproteobacteria;D_3__Rhizobiales;D_4__Rhizobiaceae;D_5__Allorhizobium-Neorhizobium-Pararhizobium-Rhizobium	0.9809302580803372
8b0321655a3c43296a5de85a7e03df5a	D_0__Bacteria;D_1__Proteobacteria;D_2__Alphaproteobacteria;D_3__Rhizobiales;D_4__Rhizobiaceae;D_5__Mesorhizobium	0.9749776684922385
d026ba8391312cd4726993268770b541	D_0__Bacteria;D_1__Proteobacteria;D_2__Gammaproteobacteria;D_3__Betaproteobacteriales;D_4__Burkholderiaceae;D_5__Ralstonia	0.999818768158871
e22c918339ce852593005da4b9b6fe14	D_0__Bacteria;D_1__Proteobacteria;D_2__Gammaproteobacteria;D_3__Betaproteobacteriales;D_4__Burkholderiaceae;D_5__Massilia	0.9982757929516546
5efc3d127df29a6f2e976cae828e203b	D_0__Bacteria;D_1__Proteobacteria;D_2__Gammaproteobacteria;D_3__Pseudomonadales;D_4__Pseudomonadaceae;D_5__Pseudomonas	0.9999860901299747
e41876ef9364497b945fdb7fc836f763	D_0__Bacteria;D_1__Deinococcus-Thermus;D_2__Deinococci;D_3__Deinococcales;D_4__Deinococcaceae;D_5__Deinococcus	0.9999999999999052
15dd6e9b55da5b2b60a5eb1748cf68f3	D_0__Bacteria;D_1__Proteobacteria;D_2__Alphaproteobacteria;D_3__Rhizobiales;D_4__Xanthobacteraceae;D_5__Bradyrhizobium	0.7371222618344023
cd831112c0a2528de486e4b68f1bcfe3	D_0__Bacteria;D_1__Proteobacteria;D_2__Alphaproteobacteria;D_3__Rhizobiales;D_4__Devosiaceae;D_5__Devosia	0.9080317720540657
23b5bb80c0a097b86db20c8207585a7c	D_0__Bacteria;D_1__Proteobacteria;D_2__Gammaproteobacteria;D_3__Betaproteobacteriales;D_4__Burkholderiaceae;D_5__[Polyangium] brachysporum group;D_6__uncultured bacterium	0.7485801351448546
637a4c469033eabddd7fe7d3ed926691	D_0__Bacteria;D_1__Proteobacteria;D_2__Alphaproteobacteria;D_3__Rhodobacterales;D_4__Rhodobacteraceae;D_5__Rubellimicrobium;D_6__uncultured bacterium	0.9014503205853149
31c5d6d689fe24ec7157fa1c0783fbd4	D_0__Bacteria;D_1__Proteobacteria;D_2__Alphaproteobacteria;D_3__Rhizobiales;D_4__Beijerinckiaceae;D_5__Methylobacterium	0.9999949153135299
480f7f87d69bd21b828562c56689915a	D_0__Bacteria;D_1__Proteobacteria;D_2__Gammaproteobacteria;D_3__Betaproteobacteriales;D_4__Burkholderiaceae;D_5__Herbaspirillum	0.9994522355659685
03780a1d3a3f9a35371920f260df79e8	D_0__Bacteria;D_1__Proteobacteria;D_2__Gammaproteobacteria;D_3__Enterobacteriales;D_4__Enterobacteriaceae;D_5__Enterobacter	0.8168545770159584
62611dedc42201591d0c89973f903dde	D_0__Bacteria;D_1__Firmicutes;D_2__Bacilli;D_3__Bacillales;D_4__Staphylococcaceae;D_5__Staphylococcus	0.9999999846337284
f4a790df12bf1aff2ff94e94eb4c782b	D_0__Bacteria;D_1__Proteobacteria;D_2__Alphaproteobacteria;D_3__Sphingomonadales;D_4__Sphingomonadaceae;D_5__Sphingomonas	0.951354491035011
44f088c018a0a0ecebd97144e5dab25e	D_0__Bacteria;D_1__Proteobacteria;D_2__Gammaproteobacteria;D_3__Betaproteobacteriales;D_4__Burkholderiaceae;D_5__Massilia	0.9995414327206518
de0ed4db1a0ae8f714da9521cb636969	D_0__Bacteria;D_1__Deinococcus-Thermus;D_2__Deinococci;D_3__Deinococcales;D_4__Deinococcaceae;D_5__Deinococcus;D_6__Deinococcus misasensis	0.8004786049758557
a2bbb9d7ec49e64d28f873ff793baa12	D_0__Bacteria;D_1__Actinobacteria;D_2__Actinobacteria;D_3__Propionibacteriales;D_4__Nocardioidaceae;D_5__Nocardioides	0.9999969513670554
260a9f075191da56a463d85e83a1d8bc	D_0__Bacteria;D_1__Firmicutes;D_2__Bacilli;D_3__Lactobacillales;D_4__Streptococcaceae;D_5__Streptococcus	0.9999999990292521
75cd9c1914f2dd2089a8215be8e685eb	D_0__Bacteria;D_1__Proteobacteria;D_2__Gammaproteobacteria;D_3__Betaproteobacteriales;D_4__Burkholderiaceae;D_5__Herbaspirillum	0.9983536024444721
9f1f0bd70f8d7777b33792eb54d3f0b9	D_0__Bacteria;D_1__Proteobacteria;D_2__Alphaproteobacteria;D_3__Rhizobiales;D_4__Rhizobiaceae;D_5__Aureimonas	0.9943357467405056
00375fce29d225f78af15a70b012aa7f	D_0__Bacteria;D_1__Firmicutes;D_2__Bacilli;D_3__Bacillales;D_4__Bacillaceae;D_5__Bacillus	0.9999909584298421
10199d90fea927a41d589d7f2c8c2cd8	D_0__Bacteria;D_1__Proteobacteria;D_2__Gammaproteobacteria;D_3__Betaproteobacteriales;D_4__Burkholderiaceae;D_5__Aquabacterium	0.9623597554125336
253181665a607079b7e6835f06d6d724	D_0__Bacteria;D_1__Proteobacteria;D_2__Alphaproteobacteria;D_3__Micavibrionales;D_4__uncultured;D_5__uncultured gamma proteobacterium;D_6__uncultured gamma proteobacterium	0.8658329228800694
b33c8c9f01a77b09199b84506b8f38f4	D_0__Bacteria;D_1__Actinobacteria;D_2__Actinobacteria;D_3__Frankiales;D_4__Geodermatophilaceae;D_5__Blastococcus	0.9970800804707882
8d2bd8c9af4bc1810f8a0c3d949fda83	D_0__Bacteria;D_1__Firmicutes;D_2__Bacilli;D_3__Bacillales;D_4__Planococcaceae;D_5__Chryseomicrobium	0.9993809379728147
72f43c34be807a80a350d5e0d850624b	D_0__Bacteria;D_1__Proteobacteria;D_2__Gammaproteobacteria;D_3__Betaproteobacteriales;D_4__Burkholderiaceae;D_5__Aquabacterium;D_6__Aquabacterium citratiphilum	0.7703810123172579
edd590950192f2869a4b426ba34612cb	D_0__Bacteria;D_1__Proteobacteria;D_2__Alphaproteobacteria;D_3__Rhizobiales;D_4__Rhizobiaceae	0.9998091179696944
8506dd9a6174f2076d6b4e7db7639909	D_0__Bacteria;D_1__Proteobacteria;D_2__Alphaproteobacteria;D_3__Sphingomonadales;D_4__Sphingomonadaceae;D_5__Blastomonas	0.9885059602983296
3364d9a56b18aad0dfd024a172e8c19f	D_0__Bacteria;D_1__Actinobacteria;D_2__Actinobacteria;D_3__Propionibacteriales;D_4__Nocardioidaceae;D_5__Nocardioides	0.9999984041312067
bbc459c4ef5d39507a0802118a9119d7	D_0__Bacteria;D_1__Proteobacteria;D_2__Gammaproteobacteria;D_3__Betaproteobacteriales;D_4__Burkholderiaceae;D_5__Massilia	0.9995607501006607
0f87004cb18cb29f43bd061fbe0b0ecf	D_0__Bacteria;D_1__Proteobacteria;D_2__Alphaproteobacteria;D_3__Rhizobiales;D_4__Beijerinckiaceae;D_5__Microvirga	0.997657318864752
b2f76d128bfa41c5072fe922ba752a24	D_0__Bacteria;D_1__Proteobacteria;D_2__Gammaproteobacteria;D_3__Xanthomonadales;D_4__Xanthomonadaceae;D_5__Stenotrophomonas	0.9999989323858259
5f7382f2d1a279b491bfe682e999d41b	D_0__Bacteria;D_1__Cyanobacteria;D_2__Oxyphotobacteria;D_3__Chloroplast	0.9999999999999987
3bd5f59297d05f7903f83391238cb810	D_0__Bacteria;D_1__Proteobacteria;D_2__Gammaproteobacteria;D_3__Betaproteobacteriales;D_4__Burkholderiaceae;D_5__Comamonas;D_6__Comamonas testosteroni	0.8674368815559126
efdb8fa26da8df48cf018e8575ec0845	D_0__Bacteria;D_1__Proteobacteria;D_2__Gammaproteobacteria;D_3__Betaproteobacteriales;D_4__Burkholderiaceae;D_5__Hydrogenophaga	0.9270965057199158
af049dbe32d2f0b941dbda57e5a6fdf0	D_0__Bacteria;D_1__Firmicutes;D_2__Bacilli;D_3__Bacillales;D_4__Staphylococcaceae;D_5__Staphylococcus	0.9999673511869378
b29d7172053d993aa0048e7b57ad9316	D_0__Bacteria;D_1__Proteobacteria;D_2__Alphaproteobacteria;D_3__Rhodospirillales;D_4__uncultured;D_5__uncultured soil bacterium;D_6__uncultured soil bacterium	0.8112635480541768
fdffe47896fb26a94734e96905f837c1	D_0__Bacteria;D_1__Firmicutes;D_2__Bacilli;D_3__Bacillales;D_4__Staphylococcaceae;D_5__Staphylococcus	0.9999999824143169
72e8724f6f66d5b085ee68ec6e52c19e	D_0__Bacteria;D_1__Proteobacteria;D_2__Alphaproteobacteria;D_3__Rhodobacterales;D_4__Rhodobacteraceae;D_5__Rubellimicrobium	0.9999968590410699
74eb614ffdcf80c10e771eb211b15dd2	D_0__Bacteria;D_1__Proteobacteria;D_2__Alphaproteobacteria;D_3__Rhodobacterales;D_4__Rhodobacteraceae;D_5__Rubellimicrobium	0.9999760297017317
f7054ce4574ae9f8a7fc7c3ff03a0059	D_0__Bacteria;D_1__Proteobacteria;D_2__Gammaproteobacteria;D_3__Betaproteobacteriales;D_4__Chromobacteriaceae;D_5__Chromobacterium;Ambiguous_taxa	0.893195986646139
e3a9c449383898d02129984247625f26	D_0__Bacteria;D_1__Firmicutes;D_2__Bacilli;D_3__Bacillales;D_4__Paenibacillaceae;D_5__Brevibacillus	0.9999999999444257
dae9ff026da167226a662eb2dfc25f74	D_0__Bacteria;D_1__Proteobacteria;D_2__Gammaproteobacteria;D_3__Betaproteobacteriales;D_4__Burkholderiaceae;D_5__Burkholderia-Caballeronia-Paraburkholderia	0.998740475220148
25b1412517a63513008dbe189f733f70	D_0__Bacteria;D_1__Actinobacteria;D_2__Actinobacteria;D_3__Micrococcales;D_4__Microbacteriaceae;D_5__Microbacterium	0.9998495680450045
1e870c64af7608a2cb5ffd2d5c5b01f3	D_0__Bacteria;D_1__Proteobacteria;D_2__Gammaproteobacteria;D_3__Enterobacteriales;D_4__Enterobacteriaceae;D_5__Citrobacter	0.7505885044869283
91f757b55b3c2ab88a9fa57922a117b5	D_0__Bacteria;D_1__Actinobacteria;D_2__Actinobacteria;D_3__Propionibacteriales;D_4__Nocardioidaceae;D_5__Nocardioides;Ambiguous_taxa	0.7176157170338138
f571cc71cefca60fe94b712de4e2e21e	D_0__Bacteria;D_1__Proteobacteria;D_2__Alphaproteobacteria;D_3__Caulobacterales;D_4__Caulobacteraceae;D_5__Phenylobacterium	0.7945256272907572
a7cfb36b7caf97265edbecf74fc9d02a	D_0__Bacteria;D_1__Bacteroidetes;D_2__Bacteroidia;D_3__Chitinophagales;D_4__Chitinophagaceae;D_5__Flavisolibacter	0.9410587632702716
3e0575142b80e715a3315e75970fe49d	D_0__Bacteria;D_1__Firmicutes;D_2__Bacilli;D_3__Bacillales;D_4__Staphylococcaceae;D_5__Staphylococcus	0.9999999870113772
2e4edb18ecdc5cb9dc22071ed296a420	D_0__Bacteria;D_1__Proteobacteria;D_2__Gammaproteobacteria;D_3__Betaproteobacteriales;D_4__Burkholderiaceae;D_5__Noviherbaspirillum;D_6__Herbaspirillum sp. NCCP-691	0.9252970872442475
7d5a89dc8f298460cc32c7027f173736	D_0__Bacteria;D_1__Proteobacteria;D_2__Alphaproteobacteria;D_3__Azospirillales;D_4__Azospirillaceae;D_5__Rhodocista sp. SCSIO 13435;D_6__Rhodocista sp. SCSIO 13435	0.9994968128163616
ec415dd0509c89e501f562b25bd1fea9	D_0__Bacteria;D_1__Proteobacteria;D_2__Gammaproteobacteria;D_3__Xanthomonadales;D_4__Xanthomonadaceae;D_5__Lysobacter;Ambiguous_taxa	0.8111754289628711
07c3160551922faa7be5740ea3adc189	D_0__Bacteria;D_1__Proteobacteria;D_2__Gammaproteobacteria;D_3__Betaproteobacteriales;D_4__Burkholderiaceae;D_5__Ralstonia	0.9999952792744787
fb96672805165839d664d6c51e60fc7d	D_0__Bacteria;D_1__Proteobacteria;D_2__Gammaproteobacteria;D_3__Xanthomonadales;D_4__Rhodanobacteraceae;D_5__Luteibacter;Ambiguous_taxa	0.814357224586633
8d3924bb74008d5368c38f8da20e6864	D_0__Bacteria;D_1__Bacteroidetes;D_2__Bacteroidia;D_3__Chitinophagales;D_4__Chitinophagaceae;D_5__Terrimonas	0.9979040603839255
8bb7202da5dffba2d1dfda9acc377070	D_0__Bacteria;D_1__Proteobacteria;D_2__Gammaproteobacteria;D_3__Betaproteobacteriales;D_4__Burkholderiaceae	0.9999998955838014
95882add6fb49459e4840e3d49c2be31	D_0__Bacteria;D_1__Firmicutes;D_2__Bacilli;D_3__Bacillales;D_4__Paenibacillaceae;D_5__Paenibacillus;D_6__Paenibacillus cookii	0.9626571018911858
9db2817f5c42be6a7bcbca662959982d	D_0__Bacteria;D_1__Proteobacteria;D_2__Alphaproteobacteria;D_3__Rhizobiales;D_4__Xanthobacteraceae;D_5__Bradyrhizobium	0.7265247105179715
6ff3d014b78071018dc2911d693b3cbe	D_0__Bacteria;D_1__Cyanobacteria;D_2__Oxyphotobacteria;D_3__Chloroplast	1.0000000000000016
94b66ae730a66775665287c82218c88b	D_0__Bacteria;D_1__Proteobacteria;D_2__Alphaproteobacteria;D_3__Rhodobacterales;D_4__Rhodobacteraceae;D_5__Rubellimicrobium;D_6__uncultured bacterium	0.8419134751923489
a062f27c8739d9e9c3279618843a56fc	D_0__Bacteria;D_1__Proteobacteria;D_2__Alphaproteobacteria;D_3__Rhizobiales;D_4__Beijerinckiaceae;D_5__uncultured	0.9474865272996073
e9f7884f549550da55468be3f49d14ec	D_0__Bacteria;D_1__Proteobacteria;D_2__Alphaproteobacteria;D_3__Caulobacterales;D_4__Caulobacteraceae;D_5__PMMR1;D_6__uncultured bacterium	0.8128523840698749
dcb8ea117bc42da49cc3537cc627684d	D_0__Bacteria;D_1__Proteobacteria;D_2__Gammaproteobacteria;D_3__Betaproteobacteriales;D_4__Burkholderiaceae;D_5__Ramlibacter	0.8797609172443843
423dcccb5149c293e27006f5d1064401	D_0__Bacteria;D_1__Proteobacteria;D_2__Alphaproteobacteria;D_3__Rhizobiales;D_4__Beijerinckiaceae;D_5__uncultured;D_6__uncultured bacterium	0.760376626649332
1846f283d5f19030c911bf2eb541792e	D_0__Bacteria;D_1__Proteobacteria;D_2__Gammaproteobacteria;D_3__Betaproteobacteriales;D_4__Burkholderiaceae;D_5__Noviherbaspirillum	0.9992167556731271
1532590e6cc54338540087e89a9fe13f	D_0__Bacteria;D_1__Proteobacteria;D_2__Gammaproteobacteria;D_3__Betaproteobacteriales;D_4__Burkholderiaceae;D_5__Burkholderia-Caballeronia-Paraburkholderia	0.9994416507997241
29954cc924e5834fd8708e6a36c5e908	D_0__Bacteria;D_1__Proteobacteria;D_2__Alphaproteobacteria;D_3__Caulobacterales;D_4__Caulobacteraceae;D_5__Phenylobacterium	0.999882484033591
53770df451cecfa357eca9653a33c8ae	D_0__Bacteria;D_1__Firmicutes;D_2__Bacilli;D_3__Bacillales;D_4__Bacillaceae;D_5__Bacillus	0.9998987025989444
c2dfac6e5a43ea59461c1cb975e199a5	D_0__Bacteria;D_1__Proteobacteria;D_2__Alphaproteobacteria;D_3__Rhodobacterales;D_4__Rhodobacteraceae;D_5__Rubellimicrobium;D_6__uncultured bacterium	0.8882995377951444
705a12430843240fbf443bc7929dfff4	D_0__Bacteria;D_1__Proteobacteria;D_2__Gammaproteobacteria;D_3__Betaproteobacteriales;D_4__Burkholderiaceae;D_5__Burkholderia-Caballeronia-Paraburkholderia;Ambiguous_taxa	0.7043176278170719
85439226f2954173070443db39b174e2	D_0__Bacteria;D_1__Proteobacteria;D_2__Gammaproteobacteria;D_3__Betaproteobacteriales;D_4__Burkholderiaceae;D_5__Acidovorax	0.7925555116004604
1b7cd670cc8f5e8f60b5cda5bfb2536d	D_0__Bacteria;D_1__Actinobacteria;D_2__Actinobacteria;D_3__Corynebacteriales;D_4__Corynebacteriaceae;D_5__Corynebacterium 1;D_6__Corynebacterium kroppenstedtii	0.7947839928647262
e405a6746c773112d9e57378cc4ca60a	D_0__Bacteria;D_1__Proteobacteria;D_2__Alphaproteobacteria;D_3__Rhizobiales;D_4__Rhizobiaceae;D_5__Allorhizobium-Neorhizobium-Pararhizobium-Rhizobium	0.999059741283475
8f6964be04dc2a2b5bfbaa4579311ab5	D_0__Bacteria;D_1__Firmicutes;D_2__Bacilli;D_3__Bacillales;D_4__Staphylococcaceae;D_5__Staphylococcus	0.9999999725744445
cfa64d02b5eeb7ba0aa94f848cf49acf	D_0__Bacteria;D_1__Actinobacteria;D_2__Actinobacteria;D_3__Micrococcales;D_4__Microbacteriaceae;D_5__Curtobacterium	0.9561574414163446
71105c9530ca69e3374a4aacfa293745	D_0__Bacteria;D_1__Proteobacteria;D_2__Gammaproteobacteria;D_3__Betaproteobacteriales;D_4__Burkholderiaceae;D_5__Burkholderia-Caballeronia-Paraburkholderia	0.9999077408170478
1079d394b68f065677d245df5fb8d7f4	D_0__Bacteria;D_1__Proteobacteria;D_2__Alphaproteobacteria;D_3__Sphingomonadales;D_4__Sphingomonadaceae;D_5__Novosphingobium	0.996196747861802
0e14e7ab105745ef2ef0891bd05831eb	D_0__Bacteria;D_1__Proteobacteria;D_2__Alphaproteobacteria;D_3__Rhizobiales;D_4__Xanthobacteraceae;D_5__Bradyrhizobium	0.8999680795834574
74299ce746cace16b4c2c28bc51f009f	D_0__Bacteria;D_1__Proteobacteria;D_2__Gammaproteobacteria;D_3__Xanthomonadales;D_4__Xanthomonadaceae;D_5__Stenotrophomonas	0.9999928683244345
3c75070b990d8159380ef9d7138e7483	D_0__Bacteria;D_1__Proteobacteria;D_2__Gammaproteobacteria;D_3__Betaproteobacteriales;D_4__Burkholderiaceae;D_5__Noviherbaspirillum;D_6__uncultured bacterium	0.8555196184107177
f91087040dbc65ffe7d038920443fc56	D_0__Bacteria;D_1__Proteobacteria;D_2__Gammaproteobacteria;D_3__Pseudomonadales;D_4__Moraxellaceae;D_5__Acinetobacter;D_6__Acinetobacter ursingii	0.8729067972297566
8e24d3472d37b28a89d9d184b22ad4a7	D_0__Bacteria;D_1__Proteobacteria;D_2__Alphaproteobacteria;D_3__Rhodobacterales;D_4__Rhodobacteraceae;D_5__Paracoccus	0.9983330170884723
189812cc259f3405e3798f8a6a6fdb3f	D_0__Bacteria;D_1__Bacteroidetes;D_2__Bacteroidia;D_3__Flavobacteriales;D_4__Flavobacteriaceae;D_5__Capnocytophaga	0.9999999999833789
4715d00a2315b24a3fcc1b66ae839a94	D_0__Bacteria;D_1__Proteobacteria;D_2__Alphaproteobacteria;D_3__Rhizobiales;D_4__Beijerinckiaceae;D_5__Methylobacterium	0.9999999951409279
fd2f6896fc204385bff37b15b89f7f51	D_0__Bacteria;D_1__Proteobacteria;D_2__Alphaproteobacteria;D_3__Rhizobiales;D_4__Rhizobiaceae	0.999906056594264
ea3005384c01f73338421400d3680f6d	D_0__Bacteria;D_1__Bacteroidetes;D_2__Bacteroidia;D_3__Flavobacteriales;D_4__Weeksellaceae;D_5__Elizabethkingia;Ambiguous_taxa	0.7944034190711466
93562c91e4ee46f1d1b72a87168ef8e2	D_0__Bacteria;D_1__Proteobacteria;D_2__Alphaproteobacteria;D_3__Rhizobiales;D_4__Devosiaceae;D_5__Devosia	0.8912837602408267
90c880e09dac6cdeb9b6480176971132	D_0__Bacteria;D_1__Proteobacteria;D_2__Alphaproteobacteria;D_3__Reyranellales;D_4__Reyranellaceae;D_5__Reyranella	0.9999999999956821
09b7b8af0e48160843d1c27f01ce4df1	D_0__Bacteria;D_1__Proteobacteria;D_2__Alphaproteobacteria;D_3__Sphingomonadales;D_4__Sphingomonadaceae;D_5__Sphingomonas	0.9584786585167169
0a1f5ed70dcb37a86924dbd5fde981af	D_0__Bacteria;D_1__Proteobacteria;D_2__Gammaproteobacteria;D_3__Pseudomonadales;D_4__Moraxellaceae;D_5__Enhydrobacter	0.9999999997175941
d92638664110583b421ff8ea47480a6a	D_0__Bacteria;D_1__Proteobacteria;D_2__Gammaproteobacteria;D_3__Xanthomonadales;D_4__Xanthomonadaceae;D_5__Stenotrophomonas;D_6__Stenotrophomonas acidaminiphila	0.9246054320860022
409f711b59152d57926cf444c5577087	D_0__Bacteria;D_1__Firmicutes;D_2__Bacilli;D_3__Lactobacillales;D_4__Streptococcaceae;D_5__Streptococcus;D_6__Streptococcus salivarius subsp. salivarius	0.7328037012546035
f9104093495c8e86d4974f24f2d6bda8	D_0__Bacteria;D_1__Proteobacteria;D_2__Alphaproteobacteria;D_3__Rhodobacterales;D_4__Rhodobacteraceae;D_5__Paracoccus	0.9664091597169727
3f231245b131705f40fdbd78dc01f116	D_0__Bacteria;D_1__Bacteroidetes;D_2__Bacteroidia;D_3__Flavobacteriales;D_4__Flavobacteriaceae;D_5__Flavobacterium;D_6__uncultured bacterium	0.7408332099837899
a531795c96ce6deeccf13af6465817c4	D_0__Bacteria;D_1__Proteobacteria;D_2__Alphaproteobacteria;D_3__Rhodobacterales;D_4__Rhodobacteraceae;D_5__Paracoccus	0.9971034146831141
6557f70bcf0ae7e66e21dc1898bc2573	D_0__Bacteria;D_1__Proteobacteria;D_2__Gammaproteobacteria;D_3__Betaproteobacteriales;D_4__Burkholderiaceae;D_5__Massilia	0.9994182518387515
7162c78bf49c8deef6940316cfc9fff9	D_0__Bacteria;D_1__Firmicutes;D_2__Bacilli;D_3__Bacillales;D_4__Paenibacillaceae;D_5__Paenibacillus;D_6__Paenibacillus cookii	0.9492149276793237
f37df2adf4951e7edb9215431cbf3076	D_0__Bacteria;D_1__Firmicutes;D_2__Bacilli;D_3__Lactobacillales;D_4__Streptococcaceae;D_5__Streptococcus;D_6__Streptococcus salivarius subsp. thermophilus	0.8847790097190559
e7e26e01e06403c0fdea71ede3e80e5c	D_0__Bacteria;D_1__Actinobacteria;D_2__Actinobacteria;D_3__Micrococcales;D_4__Microbacteriaceae;D_5__Microbacterium	0.9997751693483231
91d4bba81e7f4870f99eec64c336ed2b	D_0__Bacteria;D_1__Proteobacteria;D_2__Gammaproteobacteria;D_3__Betaproteobacteriales;D_4__Burkholderiaceae;D_5__Massilia	0.9991960891243103
9bba2e69b87d02bc471c9ea63783e214	D_0__Bacteria;D_1__Proteobacteria;D_2__Alphaproteobacteria;D_3__Rhizobiales;D_4__Rhizobiaceae;D_5__Allorhizobium-Neorhizobium-Pararhizobium-Rhizobium	0.9992666146967314
a0553599856b297ef9ccde162cbd014a	D_0__Bacteria;D_1__Proteobacteria;D_2__Gammaproteobacteria;D_3__Betaproteobacteriales;D_4__Burkholderiaceae;D_5__Massilia	0.9914064298936893
d2056d7ce9b69aef41f72d361c733f7b	D_0__Bacteria;D_1__Fusobacteria;D_2__Fusobacteriia;D_3__Fusobacteriales;D_4__Fusobacteriaceae;D_5__Fusobacterium	0.9999999999810584
d83a14ea274cb3e35b91f494c87d4c90	D_0__Bacteria;D_1__Proteobacteria;D_2__Gammaproteobacteria;D_3__Betaproteobacteriales;D_4__Burkholderiaceae;D_5__Burkholderia-Caballeronia-Paraburkholderia	0.9999808997940506
55d136c38899fe7f59c5d2e50066ac6d	D_0__Bacteria;D_1__Proteobacteria;D_2__Gammaproteobacteria;D_3__Betaproteobacteriales;D_4__Burkholderiaceae;D_5__Massilia	0.9998734402294733
f95a18d6f1c315d2a85b527f3f1ffc49	D_0__Bacteria;D_1__Proteobacteria;D_2__Alphaproteobacteria;D_3__Azospirillales;D_4__Azospirillaceae;D_5__Azospirillum	0.9999998645360492
94d3966a0318116960be00cda1bb78e6	D_0__Bacteria;D_1__Proteobacteria;D_2__Gammaproteobacteria;D_3__Betaproteobacteriales;D_4__Burkholderiaceae;D_5__Massilia	0.9997578358339045
6404575e723592506d84f6c288a11ef1	D_0__Bacteria;D_1__Firmicutes;D_2__Clostridia;D_3__Clostridiales;D_4__Clostridiaceae 1;D_5__Clostridium sensu stricto 1	0.9999660560726418
1d1c1949472bd9901e81382af535ce5a	D_0__Bacteria;D_1__Proteobacteria;D_2__Alphaproteobacteria;D_3__Rhizobiales;D_4__Xanthobacteraceae	0.9999999977325166
89aab02c2b495a329fc8f0cc8c677a12	D_0__Bacteria;D_1__Proteobacteria;D_2__Gammaproteobacteria;D_3__Betaproteobacteriales;D_4__Burkholderiaceae;D_5__Lautropia;D_6__uncultured bacterium	0.9281801740026546
4d4d9fd660f35eae2082c5f0f2aa32f3	D_0__Bacteria;D_1__Proteobacteria;D_2__Gammaproteobacteria;D_3__Enterobacteriales;D_4__Enterobacteriaceae	0.9999997190080716
4c052788f6f99512d2a820391ff0b2b9	D_0__Bacteria;D_1__Acidobacteria;D_2__Acidobacteriia;D_3__Subgroup 2;Ambiguous_taxa;Ambiguous_taxa;Ambiguous_taxa	0.9207523676396906
d64ad5784d9a3dbc5b38744338640ec1	D_0__Bacteria;D_1__Cyanobacteria;D_2__Oxyphotobacteria;D_3__Chloroplast	0.9999999999999982
340517e87d62667dfebb078b5895dca3	D_0__Bacteria;D_1__Cyanobacteria;D_2__Oxyphotobacteria;D_3__Chloroplast	1.0000000000000029
84a48a19a0bd9a6de77599b92815e8ae	D_0__Bacteria;D_1__Proteobacteria;D_2__Gammaproteobacteria;D_3__Betaproteobacteriales;D_4__Burkholderiaceae;D_5__Burkholderia-Caballeronia-Paraburkholderia	0.9999617416892481
0f91d3b42e329036a6583b45bd6ca2da	D_0__Bacteria;D_1__Actinobacteria;D_2__Actinobacteria;D_3__Micrococcales;D_4__Micrococcaceae;D_5__Micrococcus	0.9998782822066974
f46980bb5e6a0834dbc6e173844ad693	D_0__Bacteria;D_1__Proteobacteria;D_2__Deltaproteobacteria;D_3__Oligoflexales;D_4__0319-6G20;D_5__uncultured bacterium;D_6__uncultured bacterium	0.7838207947014167
91ad48bf85cfbc16e0f20f2563877662	D_0__Bacteria;D_1__Proteobacteria;D_2__Gammaproteobacteria;D_3__Betaproteobacteriales;D_4__Burkholderiaceae;D_5__Massilia	0.9986757976842033
e9fa953a866bf181ee6c81063e194d4e	D_0__Bacteria;D_1__Proteobacteria;D_2__Gammaproteobacteria;D_3__Betaproteobacteriales;D_4__Chromobacteriaceae;D_5__Vogesella;D_6__uncultured bacterium	0.831741468714255
8c702662a77c13f0048090036bf023a7	D_0__Bacteria;D_1__Firmicutes;D_2__Bacilli;D_3__Bacillales;D_4__Staphylococcaceae;D_5__Staphylococcus	0.9999999878520314
d78a9ac5d1b15560a0169cc6ef2edc77	D_0__Bacteria;D_1__Actinobacteria;D_2__Actinobacteria;D_3__Corynebacteriales;D_4__Corynebacteriaceae;D_5__Corynebacterium 1	0.9126019146223425
74515abf03e5578749d1558a8aa13cc8	D_0__Bacteria;D_1__Proteobacteria;D_2__Gammaproteobacteria;D_3__Betaproteobacteriales;D_4__Burkholderiaceae;D_5__Massilia	0.9993948263775556
ff04025412648d2c20efdf8b2c6e16dd	D_0__Bacteria;D_1__Proteobacteria;D_2__Alphaproteobacteria;D_3__Rhizobiales;D_4__Rhizobiaceae;D_5__Mesorhizobium	0.9612585333580862
810eb3f6bd21005cbeb17b9ba8572e8f	D_0__Bacteria;D_1__Proteobacteria;D_2__Gammaproteobacteria;D_3__Betaproteobacteriales;D_4__Burkholderiaceae;D_5__Massilia	0.9929526052353217
3754647f042a80550ba0523c7a38b06e	D_0__Bacteria;D_1__Proteobacteria;D_2__Gammaproteobacteria;D_3__Betaproteobacteriales;D_4__Burkholderiaceae;D_5__Massilia	0.9973700818944224
d3829c53b66db828d6bff7f21c6dad28	D_0__Bacteria;D_1__Firmicutes;D_2__Bacilli;D_3__Lactobacillales;D_4__Streptococcaceae;D_5__Streptococcus;D_6__Streptococcus sanguinis	0.7191335240548595
23a2a0257b118f3493cedf503b58b4d7	D_0__Bacteria;D_1__Firmicutes;D_2__Bacilli;D_3__Bacillales;D_4__Staphylococcaceae;D_5__Staphylococcus	0.9999949312920936
d832f02d135a5a6c028679590b0e9932	D_0__Bacteria;D_1__Proteobacteria;D_2__Alphaproteobacteria;D_3__Rhizobiales;D_4__Beijerinckiaceae;D_5__uncultured;D_6__uncultured bacterium	0.9420890038258556
e0fcddfbd9012f2ef3fe5165e818f651	D_0__Bacteria;D_1__Proteobacteria;D_2__Gammaproteobacteria;D_3__Betaproteobacteriales;D_4__Burkholderiaceae;D_5__Curvibacter	0.9938514108384237
4a1d5bd3e9857111eef5925faf53b555	D_0__Bacteria;D_1__Proteobacteria;D_2__Alphaproteobacteria;D_3__Sphingomonadales;D_4__Sphingomonadaceae;D_5__Qipengyuania	0.7805680907218098
d83a2817b2d1fcf67ca5bfbd1f6f2197	D_0__Bacteria;D_1__Proteobacteria;D_2__Gammaproteobacteria;D_3__Betaproteobacteriales;D_4__Burkholderiaceae;D_5__Cupriavidus	0.9997599248858227
6c957baa7e5b1ae088dbeef201f0067d	D_0__Bacteria;D_1__Proteobacteria;D_2__Alphaproteobacteria;D_3__Azospirillales;D_4__Azospirillaceae;D_5__Rhodocista sp. SCSIO 13435;D_6__Rhodocista sp. SCSIO 13435	0.9914102015554278
e21b8ded2a1c9c7c72e8ad31b0c1caa4	D_0__Bacteria;D_1__Proteobacteria;D_2__Gammaproteobacteria;D_3__Betaproteobacteriales;D_4__Burkholderiaceae;D_5__Ramlibacter	0.926885100877532
b73005915e3d4846e976aeaf35c17632	D_0__Bacteria;D_1__Proteobacteria;D_2__Alphaproteobacteria;D_3__Sphingomonadales;D_4__Sphingomonadaceae;D_5__Novosphingobium	0.9830602738997523
d108f08a912f3e00bdfed797e95a9109	D_0__Bacteria;D_1__Proteobacteria;D_2__Alphaproteobacteria;D_3__Azospirillales;D_4__Azospirillaceae;D_5__Azospirillum	0.9999996014003584
b72293c8315af5ffa034f4b9596ee9f5	D_0__Bacteria;D_1__Proteobacteria;D_2__Gammaproteobacteria;D_3__Betaproteobacteriales;D_4__Burkholderiaceae;D_5__Mycoavidus;D_6__uncultured Candidatus Glomeribacter sp.	0.9175275595287525
a91267115e35d8496b108af34b3b36e5	D_0__Bacteria;D_1__Proteobacteria;D_2__Alphaproteobacteria;D_3__Rhodobacterales;D_4__Rhodobacteraceae;D_5__Paracoccus	0.9984083517030957
32132de1ce4af8c331abb5c8b8d30ba7	D_0__Bacteria;D_1__Proteobacteria;D_2__Alphaproteobacteria;D_3__Caulobacterales;D_4__Caulobacteraceae;D_5__Brevundimonas	0.9999999530888127
9554c4285d3f4f6e7e9384b5d21b3274	D_0__Bacteria;D_1__Proteobacteria;D_2__Alphaproteobacteria;D_3__Rhizobiales;D_4__Rhizobiaceae;D_5__Mesorhizobium	0.9690987886026758
b7129eeffa4113812251ec5f23a5c203	D_0__Bacteria;D_1__Firmicutes;D_2__Bacilli;D_3__Lactobacillales;D_4__Streptococcaceae;D_5__Streptococcus	0.9999999971974016
eb6e37d57ade85ad7b175ad7e50f6be7	D_0__Bacteria;D_1__Deinococcus-Thermus;D_2__Deinococci;D_3__Deinococcales;D_4__Deinococcaceae;D_5__Deinococcus	0.999999999997044
c52703a0552b005d731ddb52395a8e65	D_0__Bacteria;D_1__Firmicutes;D_2__Bacilli;D_3__Lactobacillales;D_4__Lactobacillaceae;D_5__Lactobacillus;D_6__Lactobacillus delbrueckii subsp. bulgaricus	0.8639641487751478
c533a557f90737bbc8bccbbc981a8c63	D_0__Bacteria;D_1__Firmicutes;D_2__Bacilli;D_3__Lactobacillales;D_4__Streptococcaceae;D_5__Streptococcus	0.9999999990611448
3c747dbdc4a8b851cdba4ea6710ee62e	D_0__Bacteria;D_1__Actinobacteria;D_2__Actinobacteria;D_3__Micrococcales;D_4__Micrococcaceae;D_5__Kocuria;D_6__Kocuria rhizophila	0.7822054833405154
2fb78dd220a9b2361e0d03681d06bae2	D_0__Bacteria;D_1__Firmicutes;D_2__Bacilli;D_3__Bacillales;D_4__Planococcaceae;D_5__Chryseomicrobium	0.9988683278423103
8cfa024e962a4b6ec8257f775f8fbc67	D_0__Bacteria;D_1__Actinobacteria;D_2__Actinobacteria;D_3__Micrococcales;D_4__Micrococcaceae	0.9999998021726924
81ca67e2f88134e16358d4e5b0a17dc0	D_0__Bacteria;D_1__Planctomycetes;D_2__BD7-11;D_3__uncultured bacterium;D_4__uncultured bacterium;D_5__uncultured bacterium;D_6__uncultured bacterium	0.9999998304035531
310355aca12ed51dbb23431cd173ced8	D_0__Bacteria;D_1__Proteobacteria;D_2__Alphaproteobacteria;D_3__Caulobacterales;D_4__Caulobacteraceae;D_5__Brevundimonas	0.9998967778035838
75ab449940158746e5b01c2d815a864a	D_0__Bacteria;D_1__Proteobacteria;D_2__Gammaproteobacteria;D_3__Betaproteobacteriales;D_4__Burkholderiaceae;D_5__Aquabacterium;Ambiguous_taxa	0.7572137642456858
bd6383169ddd32592a82ccdb7511c186	D_0__Bacteria;D_1__Proteobacteria;D_2__Gammaproteobacteria;D_3__Enterobacteriales;D_4__Enterobacteriaceae	0.9999824722233902
bc50e3bb1d5bb26b13433a05439be305	D_0__Bacteria;D_1__Proteobacteria;D_2__Gammaproteobacteria;D_3__Betaproteobacteriales;D_4__Burkholderiaceae;D_5__Massilia	0.998773580111617
88930288f1f429806969ecc5fcf7af84	D_0__Bacteria;D_1__Proteobacteria;D_2__Alphaproteobacteria;D_3__Rhodobacterales;D_4__Rhodobacteraceae;D_5__Rubellimicrobium;D_6__uncultured bacterium	0.9998298835592332
6b82d1bdb5112e0ef5fcbc5c1e382f50	D_0__Bacteria;D_1__Cyanobacteria;D_2__Oxyphotobacteria;D_3__Chloroplast	1.0000000000000069
5d0e5ca8e93779e0a9a8560e0ef35201	D_0__Bacteria;D_1__Proteobacteria;D_2__Gammaproteobacteria;D_3__Betaproteobacteriales;D_4__Burkholderiaceae;D_5__Massilia	0.9994515681538948
bc5aee3676a9f2ef5abbdc58f7218d70	D_0__Bacteria;D_1__Proteobacteria;D_2__Alphaproteobacteria;D_3__Rhodobacterales;D_4__Rhodobacteraceae;D_5__Rubellimicrobium;D_6__uncultured bacterium	0.9144327125326416
94f8ef3c2a63bbdb9c45bbd17dd40f75	D_0__Bacteria;D_1__Firmicutes;D_2__Bacilli;D_3__Bacillales;D_4__Paenibacillaceae;D_5__Paenibacillus;D_6__Paenibacillus glycanilyticus	0.8978925910692029
2cd30e9eda91687ba73dcae76f4f1880	D_0__Bacteria;D_1__Proteobacteria;D_2__Alphaproteobacteria;D_3__Caulobacterales;D_4__Caulobacteraceae;D_5__Brevundimonas	0.9995412844355388
97fc420fd07a25fed1b9db6a7e74429e	D_0__Bacteria;D_1__Proteobacteria;D_2__Alphaproteobacteria;D_3__Azospirillales;D_4__Azospirillaceae;D_5__Rhodocista sp. SCSIO 13435;D_6__Rhodocista sp. SCSIO 13435	0.9666774238800149
d4466eb6e27f848723b5cf50892c1652	D_0__Bacteria;D_1__Proteobacteria;D_2__Alphaproteobacteria;D_3__Sphingomonadales;D_4__Sphingomonadaceae;D_5__Sphingobium	0.953479239177754
eae4f7830a96dbbaa120275ede8c069d	D_0__Bacteria;D_1__Firmicutes;D_2__Bacilli;D_3__Bacillales;D_4__Paenibacillaceae;D_5__Paenibacillus;D_6__Paenibacillus glycanilyticus	0.8409763553172052
dd392a9cc8ad7caab58b50cee5f4a8d1	D_0__Bacteria;D_1__Bacteroidetes;D_2__Bacteroidia;D_3__Cytophagales;D_4__Hymenobacteraceae;D_5__Hymenobacter	0.9999999991370275
c4253d685100596f2d6c036642070848	D_0__Bacteria;D_1__Proteobacteria;D_2__Alphaproteobacteria;D_3__Acetobacterales;D_4__Acetobacteraceae;D_5__Roseomonas	0.9999655659170232
f11b92767f0737ddb9fe32a3ba3a1fa4	D_0__Bacteria;D_1__Actinobacteria;D_2__Actinobacteria;D_3__Micrococcales;D_4__Micrococcaceae;D_5__Kocuria	0.9962130340250053
67fe68b10effbc7af1e15eb1d66f58af	D_0__Bacteria;D_1__Proteobacteria;D_2__Alphaproteobacteria;D_3__Rhizobiales;D_4__Xanthobacteraceae	0.9999999907050134
2e313b5836fd38837bbb936484888144	D_0__Bacteria;D_1__Proteobacteria;D_2__Gammaproteobacteria;D_3__Betaproteobacteriales;D_4__Burkholderiaceae;D_5__Massilia	0.9986683303062173
ec098ad12ef2923b449a01762462578b	D_0__Bacteria;D_1__Firmicutes;D_2__Bacilli;D_3__Lactobacillales;D_4__Streptococcaceae;D_5__Lactococcus	0.9999999990913828
9ae4a24f8afe2d11c1c619180d04e01d	D_0__Bacteria;D_1__Proteobacteria;D_2__Alphaproteobacteria;D_3__Rhodobacterales;D_4__Rhodobacteraceae	0.9999999673270568
9987b89929640fec1ab52a9796026f6f	D_0__Bacteria;D_1__Actinobacteria;D_2__Actinobacteria;D_3__Micrococcales;D_4__Micrococcaceae;D_5__Micrococcus	0.9998443021831864
1b1cc07c10f908d0b97142b8445a9469	D_0__Bacteria;D_1__Firmicutes;D_2__Clostridia;D_3__Clostridiales;D_4__Family XI;D_5__Finegoldia;D_6__uncultured bacterium	0.7238687633476764
63e0a7ff040540e6e2b556cd40887d48	D_0__Bacteria;D_1__Cyanobacteria;D_2__Melainabacteria;D_3__Obscuribacterales	1.000000000000001
200d58f25e4647bfff808b78e7dc6ac2	D_0__Bacteria;D_1__Proteobacteria;D_2__Gammaproteobacteria;D_3__Betaproteobacteriales;D_4__Burkholderiaceae;D_5__Herbaspirillum;Ambiguous_taxa	0.8339369905459831
7129ad63ecbd52522cba021589e0be08	D_0__Bacteria;D_1__Proteobacteria;D_2__Gammaproteobacteria;D_3__Betaproteobacteriales;D_4__Burkholderiaceae;D_5__Cupriavidus	0.9999532523842973
8d06d560ffed6034b2eff6a5ae07cc67	D_0__Bacteria;D_1__Proteobacteria;D_2__Gammaproteobacteria;D_3__Vibrionales;D_4__Vibrionaceae;D_5__Photobacterium;D_6__Photobacterium ganghwense	0.953710239301932
433424e543a71786b451114f05cda133	D_0__Bacteria;D_1__Firmicutes;D_2__Bacilli;D_3__Bacillales;D_4__Planococcaceae	0.9997820484661516
0114ba31d2516f1fd2decc5a8026e66d	D_0__Bacteria;D_1__Proteobacteria;D_2__Alphaproteobacteria;D_3__Rhodobacterales;D_4__Rhodobacteraceae	0.9999995444836569
91949536074b9c95cb7f628adaf12344	D_0__Bacteria;D_1__Firmicutes;D_2__Bacilli;D_3__Lactobacillales;D_4__Carnobacteriaceae;D_5__Atopostipes;Ambiguous_taxa	0.8165392750829804
c1ce4b395e09be2c53367512931736e9	D_0__Bacteria;D_1__Proteobacteria;D_2__Gammaproteobacteria;D_3__Betaproteobacteriales;D_4__Burkholderiaceae;D_5__Noviherbaspirillum;D_6__uncultured Burkholderia sp.	0.7141027664780344
be5f7561425c2fdf15e1347047e3a7ba	D_0__Bacteria;D_1__Proteobacteria;D_2__Gammaproteobacteria;D_3__Pseudomonadales;D_4__Pseudomonadaceae;D_5__Pseudomonas	0.9999434497618973
98352ae351e75a6aad1c26146d39315b	D_0__Bacteria;D_1__Proteobacteria;D_2__Gammaproteobacteria;D_3__Enterobacteriales;D_4__Enterobacteriaceae;D_5__Citrobacter	0.7419979194993571
6e9a8712a396b26a1e4226a45310256c	D_0__Bacteria;D_1__Proteobacteria;D_2__Alphaproteobacteria;D_3__Paracaedibacterales;D_4__Paracaedibacteraceae;D_5__uncultured;Ambiguous_taxa	0.9999307142995899
5dc6854cf9de0938ecb0052924b596d5	D_0__Bacteria;D_1__Bacteroidetes;D_2__Bacteroidia;D_3__Chitinophagales;D_4__Chitinophagaceae;D_5__Hydrotalea;Ambiguous_taxa	0.8248879363894105
88a9488ed392ee84e864147f87b29f4b	D_0__Bacteria;D_1__Proteobacteria;D_2__Gammaproteobacteria;D_3__Betaproteobacteriales;D_4__Burkholderiaceae;D_5__Diaphorobacter	0.9285649930384403
976b7c11daa8a8158cd4049828b095fe	D_0__Bacteria;D_1__Actinobacteria;D_2__Actinobacteria;D_3__Micrococcales;D_4__Dermabacteraceae;D_5__Brachybacterium	0.9999674631947258
ac1a2574832bd799635d9029fc1ed6ae	D_0__Bacteria;D_1__Proteobacteria;D_2__Gammaproteobacteria;D_3__Betaproteobacteriales;D_4__Burkholderiaceae;D_5__Comamonas	0.8546443056310437
33959616bb05f631395f2a21503fcbc1	D_0__Bacteria;D_1__Firmicutes;D_2__Bacilli;D_3__Lactobacillales;D_4__Streptococcaceae;D_5__Streptococcus	0.9999999682834794
36cba54ce870d9bcf47a910768f62197	D_0__Bacteria;D_1__Proteobacteria;D_2__Alphaproteobacteria;D_3__Rhizobiales;D_4__Rhizobiaceae;D_5__Allorhizobium-Neorhizobium-Pararhizobium-Rhizobium	0.8425984319771456
1ceff9f92a8608c839ecce08fd8524d4	D_0__Bacteria;D_1__Proteobacteria;D_2__Alphaproteobacteria;D_3__Sphingomonadales;D_4__Sphingomonadaceae;D_5__Sphingoaurantiacus;Ambiguous_taxa	0.9324456625883919
4cdf36c21adce2ca6150ad40f3a0fb7d	D_0__Bacteria;D_1__Firmicutes;D_2__Clostridia;D_3__Clostridiales;D_4__Family XI;D_5__Anaerococcus	0.9999999999999941
9100f96e0d46a260b5d5605ca5916347	D_0__Bacteria;D_1__Proteobacteria;D_2__Gammaproteobacteria;D_3__Betaproteobacteriales;D_4__Burkholderiaceae;D_5__Massilia	0.9986814801730209
f24ea1421c605be2fad3e2265918a7bb	D_0__Bacteria;D_1__Firmicutes;D_2__Bacilli;D_3__Bacillales;D_4__Paenibacillaceae;D_5__Brevibacillus	0.999999999405156
73b0738e763478fd747d6c3a47946e98	D_0__Bacteria;D_1__Proteobacteria;D_2__Alphaproteobacteria;D_3__Rhizobiales;D_4__Beijerinckiaceae;D_5__Microvirga	0.9999834690761499
13b6a77af96315b52b1c3b34d8090b94	D_0__Bacteria;D_1__Firmicutes;D_2__Bacilli;D_3__Lactobacillales;D_4__Streptococcaceae;D_5__Streptococcus;D_6__Streptococcus salivarius subsp. thermophilus	0.9206453863368154
8346ed9e939d7db13d98e0c427f85276	D_0__Bacteria;D_1__Proteobacteria;D_2__Alphaproteobacteria;D_3__Caulobacterales;D_4__Caulobacteraceae;D_5__Brevundimonas	0.9999277564001778
5157a42e27385f84c7dad2999a3c38dc	D_0__Bacteria;D_1__Proteobacteria;D_2__Alphaproteobacteria;D_3__Rhizobiales;D_4__Beijerinckiaceae;D_5__Methylobacterium	0.9999951722398741
09c433272bc5c8c530aa3d0ce079ef67	D_0__Bacteria;D_1__Proteobacteria;D_2__Alphaproteobacteria;D_3__Sphingomonadales;D_4__Sphingomonadaceae	0.9999987701286636
ae4550e59606ae352300b34dbc79b59d	D_0__Bacteria;D_1__Patescibacteria;D_2__Gracilibacteria;D_3__JGI 0000069-P22;D_4__uncultured bacterium;D_5__uncultured bacterium;D_6__uncultured bacterium	0.9813616373471841
b7af9bf67b7b454607660be6ecd93790	D_0__Bacteria;D_1__Proteobacteria;D_2__Gammaproteobacteria;D_3__Betaproteobacteriales;D_4__Burkholderiaceae;D_5__Noviherbaspirillum	0.9995825898641789
9e28937edf9bb1c8c4fd2ab8b86e35b0	D_0__Bacteria;D_1__Firmicutes;D_2__Bacilli;D_3__Lactobacillales;D_4__Streptococcaceae;D_5__Streptococcus;D_6__Streptococcus sanguinis	0.7222027848627173
4dac80c7d4a1d59dec65246b75e78c87	D_0__Bacteria;D_1__Proteobacteria;D_2__Alphaproteobacteria;D_3__Rhizobiales;D_4__Stappiaceae;D_5__Pannonibacter	0.9614138180285523
3788232577b937f440d8c6d53113c989	D_0__Bacteria;D_1__Proteobacteria;D_2__Gammaproteobacteria;D_3__Enterobacteriales;D_4__Enterobacteriaceae	0.9999996362688292
554f55291020adf10b57df2b05a19b84	D_0__Bacteria;D_1__Proteobacteria;D_2__Alphaproteobacteria;D_3__Sphingomonadales;D_4__Sphingomonadaceae;D_5__Sphingobium	0.9926115534845531
6982c3ea79553dd4b1cf4690e174363c	D_0__Bacteria;D_1__Firmicutes;D_2__Bacilli;D_3__Bacillales;D_4__Bacillaceae;D_5__Bacillus;D_6__Bacillus pseudofirmus	0.9859296325377646
720822380451ddaef3aebe535c753b2a	D_0__Bacteria;D_1__Proteobacteria;D_2__Gammaproteobacteria;D_3__Xanthomonadales;D_4__Xanthomonadaceae;D_5__Lysobacter;Ambiguous_taxa	0.7851567406870918
aa97a3b6bfb43639ad5a695a1791691f	D_0__Bacteria;D_1__Proteobacteria;D_2__Alphaproteobacteria;D_3__Rhizobiales;D_4__Beijerinckiaceae;D_5__Microvirga	0.9995610012981263
e46f3d355a3fd7787326162065b13ec5	D_0__Bacteria;D_1__Actinobacteria;D_2__Actinobacteria;D_3__Micrococcales;D_4__Micrococcaceae;D_5__Arthrobacter;D_6__Arthrobacter agilis	0.8973589223456387
21d601acba8150457114d38935438750	D_0__Bacteria;D_1__Proteobacteria;D_2__Gammaproteobacteria;D_3__Betaproteobacteriales;D_4__Burkholderiaceae;D_5__Noviherbaspirillum;D_6__uncultured Burkholderia sp.	0.8378961713128202
5228e61e49f1e12972fbdcf2846ebe9d	D_0__Bacteria;D_1__Bacteroidetes;D_2__Bacteroidia;D_3__Flavobacteriales;D_4__Weeksellaceae;D_5__Cloacibacterium	0.9963560066925975
e223029d88c93b094de338401f648234	D_0__Bacteria;D_1__Proteobacteria;D_2__Alphaproteobacteria;D_3__Acetobacterales;D_4__Acetobacteraceae;D_5__Acidocella;D_6__uncultured bacterium	0.9121984729981972
0cce7982066124071e6a9861ef7a3a61	D_0__Bacteria;D_1__Proteobacteria;D_2__Gammaproteobacteria;D_3__Pseudomonadales;D_4__Pseudomonadaceae;D_5__Pseudomonas	0.9998910469042803
024d163024854d9149daccb960439bc6	D_0__Bacteria;D_1__Firmicutes;D_2__Bacilli;D_3__Bacillales;D_4__Staphylococcaceae;D_5__Staphylococcus	0.9999999910115347
688d3d577ced2103fa99bff730f718df	D_0__Bacteria;D_1__Actinobacteria;D_2__Actinobacteria;D_3__Frankiales;D_4__Geodermatophilaceae;D_5__Blastococcus;Ambiguous_taxa	0.7198816114453622
be54cdc25db9d8b54460ab4d698425f1	D_0__Bacteria;D_1__Proteobacteria;D_2__Alphaproteobacteria;D_3__Rhodospirillales;D_4__uncultured;D_5__marine metagenome;D_6__marine metagenome	0.9994452498897494
646edd32ea45945402e1256294831b0f	D_0__Bacteria;D_1__Actinobacteria;D_2__Actinobacteria;D_3__Corynebacteriales;D_4__Dietziaceae;D_5__Dietzia	0.9999999462090975
78299d036a026cd195ceb25b68f1f603	D_0__Bacteria;D_1__Proteobacteria;D_2__Alphaproteobacteria;D_3__Azospirillales;D_4__Azospirillaceae;D_5__Azospirillum	0.9999998420053814
2a5a10bd46944c1c16dc388464d1a8fb	D_0__Bacteria;D_1__Proteobacteria;D_2__Alphaproteobacteria;D_3__Sphingomonadales;D_4__Sphingomonadaceae;D_5__uncultured;Ambiguous_taxa	0.8689046128240605
34be23b5ae7ab00f53b33f249759fe5a	D_0__Bacteria;D_1__Cyanobacteria;D_2__Oxyphotobacteria;D_3__Chloroplast	0.9999999999999922
50da422c1387567cca75303a0e2a8cce	D_0__Bacteria;D_1__Proteobacteria;D_2__Gammaproteobacteria;D_3__Betaproteobacteriales;D_4__Burkholderiaceae;D_5__Comamonas;D_6__Comamonas aquatica	0.9032418307294018
3c3c05b27064591a63bdabfe89ee6022	D_0__Bacteria;D_1__Bacteroidetes;D_2__Bacteroidia;D_3__Bacteroidales;D_4__Porphyromonadaceae;D_5__Porphyromonas;D_6__uncultured bacterium	0.9090919389626716
a5b69f125c8e15c8b470bd65ffa241c1	D_0__Bacteria;D_1__Firmicutes;D_2__Bacilli;D_3__Lactobacillales;D_4__Carnobacteriaceae;D_5__Granulicatella	0.903785595706441
b9c0a6c5a50de74529b450a92ebc4002	D_0__Bacteria;D_1__Proteobacteria;D_2__Gammaproteobacteria;D_3__Betaproteobacteriales;D_4__Burkholderiaceae;D_5__Achromobacter	0.9997367008348312
60fca5c73089e86d3e0a2a2e93f30b79	D_0__Bacteria;D_1__Proteobacteria;D_2__Gammaproteobacteria;D_3__Xanthomonadales;D_4__Xanthomonadaceae;D_5__Lysobacter;Ambiguous_taxa	0.8710044693437837
b7eeee7c4bfa101ce5827c3db39d69d2	D_0__Bacteria;D_1__Proteobacteria;D_2__Alphaproteobacteria;D_3__Rhizobiales;D_4__Xanthobacteraceae;D_5__Bradyrhizobium	0.9845672120377843
e6b38a057d9bd2afa8e1827f7fca877a	D_0__Bacteria;D_1__Proteobacteria;D_2__Gammaproteobacteria;D_3__Betaproteobacteriales;D_4__Burkholderiaceae;D_5__Herbaspirillum;Ambiguous_taxa	0.9358482150807071
ae2c052ed842497316410abe89a36a57	D_0__Bacteria;D_1__Proteobacteria;D_2__Alphaproteobacteria;D_3__Sphingomonadales;D_4__Sphingomonadaceae;D_5__Sphingomonas	0.9674838580648741
0523daa6aca2880c7ed3e5ffdc4e5077	D_0__Bacteria;D_1__Actinobacteria;D_2__Actinobacteria;D_3__Frankiales;D_4__Geodermatophilaceae;D_5__Blastococcus	0.9991716998803346
8b4e1dd8ce89f7406fe32819e1f336b6	D_0__Bacteria;D_1__Proteobacteria;D_2__Gammaproteobacteria;D_3__Vibrionales;D_4__Vibrionaceae;D_5__Vibrio	0.941290397110394
6371db54e4ad9f09be4287cf064ac98f	D_0__Bacteria;D_1__Bacteroidetes;D_2__Bacteroidia;D_3__Flavobacteriales;D_4__Weeksellaceae;D_5__Chryseobacterium	0.9999965351930403
2c2373750fc3a8ed30208e3eaf666bd4	D_0__Bacteria;D_1__Actinobacteria;D_2__Actinobacteria;D_3__Micrococcales;D_4__Micrococcaceae;D_5__Kocuria	0.9957996825996528
e5c0d440b0d2c11968f36addd0c1d9c8	D_0__Bacteria;D_1__Proteobacteria;D_2__Gammaproteobacteria;D_3__Betaproteobacteriales;D_4__Chromobacteriaceae;D_5__Chromobacterium;Ambiguous_taxa	0.9919925428307417
945e8abc21fd41d70400762829a3f7b1	D_0__Bacteria;D_1__Deinococcus-Thermus;D_2__Deinococci;D_3__Deinococcales;D_4__Deinococcaceae;D_5__Deinococcus	0.999999999975748
94147fd1beb14ec4db73af03c571d8f8	D_0__Bacteria;D_1__Proteobacteria;D_2__Gammaproteobacteria;D_3__Betaproteobacteriales;D_4__Burkholderiaceae;D_5__Noviherbaspirillum	0.9991372012970365
30474cd5409e0a288e707bb3cd4af6b4	D_0__Bacteria;D_1__Cyanobacteria;D_2__Sericytochromatia	0.9999999998642966
33dcb901a8db6a0763bac2897739a15b	D_0__Bacteria;D_1__Firmicutes;D_2__Bacilli;D_3__Bacillales;D_4__Bacillaceae;D_5__Anoxybacillus;D_6__uncultured bacterium	0.8320514862558647
73321ecd379c970215f1cd8c9bab7300	D_0__Bacteria;D_1__Firmicutes;D_2__Clostridia;D_3__Clostridiales;D_4__Family XIII;D_5__[Eubacterium] nodatum group;D_6__[Eubacterium] infirmum	0.9767929520785003
013c3869ea506b413ad13fb0796c8797	D_0__Bacteria;D_1__Proteobacteria;D_2__Gammaproteobacteria;D_3__Xanthomonadales;D_4__Rhodanobacteraceae	0.9999999999824634
c86ff847671099b67ccbf107c16537f1	D_0__Bacteria;D_1__Bacteroidetes;D_2__Bacteroidia;D_3__Sphingobacteriales;D_4__Sphingobacteriaceae;D_5__Mucilaginibacter;D_6__Mucilaginibacter polytrichastri	0.9416997425475557
17447c8f57123846929961051716ea7a	D_0__Bacteria;D_1__Proteobacteria;D_2__Gammaproteobacteria;D_3__Xanthomonadales;D_4__Xanthomonadaceae;D_5__Stenotrophomonas	0.9999941068657631
68da250cf6efe339d9d07bba9aec4ef6	D_0__Bacteria;D_1__Firmicutes;D_2__Bacilli;D_3__Bacillales;D_4__Bacillaceae;D_5__Bacillus	0.9998372331997829
892a20bbdc3ce599dc0c5d9f0866c352	D_0__Bacteria;D_1__Firmicutes;D_2__Bacilli;D_3__Lactobacillales;D_4__Enterococcaceae;D_5__Enterococcus	0.9998049920793276
a77e7b7fb6a8521798e7c95cb85f144d	D_0__Bacteria;D_1__Firmicutes;D_2__Negativicutes;D_3__Selenomonadales;D_4__Veillonellaceae;D_5__Veillonella	0.9999999999794928
1c6735b7a2301171023c9055f1102940	D_0__Bacteria;D_1__Proteobacteria;D_2__Gammaproteobacteria;D_3__Betaproteobacteriales;D_4__Burkholderiaceae;D_5__Noviherbaspirillum	0.8934944638773892
911fc0cf89b6d4a5c5cdda9f46c87177	D_0__Bacteria;D_1__Proteobacteria;D_2__Gammaproteobacteria;D_3__Betaproteobacteriales;D_4__Chromobacteriaceae;D_5__Vogesella	0.9999997177607057
13d04a1f95ec5e891a3939bb28787abe	D_0__Bacteria;D_1__Proteobacteria;D_2__Alphaproteobacteria;D_3__Rhizobiales;D_4__Rhizobiaceae;D_5__Allorhizobium-Neorhizobium-Pararhizobium-Rhizobium	0.9995017201862114
36fc3641ac616b0049cffc718081ab68	D_0__Bacteria;D_1__Proteobacteria;D_2__Alphaproteobacteria;D_3__Caulobacterales;D_4__Caulobacteraceae;D_5__uncultured	0.9990194979556176
825e56884a63818a5ad8b567152e1099	D_0__Bacteria;D_1__Bacteroidetes;D_2__Bacteroidia;D_3__Bacteroidales;D_4__Porphyromonadaceae;D_5__Porphyromonas	0.9999999999089674
047eae678027800dfd7d861ebaff537e	D_0__Bacteria;D_1__Firmicutes;D_2__Bacilli;D_3__Bacillales;D_4__Bacillaceae;D_5__Bacillus	0.9998939584717388
e54b6cd1200637072473f000301c7961	D_0__Bacteria;D_1__Proteobacteria;D_2__Alphaproteobacteria;D_3__Rhodobacterales;D_4__Rhodobacteraceae;D_5__Rubellimicrobium	0.9999594070872808
3b69cedc7d5241fa1ff216521c4d0c6b	D_0__Bacteria;D_1__Proteobacteria;D_2__Alphaproteobacteria;D_3__Caulobacterales;D_4__Caulobacteraceae;D_5__Phenylobacterium	0.8054577178525927
34788d1a82f7b889cce7c2928f07917e	D_0__Bacteria;D_1__Cyanobacteria;D_2__Oxyphotobacteria;D_3__Chloroplast	0.9999999999999992
c192401ff46a325a41ba1ade8ef231c9	D_0__Bacteria;D_1__Proteobacteria;D_2__Alphaproteobacteria;D_3__Sphingomonadales;D_4__Sphingomonadaceae;D_5__Qipengyuania	0.8200297962330896
2827ac47e93de9cce89a45f3b4ded465	D_0__Bacteria;D_1__Firmicutes;D_2__Clostridia;D_3__Clostridiales;D_4__Clostridiaceae 1;D_5__Clostridium sensu stricto 1;D_6__uncultured bacterium	0.9543356751107179
46bf3ccfa307ed658562c46dacb6e6c6	D_0__Bacteria;D_1__Firmicutes;D_2__Bacilli;D_3__Bacillales;D_4__Planococcaceae	0.9977514796568377
f84494e5df4f9e5f3e5a89235033951c	D_0__Bacteria;D_1__Proteobacteria;D_2__Alphaproteobacteria;D_3__Rhizobiales;D_4__Rhizobiaceae	0.999995859693573
b6f76b80409c3a041a9977263acaacb0	D_0__Bacteria;D_1__Proteobacteria;D_2__Alphaproteobacteria;D_3__Acetobacterales;D_4__Acetobacteraceae;D_5__Muricoccus;D_6__Roseomonas sp. P-9Y	0.954557314520336
8bd941f369146b21668cf4aebfd00ac6	D_0__Bacteria;D_1__Bacteroidetes;D_2__Bacteroidia;D_3__Flavobacteriales;D_4__Weeksellaceae;D_5__Chryseobacterium	0.9999966158839431
76efdc7a442ffc29d211328f7854e7b7	D_0__Bacteria;D_1__Firmicutes;D_2__Bacilli;D_3__Bacillales;D_4__Planococcaceae;D_5__Chryseomicrobium	0.9998349050429249
9047d57169a311393fbb391fe3c7bcd4	D_0__Bacteria;D_1__Proteobacteria;D_2__Gammaproteobacteria;D_3__Pseudomonadales;D_4__Pseudomonadaceae;D_5__Pseudomonas	0.9779245055685764
50fc2a72e2fd20806deeae63f66ed161	D_0__Bacteria;D_1__Cyanobacteria;D_2__Oxyphotobacteria;D_3__Chloroplast;D_4__uncultured Chlorophyta;D_5__uncultured Chlorophyta;D_6__uncultured Chlorophyta	0.9230853627097259
3a92ea7ad1315a1f1dd083d16e6ede32	D_0__Bacteria;D_1__Firmicutes;D_2__Bacilli;D_3__Bacillales;D_4__Alicyclobacillaceae;D_5__Tumebacillus;D_6__uncultured bacterium	0.8793661745561208
4511e8041b7c0099eb94e086c5b9b09f	D_0__Bacteria;D_1__Proteobacteria;D_2__Gammaproteobacteria;D_3__Xanthomonadales;D_4__Xanthomonadaceae;D_5__Lysobacter	0.974241177479131
d38c2654a16631306a8406970ffa73c2	D_0__Bacteria;D_1__Proteobacteria;D_2__Deltaproteobacteria;D_3__Myxococcales;D_4__Nannocystaceae;D_5__Nannocystis	0.9999999109555667
1be23a2aaf9bbf490000f0fe0e4b6931	D_0__Bacteria;D_1__Firmicutes;D_2__Bacilli;D_3__Lactobacillales;D_4__Lactobacillaceae;D_5__Lactobacillus	0.9999995732985223
2910134fa5d6e5e596436d428a17d672	D_0__Bacteria;D_1__Proteobacteria;D_2__Gammaproteobacteria;D_3__Betaproteobacteriales;D_4__Burkholderiaceae;D_5__Tepidimonas;D_6__uncultured bacterium	0.7243783729663174
685e8a35489437fe1019481ae0afc558	D_0__Bacteria;D_1__Actinobacteria;D_2__Actinobacteria;D_3__Corynebacteriales;D_4__Corynebacteriaceae;D_5__Corynebacterium;Ambiguous_taxa	0.7527284416891651
d022a0264a8a37f8cc343cc23f77a7d7	D_0__Bacteria;D_1__Bacteroidetes;D_2__Bacteroidia;D_3__Bacteroidales;D_4__Prevotellaceae;D_5__Prevotella	0.999999999999788
5dbf67bd59de590f1beaaecee6f24b5f	D_0__Bacteria;D_1__Proteobacteria;D_2__Alphaproteobacteria;D_3__Azospirillales;D_4__Azospirillaceae;D_5__Skermanella	0.9997592890846535
49827e2f9f5df9bb8149a20a9ce0e861	D_0__Bacteria;D_1__Proteobacteria;D_2__Gammaproteobacteria;D_3__Betaproteobacteriales;D_4__Burkholderiaceae;D_5__Massilia	0.9996219365555365
a9c8fbf6b16b7a417b272a9974b4325d	D_0__Bacteria;D_1__Firmicutes;D_2__Clostridia;D_3__Clostridiales;D_4__Clostridiaceae 1;D_5__Clostridium sensu stricto 1	0.9997300717485931
6d1ec63bd0836ace23e9167ab8390f9b	D_0__Bacteria;D_1__Actinobacteria;D_2__Actinobacteria;D_3__Propionibacteriales;D_4__Nocardioidaceae;D_5__Nocardioides	0.9999935221769566
f7f7b7abf01da22dc5e2cbb1714e5a19	D_0__Bacteria;D_1__Firmicutes;D_2__Bacilli;D_3__Lactobacillales;D_4__Lactobacillaceae;D_5__Lactobacillus;D_6__Lactobacillus helveticus	0.8858256052879321
54b5a2653e6e139a0e84070a286c17f3	D_0__Bacteria;D_1__Firmicutes;D_2__Bacilli;D_3__Lactobacillales;D_4__Streptococcaceae;D_5__Streptococcus	0.9999999993303046
1cd0288eb29dda0ef9c5afa4965d33c1	D_0__Bacteria;D_1__Proteobacteria;D_2__Gammaproteobacteria;D_3__Betaproteobacteriales;D_4__Burkholderiaceae;D_5__Massilia	0.9998572587419274
b8b652d6ba6e02fae79abd655c6b230e	D_0__Bacteria;D_1__Cyanobacteria;D_2__Oxyphotobacteria;D_3__Chloroplast;D_4__Chlorosarcina brevispinosa;D_5__Chlorosarcina brevispinosa;D_6__Chlorosarcina brevispinosa	0.9999661421053754
05fafcc76412edec77c53f7dce960fc5	D_0__Bacteria;D_1__Actinobacteria;D_2__Actinobacteria;D_3__Propionibacteriales;D_4__Propionibacteriaceae;D_5__Cutibacterium;D_6__Propionibacterium sp. KPL1844	0.8972877128235871
cf9dad78f7fd19be07d28146712c367e	D_0__Bacteria;D_1__Acidobacteria;D_2__Acidobacteriia;D_3__Solibacterales;D_4__Solibacteraceae (Subgroup 3);D_5__Bryobacter	0.9990336832127529
c779c70c88945e414c56dd9a7d328958	D_0__Bacteria;D_1__Proteobacteria;D_2__Alphaproteobacteria;D_3__Sphingomonadales;D_4__Sphingomonadaceae;D_5__Qipengyuania	0.8010544217701737
2710d54277ed424d272912f1d9be559d	D_0__Bacteria;D_1__Cyanobacteria;D_2__Oxyphotobacteria;D_3__Chloroplast	0.9999999999999934
0ab74efcabe2ac101e20b2004ffd478a	D_0__Bacteria;D_1__Firmicutes;D_2__Bacilli;D_3__Bacillales;D_4__Staphylococcaceae;D_5__Staphylococcus	0.999999996004503
add7f5d621120b854b4f1ab2f611089e	D_0__Bacteria;D_1__Bacteroidetes;D_2__Bacteroidia;D_3__Bacteroidales;D_4__Prevotellaceae;D_5__Prevotella 7;D_6__Prevotella melaninogenica	0.9142659390847904
404503a8769d2a904c557920b04a7318	D_0__Bacteria;D_1__Proteobacteria;D_2__Gammaproteobacteria;D_3__Betaproteobacteriales;D_4__Burkholderiaceae;D_5__Delftia	0.9975721868633038
d4e740bc5c2587cbbb188e8e30026611	D_0__Bacteria;D_1__Actinobacteria;D_2__Actinobacteria;D_3__Corynebacteriales;D_4__Corynebacteriaceae;D_5__Corynebacterium 1	0.9123144595406332
7d1056cdb2c52aaeebcc69fae394fce9	D_0__Bacteria;D_1__Proteobacteria;D_2__Gammaproteobacteria;D_3__Pseudomonadales;D_4__Pseudomonadaceae;D_5__Pseudomonas	0.9874239542915451
56f9b429e1f3bbd277725d2bf1bb972c	D_0__Bacteria;D_1__Firmicutes;D_2__Bacilli;D_3__Lactobacillales;D_4__Aerococcaceae;D_5__Ignavigranum;D_6__uncultured bacterium	0.9999999467992225
8ec1ae05b3162bf79544d95f6f4df3cb	D_0__Bacteria;D_1__Cyanobacteria;D_2__Oxyphotobacteria;D_3__Nostocales;D_4__Xenococcaceae;D_5__Pleurocapsa PCC-7319	0.9999999457440168
6b39c312835f1bebd0be1650d506001d	D_0__Bacteria;D_1__Actinobacteria;D_2__Actinobacteria;D_3__Micrococcales;D_4__Microbacteriaceae;D_5__Agrococcus	0.9718807731458341
d621170e8d26d8a6436e1e228a83a709	D_0__Bacteria;D_1__Cyanobacteria;D_2__Oxyphotobacteria;D_3__Chloroplast;D_4__uncultured Chlorophyta;D_5__uncultured Chlorophyta;D_6__uncultured Chlorophyta	0.9514424349593916
52aec4e42b4ca054f146fd33de521244	D_0__Bacteria;D_1__Actinobacteria;D_2__Actinobacteria;D_3__Corynebacteriales;D_4__Corynebacteriaceae;D_5__Corynebacterium 1	0.9841138530287343
93424df818ba00d50804b87436eb312e	D_0__Bacteria;D_1__Firmicutes;D_2__Bacilli;D_3__Bacillales;D_4__Planococcaceae;D_5__Planomicrobium	0.7186189062498985
7eb63a0aeea7e6e96f579f39fa0d0061	D_0__Bacteria;D_1__Proteobacteria;D_2__Gammaproteobacteria;D_3__Betaproteobacteriales;D_4__Burkholderiaceae;D_5__Massilia	0.9779272339018228
6f04df9f77ade33b971f08ab75087e50	D_0__Bacteria;D_1__Proteobacteria;D_2__Alphaproteobacteria;D_3__Rhizobiales;D_4__Rhizobiaceae;D_5__Allorhizobium-Neorhizobium-Pararhizobium-Rhizobium	0.9984897935258358
f43370a3a4fb3e75444becb65eed1834	D_0__Bacteria;D_1__Actinobacteria;D_2__Thermoleophilia;D_3__Solirubrobacterales;D_4__Solirubrobacteraceae;D_5__uncultured;Ambiguous_taxa	0.7364473244075427
9af4f49dccbf13f53c6185b90e69c4b1	D_0__Bacteria;D_1__Proteobacteria;D_2__Alphaproteobacteria;D_3__Caulobacterales;D_4__Caulobacteraceae	0.9999999999857317
9ac01bdc7e1d1c0c2c137eac4350b35a	D_0__Bacteria;D_1__Proteobacteria;D_2__Alphaproteobacteria;D_3__Rhodobacterales;D_4__Rhodobacteraceae;D_5__Rubellimicrobium	0.9999957549705387
14562accb75714c94161ba2d8812da46	D_0__Bacteria;D_1__Proteobacteria;D_2__Alphaproteobacteria;D_3__Acetobacterales;D_4__Acetobacteraceae;D_5__Rubritepida;Ambiguous_taxa	0.8922719661911276
353a778acb17cb5e3f1aca7ba2793349	D_0__Bacteria;D_1__Deinococcus-Thermus;D_2__Deinococci;D_3__Deinococcales;D_4__Deinococcaceae;D_5__Deinococcus	0.999958274114067
c41af3ba7aeabdb1886cf01eddb79139	D_0__Bacteria;D_1__Proteobacteria;D_2__Alphaproteobacteria;D_3__Sphingomonadales;D_4__Sphingomonadaceae;D_5__Sphingobium	0.976477970405882
18eb929cf9350e0af65cf863c2786858	D_0__Bacteria;D_1__Proteobacteria;D_2__Gammaproteobacteria;D_3__Pasteurellales;D_4__Pasteurellaceae;D_5__Haemophilus	0.9878634485157213
e90e85d4d85ef1e7b4f4f4a39f1af7fe	D_0__Bacteria;D_1__Actinobacteria;D_2__Actinobacteria;D_3__Propionibacteriales;D_4__Propionibacteriaceae;D_5__Cutibacterium	0.999883476941836
4d69dc6936e7d20d035a7093dd046c7f	D_0__Bacteria;D_1__Proteobacteria;D_2__Gammaproteobacteria;D_3__Betaproteobacteriales;D_4__Burkholderiaceae;D_5__Ramlibacter	0.9377859263060583
b95336a69c39922e0aaf33b495d8b552	D_0__Bacteria;D_1__Actinobacteria;D_2__Actinobacteria;D_3__Micrococcales;D_4__Microbacteriaceae;D_5__Curtobacterium	0.9527874117861456
7e02d38233adf1b2ee5749da47ff2216	D_0__Bacteria;D_1__Proteobacteria;D_2__Gammaproteobacteria;D_3__Betaproteobacteriales;D_4__Burkholderiaceae;D_5__Comamonas;D_6__Comamonas testosteroni	0.8808022145308362
73cc0e6b83155b43316fc537b83a1536	D_0__Bacteria;D_1__Actinobacteria;D_2__Acidimicrobiia;D_3__Microtrichales;D_4__uncultured	0.9986942959569574
f803ac661123633b44fecc509d8fe002	D_0__Bacteria;D_1__Actinobacteria;D_2__Actinobacteria;D_3__Micrococcales;D_4__Micrococcaceae;D_5__Arthrobacter;D_6__Arthrobacter agilis	0.9255862385492233
d04f4483fc93863d0e6a82a5b2e7fc7a	D_0__Bacteria;D_1__Cyanobacteria;D_2__Oxyphotobacteria;D_3__Chloroplast	1.0000000000000022
47311034d26872902e151c2c7a070256	D_0__Bacteria;D_1__Proteobacteria;D_2__Gammaproteobacteria;D_3__Enterobacteriales;D_4__Enterobacteriaceae;D_5__Escherichia-Shigella	0.9999621952109214
de893ec6984a9ad3d9d76a5fdd73a607	D_0__Bacteria;D_1__Actinobacteria;D_2__Actinobacteria;D_3__Micrococcales;D_4__Microbacteriaceae;D_5__Curtobacterium	0.861974385043231
36efd9189e6f60c22a0f607ae5214633	D_0__Bacteria;D_1__Proteobacteria;D_2__Alphaproteobacteria;D_3__Sphingomonadales;D_4__Sphingomonadaceae;D_5__Sphingorhabdus	0.758043542888343
460437fd2ac230fa0e0242c3b2bb3fdd	D_0__Bacteria;D_1__Proteobacteria;D_2__Alphaproteobacteria;D_3__Caulobacterales;D_4__Caulobacteraceae	0.9999999999979988
021f84a01f737320a37aeb94edc8328a	D_0__Bacteria;D_1__Bacteroidetes;D_2__Bacteroidia;D_3__Bacteroidales;D_4__Prevotellaceae;D_5__Prevotella 7;D_6__Prevotella enoeca	0.999998863507151
0ef97788106da5aee749047c7acda30d	D_0__Bacteria;D_1__Bacteroidetes;D_2__Bacteroidia;D_3__Flavobacteriales;D_4__Weeksellaceae;D_5__Cloacibacterium	0.9946725934997674
fb75fa1fac5ad54c9d64c653e50a7126	D_0__Bacteria;D_1__Proteobacteria;D_2__Alphaproteobacteria;D_3__Rhizobiales;D_4__Xanthobacteraceae;D_5__Bradyrhizobium	0.9920581608622806
0500475f48b3ee260062792f336a737a	D_0__Bacteria;D_1__Proteobacteria;D_2__Alphaproteobacteria;D_3__Sphingomonadales;D_4__Sphingomonadaceae	0.9999895203687327
e0b7b65f8bd2eec0175022756fe9eaa9	D_0__Bacteria;D_1__Deinococcus-Thermus;D_2__Deinococci;D_3__Deinococcales;D_4__Deinococcaceae;D_5__Deinococcus	0.9999999999999656
8ae1b2c3a17580a1358e0606379a1cd1	D_0__Bacteria;D_1__Bacteroidetes;D_2__Bacteroidia;D_3__Cytophagales;D_4__Cytophagaceae;D_5__Sporocytophaga;Ambiguous_taxa	0.9713808316083726
dee20c323592100569c5c4623627b623	D_0__Bacteria;D_1__Bacteroidetes;D_2__Bacteroidia;D_3__Cytophagales;D_4__Hymenobacteraceae;D_5__Hymenobacter;D_6__uncultured bacterium	0.8327285908978127
a6c0f44c18cc7f5a59e4e82ae8179862	D_0__Bacteria;D_1__Proteobacteria;D_2__Gammaproteobacteria;D_3__Enterobacteriales;D_4__Enterobacteriaceae;D_5__Enterobacter	0.8492882886060416
4855a4323740c3887d0e8031bdf0e912	D_0__Bacteria;D_1__Bacteroidetes;D_2__Bacteroidia;D_3__Flavobacteriales;D_4__Flavobacteriaceae;D_5__Salinimicrobium;D_6__uncultured soil bacterium	0.8571448808631901
6a46d5fa49774f01f4d3f45f46314b2e	D_0__Bacteria;D_1__Firmicutes;D_2__Bacilli;D_3__Bacillales;D_4__Bacillaceae;D_5__Bacillus	0.9997537724297635
117f0455361de6662a14cbc7a01c8596	D_0__Bacteria;D_1__Proteobacteria;D_2__Alphaproteobacteria;D_3__Caulobacterales;D_4__Caulobacteraceae;D_5__uncultured;D_6__uncultured alpha proteobacterium	0.829070948439492
fde733ac48bea7379c354d31fd3881c9	D_0__Bacteria;D_1__Planctomycetes;D_2__OM190;D_3__uncultured bacterium;D_4__uncultured bacterium;D_5__uncultured bacterium;D_6__uncultured bacterium	0.979395350123483
29b9b0c2d3a36ff404bfba4cb63aca1e	D_0__Bacteria;D_1__Actinobacteria;D_2__Actinobacteria;D_3__Micrococcales;D_4__Intrasporangiaceae	0.998193404746908
d946fde975476cd7800102e5e222f933	D_0__Bacteria;D_1__Proteobacteria;D_2__Alphaproteobacteria;D_3__Rhizobiales;D_4__Beijerinckiaceae;D_5__Microvirga	0.9999935665757962
cc76699fb27fdcb0e6ac84072e2a4b7f	D_0__Bacteria;D_1__Firmicutes;D_2__Bacilli;D_3__Bacillales;D_4__Bacillaceae;D_5__Bacillus	0.999848566817397
3389c0453365ee48b2110bc6cbf42f94	D_0__Bacteria;D_1__Proteobacteria;D_2__Alphaproteobacteria;D_3__Sphingomonadales;D_4__Sphingomonadaceae	0.9999945580214048
79eca41a09c3eb26662850963eb08eb9	D_0__Bacteria;D_1__Firmicutes;D_2__Bacilli;D_3__Bacillales;D_4__Planococcaceae	0.9996305366775338
ec8f238a144d91290da444b4677cd57e	D_0__Bacteria;D_1__Proteobacteria;D_2__Alphaproteobacteria;D_3__Caulobacterales;D_4__Caulobacteraceae;D_5__Phenylobacterium	0.9999365646539318
0cbcd63a3e96b8a3e81d658659f51f05	D_0__Bacteria;D_1__Proteobacteria;D_2__Gammaproteobacteria;D_3__Betaproteobacteriales;D_4__Burkholderiaceae;D_5__Massilia	0.9996119155206329
876ed260be5f69590ce1242534b48054	D_0__Bacteria;D_1__Firmicutes;D_2__Bacilli;D_3__Bacillales;D_4__Staphylococcaceae;D_5__Staphylococcus	0.9999999966011534
7c67cc33427485032c495d548b1fb2d3	D_0__Bacteria;D_1__Proteobacteria;D_2__Gammaproteobacteria;D_3__Betaproteobacteriales;D_4__Burkholderiaceae;D_5__Noviherbaspirillum	0.9909856816331278
507a369f3c5f5df204d67967a9ec6493	D_0__Bacteria;D_1__Actinobacteria;D_2__Actinobacteria;D_3__Micromonosporales;D_4__Micromonosporaceae	0.9996055571936364
3d2c97d3a7a30c9c1aa1a4dc5df076b6	D_0__Bacteria;D_1__Proteobacteria;D_2__Gammaproteobacteria;D_3__Betaproteobacteriales;D_4__Burkholderiaceae;D_5__Lautropia;D_6__uncultured bacterium	0.9320977402069393
ecad46302bfbe3ecd78f92182f1e73fd	D_0__Bacteria;D_1__Deinococcus-Thermus;D_2__Deinococci;D_3__Deinococcales;D_4__Deinococcaceae;D_5__Deinococcus	0.999999999999885
0281ec9ba3116428b34d4275da234f74	D_0__Bacteria;D_1__Proteobacteria;D_2__Alphaproteobacteria;D_3__Caulobacterales;D_4__Caulobacteraceae;D_5__Brevundimonas	0.9999643510764658
cc3972883fd7f6156ba7a61c2172183b	D_0__Bacteria;D_1__Proteobacteria;D_2__Alphaproteobacteria;D_3__Sphingomonadales;D_4__Sphingomonadaceae;D_5__Sphingomonas	0.9100002313839558
6549e000d471ecb262bbaa5d6e9e483b	D_0__Bacteria;D_1__Firmicutes;D_2__Bacilli;D_3__Bacillales;D_4__Bacillaceae;D_5__Bacillus;D_6__Bacillus niabensis	0.9112359320977953
3a2379bce9cb176da2e14d4dcb4da89d	D_0__Bacteria;D_1__Proteobacteria;D_2__Alphaproteobacteria;D_3__Rhodobacterales;D_4__Rhodobacteraceae;D_5__Rubellimicrobium;D_6__uncultured bacterium	0.9998869485426156
802658908a3b469a87e51eb25eb70279	D_0__Bacteria;D_1__Proteobacteria;D_2__Alphaproteobacteria;D_3__Rhodobacterales;D_4__Rhodobacteraceae;D_5__Rubellimicrobium;D_6__uncultured bacterium	0.8854272894456134
a64fea7924295d50c5aabfa1054860d5	D_0__Bacteria;D_1__Proteobacteria;D_2__Alphaproteobacteria;D_3__Rhizobiales;D_4__Rhizobiaceae;D_5__Allorhizobium-Neorhizobium-Pararhizobium-Rhizobium	0.9485111025708174
73b9a313c153726841a55e295f19bdb5	D_0__Bacteria;D_1__Firmicutes;D_2__Bacilli;D_3__Lactobacillales;D_4__Streptococcaceae;D_5__Streptococcus	0.9999999994964343
643636aecf4fb460203975aca2961c4e	D_0__Bacteria;D_1__Proteobacteria;D_2__Alphaproteobacteria;D_3__Rhizobiales;D_4__Beijerinckiaceae;D_5__uncultured;D_6__uncultured bacterium	0.8059565203427349
2e29306f2361f0f41ea745e4aa08bce7	D_0__Bacteria;D_1__Firmicutes;D_2__Bacilli;D_3__Lactobacillales;D_4__Leuconostocaceae;D_5__Leuconostoc	0.9999999872297018
1e1e20a699013d38ee015cfee92ca1d9	D_0__Bacteria;D_1__Proteobacteria;D_2__Alphaproteobacteria;D_3__uncultured;D_4__uncultured actinobacterium;D_5__uncultured actinobacterium;D_6__uncultured actinobacterium	0.8809859498581021
e25748dea0545ad8e389e948090975a0	D_0__Bacteria;D_1__Firmicutes;D_2__Bacilli;D_3__Bacillales;D_4__Bacillaceae;D_5__Bacillus	0.9995846204831499
ea09b754a81748fb2accd1ed0554308f	D_0__Bacteria;D_1__Firmicutes;D_2__Bacilli;D_3__Bacillales;D_4__Staphylococcaceae;D_5__Staphylococcus	0.9999999804489339
2866e3f09c6aeb52ce45d678dc8f6272	D_0__Bacteria;D_1__Bacteroidetes;D_2__Bacteroidia;D_3__Flavobacteriales;D_4__Weeksellaceae;D_5__Empedobacter;Ambiguous_taxa	0.9127652806210249
09403870435de24e0d1079059a287957	D_0__Bacteria;D_1__Actinobacteria;D_2__Actinobacteria;D_3__Micrococcales;D_4__Micrococcaceae;D_5__Micrococcus	0.9998392792687164
aeea3e3efbc42cdcac3792bd491008cb	D_0__Bacteria;D_1__Bacteroidetes;D_2__Bacteroidia;D_3__Flavobacteriales;D_4__Weeksellaceae;D_5__Elizabethkingia	0.9999999803171664
1a5c32ab8baea8d28f78e539d3d11fcd	D_0__Bacteria;D_1__Proteobacteria;D_2__Alphaproteobacteria;D_3__Rhizobiales;D_4__Beijerinckiaceae;D_5__Microvirga	0.9999354472578145
7af00553e37e4d72ae3a5e2196d9085d	D_0__Bacteria;D_1__Bacteroidetes;D_2__Bacteroidia;D_3__Bacteroidales;D_4__Prevotellaceae;D_5__Prevotella 7;D_6__Prevotella denticola	0.9292285803402375
0b3b24f3232619fc4879a949e1d0446f	D_0__Bacteria;D_1__Proteobacteria;D_2__Alphaproteobacteria;D_3__Rickettsiales;D_4__Rickettsiaceae;D_5__Rickettsia;Ambiguous_taxa	0.9476287259333407
8a796d38a67b3b3308996eed8949cfeb	D_0__Bacteria;D_1__Proteobacteria;D_2__Gammaproteobacteria;D_3__Betaproteobacteriales;D_4__Burkholderiaceae;D_5__Lautropia	0.9999999900125436
f3c754415914f71be3abcbcab97504b8	D_0__Bacteria;D_1__Actinobacteria;D_2__Actinobacteria;D_3__Frankiales;D_4__Geodermatophilaceae;D_5__Modestobacter	0.9994962311936801
641e183a04168ce2603ef85ad18504d6	D_0__Bacteria;D_1__Proteobacteria;D_2__Alphaproteobacteria;D_3__Caulobacterales;D_4__Caulobacteraceae;D_5__PMMR1;D_6__uncultured bacterium	0.8218552953600529
d5efaef1c67fe453cfa5d6d2f8a68042	D_0__Bacteria;D_1__Proteobacteria;D_2__Alphaproteobacteria;D_3__Rhodobacterales;D_4__Rhodobacteraceae;D_5__Paracoccus	0.9983746541970836
32ec68d93d96121d04c395c7399e81ab	D_0__Bacteria;D_1__Firmicutes;D_2__Bacilli;D_3__Bacillales;D_4__Planococcaceae;D_5__Sporosarcina;Ambiguous_taxa	0.7473923999316859
456433d622581750b77afc8a2a0ab21b	D_0__Bacteria;D_1__Proteobacteria;D_2__Gammaproteobacteria;D_3__Betaproteobacteriales;D_4__Burkholderiaceae;D_5__Delftia	0.9996890971566469
b45c21201179d6bcd756c2d75cdb29fc	D_0__Bacteria;D_1__Bacteroidetes;D_2__Bacteroidia;D_3__Cytophagales;D_4__Hymenobacteraceae;D_5__Hymenobacter	0.9999999999893052
76af669394c1acfe79aefcf8b71b9c7f	D_0__Bacteria;D_1__Deinococcus-Thermus;D_2__Deinococci;D_3__Deinococcales;D_4__Trueperaceae;D_5__Truepera;D_6__uncultured Deinococcales bacterium	0.9794131141320513
2d9c3b4de017ef3a0e576ce068dd8de8	D_0__Bacteria;D_1__Proteobacteria;D_2__Alphaproteobacteria;D_3__Rhodobacterales;D_4__Rhodobacteraceae;D_5__Paracoccus	0.9892542300383967
957cb99b52b300eb8a24921ff266db1a	D_0__Bacteria;D_1__Proteobacteria;D_2__Alphaproteobacteria;D_3__Rhodobacterales;D_4__Rhodobacteraceae;D_5__Rubellimicrobium;D_6__uncultured bacterium	0.9031181967692942
dc743a215e4befa972020c3930da621f	D_0__Bacteria;D_1__Actinobacteria;D_2__Actinobacteria;D_3__Micrococcales;D_4__Micrococcaceae;D_5__Kocuria;D_6__Kocuria rhizophila	0.7378794548401465
6510707d4f3cd33c1ef7da8e20ade2ec	D_0__Bacteria;D_1__Proteobacteria;D_2__Gammaproteobacteria;D_3__Betaproteobacteriales;D_4__Burkholderiaceae;D_5__Ramlibacter	0.8815215164683702
44536e7d859312677ce835c0cb53eeca	D_0__Bacteria;D_1__Firmicutes;D_2__Bacilli;D_3__Bacillales;D_4__Family XI;D_5__Gemella	0.999999999696962
7bdcd276d820093fc244ffe1424c0e5c	D_0__Bacteria;D_1__Proteobacteria;D_2__Gammaproteobacteria;D_3__Xanthomonadales;D_4__Xanthomonadaceae;D_5__Lysobacter;Ambiguous_taxa	0.7897437120272671
67ab4a292ed10b046767b953064552c1	D_0__Bacteria;D_1__Proteobacteria;D_2__Gammaproteobacteria;D_3__Betaproteobacteriales;D_4__Burkholderiaceae;D_5__Massilia	0.9996344256006314
c4e0fba693e1e2bbab34f5a69ccc308d	D_0__Bacteria;D_1__Planctomycetes;D_2__Planctomycetacia;D_3__Planctomycetales;D_4__uncultured;D_5__uncultured bacterium;D_6__uncultured bacterium	0.9972021643656953
86ea504d27d70c803d87ee6f04bcbaaf	D_0__Bacteria;D_1__Proteobacteria;D_2__Gammaproteobacteria;D_3__Enterobacteriales;D_4__Enterobacteriaceae	0.9999998888667266
2b868acb906ca5a23d3950b48894cd70	D_0__Bacteria;D_1__Actinobacteria;D_2__Actinobacteria;D_3__Micrococcales;D_4__Micrococcaceae;D_5__Micrococcus	0.9998719084061765
ac289a337f8caf61ca13636d2ff47186	D_0__Bacteria;D_1__Proteobacteria;D_2__Gammaproteobacteria;D_3__Betaproteobacteriales;D_4__Burkholderiaceae;D_5__Delftia	0.999201896414487
e763d7f5f62237cb07c7a6be71f8a14a	D_0__Bacteria;D_1__Proteobacteria;D_2__Gammaproteobacteria;D_3__Xanthomonadales;D_4__Rhodanobacteraceae;D_5__Dyella;D_6__uncultured Dyella sp.	0.9162728201228632
9fa8b1fab8ba674353d60734a6844bd7	D_0__Bacteria;D_1__Actinobacteria;D_2__Actinobacteria;D_3__Corynebacteriales;D_4__Corynebacteriaceae;D_5__Corynebacterium 1;D_6__Corynebacterium xerosis	0.8492851914393768
4068e734321004fd5822260d6c869cc7	D_0__Bacteria;D_1__Proteobacteria;D_2__Alphaproteobacteria;D_3__Rhodobacterales;D_4__Rhodobacteraceae;D_5__Rubellimicrobium	0.9999659440590513
e358c0f15420524dc0fc41ab71b601fb	D_0__Bacteria;D_1__Nitrospirae;D_2__Nitrospira;D_3__Nitrospirales;D_4__Nitrospiraceae;D_5__Nitrospira;D_6__uncultured organism	0.9809672581688101
bbc83a06593f362dec5cde5e8ecf0877	D_0__Bacteria;D_1__Cyanobacteria;D_2__Oxyphotobacteria;D_3__Chloroplast	0.9999999999999961
e64afb2ca7d2f51d117d7f8cb6fe5e7c	D_0__Bacteria;D_1__Proteobacteria;D_2__Alphaproteobacteria;D_3__Rhizobiales;D_4__Rhizobiaceae;D_5__Allorhizobium-Neorhizobium-Pararhizobium-Rhizobium	0.9961950228648415
c94d8dc1c867d3427a7b6e8a413fb7c4	D_0__Bacteria;D_1__Bacteroidetes;D_2__Bacteroidia;D_3__Flavobacteriales;D_4__Flavobacteriaceae;D_5__Flavobacterium;D_6__unidentified	0.7744011085712249
94f60e34c6750272b544adcc1f292283	D_0__Bacteria;D_1__Firmicutes;D_2__Bacilli;D_3__Bacillales;D_4__Bacillaceae;D_5__Bacillus	0.9999952917073205
340265b01997d475feacfbb19819bac5	D_0__Bacteria;D_1__Proteobacteria;D_2__Gammaproteobacteria;D_3__Oceanospirillales;D_4__Marinomonadaceae;D_5__Marinomonas	0.9999998266244644
e8165c825d679874a9c71c16408fbbfd	D_0__Bacteria;D_1__Proteobacteria;D_2__Gammaproteobacteria;D_3__Enterobacteriales;D_4__Enterobacteriaceae	0.9999892739328541
788d989b253a4e1f69552bbc132b7000	D_0__Bacteria;D_1__Planctomycetes;D_2__Planctomycetacia;D_3__Planctomycetales;D_4__uncultured;D_5__uncultured Planctomyces sp.;D_6__uncultured Planctomyces sp.	0.991061178558172
408052a31f23f900cde1d1ad3e132ff7	D_0__Bacteria;D_1__Proteobacteria;D_2__Alphaproteobacteria;D_3__Rickettsiales;D_4__Mitochondria	0.9200920571476343
93701cc4214b118cc5e89be0a1e11ebf	D_0__Bacteria;D_1__Bacteroidetes;D_2__Bacteroidia;D_3__Cytophagales;D_4__Hymenobacteraceae;D_5__Hymenobacter	0.9999999998520384
d386863b6a0565708ae63f7aec6cec88	D_0__Bacteria;D_1__Bacteroidetes;D_2__Bacteroidia;D_3__Bacteroidales;D_4__Porphyromonadaceae;D_5__Porphyromonas;D_6__uncultured bacterium	0.9709957193753831
ee72301e9f148d493dd0e0cd10273397	D_0__Bacteria;D_1__Proteobacteria;D_2__Alphaproteobacteria;D_3__Sphingomonadales;D_4__Sphingomonadaceae;D_5__Sphingomonas	0.9131636907757639
4cf28d8e7bf6da50e9faface7ed77a23	D_0__Bacteria;D_1__Firmicutes;D_2__Bacilli;D_3__Bacillales;D_4__Staphylococcaceae;D_5__Staphylococcus	0.9999999850265284
feacd51a3dda740513ec722471ba3e09	D_0__Bacteria;D_1__Bacteroidetes;D_2__Bacteroidia;D_3__Flavobacteriales;D_4__Flavobacteriaceae;D_5__Myroides	0.9999998651575448
c79836085cdbb9e45b60abd9d883eec3	D_0__Bacteria;D_1__Actinobacteria;D_2__Actinobacteria;D_3__Micrococcales;D_4__Micrococcaceae;D_5__Kocuria;D_6__Kocuria palustris	0.7514628393735266
2b3cbb0bba1502c837c36c3846059778	D_0__Bacteria;D_1__Firmicutes;D_2__Bacilli;D_3__Bacillales;D_4__Staphylococcaceae;D_5__Staphylococcus	0.9999993096986068
1f7ba2005ce3737f6e009338ec949b7a	D_0__Bacteria;D_1__Proteobacteria;D_2__Alphaproteobacteria;D_3__Rhizobiales;D_4__Xanthobacteraceae	0.999999991075306
073c563fab6ebd105d6d3fc8ee6557f0	D_0__Bacteria;D_1__Proteobacteria;D_2__Gammaproteobacteria;D_3__Betaproteobacteriales;D_4__Burkholderiaceae;D_5__Noviherbaspirillum	0.9947363521405757
4f7891e3f49e6a1603df14f964fe4889	D_0__Bacteria;D_1__Proteobacteria;D_2__Gammaproteobacteria;D_3__Vibrionales;D_4__Vibrionaceae;D_5__Vibrio;D_6__Vibrio fortis	0.7952056230539355
7a8c5d3d3a48f9d2bd73112db90a35e1	D_0__Bacteria;D_1__Proteobacteria;D_2__Gammaproteobacteria;D_3__Betaproteobacteriales;D_4__Burkholderiaceae;D_5__Massilia	0.9994827906617898
47a542dc056e590f7d6ed660f77e2788	D_0__Bacteria;D_1__Bacteroidetes;D_2__Bacteroidia;D_3__Bacteroidales;D_4__Prevotellaceae;D_5__Alloprevotella	0.999999999999539
f4e64aa909b9ca1b2a87ef0206eb73a3	D_0__Bacteria;D_1__Firmicutes;D_2__Bacilli;D_3__Lactobacillales;D_4__Carnobacteriaceae;D_5__Pisciglobus;D_6__uncultured bacterium	0.9757598436248052
71d2200f2c30758da9cff72ee8e34543	D_0__Bacteria;D_1__Firmicutes;D_2__Clostridia;D_3__Clostridiales;D_4__Clostridiaceae 1;D_5__Clostridium sensu stricto 1;D_6__Clostridium butyricum	0.8945218442778482
f60fd8b00d26b09f94596034178bef0f	D_0__Bacteria;D_1__Firmicutes;D_2__Bacilli;D_3__Bacillales;D_4__Staphylococcaceae;D_5__Staphylococcus	0.9999999706825518
dd852e4bb6dc4f250214d044e38a0765	D_0__Bacteria;D_1__Proteobacteria;D_2__Gammaproteobacteria;D_3__Xanthomonadales;D_4__Xanthomonadaceae;D_5__Stenotrophomonas	0.9999985144444993
d951cbcae453e1fac5aec06547e2c736	D_0__Bacteria;D_1__Actinobacteria;D_2__Actinobacteria;D_3__Frankiales;D_4__Geodermatophilaceae;D_5__Blastococcus	0.9960789600467286
757f6dedd436ac995c5b1dfdc2469231	D_0__Bacteria;D_1__Proteobacteria;D_2__Alphaproteobacteria;D_3__Rhizobiales;D_4__Hyphomicrobiaceae;D_5__Hyphomicrobium	0.986943994376974
18daddeb4e89477617510857962b95d0	D_0__Bacteria;D_1__Actinobacteria;D_2__Actinobacteria;D_3__Corynebacteriales;D_4__Corynebacteriaceae;D_5__Corynebacterium 1;D_6__Corynebacterium appendicis CIP 107643	0.8341573367383246
15f4ad35103eaa1cd5ec46fcfd3b8842	D_0__Bacteria;D_1__Proteobacteria;D_2__Gammaproteobacteria;D_3__Betaproteobacteriales;D_4__Chromobacteriaceae;D_5__Vogesella	0.9999999669688356
35143af80c0ea6b8741592d6eb68869b	D_0__Bacteria;D_1__Proteobacteria;D_2__Gammaproteobacteria;D_3__Betaproteobacteriales;D_4__Burkholderiaceae;D_5__Massilia	0.9814581806954563
495d5822ec99a3f303c6e3109c2ff632	D_0__Bacteria;D_1__Bacteroidetes;D_2__Bacteroidia;D_3__Flavobacteriales;D_4__Flavobacteriaceae;D_5__Capnocytophaga;D_6__uncultured bacterium	0.8263478497980173
ecca8176aab08154e91f36509a3023f9	D_0__Bacteria;D_1__Proteobacteria;D_2__Alphaproteobacteria;D_3__Azospirillales;D_4__Azospirillaceae;D_5__Azospirillum	0.9999990839808304
2d7705277b772d437e2b609baf891953	D_0__Bacteria;D_1__Proteobacteria;D_2__Gammaproteobacteria;D_3__Vibrionales;D_4__Vibrionaceae;D_5__Photobacterium;D_6__Photobacterium ganghwense	0.9737803284268504
2e4801c33e80c3eea8d4b41b618fb670	D_0__Bacteria;D_1__Proteobacteria;D_2__Alphaproteobacteria;D_3__uncultured;D_4__uncultured actinobacterium;D_5__uncultured actinobacterium;D_6__uncultured actinobacterium	0.8856490190729597
5523d1adbf88ff090e351d16d9be2b99	D_0__Bacteria;D_1__Bacteroidetes;D_2__Rhodothermia;D_3__Rhodothermales;D_4__Rhodothermaceae;D_5__uncultured	0.9914889448917928
0b01ba47bc761ca5cdf957d5972497fe	D_0__Bacteria;D_1__Firmicutes;D_2__Bacilli;D_3__Bacillales;D_4__Bacillaceae;D_5__Bacillus	0.9864668950251314
9d904179014c3578dae9d1e9d82407b1	D_0__Bacteria;D_1__Fusobacteria;D_2__Fusobacteriia;D_3__Fusobacteriales;D_4__Fusobacteriaceae;D_5__Fusobacterium;D_6__uncultured bacterium	0.7257153077276611
266479cdbddc394c54d3d8371d7dd432	D_0__Bacteria;D_1__Firmicutes;D_2__Bacilli;D_3__Bacillales;D_4__Staphylococcaceae;D_5__Jeotgalicoccus;Ambiguous_taxa	0.7388847629012731
9b39a845425872b8466dd78a5748b19d	D_0__Bacteria;D_1__Proteobacteria;D_2__Gammaproteobacteria;D_3__Betaproteobacteriales;D_4__Neisseriaceae;D_5__Neisseria	0.9999862637586263
d94f351fe71eff8d362c7395fa742f9c	D_0__Bacteria;D_1__Proteobacteria;D_2__Alphaproteobacteria;D_3__Azospirillales;D_4__Azospirillaceae;D_5__Azospirillum	0.9999999744766342
d543840871a241db93979316d66e018c	D_0__Bacteria;D_1__Proteobacteria;D_2__Alphaproteobacteria;D_3__Azospirillales;D_4__Azospirillaceae;D_5__Nitrospirillum	0.8933177697318361
d7e4e381bdd56b9f50ab8509d9875111	D_0__Bacteria;D_1__Bacteroidetes;D_2__Bacteroidia;D_3__Cytophagales;D_4__Hymenobacteraceae;D_5__Hymenobacter;D_6__uncultured bacterium	0.8610433607782126
5275d0e6bbcef9e6101af982907cf88a	D_0__Bacteria;D_1__Firmicutes;D_2__Bacilli;D_3__Bacillales;D_4__Staphylococcaceae;D_5__Staphylococcus	0.9999999769928039
11997837323185a0b277af13fc0b3fdb	D_0__Bacteria;D_1__Proteobacteria;D_2__Gammaproteobacteria;D_3__Betaproteobacteriales;D_4__Burkholderiaceae;D_5__Cupriavidus	0.9999712950724784
3cf36b172ed3e033dcd6b0b32ec1dd21	D_0__Bacteria;D_1__Firmicutes;D_2__Negativicutes;D_3__Selenomonadales;D_4__Veillonellaceae;D_5__Negativicoccus;Ambiguous_taxa	0.7981910119546608
e3c9c2a072b1dd41a3d26f812f5c5f0e	D_0__Bacteria;D_1__Firmicutes;D_2__Negativicutes;D_3__Selenomonadales;D_4__Veillonellaceae;D_5__Veillonella	0.9999999999764564
bd40001f021973dfb6e8727aa9c61f75	D_0__Bacteria;D_1__Firmicutes;D_2__Clostridia;D_3__Clostridiales;D_4__Family XI;D_5__Anaerococcus;D_6__uncultured bacterium	0.977354622819438
ef42f3dd40b8227a0964d1c1651461c6	D_0__Bacteria;D_1__Proteobacteria;D_2__Alphaproteobacteria;D_3__Rhodobacterales;D_4__Rhodobacteraceae;D_5__Paracoccus	0.9976547535123377
60f92a5e5b4a480136b24a3edf7defa8	D_0__Bacteria;D_1__Bacteroidetes;D_2__Bacteroidia;D_3__Flavobacteriales;D_4__Flavobacteriaceae;D_5__Flavobacterium;D_6__Flavobacterium sp. TH2	0.8171437298312861
8ab9f23e0f7b5506a2c829932a9a89e5	D_0__Bacteria;D_1__Actinobacteria;D_2__Actinobacteria;D_3__Micrococcales;D_4__Dermabacteraceae;D_5__Brachybacterium	0.9999542767510687
e1aa84943277c6c0ed9c5bb65710040c	D_0__Bacteria;D_1__Firmicutes;D_2__Bacilli;D_3__Lactobacillales;D_4__Streptococcaceae;D_5__Streptococcus	0.9999999975902892
58dda4bfe8935093d99334aadd04bc0e	D_0__Bacteria;D_1__Actinobacteria;D_2__Actinobacteria;D_3__Micrococcales;D_4__Microbacteriaceae;D_5__Microbacterium	0.9997636294823606
512cbdc4ff56528b80785eab9a022436	D_0__Bacteria;D_1__Proteobacteria;D_2__Gammaproteobacteria;D_3__Oceanospirillales;D_4__Marinomonadaceae;D_5__Marinomonas	0.9999999491158903
0b3b119c0f50ee9c01b40fd7b39aa8fd	D_0__Bacteria;D_1__Firmicutes;D_2__Bacilli;D_3__Bacillales;D_4__Bacillaceae;D_5__Bacillus	0.9999717648070569
7edd5036cada4c421b445a2a4163eb60	D_0__Bacteria;D_1__Bacteroidetes;D_2__Bacteroidia;D_3__Bacteroidales;D_4__Prevotellaceae;D_5__Prevotella;D_6__Prevotella nigrescens	0.9764721524233182
a0c484c1374f16c432cec7ae4b7f16a1	D_0__Bacteria;D_1__Proteobacteria;D_2__Alphaproteobacteria;D_3__Rhodobacterales;D_4__Rhodobacteraceae;D_5__Paracoccus	0.9885471198708418
e39b19b2901846e2cbda418466a2ae63	D_0__Bacteria;D_1__Proteobacteria;D_2__Gammaproteobacteria;D_3__Xanthomonadales;D_4__Xanthomonadaceae;D_5__Stenotrophomonas	0.9999981098528555
9eb3df2578308ca4d0175af0ac1edca9	D_0__Bacteria;D_1__Planctomycetes;D_2__BD7-11;D_3__uncultured bacterium;D_4__uncultured bacterium;D_5__uncultured bacterium;D_6__uncultured bacterium	0.999999996690832
048a507b63212a6ff51d745354ee43dd	D_0__Bacteria;D_1__Proteobacteria;D_2__Alphaproteobacteria;D_3__Rhizobiales;D_4__Beijerinckiaceae;D_5__Microvirga	0.9999469408974678
36c5689c2d4020795c137618a5ba63ac	D_0__Bacteria;D_1__Firmicutes;D_2__Bacilli;D_3__Lactobacillales;D_4__Leuconostocaceae;D_5__Leuconostoc	0.9999999715031642
07f8ea65dd6ca6ecf2133a6654db6612	D_0__Bacteria;D_1__Firmicutes;D_2__Bacilli;D_3__Lactobacillales;D_4__Lactobacillaceae;D_5__Lactobacillus;D_6__Lactobacillus iners AB-1	0.9953935520875813
9a6a5c037783a074143c2126497a2c5a	D_0__Bacteria;D_1__Proteobacteria;D_2__Alphaproteobacteria;D_3__Rhodobacterales;D_4__Rhodobacteraceae;D_5__Gemmobacter;Ambiguous_taxa	0.8466937720920406
e7b7a5a818b18e5d580c2610697665af	D_0__Bacteria;D_1__Proteobacteria;D_2__Alphaproteobacteria;D_3__Rhodobacterales;D_4__Rhodobacteraceae;D_5__Paracoccus	0.9892877545316121
f55c02ae2f17e600b61991b5f2e12634	D_0__Bacteria;D_1__Proteobacteria;D_2__Alphaproteobacteria;D_3__Rhodospirillales;D_4__Rhodospirillaceae;D_5__Novispirillum;Ambiguous_taxa	0.993707450953938
2f49ff5dafb5f634aa30119e010572ea	D_0__Bacteria;D_1__Proteobacteria;D_2__Alphaproteobacteria;D_3__Rhodobacterales;D_4__Rhodobacteraceae;D_5__Cereibacter;Ambiguous_taxa	0.8743417509855943
a8265c16d8a79c93655958d8f91685d8	D_0__Bacteria;D_1__Firmicutes;D_2__Bacilli;D_3__Bacillales;D_4__Bacillaceae;D_5__Bacillus	0.999880791481869
4befde5dd9c8fb4115115c3c01f7a8e5	D_0__Bacteria;D_1__Proteobacteria;D_2__Alphaproteobacteria;D_3__Rhizobiales;D_4__Beijerinckiaceae;D_5__Microvirga	0.9997665708621026
085234421aefa44db91dfea233cc58b3	D_0__Bacteria;D_1__Bacteroidetes;D_2__Bacteroidia;D_3__Sphingobacteriales;D_4__Sphingobacteriaceae;D_5__Pedobacter	0.7840278927188504
9fb969e85fc9d66e8a194b49ca6a0ab1	D_0__Bacteria;D_1__Bacteroidetes;D_2__Bacteroidia;D_3__Cytophagales;D_4__Spirosomaceae;D_5__Rhabdobacter;D_6__uncultured bacterium	0.9987606168386571
42eba8fb133c3ed16a6f29740ea52ecf	D_0__Bacteria;D_1__Fusobacteria;D_2__Fusobacteriia;D_3__Fusobacteriales;D_4__Leptotrichiaceae;D_5__Leptotrichia	0.9999999999996724
2394abb1692d6b6359a0eaa225bafc4a	D_0__Bacteria;D_1__Proteobacteria;D_2__Alphaproteobacteria;D_3__Caulobacterales;D_4__Caulobacteraceae;D_5__Brevundimonas	0.9998603701043383
fd8df227475ea9c5563508447ea58dbf	D_0__Bacteria;D_1__Proteobacteria;D_2__Gammaproteobacteria;D_3__Betaproteobacteriales;D_4__Burkholderiaceae;D_5__Comamonas	0.9927957030934665
9635e000b4b89045e970fad87d5ac932	D_0__Bacteria;D_1__Cyanobacteria;D_2__Oxyphotobacteria;D_3__Chloroplast	0.9999999998935187
6c76efc01ec7a56bdc504c3050da16b4	D_0__Bacteria;D_1__Proteobacteria;D_2__Gammaproteobacteria;D_3__Betaproteobacteriales;D_4__Chromobacteriaceae;D_5__Vogesella	0.9999994825793859
d6403e5b4389d1c8f2e1c218c0a59134	D_0__Bacteria;D_1__Firmicutes;D_2__Negativicutes;D_3__Selenomonadales;D_4__Veillonellaceae;D_5__Veillonella	0.9999999999823598
f06a900032186c790ac482c7ef4c2948	D_0__Bacteria;D_1__Proteobacteria;D_2__Alphaproteobacteria;D_3__Rhizobiales;D_4__Beijerinckiaceae;D_5__uncultured;D_6__uncultured bacterium	0.9468109570282555
20eec1a09d3df22bb29b6e01ddbe1238	D_0__Bacteria;D_1__Actinobacteria;D_2__Actinobacteria;D_3__Corynebacteriales;D_4__Corynebacteriaceae;D_5__Corynebacterium 1;D_6__Corynebacterium pseudodiphtheriticum	0.9159100151707018
791bd36e062e9331b801b27e70c5c8b9	D_0__Bacteria;D_1__Actinobacteria;D_2__Actinobacteria;D_3__Micrococcales;D_4__Microbacteriaceae;D_5__Rathayibacter;Ambiguous_taxa	0.9922782554364297
1e49ea05196d01db42590d502dd85e3a	D_0__Bacteria;D_1__Proteobacteria;D_2__Gammaproteobacteria;D_3__Betaproteobacteriales;D_4__Burkholderiaceae;D_5__Pelomonas	0.8918318828974225
4cfb3c4746090e469bf432f2d33b6715	D_0__Bacteria;D_1__Proteobacteria;D_2__Gammaproteobacteria;D_3__Vibrionales;D_4__Vibrionaceae;D_5__Vibrio	0.8999484781943783
466bb4b760857d7721fb9e9fe5864eec	D_0__Bacteria;D_1__Firmicutes;D_2__Bacilli;D_3__Bacillales;D_4__Staphylococcaceae;D_5__Jeotgalicoccus;Ambiguous_taxa	0.733327970877955
2b9c942c928aeb434819b12a8c0572a4	D_0__Bacteria;D_1__Proteobacteria;D_2__Alphaproteobacteria;D_3__Rhizobiales;D_4__A0839	0.9999999999985737
42b98d3532ac4eaa482dcf5142466fbe	D_0__Bacteria;D_1__Proteobacteria;D_2__Gammaproteobacteria;D_3__Betaproteobacteriales;D_4__Burkholderiaceae	0.9999998902320252
5901bfc2ad951b1876e3b8da5ff87146	D_0__Bacteria;D_1__Proteobacteria;D_2__Gammaproteobacteria;D_3__Vibrionales;D_4__Vibrionaceae;D_5__Vibrio	0.9999875513297357
de06ca7281cf69f5cbdf14683b9e7fc6	D_0__Bacteria;D_1__Proteobacteria;D_2__Gammaproteobacteria;D_3__Betaproteobacteriales;D_4__Burkholderiaceae;D_5__Massilia	0.9990736443043887
ae80ee1968a868df26cebfe372f0612d	D_0__Bacteria;D_1__Firmicutes;D_2__Bacilli;D_3__Lactobacillales;D_4__Streptococcaceae;D_5__Streptococcus	0.9999999994798393
612711092be5ac85baaade0af0b70bb5	D_0__Bacteria;D_1__Deinococcus-Thermus;D_2__Deinococci;D_3__Deinococcales;D_4__Trueperaceae;D_5__Truepera	1.0000000000000024
27b22e2c1fa00933a3321a8fa5f6f754	D_0__Bacteria;D_1__Proteobacteria;D_2__Alphaproteobacteria;D_3__Rhizobiales;D_4__Rhizobiaceae;D_5__Allorhizobium-Neorhizobium-Pararhizobium-Rhizobium	0.9962509491208971
c98101067330c94c84618cf3b3ded0ea	D_0__Bacteria;D_1__Proteobacteria;D_2__Gammaproteobacteria;D_3__Pseudomonadales;D_4__Pseudomonadaceae;D_5__Pseudomonas	0.9999983071836616
279342abf68770607203481912e1c250	D_0__Bacteria;D_1__Proteobacteria;D_2__Gammaproteobacteria;D_3__Betaproteobacteriales;D_4__Burkholderiaceae;D_5__Massilia	0.99876914555994
f0e263bd781881653234cb2028234690	D_0__Bacteria;D_1__Bacteroidetes;D_2__Bacteroidia;D_3__Cytophagales;D_4__Hymenobacteraceae;D_5__Nibribacter;D_6__uncultured bacterium	0.9627508777239369
619452af8e531264e87716048e65c056	D_0__Bacteria;D_1__Proteobacteria;D_2__Alphaproteobacteria;D_3__Sphingomonadales;D_4__Sphingomonadaceae;D_5__Sphingomonas	0.9963935790210636
f3acefb7f1da4bfb110809608f2b8d9f	D_0__Bacteria;D_1__Proteobacteria;D_2__Gammaproteobacteria;D_3__Betaproteobacteriales;D_4__Burkholderiaceae;D_5__Massilia	0.9998021518686181
1eea976a1a6639faf3eca1e329c14f45	D_0__Bacteria;D_1__Actinobacteria;D_2__Actinobacteria;D_3__Micrococcales;D_4__Microbacteriaceae;D_5__Agrococcus	0.9607358135834737
82a9c30643ac159bdf85395be42f4882	D_0__Bacteria;D_1__Actinobacteria;D_2__Actinobacteria;D_3__Micrococcales;D_4__Brevibacteriaceae;D_5__Brevibacterium	0.9999999999839971
0a9c7bb210cbda3dfecb024b2a0070ec	D_0__Bacteria;D_1__Proteobacteria;D_2__Gammaproteobacteria;D_3__Betaproteobacteriales;D_4__Gallionellaceae;D_5__Gallionella;D_6__uncultured beta proteobacterium	0.9992151316675215
219315e3e0b4a67f39dac78c0a57c2bb	D_0__Bacteria;D_1__Firmicutes;D_2__Bacilli;D_3__Bacillales;D_4__Paenibacillaceae;D_5__Brevibacillus	0.9999999999483723
da66ff2b26848664396f234b9c16c366	D_0__Bacteria;D_1__Actinobacteria;D_2__Actinobacteria;D_3__Propionibacteriales;D_4__Nocardioidaceae;D_5__Marmoricola	0.9814082710439668
e52f3c87e884cc0511be0b0ad3d5f1ec	D_0__Bacteria;D_1__Proteobacteria;D_2__Gammaproteobacteria;D_3__Betaproteobacteriales;D_4__Burkholderiaceae;D_5__Burkholderia-Caballeronia-Paraburkholderia	0.9991294591311038
69cd2974226436f6d66fd84ff2bb4a3b	D_0__Bacteria;D_1__Proteobacteria;D_2__Alphaproteobacteria;D_3__Rhizobiales;D_4__Beijerinckiaceae	0.9999313754782525
b74e57fb4400018eebd7952154c15645	D_0__Bacteria;D_1__Actinobacteria;D_2__Actinobacteria;D_3__Corynebacteriales;D_4__Corynebacteriaceae;D_5__Corynebacterium	0.9999325906367417
1e4fbc520e9f08faef252e77787d0f3a	D_0__Bacteria;D_1__Actinobacteria;D_2__Actinobacteria;D_3__Micrococcales;D_4__Microbacteriaceae;D_5__uncultured bacterium;D_6__uncultured bacterium	0.917169379869523
23dda47fb9ec8e5a9294338f2fcf6846	D_0__Bacteria;D_1__Proteobacteria;D_2__Alphaproteobacteria;D_3__Sphingomonadales;D_4__Sphingomonadaceae;D_5__Porphyrobacter;Ambiguous_taxa	0.7455355760779094
06176f2e11e78ae3d4a96b5ae4e23bcb	D_0__Bacteria;D_1__Actinobacteria;D_2__Actinobacteria;D_3__Corynebacteriales;D_4__Corynebacteriaceae;D_5__Corynebacterium 1;D_6__Corynebacterium kroppenstedtii	0.9879478711305412
ad21eb4f07327682075302a32a2e37ed	D_0__Bacteria;D_1__Firmicutes;D_2__Bacilli;D_3__Bacillales;D_4__Paenibacillaceae;D_5__Paenibacillus	0.9999991115195717
f7b62ff29db31f96accf8698fe85d7b1	D_0__Bacteria;D_1__Verrucomicrobia;D_2__Verrucomicrobiae;D_3__Opitutales;D_4__Opitutaceae;D_5__Lacunisphaera	0.9999691772458338
0468fead1b2ee50fdb4029cb2dfb7928	D_0__Bacteria;D_1__Proteobacteria;D_2__Gammaproteobacteria;D_3__Betaproteobacteriales;D_4__Burkholderiaceae;D_5__Burkholderia-Caballeronia-Paraburkholderia	0.9999977953835779
6622269c8c34f205e879ea87b8a3321c	D_0__Bacteria;D_1__Patescibacteria;D_2__Parcubacteria;D_3__Candidatus Adlerbacteria;D_4__metagenome;D_5__metagenome;D_6__metagenome	0.923969811265895
84ac09ffceb3614ee932f1cca0daad07	D_0__Bacteria;D_1__Proteobacteria;D_2__Alphaproteobacteria;D_3__Tistrellales;D_4__Geminicoccaceae;D_5__Geminicoccus	0.999999981061192
cbb012be7ec0c62b4b493028dd6cae77	D_0__Bacteria;D_1__Proteobacteria;D_2__Alphaproteobacteria;D_3__Rhizobiales;D_4__Xanthobacteraceae	0.9999999678468732
cf110abfdb01e1e6f7ed21f255f49510	D_0__Bacteria;D_1__Proteobacteria;D_2__Gammaproteobacteria;D_3__Vibrionales;D_4__Vibrionaceae;D_5__Vibrio	0.9645581472762061
e0c45cb2d960b17152f9f51f0e8ca645	D_0__Bacteria;D_1__Cyanobacteria;D_2__Oxyphotobacteria;D_3__Synechococcales;D_4__Synechococcaceae;D_5__Synechococcus PCC-7942;Ambiguous_taxa	0.9868426871135936
2cbb58cc1592c1b8c81b8da1b7a10a91	D_0__Bacteria;D_1__Cyanobacteria;D_2__Oxyphotobacteria;D_3__Chloroplast	1.0000000000000095
4f461dce78ec49d8d5c14f95e33aebde	D_0__Bacteria;D_1__Actinobacteria;D_2__Actinobacteria;D_3__Micrococcales;D_4__Micrococcaceae;D_5__Arthrobacter;D_6__Arthrobacter agilis	0.7369790405843458
92f5b96ea1c8a9bf7560273c86848d9b	D_0__Bacteria;D_1__Deinococcus-Thermus;D_2__Deinococci;D_3__Deinococcales;D_4__Deinococcaceae;D_5__Deinococcus;D_6__Deinococcus misasensis	0.7510061803071323
6733378815d470250e75f81377eced81	D_0__Bacteria;D_1__Actinobacteria;D_2__Actinobacteria;D_3__Corynebacteriales;D_4__Corynebacteriaceae;D_5__Corynebacterium 1;D_6__Corynebacterium afermentans subsp. afermentans	0.8435567340243268
3205ae189aa93ea0041f6adc70e7865a	D_0__Bacteria;D_1__Acidobacteria;D_2__Acidobacteriia;D_3__Solibacterales;D_4__Solibacteraceae (Subgroup 3);D_5__Bryobacter	0.9998572988093543
45b9a184363cb3d7126dc0913519976d	D_0__Bacteria;D_1__Proteobacteria;D_2__Gammaproteobacteria;D_3__Betaproteobacteriales;D_4__Burkholderiaceae;D_5__Cupriavidus	0.9999575157180549
636431d4fed85e61986711d2c79a417e	D_0__Bacteria;D_1__Firmicutes;D_2__Bacilli;D_3__Lactobacillales;D_4__Carnobacteriaceae;D_5__Granulicatella	0.9061920781882473
4a9a54db7191aca751adee863eb2d97a	D_0__Bacteria;D_1__Firmicutes;D_2__Bacilli;D_3__Lactobacillales;D_4__Streptococcaceae;D_5__Streptococcus;D_6__Streptococcus sobrinus	0.9999846804182865
3dfb3c6cbb1c5b7e6290532430050d0e	D_0__Bacteria;D_1__Proteobacteria;D_2__Gammaproteobacteria;D_3__Alteromonadales;D_4__Pseudoalteromonadaceae;D_5__Pseudoalteromonas	0.9968520067693246
05e6a2654427c6de4726b69e747340fe	D_0__Bacteria;D_1__Firmicutes;D_2__Erysipelotrichia;D_3__Erysipelotrichales;D_4__Erysipelotrichaceae;D_5__Turicibacter;D_6__uncultured bacterium	0.7247197234554995
3fbf41f1eef96693b17996ca1c6ac461	D_0__Bacteria;D_1__Proteobacteria;D_2__Gammaproteobacteria;D_3__Xanthomonadales;D_4__Xanthomonadaceae;D_5__Lysobacter	0.99709889499611
630860d80a9dc35ed55113eeb8a3e761	D_0__Bacteria;D_1__Proteobacteria;D_2__Alphaproteobacteria;D_3__Rhodobacterales;D_4__Rhodobacteraceae;D_5__Paracoccus	0.9966050176959681
e3c4772179c00b99930cb379e22e652b	D_0__Bacteria;D_1__Proteobacteria;D_2__Gammaproteobacteria;D_3__Betaproteobacteriales;D_4__Burkholderiaceae;D_5__Limnobacter;D_6__uncultured organism	0.9331613447327064
d573b97e6abb6c894ea41d8df37778f0	D_0__Bacteria;D_1__Proteobacteria;D_2__Alphaproteobacteria;D_3__Rickettsiales;D_4__Mitochondria;D_5__Colubraria reticulata;D_6__Colubraria reticulata	0.9756985842836365
bc2227dda585713e3074d30dbebfa102	D_0__Bacteria;D_1__Proteobacteria;D_2__Gammaproteobacteria;D_3__Betaproteobacteriales;D_4__Burkholderiaceae;D_5__Schlegelella;Ambiguous_taxa	0.7137051468149541
dde616dcd27ac8fc9653b88107bdbd69	D_0__Bacteria;D_1__Deinococcus-Thermus;D_2__Deinococci;D_3__Deinococcales;D_4__Deinococcaceae;D_5__Deinococcus	0.9999999996477565
5a4d17191823abbac63352878214fcce	D_0__Bacteria;D_1__Proteobacteria;D_2__Alphaproteobacteria;D_3__Rhizobiales;D_4__Beijerinckiaceae;D_5__Methylobacterium	0.9999949060861384
cf5b428046ebbd610634fd2987b6752f	D_0__Bacteria;D_1__Proteobacteria;D_2__Gammaproteobacteria;D_3__Pseudomonadales;D_4__Pseudomonadaceae;D_5__Pseudomonas	0.994098762420787
636421f7932b8ba53b4a5010bb0a28b0	D_0__Bacteria;D_1__Proteobacteria;D_2__Gammaproteobacteria;D_3__Pseudomonadales;D_4__Pseudomonadaceae;D_5__Pseudomonas	0.9996240072786383
08135439d312c5bdb27840a374c9fa92	D_0__Bacteria;D_1__Proteobacteria;D_2__Gammaproteobacteria;D_3__Pseudomonadales;D_4__Moraxellaceae;D_5__Acinetobacter	0.9999999935605193
833114af7b4e11b7a5aa0d1ef22680a6	D_0__Bacteria;D_1__Actinobacteria;D_2__Actinobacteria;D_3__Micrococcales;D_4__Microbacteriaceae;D_5__Rathayibacter;Ambiguous_taxa	0.9666413482463617
4b3668a329bd3a379327bac7c4931f15	D_0__Bacteria;D_1__Proteobacteria;D_2__Alphaproteobacteria;D_3__Rhizobiales;D_4__Beijerinckiaceae;D_5__Microvirga	0.9997806652216878
9a68313bdd66378e25ddf3f258ee96e6	D_0__Bacteria;D_1__Proteobacteria;D_2__Alphaproteobacteria;D_3__Rhodobacterales;D_4__Rhodobacteraceae;D_5__Paracoccus	0.9760166591119119
f71b2080835a69be103c708625a6d4b0	D_0__Bacteria;D_1__Cyanobacteria;D_2__Melainabacteria;D_3__Obscuribacterales;D_4__uncultured bacterium;D_5__uncultured bacterium;D_6__uncultured bacterium	0.9999674476478635
19bcbfa55645dad58481e20d7dc439df	D_0__Bacteria;D_1__Gemmatimonadetes;D_2__Longimicrobia;D_3__Longimicrobiales;D_4__Longimicrobiaceae;D_5__uncultured bacterium;D_6__uncultured bacterium	0.9959951240826279
eaae8736c0744c9a006ebed49370dd16	D_0__Bacteria;D_1__Actinobacteria;D_2__Actinobacteria;D_3__Micrococcales;D_4__Micrococcaceae;D_5__Rothia;Ambiguous_taxa	0.950828929781774
3afb19de46ba02bd7018a4d9d0e3019e	D_0__Bacteria;D_1__Actinobacteria;D_2__Actinobacteria;D_3__Corynebacteriales;D_4__Corynebacteriaceae;D_5__Corynebacterium 1	0.9491078089387958
988b96650adbd9626bf0475e217ff6fe	D_0__Bacteria;D_1__Actinobacteria;D_2__Actinobacteria;D_3__Corynebacteriales;D_4__Dietziaceae;D_5__Dietzia;Ambiguous_taxa	0.8054673136431674
2e5d21b1dc27ee271580675b933da723	D_0__Bacteria;D_1__Firmicutes;D_2__Bacilli;D_3__Bacillales;D_4__Staphylococcaceae;D_5__Staphylococcus	0.9999999685041265
ce37daaee420ab1a07243efc2b3b5654	D_0__Bacteria;D_1__Proteobacteria;D_2__Gammaproteobacteria;D_3__Pseudomonadales;D_4__Moraxellaceae;D_5__Enhydrobacter	0.9999999997250879
a74f660f5579e8377196d202b203d002	D_0__Bacteria;D_1__Firmicutes;D_2__Bacilli;D_3__Bacillales;D_4__Staphylococcaceae;D_5__Staphylococcus	0.9999999584795856
a33b2e444a1bb32265e84ab3540d57e0	D_0__Bacteria;D_1__Actinobacteria;D_2__Actinobacteria;D_3__Propionibacteriales;D_4__Nocardioidaceae;D_5__Nocardioides	0.9873872131575252
6a45ae4d8b7d092a047e50be3615572e	D_0__Bacteria;D_1__Proteobacteria;D_2__Gammaproteobacteria;D_3__Enterobacteriales;D_4__Enterobacteriaceae;D_5__Enterobacter	0.7561331693775951
353dc9e514176baefc24b952e1309bba	D_0__Bacteria;D_1__Proteobacteria;D_2__Gammaproteobacteria;D_3__Pseudomonadales;D_4__Pseudomonadaceae;D_5__Pseudomonas;D_6__Pseudomonas tolaasii	0.705999947139467
8a00c9b84adb05b4828b058a8ac38694	D_0__Bacteria;D_1__Proteobacteria;D_2__Gammaproteobacteria;D_3__Betaproteobacteriales;D_4__Burkholderiaceae;D_5__Ramlibacter;D_6__uncultured bacterium	0.7200262672526999
b5add7b237759789ac4fbe15e657e321	D_0__Bacteria;D_1__Deinococcus-Thermus;D_2__Deinococci;D_3__Deinococcales;D_4__Deinococcaceae;D_5__Deinococcus	0.9999999999999465
9e96d067502c1133695f99c8d4e022d2	D_0__Bacteria;D_1__Proteobacteria;D_2__Alphaproteobacteria;D_3__Sphingomonadales;D_4__Sphingomonadaceae;D_5__Sphingobium	0.9779772288280729
34d8027ad902ee53f09f816bec4c77ab	D_0__Bacteria;D_1__Proteobacteria;D_2__Gammaproteobacteria;D_3__Betaproteobacteriales;D_4__Burkholderiaceae;D_5__Delftia	0.9991393388741125
4cecc5fad3d946310bd68596e7b310e2	D_0__Bacteria;D_1__Spirochaetes;D_2__Spirochaetia;D_3__Spirochaetales;D_4__Spirochaetaceae;D_5__Treponema 2	1.0000000000000036
8909a82b4a196f85f8a8dc33df1bc2cb	D_0__Bacteria;D_1__Firmicutes;D_2__Clostridia;D_3__Clostridiales;D_4__Family XI;D_5__Anaerococcus	0.9999999999999958
74e59572346f076883e68f7ac94238ff	D_0__Bacteria;D_1__Fusobacteria;D_2__Fusobacteriia;D_3__Fusobacteriales;D_4__Fusobacteriaceae;D_5__Fusobacterium	0.9999999999982986
5d8a531fb65c75a47d4c6cab78b3b6e6	D_0__Bacteria;D_1__Proteobacteria;D_2__Gammaproteobacteria;D_3__Betaproteobacteriales;D_4__Chromobacteriaceae;D_5__Chromobacterium;Ambiguous_taxa	0.8076230587309178
5c8ffef8f38a45255ee7e587f13a433e	D_0__Bacteria;D_1__Proteobacteria;D_2__Gammaproteobacteria;D_3__Betaproteobacteriales;D_4__Burkholderiaceae;D_5__Noviherbaspirillum	0.9847578252332932
5aa762047115afc75b78e973577584d2	D_0__Bacteria;D_1__Bacteroidetes;D_2__Bacteroidia;D_3__Chitinophagales;D_4__Chitinophagaceae;D_5__uncultured	0.9990160724453933
485b8f246f0e9e7da7e701648cf9c39f	D_0__Bacteria;D_1__Proteobacteria;D_2__Gammaproteobacteria;D_3__Betaproteobacteriales;D_4__Burkholderiaceae;D_5__Noviherbaspirillum	0.9944079277831315
f67ae6204d5ba5708c58fb31ce7c751c	D_0__Bacteria;D_1__Firmicutes;D_2__Bacilli;D_3__Lactobacillales;D_4__Lactobacillaceae;D_5__Lactobacillus	0.9999999077357062
26776c263d3c120795a4c652ee145c53	D_0__Bacteria;D_1__Firmicutes;D_2__Bacilli;D_3__Bacillales;D_4__Family XII;D_5__Exiguobacterium	0.9999999962299307
ff3fd97ce3990bc6a8e374b9ffe4a0ca	D_0__Bacteria;D_1__Proteobacteria;D_2__Alphaproteobacteria;D_3__Rhodobacterales;D_4__Rhodobacteraceae;D_5__Paracoccus	0.9989910614340636
1aa8ce237c2acec1cc1b35aa5ceada0e	D_0__Bacteria;D_1__Proteobacteria;D_2__Alphaproteobacteria;D_3__Sphingomonadales;D_4__Sphingomonadaceae;D_5__Sphingomonas	0.9864912233795955
6db480ffc7ba6d482054e5c7f3a7bdc6	D_0__Bacteria;D_1__Firmicutes;D_2__Bacilli;D_3__Bacillales;D_4__Staphylococcaceae;D_5__Staphylococcus	0.9999999914427935
e4902dc19c0886c6ba1fe321b18134e9	D_0__Bacteria;D_1__Firmicutes;D_2__Bacilli;D_3__Bacillales;D_4__Staphylococcaceae;D_5__Staphylococcus	0.9999999578205147
67cde84f67eb949d0919d42c6c469bc7	D_0__Bacteria;D_1__Firmicutes;D_2__Bacilli;D_3__Lactobacillales;D_4__Aerococcaceae;D_5__Aerococcus	0.9999999999996682
b4401570676d5fe8880d468297b7578c	D_0__Bacteria;D_1__Cyanobacteria;D_2__Oxyphotobacteria;D_3__Nostocales;D_4__Chroococcidiopsaceae	0.8851599980102496
41210ed8200c3f3146a0bfe0d018e5f0	D_0__Bacteria;D_1__Firmicutes;D_2__Bacilli;D_3__Lactobacillales;D_4__Carnobacteriaceae;D_5__Atopostipes;Ambiguous_taxa	0.8943645779036752
dd8c8d60bfca3e1df01a4bbff8d3326e	D_0__Bacteria;D_1__Proteobacteria;D_2__Alphaproteobacteria;D_3__Sphingomonadales;D_4__Sphingomonadaceae;D_5__Sphingomonas	0.9576499955985788
5ec9988eced0fd5129f02191b031bd50	D_0__Bacteria;D_1__Proteobacteria;D_2__Alphaproteobacteria;D_3__Rhizobiales;D_4__D05-2;D_5__uncultured bacterium;D_6__uncultured bacterium	0.9627330031948315
1b9a4493f1dfbb39b4350ce8589f28e1	D_0__Bacteria;D_1__Proteobacteria;D_2__Gammaproteobacteria;D_3__Betaproteobacteriales;D_4__Methylophilaceae;D_5__uncultured	0.8630746041211975
47f0dfa872ad06bbe11ca59b31acc51c	D_0__Bacteria;D_1__Proteobacteria;D_2__Gammaproteobacteria;D_3__Vibrionales;D_4__Vibrionaceae;D_5__Vibrio	0.9910391759933248
25bbbad8577bc2b0b8c55f637aa30d19	D_0__Bacteria;D_1__Bacteroidetes;D_2__Bacteroidia;D_3__Bacteroidales;D_4__Porphyromonadaceae;D_5__Porphyromonas;D_6__uncultured bacterium	0.8761545209274633
cc0feeb48e43d917bb558be277f3b639	D_0__Bacteria;D_1__Bacteroidetes;D_2__Bacteroidia;D_3__Cytophagales;D_4__Spirosomaceae;D_5__Spirosoma;D_6__uncultured bacterium	0.7184877055019647
349cda6ecc7ffc10e97170527227d572	D_0__Bacteria;D_1__Proteobacteria;D_2__Alphaproteobacteria;D_3__Azospirillales;D_4__Azospirillaceae;D_5__Azospirillum	0.9999997482268239
6e31cbd8efb3701612f34b744fa42dce	D_0__Bacteria;D_1__Proteobacteria;D_2__Gammaproteobacteria;D_3__Enterobacteriales;D_4__Enterobacteriaceae;D_5__Escherichia-Shigella	0.999970372956658
4a9a3075ba4188fbad11e6668449d622	D_0__Bacteria;D_1__Patescibacteria;D_2__ABY1;D_3__Candidatus Kerfeldbacteria;D_4__uncultured bacterium;D_5__uncultured bacterium;D_6__uncultured bacterium	0.9655728402558109
21f7dbe73a8eccee17c74603b85cb1ac	D_0__Bacteria;D_1__Firmicutes;D_2__Bacilli;D_3__Bacillales;D_4__Bacillaceae;D_5__Bacillus	0.9999903924777542
0cf1a9cebd90b0d6201d622453fde48e	D_0__Bacteria;D_1__Proteobacteria;D_2__Gammaproteobacteria;D_3__Betaproteobacteriales;D_4__Burkholderiaceae;D_5__Noviherbaspirillum	0.9954615957369166
c201502807d16359d8b2278bcd9b6c11	D_0__Bacteria;D_1__Proteobacteria;D_2__Alphaproteobacteria;D_3__Rhodobacterales;D_4__Rhodobacteraceae;D_5__Amaricoccus	0.9575014484435959
df1ae7fd3a039b102a1b3f3bd17c00b7	D_0__Bacteria;D_1__Firmicutes;D_2__Bacilli;D_3__Bacillales;D_4__Staphylococcaceae;D_5__Staphylococcus	0.9999999823107718
dd68c7b3d6b665f362d388f2f1be6663	D_0__Bacteria;D_1__Firmicutes;D_2__Bacilli;D_3__Lactobacillales	0.9999999998767459
1298448c185b0a41cdc8301b95465d3d	D_0__Bacteria;D_1__Planctomycetes;D_2__Planctomycetacia;D_3__Pirellulales;D_4__Pirellulaceae;D_5__uncultured	0.7539398272723556
8fb05c6c0bf05cf413c866f54ad5cbd8	D_0__Bacteria;D_1__Deinococcus-Thermus;D_2__Deinococci;D_3__Deinococcales;D_4__Deinococcaceae;D_5__Deinococcus	0.9999999999999757
3af94b16e3de3fcff5b800a35af07059	D_0__Bacteria;D_1__Proteobacteria;D_2__Gammaproteobacteria;D_3__Xanthomonadales;D_4__Xanthomonadaceae;D_5__Stenotrophomonas	0.9999990620576449
1a4a623325dc679dd2e14e395953f396	D_0__Bacteria;D_1__Patescibacteria;D_2__Berkelbacteria;Ambiguous_taxa;Ambiguous_taxa;Ambiguous_taxa;Ambiguous_taxa	0.9949006169408037
7670de39ff2769536ee7108687afd1dd	D_0__Bacteria;D_1__Firmicutes;D_2__Bacilli;D_3__Bacillales;D_4__Bacillaceae;D_5__Bacillus;D_6__Bacillus humi	0.8634579157355086
7f38c8582c1ab730e3872187010723a6	D_0__Bacteria;D_1__Actinobacteria;D_2__Actinobacteria;D_3__Actinomycetales;D_4__Actinomycetaceae;D_5__Actinomyces	0.9999999976271738
bc5d70ba3563cdd9877fc3be073bf755	D_0__Bacteria;D_1__Planctomycetes;D_2__Planctomycetacia;D_3__Gemmatales;D_4__Gemmataceae;D_5__Gemmata;D_6__uncultured planctomycete	0.97744066350632
4608239ec81adc3b6ba48c9fc9ee60d2	D_0__Bacteria;D_1__Proteobacteria;D_2__Alphaproteobacteria;D_3__Rhizobiales;D_4__Beijerinckiaceae;D_5__uncultured;D_6__Salinarimonas sp. GCR3139	0.9188873956300364
29d5596cdfc9f29e6ae6163a0b770cac	D_0__Bacteria;D_1__Proteobacteria;D_2__Gammaproteobacteria;D_3__Betaproteobacteriales;D_4__Burkholderiaceae;D_5__Aquabacterium;Ambiguous_taxa	0.7589187894474744
238cde7e52b61569320f624e9655ec5e	D_0__Bacteria;D_1__Proteobacteria;D_2__Alphaproteobacteria;D_3__Caulobacterales;D_4__Caulobacteraceae;D_5__Phenylobacterium	0.9999161342393026
497277c9f60d0f163fe8ef8003881085	D_0__Bacteria;D_1__Proteobacteria;D_2__Alphaproteobacteria;D_3__Sphingomonadales;D_4__Sphingomonadaceae;D_5__Sphingomonas	0.9457045070639404
b33f8a1dd384a5615a2720a1730b339b	D_0__Bacteria;D_1__Actinobacteria;D_2__Actinobacteria;D_3__Corynebacteriales;D_4__Corynebacteriaceae;D_5__Corynebacterium 1	0.9986707800445547
c12e5bd7f5bda04be81ea428a4cdf681	D_0__Bacteria;D_1__Firmicutes;D_2__Bacilli;D_3__Lactobacillales;D_4__Carnobacteriaceae;D_5__Pisciglobus;D_6__uncultured bacterium	0.9758855648974887
473530fc82b5ef65523f132f3cea20ef	D_0__Bacteria;D_1__Proteobacteria;D_2__Gammaproteobacteria;D_3__Xanthomonadales;D_4__Xanthomonadaceae;D_5__Lysobacter	0.9968582822563687
0b93befcf48fdcb8fee557c5bc8f1672	D_0__Bacteria;D_1__Firmicutes;D_2__Negativicutes;D_3__Selenomonadales;D_4__Veillonellaceae;D_5__Veillonella	0.9999999196105183
633b54df5a3c8dc4f61a36be635024d2	D_0__Bacteria;D_1__Proteobacteria;D_2__Alphaproteobacteria;D_3__Rhizobiales;D_4__Pleomorphomonadaceae;D_5__Chthonobacter;Ambiguous_taxa	0.9690388564003438
8c72e6568e114a8afcb9a18e87597b23	D_0__Bacteria;D_1__Bacteroidetes;D_2__Bacteroidia;D_3__Bacteroidales;D_4__Prevotellaceae;D_5__Alloprevotella	0.9999999999999927
da0ea855a17281e010dc63ea97bd7ce4	D_0__Bacteria;D_1__Proteobacteria;D_2__Gammaproteobacteria;D_3__Betaproteobacteriales;D_4__Burkholderiaceae;D_5__Massilia	0.9999447494382221
4040842cef048b3628e23d57114c48cd	D_0__Bacteria;D_1__Proteobacteria;D_2__Gammaproteobacteria;D_3__Betaproteobacteriales;D_4__Burkholderiaceae;D_5__Massilia	0.99997065040238
72e7ed45ae6eb601c68bb47274b36c07	D_0__Bacteria;D_1__Firmicutes;D_2__Bacilli;D_3__Lactobacillales;D_4__Enterococcaceae;D_5__Enterococcus	0.9861056401705797
1efa2e9ca8d9d0128928e26097941fb2	D_0__Bacteria;D_1__Proteobacteria;D_2__Gammaproteobacteria;D_3__Betaproteobacteriales;D_4__Neisseriaceae;D_5__Neisseria;D_6__uncultured bacterium	0.7497005137347206
c94d525d29668d12eee7820d6de765c2	D_0__Bacteria;D_1__Proteobacteria;D_2__Alphaproteobacteria;D_3__Sphingomonadales;D_4__Sphingomonadaceae;D_5__Altererythrobacter	0.9978599399917214
02af743734992840c4f63515daf859ba	D_0__Bacteria;D_1__Proteobacteria;D_2__Gammaproteobacteria;D_3__Betaproteobacteriales;D_4__Neisseriaceae;D_5__uncultured;D_6__uncultured bacterium	0.9999748017325031
845aedc5b04b6f53c63614d96c5ff55a	D_0__Bacteria;D_1__Proteobacteria;D_2__Alphaproteobacteria;D_3__Sphingomonadales;D_4__Sphingomonadaceae;D_5__Sphingomonas	0.9588592645742281
a083e04a407bc4ffc9bda39156a07913	D_0__Bacteria;D_1__Proteobacteria;D_2__Gammaproteobacteria;D_3__Betaproteobacteriales;D_4__Chromobacteriaceae;D_5__Chromobacterium;Ambiguous_taxa	0.895121697174672
ae72b754e11b2f68fc48f50145fc5f06	D_0__Bacteria;D_1__Actinobacteria;D_2__Actinobacteria;D_3__Micrococcales;D_4__Intrasporangiaceae;D_5__Ornithinimicrobium;Ambiguous_taxa	0.9211744425875332
33cd523718d952242bbaf8c3ac3de08f	D_0__Bacteria;D_1__Proteobacteria;D_2__Gammaproteobacteria;D_3__Betaproteobacteriales;D_4__Burkholderiaceae;D_5__Noviherbaspirillum;D_6__uncultured Burkholderia sp.	0.8704275330942851
f5462737490e06adfb764381ef21015d	D_0__Bacteria;D_1__Proteobacteria;D_2__Alphaproteobacteria;D_3__Acetobacterales;D_4__Acetobacteraceae	0.9999693014995448
5b7e716544ed840de831891272621a9c	D_0__Bacteria;D_1__Firmicutes;D_2__Bacilli;D_3__Bacillales;D_4__Planococcaceae;D_5__Sporosarcina	0.9983286099713462
e03a2cdd0bb51190a95d1133f3a8338c	D_0__Bacteria;D_1__Firmicutes;D_2__Clostridia;D_3__Clostridiales;D_4__Peptostreptococcaceae;D_5__Romboutsia	0.98487914734559
908e9b387f6b9ce7d3f794e658fba37e	D_0__Bacteria;D_1__Firmicutes;D_2__Bacilli;D_3__Bacillales;D_4__Staphylococcaceae;D_5__Staphylococcus	0.9999999870221934
c33d6f34729b4388992daba22ff22edc	D_0__Bacteria;D_1__Firmicutes;D_2__Bacilli;D_3__Lactobacillales;D_4__Streptococcaceae;D_5__Streptococcus	0.9999999985130101
a551d8012d500352e47827d66a1fc186	D_0__Bacteria;D_1__Proteobacteria;D_2__Alphaproteobacteria;D_3__Rhodobacterales;D_4__Rhodobacteraceae;D_5__Rubellimicrobium	0.9999618024996615
f30c198d74b13333bcc0c1e4d80d1730	D_0__Bacteria;D_1__Proteobacteria;D_2__Alphaproteobacteria;D_3__Rhodospirillales;D_4__uncultured;D_5__marine metagenome;D_6__marine metagenome	0.9973466106505438
5bcad931c6f01c250478277f1eda6528	D_0__Bacteria;D_1__Fusobacteria;D_2__Fusobacteriia;D_3__Fusobacteriales;D_4__Fusobacteriaceae;D_5__Fusobacterium	0.9999999999954059
ffbc014527577cb8369f3a83fead94c9	D_0__Bacteria;D_1__Proteobacteria;D_2__Gammaproteobacteria;D_3__Betaproteobacteriales;D_4__Burkholderiaceae;D_5__Duganella	0.9898794315781789
067399cfd99c6e8b47be6748f49ecc9f	D_0__Bacteria;D_1__Proteobacteria;D_2__Gammaproteobacteria;D_3__Betaproteobacteriales;D_4__Burkholderiaceae;D_5__Massilia	0.9973351865630757
1c658e8b24cb91ec3cac8662470b6a08	D_0__Bacteria;D_1__Proteobacteria;D_2__Deltaproteobacteria;D_3__Oligoflexales;D_4__0319-6G20;D_5__uncultured Roseobacter sp.;D_6__uncultured Roseobacter sp.	0.9097205759796886
9e44fc82a0d6ac6109dac3dc4f1a3409	D_0__Bacteria;D_1__Proteobacteria;D_2__Gammaproteobacteria;D_3__Betaproteobacteriales;D_4__Burkholderiaceae;D_5__Curvibacter;D_6__uncultured Curvibacter sp.	0.7552569745725541
5ad0f6cb3f3c1e97b9aa9f3813032173	D_0__Bacteria;D_1__Proteobacteria;D_2__Gammaproteobacteria;D_3__Betaproteobacteriales;D_4__Burkholderiaceae	0.999999998266773
97f4795bceda58cea993466a97b4dbdf	D_0__Bacteria;D_1__Firmicutes;D_2__Bacilli;D_3__Lactobacillales;D_4__Lactobacillaceae;D_5__Lactobacillus	0.9999999305664188
f8aab7eff8995acac52581d0cf131a3a	D_0__Bacteria;D_1__Proteobacteria;D_2__Alphaproteobacteria;D_3__Rickettsiales;D_4__Mitochondria	0.99999999999999
b49f24e3bd97b7791289fbd7b0bb8357	D_0__Bacteria;D_1__Fusobacteria;D_2__Fusobacteriia;D_3__Fusobacteriales;D_4__Fusobacteriaceae;D_5__Fusobacterium	0.9999999999975528
84783701c0a72376b6528782e3bca5c8	D_0__Bacteria;D_1__Proteobacteria;D_2__Gammaproteobacteria;D_3__Oceanospirillales;D_4__Marinomonadaceae;D_5__Marinomonas	0.9999994882849267
615e1c0f70f28d0b98f21a4851e8a459	D_0__Bacteria;D_1__Proteobacteria;D_2__Alphaproteobacteria;D_3__Azospirillales;D_4__Azospirillaceae;D_5__Skermanella	0.9999636966031528
63b0176bd8619779340a93247c75d659	D_0__Bacteria;D_1__Proteobacteria;D_2__Gammaproteobacteria;D_3__Betaproteobacteriales;D_4__Burkholderiaceae;D_5__Noviherbaspirillum	0.9996517703270379
01a719a6c295aa8a8cefac88b9bb3db7	D_0__Bacteria;D_1__Fusobacteria;D_2__Fusobacteriia;D_3__Fusobacteriales;D_4__Leptotrichiaceae;D_5__Leptotrichia;D_6__uncultured Leptotrichia sp.	0.7444295282089308
132398ae30585fc78b3f5712f4c1f5ed	D_0__Bacteria;D_1__Firmicutes;D_2__Bacilli;D_3__Bacillales;D_4__Bacillaceae;D_5__Anaerobacillus;D_6__uncultured bacterium	0.9643844142172743
3a85125dfc3ce828e2cd29f61b404df9	D_0__Bacteria;D_1__Cyanobacteria;D_2__Oxyphotobacteria;D_3__Nostocales;D_4__Chroococcidiopsaceae;D_5__Chroococcidiopsis SAG 2023;D_6__uncultured bacterium	0.9994592289836621
89ad88b91e12fcce5d5790fd77000a57	D_0__Bacteria;D_1__Bacteroidetes;D_2__Bacteroidia;D_3__Flavobacteriales;D_4__Weeksellaceae;D_5__Cloacibacterium	0.9964341412645357
c6fc69e32eecfe40e0e391166af7793d	D_0__Bacteria;D_1__Proteobacteria;D_2__Gammaproteobacteria;D_3__Enterobacteriales;D_4__Enterobacteriaceae;D_5__Pectobacterium	0.9981556268828212
7620a956b6fcc702ae7a3134f07acbbe	D_0__Bacteria;D_1__Bacteroidetes;D_2__Bacteroidia;D_3__Bacteroidales;D_4__Prevotellaceae;D_5__Prevotella;D_6__Prevotella buccalis	0.9977542848109097
84e2dc5b28710565b66b1a2da4bf31fa	D_0__Bacteria;D_1__Proteobacteria;D_2__Gammaproteobacteria;D_3__Betaproteobacteriales;D_4__Burkholderiaceae;D_5__Delftia	0.9988994715379342
eb03d2090da5c6d95ddfaeaf3d8cb9b5	D_0__Bacteria;D_1__Firmicutes;D_2__Bacilli;D_3__Bacillales;D_4__Bacillaceae;D_5__Bacillus	0.9998300512314288
6cd566e2ba628406bca196fe769c37e0	D_0__Bacteria;D_1__Proteobacteria;D_2__Gammaproteobacteria;D_3__Betaproteobacteriales;D_4__Burkholderiaceae;D_5__Massilia	0.9994391989649822
c6cf78b8898b98970b7a5b7dafa99188	D_0__Bacteria;D_1__Proteobacteria;D_2__Alphaproteobacteria;D_3__Rhodobacterales;D_4__Rhodobacteraceae;D_5__Paracoccus	0.9891743064382625
f1ff6eaabf83adb850eb91a3e0521882	D_0__Bacteria;D_1__Firmicutes;D_2__Bacilli;D_3__Bacillales;D_4__Bacillaceae;D_5__Bacillus;D_6__Bacillus pseudofirmus	0.9860463883116686
2c563f37d5d243e3d9ff13978bbdabf1	D_0__Bacteria;D_1__Actinobacteria;D_2__Actinobacteria;D_3__Micrococcales;D_4__Microbacteriaceae;D_5__Clavibacter	0.7645864295892897
467eac2ec349ffcaec38b84d44f4474f	D_0__Bacteria;D_1__Proteobacteria;D_2__Gammaproteobacteria;D_3__Betaproteobacteriales;D_4__Burkholderiaceae;D_5__Massilia	0.9987327913405625
e03d9a5c3e4abea1a8fdccafba172f83	D_0__Bacteria;D_1__Actinobacteria;D_2__Actinobacteria;D_3__Corynebacteriales;D_4__Nocardiaceae;D_5__Rhodococcus;D_6__Rhodococcus fascians	0.7031755497870121
e662a929a52cfb76f266011e5c424572	D_0__Bacteria;D_1__Actinobacteria;D_2__Actinobacteria;D_3__Micrococcales;D_4__Micrococcaceae	0.9999996640505442
13b1329bce12fbf65f11c54e002cbc00	D_0__Bacteria;D_1__Proteobacteria;D_2__Alphaproteobacteria;D_3__Sphingomonadales;D_4__Sphingomonadaceae;D_5__Sphingomonas	0.9667459315145883
73ecba49a7bee041dc2f6b02978fec84	D_0__Bacteria;D_1__Proteobacteria;D_2__Gammaproteobacteria;D_3__Betaproteobacteriales;D_4__Burkholderiaceae;D_5__Massilia	0.9999550361090767
c8a7b08b9fecba124f7dbcaab30ade28	D_0__Bacteria;D_1__Actinobacteria;D_2__Actinobacteria;D_3__Micrococcales;D_4__Microbacteriaceae	0.9999032262998427
873ebc24b474b85f8fc1e9dc229cc549	D_0__Bacteria;D_1__Bacteroidetes;D_2__Bacteroidia;D_3__Cytophagales;D_4__Spirosomaceae;D_5__Dyadobacter	0.999995973938922
79ea1701322e31ec0d6dc9eac58472af	D_0__Bacteria;D_1__Bacteroidetes;D_2__Bacteroidia;D_3__Bacteroidales;D_4__Prevotellaceae;D_5__Prevotella 2;Ambiguous_taxa	0.7772752831761196
2efeb9d3b6d567fe15abba94f058e9cb	D_0__Bacteria;D_1__Bacteroidetes;D_2__Bacteroidia;D_3__Flavobacteriales;D_4__Flavobacteriaceae;D_5__Capnocytophaga	0.9999999999786844
94b4137de61fa2f7c70de06b262bf6a0	D_0__Bacteria;D_1__Firmicutes;D_2__Bacilli;D_3__Bacillales;D_4__Family XII;D_5__Exiguobacterium	0.9999999905973316
9ed78df0505afd440301ca07e3d91f3e	D_0__Bacteria;D_1__Actinobacteria;D_2__Actinobacteria;D_3__Micrococcales;D_4__Microbacteriaceae;D_5__Agrococcus	0.8455992233316432
82b688741db3c29d242b17d15add674d	D_0__Bacteria;D_1__Bacteroidetes;D_2__Bacteroidia;D_3__Chitinophagales;D_4__Chitinophagaceae;D_5__Cnuella;D_6__Cnuella takakiae	0.7089792722705748
ae6a40a35f61a523dab073a61c05287e	D_0__Bacteria;D_1__Actinobacteria;D_2__Actinobacteria;D_3__Micrococcales;D_4__Micrococcaceae;D_5__Neomicrococcus;Ambiguous_taxa	0.7890387858193181
8b500027ffd4fe8f6a128827548bfded	D_0__Bacteria;D_1__Fusobacteria;D_2__Fusobacteriia;D_3__Fusobacteriales;D_4__Fusobacteriaceae;D_5__Fusobacterium;D_6__uncultured bacterium	0.7266708141810014
60d17dce3b70aaec5206568ddc5341e0	D_0__Bacteria;D_1__Proteobacteria;D_2__Gammaproteobacteria;D_3__Betaproteobacteriales;D_4__Burkholderiaceae;D_5__Noviherbaspirillum	0.9502363911610343
7a75728fde0af2bc951635069824330d	D_0__Bacteria;D_1__Proteobacteria;D_2__Alphaproteobacteria;D_3__Sphingomonadales;D_4__Sphingomonadaceae;D_5__Sphingomonas;D_6__Sphingomonas panni	0.8151204057072906
1d227e916d8cd8bd01f91a6c81a83dad	D_0__Bacteria;D_1__Proteobacteria;D_2__Gammaproteobacteria;D_3__Enterobacteriales;D_4__Enterobacteriaceae;D_5__Serratia	0.954069570458911
376f0376f72b7f1232671b9528974ef4	D_0__Bacteria;D_1__Proteobacteria;D_2__Alphaproteobacteria;D_3__Rhizobiales;D_4__Xanthobacteraceae	0.9999999409986415
26672648de2181a2c04ca33e88a1afd1	D_0__Bacteria;D_1__Proteobacteria;D_2__Gammaproteobacteria;D_3__Enterobacteriales;D_4__Enterobacteriaceae;D_5__Proteus	0.9990981530604652
0a5579f37006cf445eb29b3b342f3e05	D_0__Bacteria;D_1__Bacteroidetes;D_2__Bacteroidia;D_3__Sphingobacteriales;D_4__Sphingobacteriaceae;D_5__Pedobacter;D_6__Pedobacter sp.	0.8144900370586406
a8a85a39b353253ce68e687bf6c36e3e	D_0__Bacteria;D_1__Firmicutes;D_2__Bacilli;D_3__Bacillales;D_4__Staphylococcaceae;D_5__Staphylococcus	0.9999999825891344
5901b2591afe6b4c63fb36ae97ad47cc	D_0__Bacteria;D_1__Proteobacteria;D_2__Gammaproteobacteria;D_3__Betaproteobacteriales;D_4__Burkholderiaceae;D_5__Achromobacter	0.9996419874118845
bc2d7c453507761007d4f12ea350f8ba	D_0__Bacteria;D_1__Planctomycetes;D_2__Phycisphaerae;D_3__Phycisphaerales;D_4__Phycisphaeraceae;D_5__uncultured;D_6__uncultured bacterium	0.9998054492691434
29df4c5d2824f9ccc30d8dd39be0ecdb	D_0__Bacteria;D_1__Fusobacteria;D_2__Fusobacteriia;D_3__Fusobacteriales;D_4__Leptotrichiaceae;D_5__Leptotrichia;Ambiguous_taxa	0.9765924494830658
a3ef7e4ee0d15cbcc7188a1136377237	D_0__Bacteria;D_1__Proteobacteria;D_2__Gammaproteobacteria;D_3__Betaproteobacteriales;D_4__Burkholderiaceae;D_5__Comamonas	0.851732643153219
08e67048a03d9122a8937639f73c3125	D_0__Bacteria;D_1__Bacteroidetes;D_2__Bacteroidia;D_3__Bacteroidales;D_4__Prevotellaceae;D_5__Prevotella 2	0.999972081638465
f5a1a880f19ba3ff930b370db46117ef	D_0__Bacteria;D_1__Proteobacteria;D_2__Deltaproteobacteria;D_3__Myxococcales;D_4__P3OB-42;D_5__uncultured bacterium;D_6__uncultured bacterium	0.9962039412747078
92da422ab1bf3d669adab5e3674eb68d	D_0__Bacteria;D_1__Proteobacteria;D_2__Gammaproteobacteria;D_3__Betaproteobacteriales;D_4__Burkholderiaceae;D_5__Limnobacter;D_6__uncultured bacterium	0.8871197198564134
17b9d1bc921e3ff9fa1b3c1ca810f0c4	D_0__Bacteria;D_1__Proteobacteria;D_2__Gammaproteobacteria;D_3__Betaproteobacteriales;D_4__Burkholderiaceae	0.9999992158633823
8dc4e3a889e20cc284e571f9c527caf9	D_0__Bacteria;D_1__Proteobacteria;D_2__Alphaproteobacteria;D_3__Rhizobiales;D_4__Rhizobiaceae;D_5__Mesorhizobium	0.9593102450510649
0c1af5be0c58c59b9db1fd3120ca7016	D_0__Bacteria;D_1__Proteobacteria;D_2__Gammaproteobacteria;D_3__Betaproteobacteriales;D_4__Burkholderiaceae;D_5__Delftia	0.9984769015080225
ecffe0ab1ced1947ddff50c39638bd19	D_0__Bacteria;D_1__Firmicutes;D_2__Clostridia;D_3__Clostridiales;D_4__Peptostreptococcaceae;D_5__Terrisporobacter	0.9848845136602502
036cc37a8f976b767af689b18af19c9c	D_0__Bacteria;D_1__Proteobacteria;D_2__Alphaproteobacteria;D_3__Caulobacterales;D_4__Caulobacteraceae	0.9999999999987804
82598e09c2d573c50d656f72054c92cb	D_0__Bacteria;D_1__Proteobacteria;D_2__Gammaproteobacteria;D_3__Pseudomonadales;D_4__Pseudomonadaceae;D_5__Pseudomonas	0.9999984346234448
8d9891375f5b180d698a6fb26ad53eff	D_0__Bacteria;D_1__Proteobacteria;D_2__Alphaproteobacteria;D_3__Rhodobacterales;D_4__Rhodobacteraceae;D_5__Paracoccus	0.9964218456089644
b0c684b9eb0e03eeb3d0f6205efed661	D_0__Bacteria;D_1__Actinobacteria;D_2__Actinobacteria;D_3__Micrococcales;D_4__Microbacteriaceae	0.9999912266696154
ddb9f64e082e25ceabcb280c9299889d	D_0__Bacteria;D_1__Proteobacteria;D_2__Gammaproteobacteria;D_3__Betaproteobacteriales;D_4__Burkholderiaceae;D_5__Delftia	0.9992724036652706
4489d597cd74c66c66db2a517d8ea134	D_0__Bacteria;D_1__Actinobacteria;D_2__Actinobacteria;D_3__Propionibacteriales;D_4__Nocardioidaceae;D_5__Nocardioides	0.999973055353663
37a939621fd8162474d3a169a6e00c64	D_0__Bacteria;D_1__Proteobacteria;D_2__Gammaproteobacteria;D_3__Xanthomonadales;D_4__Xanthomonadaceae;D_5__Stenotrophomonas	0.9999994595106344
1add183edbd2a5bed2907f3d71197a0a	D_0__Bacteria;D_1__Proteobacteria;D_2__Gammaproteobacteria;D_3__Xanthomonadales;D_4__Rhodanobacteraceae;D_5__Dyella;Ambiguous_taxa	0.8498634823554984
eea28499df5fc165573d27cc87192007	D_0__Bacteria;D_1__Actinobacteria;D_2__Actinobacteria;D_3__Corynebacteriales;D_4__Corynebacteriaceae;D_5__Corynebacterium 1	0.9170617351474021
2d41981ee289bc672dfef616e0220b7f	D_0__Bacteria;D_1__Fusobacteria;D_2__Fusobacteriia;D_3__Fusobacteriales;D_4__Leptotrichiaceae;D_5__Leptotrichia;D_6__uncultured bacterium	0.856671989129862
1874ac0b89746e10f98a07df35913773	D_0__Bacteria;D_1__Proteobacteria;D_2__Alphaproteobacteria;D_3__Rhizobiales;D_4__Beijerinckiaceae	0.999999788832961
b68e87b4839edd2dae802335c9dda705	D_0__Bacteria;D_1__Deinococcus-Thermus;D_2__Deinococci;D_3__Deinococcales;D_4__Deinococcaceae;D_5__uncultured;D_6__uncultured Thermus/Deinococcus group bacterium	0.9987604100085675
347a1838028114eff816757421698ff1	D_0__Bacteria;D_1__Fusobacteria;D_2__Fusobacteriia;D_3__Fusobacteriales;D_4__Fusobacteriaceae;D_5__Fusobacterium	0.9999999999880529
e2bbe033fdd375d26d3dc70581efe7c0	D_0__Bacteria;D_1__Proteobacteria;D_2__Alphaproteobacteria;D_3__Rhizobiales;D_4__Rhizobiaceae;D_5__Ochrobactrum	0.9349557941091639
f8954c856b5523455e0eefabf06342a7	D_0__Bacteria;D_1__Bacteroidetes;D_2__Bacteroidia;D_3__Flavobacteriales;D_4__Flavobacteriaceae;D_5__Myroides	0.9999999994950006
4f774e4f8c8c80ab7237bf7484d50bf1	D_0__Bacteria;D_1__Proteobacteria;D_2__Alphaproteobacteria;D_3__Rhizobiales;D_4__Beijerinckiaceae;D_5__28-YEA-48;D_6__Afipia genosp. 6	0.9452871734984085
627059d24eae3014d6d0bb63abe5abb0	D_0__Bacteria;D_1__Proteobacteria;D_2__Alphaproteobacteria;D_3__Caulobacterales;D_4__Caulobacteraceae;D_5__Brevundimonas	0.9999996806398805
01161b9b0e5c3f0cecaaafcb52c9911c	D_0__Bacteria;D_1__Firmicutes;D_2__Bacilli;D_3__Lactobacillales;D_4__Aerococcaceae;D_5__Globicatella;D_6__uncultured bacterium	0.9426203555687519
5955c26c84098dd3a68103d04e2cdda0	D_0__Bacteria;D_1__Patescibacteria;D_2__ABY1;D_3__Candidatus Kerfeldbacteria;D_4__uncultured bacterium;D_5__uncultured bacterium;D_6__uncultured bacterium	0.9999999128847075
64f942486400e2640b6d5a6f5cc9eb65	D_0__Bacteria;D_1__Firmicutes;D_2__Clostridia;D_3__Clostridiales;D_4__Lachnospiraceae;D_5__Cellulosilyticum;D_6__uncultured bacterium	0.9999987816207782
6e68d3873eb052ed4a4c880b2b858e2a	D_0__Bacteria;D_1__Firmicutes;D_2__Bacilli;D_3__Lactobacillales;D_4__Aerococcaceae;D_5__Abiotrophia;D_6__uncultured bacterium	0.992360024987681
146f30e0b0c4fc4f009f3264e73e5de2	D_0__Bacteria;D_1__Proteobacteria;D_2__Alphaproteobacteria;D_3__Sphingomonadales;D_4__Sphingomonadaceae;D_5__Sphingomonas	0.9892313520155634
78155b2fecb4f5adee33bb68605aa012	D_0__Bacteria;D_1__Bacteroidetes;D_2__Bacteroidia;D_3__Flavobacteriales;D_4__Flavobacteriaceae;D_5__Flavobacterium;D_6__Flavobacterium sp. NW20	0.9690904789160729
3678d26eb8e3fd26e603acd051347085	D_0__Bacteria;D_1__Firmicutes;D_2__Clostridia;D_3__Clostridiales;D_4__Family XI;D_5__Finegoldia;D_6__uncultured bacterium	0.7257450941262028
b92645953176588238aa09401492a55a	D_0__Bacteria;D_1__Bacteroidetes;D_2__Bacteroidia;D_3__Flavobacteriales;D_4__Weeksellaceae;D_5__Bergeyella;D_6__uncultured bacterium	0.7904698939468618
bb4313b57bd3423ba26610bf0fbc4430	D_0__Bacteria;D_1__Proteobacteria;D_2__Gammaproteobacteria;D_3__Oceanospirillales;D_4__Halomonadaceae;D_5__Halomonas	0.9998040269010087
c7b8e9a19b0b39e6ac496e4c77378f00	D_0__Bacteria;D_1__Proteobacteria;D_2__Gammaproteobacteria;D_3__Betaproteobacteriales;D_4__Chromobacteriaceae;D_5__Vogesella	0.9999999351342578
703dfcf69a4589eea28f1456c974f40a	D_0__Bacteria;D_1__Proteobacteria;D_2__Gammaproteobacteria;D_3__Betaproteobacteriales;D_4__Burkholderiaceae;D_5__Noviherbaspirillum	0.9595441777907182
afc691824c64472dcc6c6fac61edc653	D_0__Bacteria;D_1__Proteobacteria;D_2__Alphaproteobacteria;D_3__Caulobacterales;D_4__Caulobacteraceae;D_5__Brevundimonas	0.9999343008212636
65ac1d9c0fd8cfd855ff86c60e567e2f	D_0__Bacteria;D_1__Cyanobacteria;D_2__Oxyphotobacteria;D_3__Chloroplast	0.9999999999999936
6eccf52dbbcfdd491c25a316bf34b9fa	D_0__Bacteria;D_1__Proteobacteria;D_2__Alphaproteobacteria;D_3__Rhodobacterales;D_4__Rhodobacteraceae;D_5__Rubellimicrobium;D_6__uncultured bacterium	0.8830056107348958
787772c9ce26f93b3682c3eb2770913c	D_0__Bacteria;D_1__Cyanobacteria;D_2__Oxyphotobacteria;D_3__Chloroplast	0.9999999999999937
30a5fb009d18dfb13bf20940635191fd	D_0__Bacteria;D_1__Proteobacteria;D_2__Gammaproteobacteria;D_3__Pseudomonadales;D_4__Pseudomonadaceae;D_5__Pseudomonas	0.9999974190069224
9a5467f136cb21adc4ca036c01d28c5a	D_0__Bacteria;D_1__Cyanobacteria;D_2__Oxyphotobacteria;D_3__Nostocales;D_4__Xenococcaceae;D_5__Pleurocapsa PCC-7319;Ambiguous_taxa	0.7204468628708874
d7387a9e6cc41ffa1ccedf56a34d5a12	D_0__Bacteria;D_1__Proteobacteria;D_2__Gammaproteobacteria;D_3__Pseudomonadales;D_4__Moraxellaceae;D_5__Acinetobacter	0.9999999960586246
ce3c11405838d4e971765d75ee0ed68b	D_0__Bacteria;D_1__Fusobacteria;D_2__Fusobacteriia;D_3__Fusobacteriales;D_4__Leptotrichiaceae;D_5__Leptotrichia;Ambiguous_taxa	0.7131288566243904
47d31916c7a3917ada7b5b9b793f443c	D_0__Bacteria;D_1__Actinobacteria;D_2__Actinobacteria;D_3__Frankiales;D_4__Geodermatophilaceae;D_5__Modestobacter;D_6__uncultured bacterium	0.8336425727141659
6804d99f9740a730d0990e693caa424a	D_0__Bacteria;D_1__Proteobacteria;D_2__Alphaproteobacteria;D_3__Rhizobiales;D_4__Devosiaceae;D_5__Devosia	0.9994181594043597
d98dc146ecb153beb762e1cc3deff3e5	D_0__Bacteria;D_1__Proteobacteria;D_2__Alphaproteobacteria;D_3__Sphingomonadales;D_4__Sphingomonadaceae;D_5__Porphyrobacter	0.9937969405922352
d9f0febe74994780f963335012dd06a4	D_0__Bacteria;D_1__Proteobacteria;D_2__Gammaproteobacteria;D_3__Betaproteobacteriales;D_4__Burkholderiaceae;D_5__Delftia	0.9994602997342276
c432bc9e1845e998a4cf645d3a6beebb	D_0__Bacteria;D_1__Actinobacteria;D_2__Acidimicrobiia;D_3__Microtrichales;D_4__Ilumatobacteraceae;D_5__CL500-29 marine group;D_6__metagenome	0.803914287198991
71fd06bf8c25e42ed875df9c9ed704f7	D_0__Bacteria;D_1__Proteobacteria;D_2__Alphaproteobacteria;D_3__Caulobacterales;D_4__Caulobacteraceae;D_5__Brevundimonas;D_6__Brevundimonas diminuta	0.9004301745368287
637853d9b189637f8c617e4a719660ae	D_0__Bacteria;D_1__Proteobacteria;D_2__Alphaproteobacteria;D_3__Rhodobacterales;D_4__Rhodobacteraceae	0.9999996528097874
789cce4607deaee528c42cb50ed7a1e7	D_0__Bacteria;D_1__Firmicutes;D_2__Clostridia;D_3__Clostridiales;D_4__Ruminococcaceae;D_5__Ruminococcaceae UCG-014;D_6__Clostridiales bacterium canine oral taxon 100	0.9045324732815282
e45406ddf51f47da887e081a560f1242	D_0__Bacteria;D_1__Proteobacteria;D_2__Gammaproteobacteria;D_3__Betaproteobacteriales;D_4__Burkholderiaceae;D_5__Aquabacterium;Ambiguous_taxa	0.7340898106288104
576316ad5edbcdf1f0f74233714d2ddc	D_0__Bacteria;D_1__Proteobacteria;D_2__Gammaproteobacteria;D_3__Betaproteobacteriales;D_4__Burkholderiaceae;D_5__Delftia	0.998536928627242
9638f67ae6d824163b88e30f230bf19b	D_0__Bacteria;D_1__Planctomycetes;D_2__Planctomycetacia;D_3__Pirellulales;D_4__Pirellulaceae;D_5__Rhodopirellula;Ambiguous_taxa	0.7877406399607713
5cac126f5ffbef724a0753fd052e41ac	D_0__Bacteria;D_1__Proteobacteria;D_2__Gammaproteobacteria;D_3__Betaproteobacteriales;D_4__Burkholderiaceae;D_5__Massilia	0.9976217643910239
28762f5a9e36c7590809367b6a651163	D_0__Bacteria;D_1__Proteobacteria;D_2__Gammaproteobacteria;D_3__Vibrionales;D_4__Vibrionaceae;D_5__Vibrio	0.9981313114057686
64f440daef3113b4700cc865fc7bf7db	D_0__Bacteria;D_1__Actinobacteria;D_2__Actinobacteria;D_3__Frankiales;D_4__uncultured	0.9999617412208134
83fdc405c622e489620bcf5351abbcb2	D_0__Bacteria;D_1__Cyanobacteria;D_2__Oxyphotobacteria;D_3__Chloroplast	1.0000000000000016
350a338be66e956cfeca8ca71dada9ef	D_0__Bacteria;D_1__Bacteroidetes;D_2__Bacteroidia;D_3__Bacteroidales;D_4__Prevotellaceae;D_5__Alloprevotella;Ambiguous_taxa	0.9520955413304246
24ba72b88a757bb4c3342c71857f980e	D_0__Bacteria;D_1__Chloroflexi;D_2__Chloroflexia;D_3__Chloroflexales;D_4__Roseiflexaceae;D_5__uncultured;D_6__Chloroflexaceae bacterium sp-jj-1	0.7037185659132253
b602e97636d45648f16c8f3b2e99e50a	D_0__Bacteria;D_1__Proteobacteria;D_2__Gammaproteobacteria;D_3__Xanthomonadales;D_4__Xanthomonadaceae;D_5__Silanimonas;D_6__uncultured bacterium	0.9983117056365991
90846a479c1f0611e1f76ee39810bbb7	D_0__Bacteria;D_1__Proteobacteria;D_2__Alphaproteobacteria;D_3__Rhizobiales;D_4__Rhizobiaceae;D_5__Allorhizobium-Neorhizobium-Pararhizobium-Rhizobium	0.9901137282062067
930436e397ecc6b1a2b79c1933a1859f	D_0__Bacteria;D_1__Proteobacteria;D_2__Gammaproteobacteria;D_3__Betaproteobacteriales;D_4__Burkholderiaceae;D_5__Massilia	0.9980365612719333
5457d26906768bc84dd0a2fa45c62745	D_0__Bacteria;D_1__Bacteroidetes;D_2__Bacteroidia;D_3__Cytophagales;D_4__Hymenobacteraceae;D_5__Adhaeribacter;D_6__uncultured bacterium	0.9542264011806393
24508b02117c780c4345d7d4ad744cba	D_0__Bacteria;D_1__Proteobacteria;D_2__Gammaproteobacteria;D_3__Betaproteobacteriales;D_4__Neisseriaceae;D_5__uncultured;D_6__uncultured bacterium	0.9999759883195375
7aa7b4cafd0bfd1153fd9b2a9393e60e	D_0__Bacteria;D_1__Proteobacteria;D_2__Alphaproteobacteria;D_3__Rhizobiales;D_4__Rhizobiaceae;D_5__Aureimonas	0.9994188260459714
ce736f0238a01d83af85bf3f89e6596b	D_0__Bacteria;D_1__Proteobacteria;D_2__Alphaproteobacteria;D_3__Rhodobacterales;D_4__Rhodobacteraceae;D_5__Rubellimicrobium	0.9999907070590457
a079b8219e12f61d779e7e5dcdbfaeb2	D_0__Bacteria;D_1__Fusobacteria;D_2__Fusobacteriia;D_3__Fusobacteriales;D_4__Fusobacteriaceae;D_5__Fusobacterium	0.9999999999577998
31b3fe3444bb2b7522a773aee7e72315	D_0__Bacteria;D_1__Firmicutes;D_2__Bacilli;D_3__Lactobacillales;D_4__Streptococcaceae;D_5__Streptococcus	0.9999999973747907
f0b8da0440bee2493947f96ef11c80fb	D_0__Bacteria;D_1__Actinobacteria;D_2__Actinobacteria;D_3__Corynebacteriales;D_4__Corynebacteriaceae;D_5__Turicella;D_6__uncultured bacterium	0.8984820657704959
e43fd673680ca0bf2049186c1e7eef59	D_0__Bacteria;D_1__Dadabacteria;D_2__Dadabacteriia;D_3__Dadabacteriales;D_4__uncultured candidate division SBR1093 bacterium;D_5__uncultured candidate division SBR1093 bacterium;D_6__uncultured candidate division SBR1093 bacterium	0.9746929875298337
5aaf264a841fcb2974af5caf658b21f5	D_0__Bacteria;D_1__Firmicutes;D_2__Bacilli;D_3__Bacillales;D_4__Staphylococcaceae;D_5__Staphylococcus	0.999999865803144
5b1803013eb6fed86088ed64cf99543b	D_0__Bacteria;D_1__Cyanobacteria;D_2__Oxyphotobacteria;D_3__Chloroplast;D_4__Medicago truncatula (barrel medic);D_5__Medicago truncatula (barrel medic);D_6__Medicago truncatula (barrel medic)	0.9864180479490411
6f8c2a7be78706e5bf0c75f409fd955a	D_0__Bacteria;D_1__Firmicutes;D_2__Bacilli;D_3__Lactobacillales;D_4__Carnobacteriaceae;D_5__Carnobacterium	0.9999888142856572
ad7818080111b32887a731bfda4f9577	D_0__Bacteria;D_1__Proteobacteria;D_2__Gammaproteobacteria;D_3__Betaproteobacteriales;D_4__Burkholderiaceae;D_5__Massilia	0.99976687135201
499bc95dfd81d7afc79685199319a4f2	D_0__Bacteria;D_1__Proteobacteria;D_2__Alphaproteobacteria;D_3__Rhodobacterales;D_4__Rhodobacteraceae;D_5__Paracoccus	0.9982125353227764
9ff7659606c45160c0edc97af6a4af46	D_0__Bacteria;D_1__Gemmatimonadetes;D_2__Gemmatimonadetes;D_3__Gemmatimonadales;D_4__Gemmatimonadaceae;D_5__Gemmatirosa;D_6__uncultured bacterium	0.8671449358804768
339650dc139db2d15a0e6d314cd395ac	D_0__Bacteria;D_1__Proteobacteria;D_2__Gammaproteobacteria;D_3__Betaproteobacteriales;D_4__Burkholderiaceae;D_5__Massilia	0.9959642794803887
8b42d681f47ad4ae14653a6f60e0a238	D_0__Bacteria;D_1__Proteobacteria;D_2__Alphaproteobacteria;D_3__Caulobacterales;D_4__Caulobacteraceae;D_5__uncultured	0.9028999318555887
6b777e325919c1be99c6b6f347691590	D_0__Bacteria;D_1__Proteobacteria;D_2__Alphaproteobacteria;D_3__Rhodobacterales;D_4__Rhodobacteraceae;D_5__Rubellimicrobium	0.9999478777794277
f8002f110e609174ab76ab2111c17d44	D_0__Bacteria;D_1__Actinobacteria;D_2__Actinobacteria;D_3__Corynebacteriales;D_4__Corynebacteriaceae;D_5__Corynebacterium 1	0.9769895162127942
12b8f2da6334a13bb78fd60d8f73900d	D_0__Bacteria;D_1__Actinobacteria;D_2__Actinobacteria;D_3__Micrococcales;D_4__Microbacteriaceae	0.9999807857534607
04d09c908484c72777a644b740baedf2	D_0__Bacteria;D_1__Bacteroidetes;D_2__Bacteroidia;D_3__Bacteroidales;D_4__Prevotellaceae;D_5__Alloprevotella	1.0000000000000029
4741dd01fa0df21892a2cf810ea3bdac	D_0__Bacteria;D_1__Actinobacteria;D_2__Actinobacteria;D_3__Micrococcales;D_4__Micrococcaceae	0.9999982966633582
2fd4f7fe1e6fae53bac0edc52a3e61b2	D_0__Bacteria;D_1__Fusobacteria;D_2__Fusobacteriia;D_3__Fusobacteriales;D_4__Leptotrichiaceae;D_5__Leptotrichia	0.9999999999977796
465c4b0e10370c20e09125dce64a523b	D_0__Bacteria;D_1__Proteobacteria;D_2__Gammaproteobacteria;D_3__Xanthomonadales;D_4__Xanthomonadaceae;D_5__Lysobacter;Ambiguous_taxa	0.8058320578878175
65636f33335198a8f071502e79b242a9	D_0__Bacteria;D_1__Proteobacteria;D_2__Alphaproteobacteria;D_3__Azospirillales;D_4__Azospirillaceae;D_5__Niveispirillum	0.9903986953657473
75789e2359d2978532ce76e359bea185	D_0__Bacteria;D_1__Proteobacteria;D_2__Alphaproteobacteria;D_3__Azospirillales;D_4__Azospirillaceae;Ambiguous_taxa;Ambiguous_taxa	0.9999993774607338
90c9dbd3aac27f5e9c2bdb82708749eb	D_0__Bacteria;D_1__Firmicutes;D_2__Bacilli;D_3__Lactobacillales;D_4__Lactobacillaceae;D_5__Lactobacillus;D_6__Lactobacillus sakei	0.9532299146311813
dbe082d3078c57b4dcff67127d2fd79b	D_0__Bacteria;D_1__Planctomycetes;D_2__Planctomycetacia;D_3__Planctomycetales;D_4__Schlesneriaceae;D_5__Schlesneria	0.9999990426201288
5704a1a6bad8a27779736479f0849db0	D_0__Bacteria;D_1__Fusobacteria;D_2__Fusobacteriia;D_3__Fusobacteriales;D_4__Fusobacteriaceae;D_5__Fusobacterium	0.9999999999983216
90148889b4d004293cb47b118bbf35c7	D_0__Bacteria;D_1__Bacteroidetes;D_2__Bacteroidia;D_3__Chitinophagales;D_4__Chitinophagaceae;D_5__Ferruginibacter;D_6__uncultured bacterium	0.8753554976004211
f14141d03c23f3658014090c72c23866	D_0__Bacteria;D_1__Firmicutes;D_2__Bacilli;D_3__Lactobacillales;D_4__Lactobacillaceae;D_5__Lactobacillus	0.9999992854252788
be41c57fcaa032cc3a9edc53c3616d44	D_0__Bacteria;D_1__Proteobacteria;D_2__Alphaproteobacteria;D_3__Rhodobacterales;D_4__Rhodobacteraceae;D_5__Rubellimicrobium	0.999982095306583
2302f92c5debfb1ff6bce0aa361e3228	D_0__Bacteria;D_1__Proteobacteria;D_2__Alphaproteobacteria;D_3__Rickettsiales;D_4__Rickettsiaceae;D_5__Rickettsia;Ambiguous_taxa	0.9160416331583329
5147b1a12f7dd3ceb8620e7c41a5b208	D_0__Bacteria;D_1__Proteobacteria;D_2__Gammaproteobacteria;D_3__Betaproteobacteriales;D_4__Burkholderiaceae;D_5__Massilia	0.999937570232848
952041e57f9f4bef6c689202ec4eda30	D_0__Bacteria;D_1__Proteobacteria;D_2__Alphaproteobacteria;D_3__Caulobacterales;D_4__Caulobacteraceae	0.9999999999870502
da5cb687a8d03128318b1f53dc1b472a	D_0__Bacteria;D_1__Proteobacteria;D_2__Alphaproteobacteria;D_3__Sphingomonadales;D_4__Sphingomonadaceae;D_5__Sphingomonas	0.9154955920357742
718c3d485dd412d848df52aac7609c1f	D_0__Bacteria;D_1__Proteobacteria;D_2__Gammaproteobacteria;D_3__Xanthomonadales;D_4__Xanthomonadaceae;D_5__Stenotrophomonas;D_6__uncultured organism	0.7221024776739394
d23983087080168a4537c39a72804e8b	D_0__Bacteria;D_1__Proteobacteria;D_2__Gammaproteobacteria;D_3__Betaproteobacteriales;D_4__Burkholderiaceae;D_5__Alcaligenes	0.9999999943756516
d01ca8c431a45a377583f63d8d5b63aa	D_0__Bacteria;D_1__Fusobacteria;D_2__Fusobacteriia;D_3__Fusobacteriales;D_4__Leptotrichiaceae;D_5__Leptotrichia	0.9999999999996798
d2e9de04fa55075fcb4dedcdbf380427	D_0__Bacteria;D_1__Firmicutes;D_2__Clostridia;D_3__Clostridiales;D_4__Peptostreptococcaceae;D_5__Terrisporobacter	0.9998815287358216
b687218679a6b99aa6011fb1c7e616c0	D_0__Bacteria;D_1__Proteobacteria;D_2__Alphaproteobacteria;D_3__Azospirillales;D_4__Azospirillaceae;D_5__Azospirillum	0.9999959762518508
c311f204939f4578058990a9fd4d2374	D_0__Bacteria;D_1__Cyanobacteria;D_2__Oxyphotobacteria;D_3__Nostocales;D_4__Xenococcaceae;D_5__Pleurocapsa PCC-7319;D_6__uncultured compost bacterium	0.7117237972677712
382fd1d23b871750fc949c04c982a2fc	D_0__Bacteria;D_1__Bacteroidetes;D_2__Bacteroidia;D_3__Cytophagales;D_4__Hymenobacteraceae;D_5__Pontibacter	0.9999999999911341
f4f0982b40e7245bc7efcf67e9bd6963	D_0__Bacteria;D_1__Proteobacteria;D_2__Alphaproteobacteria;D_3__Rhizobiales;D_4__Rhizobiaceae;D_5__Mesorhizobium	0.8070801680804248
d17b7c8fd687c7d97a034a473682d240	D_0__Bacteria;D_1__Proteobacteria;D_2__Alphaproteobacteria;D_3__Rhizobiales;D_4__Beijerinckiaceae;D_5__Methylobacterium	0.9999709852845776
f501a9b632c47783041c1fd33d9b9523	D_0__Bacteria;D_1__Firmicutes;D_2__Bacilli;D_3__Bacillales;D_4__Staphylococcaceae;D_5__Staphylococcus	0.9999926521847112
23fa063248fb49da851e407de8bb317c	D_0__Bacteria;D_1__Acidobacteria;D_2__Acidobacteriia;D_3__Solibacterales;D_4__Solibacteraceae (Subgroup 3);D_5__Bryobacter	0.9972332115690712
06a8fed66fdd7e11f699a06a62b014a2	D_0__Bacteria;D_1__Proteobacteria;D_2__Alphaproteobacteria;D_3__Rhizobiales;D_4__Rhizobiaceae	0.9999754368037287
ab3164cfe11c49349798fcdbffecf107	D_0__Bacteria;D_1__Proteobacteria;D_2__Alphaproteobacteria;D_3__Caulobacterales;D_4__Caulobacteraceae;D_5__Phenylobacterium	0.9997110757635134
50674d3d036bb450c9e5755ceb6f2606	D_0__Bacteria;D_1__Bacteroidetes;D_2__Bacteroidia;D_3__Bacteroidales;D_4__Prevotellaceae;D_5__Prevotella;Ambiguous_taxa	0.9832785525739943
d587fca790985a09dbb106c6411baefc	D_0__Bacteria;D_1__Firmicutes;D_2__Clostridia;D_3__Clostridiales;D_4__Clostridiaceae 1;D_5__Clostridium sensu stricto 1;D_6__uncultured bacterium	0.8888626053471841
f7cf33648c7d6bda19e991b97583cdab	D_0__Bacteria;D_1__Bacteroidetes;D_2__Bacteroidia;D_3__Bacteroidales;D_4__Porphyromonadaceae;D_5__Porphyromonas;D_6__uncultured organism	0.9914603497612997
5d9797bfa399943ed3828a4d02337500	D_0__Bacteria;D_1__Bacteroidetes;D_2__Bacteroidia;D_3__Sphingobacteriales;D_4__Sphingobacteriaceae;D_5__Pedobacter	0.9998989292741798
186c41ecc45baac5477e6aaaa170e177	D_0__Bacteria;D_1__Chloroflexi;D_2__Chloroflexia;D_3__Chloroflexales;D_4__Roseiflexaceae;D_5__uncultured;D_6__Chloroflexaceae bacterium sp-jj-1	0.874562802807693
cb294d9e99b9170ad16173aa679c4545	D_0__Bacteria;D_1__Proteobacteria;D_2__Alphaproteobacteria;D_3__Sphingomonadales;D_4__Sphingomonadaceae;D_5__Qipengyuania	0.8959569810594251
7be0266d2f2a83bbf19c5dcf9586e9c5	D_0__Bacteria;D_1__Proteobacteria;D_2__Gammaproteobacteria;D_3__Betaproteobacteriales;D_4__Neisseriaceae;D_5__Neisseria;D_6__uncultured bacterium	0.7566251323278621
5d899896a54dd0d0747cf6260509bf39	D_0__Bacteria;D_1__Proteobacteria;D_2__Alphaproteobacteria;D_3__Sphingomonadales;D_4__Sphingomonadaceae;D_5__Sphingomonas;D_6__Sphingomonas panni	0.802768573148467
3323494669b76246a583ce8c80129f8d	D_0__Bacteria;D_1__Bacteroidetes;D_2__Bacteroidia;D_3__Cytophagales;D_4__Hymenobacteraceae;D_5__Pontibacter	0.9999999999972157
d404e0182d40fa5191a64b0c73ba3502	D_0__Bacteria;D_1__Actinobacteria;D_2__Actinobacteria;D_3__Frankiales;D_4__Geodermatophilaceae;D_5__Blastococcus;Ambiguous_taxa	0.7514313180406447
36a3cce606b60ee04341682c71793c09	D_0__Bacteria;D_1__Proteobacteria;D_2__Gammaproteobacteria;D_3__Betaproteobacteriales;D_4__Burkholderiaceae;D_5__Delftia	0.9989952624597134
c1716ce98d5de855dfa71fc5b3387705	D_0__Bacteria;D_1__Proteobacteria;D_2__Gammaproteobacteria;D_3__Betaproteobacteriales;D_4__Neisseriaceae;D_5__Neisseria;D_6__uncultured bacterium	0.8050470954577454
27e60047b3af48632013d3e45702a512	D_0__Bacteria;D_1__Firmicutes;D_2__Bacilli;D_3__Lactobacillales;D_4__Lactobacillaceae;D_5__Lactobacillus;D_6__Lactobacillus iners AB-1	0.995321015658856
46c5628c7f7dc3d090a4021b5ade2785	D_0__Bacteria;D_1__Firmicutes;D_2__Bacilli;D_3__Bacillales;D_4__Bacillaceae;D_5__Bacillus;D_6__Bacillus circulans	0.9514104445243105
b416d72bb1d42110f861ddf53f24b576	D_0__Bacteria;D_1__Actinobacteria;D_2__Actinobacteria;D_3__Micrococcales;D_4__Microbacteriaceae;D_5__Curtobacterium	0.9585267265177273
841ea34437228d9fa66de17a4edfdaec	D_0__Bacteria;D_1__Proteobacteria;D_2__Gammaproteobacteria;D_3__Betaproteobacteriales;D_4__Neisseriaceae;D_5__Neisseria	0.999977733618826
591e65e3985416c8f9ffd86eddd6fecb	D_0__Bacteria;D_1__Actinobacteria;D_2__Actinobacteria;D_3__Corynebacteriales;D_4__Corynebacteriaceae;D_5__Corynebacterium 1	0.9999930517179474
a3c51fccc54386529301f784ff93fc74	D_0__Bacteria;D_1__Bacteroidetes;D_2__Bacteroidia;D_3__Flavobacteriales;D_4__Weeksellaceae;D_5__Cloacibacterium	0.9942782930845029
7843266699cbe4dea57532890e33fe01	D_0__Bacteria;D_1__Firmicutes;D_2__Bacilli;D_3__Bacillales;D_4__Staphylococcaceae;D_5__Staphylococcus	0.9999999770147129
1d76e7e6e0dce14b9b7822efa52c0aee	D_0__Bacteria;D_1__Actinobacteria;D_2__Actinobacteria;D_3__Micrococcales;D_4__Microbacteriaceae	0.9999945604788408
aaf131e9f326dd59af6dcca457500056	D_0__Bacteria;D_1__Bacteroidetes;D_2__Bacteroidia;D_3__Bacteroidales;D_4__Prevotellaceae;D_5__Alloprevotella	0.9999999999992759
d01df2e18058d66cfd0b7a69c311b7db	D_0__Bacteria;D_1__Proteobacteria;D_2__Alphaproteobacteria;D_3__Rhodobacterales;D_4__Rhodobacteraceae;D_5__Rubellimicrobium;D_6__uncultured bacterium	0.9969051550751172
907657e663a062738bcad80b28117075	D_0__Bacteria;D_1__Proteobacteria;D_2__Alphaproteobacteria;D_3__Sphingomonadales;D_4__Sphingomonadaceae;D_5__Sphingoaurantiacus;Ambiguous_taxa	0.7696630398158288
307bacf2dc68b05f7ab00bad0eced441	D_0__Bacteria;D_1__Elusimicrobia;D_2__Elusimicrobia;D_3__Lineage IV	0.9999999999999265
85c32cc6571d9be9a5ff90749c967ecb	D_0__Bacteria;D_1__Bacteroidetes;D_2__Bacteroidia;D_3__Sphingobacteriales;D_4__Sphingobacteriaceae	0.9999999993099775
fd7575e2e1162127689250d39e8b6745	D_0__Bacteria;D_1__Proteobacteria;D_2__Gammaproteobacteria;D_3__Pseudomonadales;D_4__Moraxellaceae;D_5__Acinetobacter	0.9999998998065249
81180df246133ad5c022fd46d5a3c19e	D_0__Bacteria;D_1__Proteobacteria;D_2__Gammaproteobacteria;D_3__Betaproteobacteriales;D_4__Burkholderiaceae;D_5__Aquabacterium;Ambiguous_taxa	0.7527156950286221
e06f4228be04645194407fa49e4df351	D_0__Bacteria;D_1__Actinobacteria;D_2__Actinobacteria;D_3__Micrococcales;D_4__Microbacteriaceae	0.9999201971905731
0fc17d2f794eb7e172fde6b71134eed1	D_0__Bacteria;D_1__Firmicutes;D_2__Bacilli;D_3__Lactobacillales;D_4__Carnobacteriaceae;D_5__Atopostipes;Ambiguous_taxa	0.8930829105533106
93a77d0116244cab8326f3541dad328c	D_0__Bacteria;D_1__Actinobacteria;D_2__Actinobacteria;D_3__Corynebacteriales;D_4__Corynebacteriaceae;D_5__Corynebacterium 1;D_6__Corynebacterium amycolatum	0.8622046849738206
6b8e661052d5d9ccfeeeaf9c82f152e3	D_0__Bacteria;D_1__Proteobacteria;D_2__Alphaproteobacteria;D_3__Caulobacterales;D_4__Caulobacteraceae;D_5__Caulobacter	0.998151556527719
07c8582534558b07cd2a53b9b77bc4f6	D_0__Bacteria;D_1__Firmicutes;D_2__Bacilli;D_3__Bacillales;D_4__Staphylococcaceae;D_5__Staphylococcus	0.9999999580055923
d77e201b614d8eb4b48a750a9f21b495	D_0__Bacteria;D_1__Fusobacteria;D_2__Fusobacteriia;D_3__Fusobacteriales;D_4__Fusobacteriaceae;D_5__Fusobacterium	0.9999999999948046
07a096b14b154796eb7b24cbbbdd1f96	D_0__Bacteria;D_1__Proteobacteria;D_2__Gammaproteobacteria;D_3__Alteromonadales;D_4__Pseudoalteromonadaceae;D_5__Pseudoalteromonas	0.999998274838405
9b97087442cb72ed90d44317e2623286	D_0__Bacteria;D_1__Proteobacteria;D_2__Alphaproteobacteria;D_3__Rhizobiales;D_4__Beijerinckiaceae;D_5__Methylobacterium	0.9999952329276466
6a92e1aab5ec89fc5757e254b4b6f168	D_0__Bacteria;D_1__Firmicutes;D_2__Bacilli;D_3__Bacillales;D_4__Listeriaceae;D_5__Brochothrix	0.9999999742649032
3fca5eb2ea1e9510f0bf274a01f27407	D_0__Bacteria;D_1__Bacteroidetes;D_2__Bacteroidia;D_3__Cytophagales;D_4__Spirosomaceae;D_5__Spirosoma;D_6__uncultured bacterium	0.9490958258349419
9e9a8eb6a8f8d8e70fb8fd3eb74a8bc8	D_0__Bacteria;D_1__Firmicutes;D_2__Negativicutes;D_3__Selenomonadales;D_4__Veillonellaceae;D_5__Dialister	0.9999999998534181
4ceb6809c103cad92a366fc799bf63cc	D_0__Bacteria;D_1__Proteobacteria;D_2__Alphaproteobacteria;D_3__Rhizobiales;D_4__Beijerinckiaceae;D_5__Methylobacterium	0.9999999524171798
042c15d6bbb17cec80f07da001dbe5ff	D_0__Bacteria;D_1__Proteobacteria;D_2__Alphaproteobacteria;D_3__Rhodobacterales;D_4__Rhodobacteraceae;D_5__Rubellimicrobium	0.9999886488962214
604fd4b0e362df21f01764f008e4fd48	D_0__Bacteria;D_1__Bacteroidetes;D_2__Bacteroidia;D_3__Bacteroidales;D_4__Prevotellaceae;D_5__Prevotella 7;D_6__uncultured Bacteroidetes bacterium	0.9373593305752832
b4cd32b8894d3b8dfbbc64cb6f8ff7f4	D_0__Bacteria;D_1__Actinobacteria;D_2__Acidimicrobiia;D_3__Microtrichales;D_4__Ilumatobacteraceae;D_5__uncultured	0.9822320398880376
e0d1e3fa2e10e95e235a220259e73b2c	D_0__Bacteria;D_1__Firmicutes;D_2__Negativicutes;D_3__Selenomonadales;D_4__Veillonellaceae;D_5__Veillonella	0.9999999999779972
1beecc9b2e6d48936aaf23fc2578ab7f	D_0__Bacteria;D_1__Proteobacteria;D_2__Deltaproteobacteria;D_3__Myxococcales;D_4__P3OB-42;D_5__uncultured bacterium;D_6__uncultured bacterium	0.9984884046481319
265d2b401565c8e77c05c1058450b16c	D_0__Bacteria;D_1__Bacteroidetes;D_2__Bacteroidia;D_3__Sphingobacteriales;D_4__env.OPS 17;D_5__uncultured Sphingobacteriia bacterium;D_6__uncultured Sphingobacteriia bacterium	0.9799222208754956
4f134ecfd59f15f9dee0b5e77b24df49	D_0__Bacteria;D_1__Firmicutes;D_2__Bacilli;D_3__Bacillales;D_4__Bacillaceae;D_5__Bacillus	0.9985712419339147
4237cc91ab77db77b074631d9ba5ddd6	D_0__Bacteria;D_1__Firmicutes;D_2__Bacilli;D_3__Bacillales;D_4__Staphylococcaceae;D_5__Staphylococcus	0.9999999698953075
b91d4e27754b00331087af9ca5374a27	D_0__Bacteria;D_1__Proteobacteria;D_2__Alphaproteobacteria;D_3__Rhodobacterales;D_4__Rhodobacteraceae;D_5__Rubellimicrobium;D_6__uncultured bacterium	0.9119536203577532
b4cd7d78feb4c22b0c49aa803ccbdfdc	D_0__Bacteria;D_1__Proteobacteria;D_2__Gammaproteobacteria;D_3__Vibrionales;D_4__Vibrionaceae;D_5__Vibrio	0.9928693112005842
0b9400b9135527a339c08ca889c59689	D_0__Bacteria;D_1__Cyanobacteria;D_2__Oxyphotobacteria;D_3__Chloroplast	1.0000000000000036
e49eac12036d939089f77cf1d2206c56	D_0__Bacteria;D_1__Bacteroidetes;D_2__Bacteroidia;D_3__Chitinophagales;D_4__Chitinophagaceae	0.9999999999991787
34d58ed07498bcd74d07e7c5cc55f0da	D_0__Bacteria;D_1__Deinococcus-Thermus;D_2__Deinococci;D_3__Deinococcales;D_4__Deinococcaceae;D_5__Deinococcus	0.9999999994218418
13cbdb23634b0364e82decb75b08c27d	D_0__Bacteria;D_1__Firmicutes;D_2__Bacilli;D_3__Bacillales;D_4__Bacillaceae;D_5__Bacillus	0.9995703500788792
55eb69e60f73c06636843b11bbf5582f	D_0__Bacteria;D_1__Cyanobacteria;D_2__Oxyphotobacteria;D_3__Chloroplast;D_4__Xylochloris irregularis;D_5__Xylochloris irregularis;D_6__Xylochloris irregularis	0.9999999999880345
76e0b8fc3d434e46e71a19311e3df22d	D_0__Bacteria;D_1__Proteobacteria;D_2__Gammaproteobacteria;D_3__Betaproteobacteriales;D_4__Burkholderiaceae;D_5__Delftia	0.9994769459087923
c3ae5d858896b648d959eaec77ab6970	D_0__Bacteria;D_1__Proteobacteria;D_2__Alphaproteobacteria;D_3__Rhizobiales;D_4__Rhizobiaceae;D_5__Aureimonas	0.9849936422676452
e278fcb58ae82184f640f9f2a246e3f8	D_0__Bacteria;D_1__Bacteroidetes;D_2__Bacteroidia;D_3__Cytophagales;D_4__Spirosomaceae;D_5__Rhabdobacter;D_6__uncultured bacterium	0.9353491507169882
cab8a4f5e0d92cf051df1cf4e18bcc44	D_0__Bacteria;D_1__Bacteroidetes;D_2__Bacteroidia;D_3__Chitinophagales;D_4__Chitinophagaceae;D_5__Cnuella;D_6__uncultured bacterium	0.896819220971823
ee23db88384db8eed62763e745ddd628	D_0__Bacteria;D_1__Proteobacteria;D_2__Alphaproteobacteria;D_3__Rhizobiales;D_4__Beijerinckiaceae;D_5__Microvirga	0.9997712721878987
aa62da9e1214d3d8a5906d2ded3ffc93	D_0__Bacteria;D_1__Proteobacteria;D_2__Alphaproteobacteria;D_3__Rhizobiales;D_4__Rhizobiaceae;D_5__Allorhizobium-Neorhizobium-Pararhizobium-Rhizobium	0.878372349809409
90f0c3ecf764dde04f7b4f431a27638a	D_0__Bacteria;D_1__Proteobacteria;D_2__Gammaproteobacteria;D_3__Pseudomonadales;D_4__Pseudomonadaceae;D_5__Pseudomonas;D_6__Pseudomonas stutzeri	0.7838180635816069
cffec8a7bc9d0da236e162cff37846d4	D_0__Bacteria;D_1__Proteobacteria;D_2__Alphaproteobacteria;D_3__Rhodobacterales;D_4__Rhodobacteraceae;D_5__Amaricoccus;Ambiguous_taxa	0.8564810484438777
eed23b036f73d1c312c8955cda39ba58	D_0__Bacteria;D_1__Firmicutes;D_2__Negativicutes;D_3__Selenomonadales;D_4__Veillonellaceae;D_5__Veillonella	0.9999999999178769
5b1d77cc09ef0b98cb7ab60e26153a7f	D_0__Bacteria;D_1__Proteobacteria;D_2__Alphaproteobacteria;D_3__Rhodobacterales;D_4__Rhodobacteraceae;D_5__Paracoccus	0.9914838572724554
fa58b7e5cda5e0fafbb8671b8f813007	D_0__Bacteria;D_1__Proteobacteria;D_2__Gammaproteobacteria;D_3__Betaproteobacteriales;D_4__Burkholderiaceae;D_5__Acidovorax	0.9674716704143624
ca57fbcc7a48387ce625e731ac01994b	D_0__Bacteria;D_1__Proteobacteria;D_2__Alphaproteobacteria;D_3__Caulobacterales;D_4__Hyphomonadaceae;D_5__UKL13-1;D_6__uncultured bacterium	0.9999999978749372
76c068c3e467fc5e26bbe54e50ccff43	D_0__Bacteria;D_1__Proteobacteria;D_2__Gammaproteobacteria;D_3__Betaproteobacteriales;D_4__Burkholderiaceae;D_5__Acidovorax	0.7120409184227702
fcb69138ee70b3363ab0b6a39b817f7c	D_0__Bacteria;D_1__Proteobacteria;D_2__Gammaproteobacteria;D_3__Betaproteobacteriales;D_4__Burkholderiaceae;D_5__Massilia	0.9998240309852572
50ff0438722015442d7535f426f1c424	D_0__Bacteria;D_1__Firmicutes;D_2__Bacilli;D_3__Lactobacillales;D_4__Carnobacteriaceae;D_5__Atopostipes;Ambiguous_taxa	0.9143787773070852
d83385dbda7bf27ac3eedbcb2691bcc7	D_0__Bacteria;D_1__Proteobacteria;D_2__Gammaproteobacteria;D_3__uncultured;D_4__uncultured bacterium;D_5__uncultured bacterium;D_6__uncultured bacterium	0.8944465779129348
5354b5f62e45014a1b54b8ad68cfa269	D_0__Bacteria;D_1__Firmicutes;D_2__Negativicutes;D_3__Selenomonadales;D_4__Veillonellaceae;D_5__Veillonella	0.9999999999582224
8ebbe0c24df1ffe35041f3bdb28458ea	D_0__Bacteria;D_1__Proteobacteria;D_2__Gammaproteobacteria;D_3__Betaproteobacteriales;D_4__Burkholderiaceae;D_5__Massilia	0.9996970762445271
ad2dc359bc4c2c26765ac5c646073a8b	D_0__Bacteria;D_1__Proteobacteria;D_2__Alphaproteobacteria;D_3__Caulobacterales;D_4__Caulobacteraceae;D_5__Brevundimonas	0.9999998217877445
5a356de29e59b3273c07f51584ea9539	D_0__Bacteria;D_1__Proteobacteria;D_2__Alphaproteobacteria;D_3__Rhizobiales;D_4__Beijerinckiaceae;D_5__uncultured	0.9996166042191745
555507457edf3036468400583f6b8176	D_0__Bacteria;D_1__Patescibacteria;D_2__Parcubacteria;D_3__Candidatus Kaiserbacteria;D_4__groundwater metagenome;D_5__groundwater metagenome;D_6__groundwater metagenome	0.9948825953317657
a09b06014bcf475c8e451638b0ad7afd	D_0__Bacteria;D_1__Actinobacteria;D_2__Actinobacteria;D_3__Frankiales;D_4__Nakamurellaceae;D_5__Nakamurella	0.9999834596280693
89bb0976824b120272d20e857f3e053d	D_0__Bacteria;D_1__Proteobacteria;D_2__Gammaproteobacteria;D_3__Pseudomonadales;D_4__Pseudomonadaceae;D_5__Pseudomonas	0.9999968321078851
974cae605332c98c32c4e9502389eebd	D_0__Bacteria;D_1__Firmicutes;D_2__Bacilli;D_3__Bacillales;D_4__Bacillaceae;D_5__Bacillus	0.9997464797865869
b5cf63c0f97f05503195365ea8a7bcec	D_0__Bacteria;D_1__Proteobacteria;D_2__Gammaproteobacteria;D_3__Betaproteobacteriales;D_4__Burkholderiaceae;D_5__Delftia	0.9997139351075306
bbe5e6a9c4d217c568cfdee260444ea9	D_0__Bacteria;D_1__Firmicutes;D_2__Bacilli;D_3__Bacillales;D_4__Bacillaceae;D_5__Bacillus	0.993229487311169
4573123228bd56f9dc35af42d3204c3e	D_0__Bacteria;D_1__Proteobacteria;D_2__Alphaproteobacteria;D_3__Rhodobacterales;D_4__Rhodobacteraceae;D_5__Paracoccus	0.9945207603337657
59d2488d6df90e26c970e7a316d6b9b2	D_0__Bacteria;D_1__Proteobacteria;D_2__Alphaproteobacteria;D_3__Rhizobiales;D_4__A0839;D_5__uncultured bacterium;D_6__uncultured bacterium	0.9323865912603548
be3baea8cba68a868722141c755603b3	D_0__Bacteria;D_1__Bacteroidetes;D_2__Bacteroidia;D_3__Flavobacteriales;D_4__Flavobacteriaceae;D_5__Flavobacterium;D_6__Flavobacterium sp. JM-222	0.7509107719053282
489b0c3d14476fff3b4544da00997b12	D_0__Bacteria;D_1__Actinobacteria;D_2__Actinobacteria;D_3__Propionibacteriales;D_4__Nocardioidaceae;D_5__Nocardioides	0.9999067801736753
543a2a08bcf7f8900a43477edfe6ee64	D_0__Bacteria;D_1__Proteobacteria;D_2__Alphaproteobacteria;D_3__Rhodobacterales;D_4__Rhodobacteraceae	0.9999999672375364
afebf561d0e23d4f60e117be9bc4e0d5	D_0__Bacteria;D_1__Proteobacteria;D_2__Gammaproteobacteria;D_3__Betaproteobacteriales;D_4__Burkholderiaceae;D_5__Delftia	0.9974683912413718
2f765ab4e8a3b8f9cf14162b307c79cf	D_0__Bacteria;D_1__Proteobacteria;D_2__Alphaproteobacteria;D_3__Sphingomonadales;D_4__Sphingomonadaceae;D_5__Sphingomonas	0.810135237220357
74c716d4809047d4fe2e11d674d3604d	D_0__Bacteria;D_1__Bacteroidetes;D_2__Bacteroidia;D_3__Chitinophagales;D_4__Chitinophagaceae;D_5__uncultured	0.9992977276415562
a31e86614df130a34b23461d9d16cc0e	D_0__Bacteria;D_1__Bacteroidetes;D_2__Bacteroidia;D_3__Flavobacteriales;D_4__Weeksellaceae;D_5__Bergeyella;D_6__uncultured bacterium	0.7539901512582164
3248c81e8215d9230c26651b770741ee	D_0__Bacteria;D_1__Proteobacteria;D_2__Gammaproteobacteria;D_3__Betaproteobacteriales;D_4__Burkholderiaceae;D_5__Achromobacter	0.999742507345314
aed03761fb93629e642fdcbae116391d	D_0__Bacteria;D_1__Bacteroidetes;D_2__Bacteroidia;D_3__Sphingobacteriales;D_4__Sphingobacteriaceae;D_5__Pedobacter;D_6__Pedobacter sp. WF1	0.7991852180983754
957ab590811dc97ca515a107e4cb1e88	D_0__Bacteria;D_1__Firmicutes;D_2__Bacilli;D_3__Bacillales;D_4__Staphylococcaceae;D_5__Staphylococcus	0.9999999937879266
88c830047a30900cb204622d91a8951e	D_0__Bacteria;D_1__Bacteroidetes;D_2__Bacteroidia;D_3__Flavobacteriales;D_4__Flavobacteriaceae;D_5__Myroides	0.9999999704766764
c394c84ff606321d7ee75d781512525b	D_0__Bacteria;D_1__Actinobacteria;D_2__Coriobacteriia;D_3__Coriobacteriales;D_4__Atopobiaceae;D_5__Atopobium	0.9999627351974992
fb0458089bf27b2b955cf132a1c07280	D_0__Bacteria;D_1__Proteobacteria;D_2__Alphaproteobacteria;D_3__Rhodobacterales;D_4__Rhodobacteraceae;D_5__Rubellimicrobium;D_6__uncultured bacterium	0.9150591938163797
9312199db978f74723983afa7c50b5d1	D_0__Bacteria;D_1__Proteobacteria;D_2__Gammaproteobacteria;D_3__Betaproteobacteriales;D_4__Burkholderiaceae;D_5__Massilia	0.9858913027952821
e402dd91f4648fb03b16c92d3809b3ff	D_0__Bacteria;D_1__Proteobacteria;D_2__Gammaproteobacteria;D_3__Betaproteobacteriales;D_4__Burkholderiaceae;D_5__Achromobacter	0.9994761821607753
b6a22fcd6062f1db62795a7a4b66df7e	D_0__Bacteria;D_1__Proteobacteria;D_2__Gammaproteobacteria;D_3__Pasteurellales;D_4__Pasteurellaceae;D_5__Haemophilus	0.9895559258460859
22b9c342dc6898ea408d136e2208c3db	D_0__Bacteria;D_1__Firmicutes;D_2__Bacilli;D_3__Lactobacillales;D_4__Streptococcaceae;D_5__Streptococcus	0.999999999801525
fcca101db8e7c58f80ab7fec70aa5ba6	D_0__Bacteria;D_1__Actinobacteria;D_2__Actinobacteria;D_3__Kineosporiales;D_4__Kineosporiaceae;D_5__Kineococcus	0.7104048418821423
addb32c8992da25e02cfe1a18a659b3a	D_0__Bacteria;D_1__Proteobacteria;D_2__Gammaproteobacteria;D_3__Pseudomonadales;D_4__Pseudomonadaceae;D_5__Pseudomonas	0.7022259999366305
4d2369afc580f4b8e0019f877fb64e84	D_0__Bacteria;D_1__Proteobacteria;D_2__Gammaproteobacteria;D_3__Betaproteobacteriales;D_4__Burkholderiaceae;D_5__Delftia	0.9993200640357283
172149e8875a34e7d7375d44d5396d08	D_0__Bacteria;D_1__Proteobacteria;D_2__Gammaproteobacteria;D_3__Betaproteobacteriales;D_4__Burkholderiaceae;D_5__Limnohabitans	0.9997087087602194
20d2b134bdc57e7b2743a5ff184c2013	D_0__Bacteria;D_1__Proteobacteria;D_2__Alphaproteobacteria;D_3__Rickettsiales;D_4__Mitochondria;D_5__Silene dioica (red campion);D_6__Silene dioica (red campion)	0.9747994151924071
dcf14db9dbeb94b5a01078dc131c39fb	D_0__Bacteria;D_1__Proteobacteria;D_2__Alphaproteobacteria;D_3__Caulobacterales;D_4__Caulobacteraceae;D_5__Brevundimonas	0.99999995287442
04be702b895fe5ed0568344daf564276	D_0__Bacteria;D_1__Firmicutes;D_2__Bacilli;D_3__Bacillales;D_4__Staphylococcaceae;D_5__Staphylococcus	0.9999999926399006
60b12565cd7045070e32aaa28e244e1f	D_0__Bacteria;D_1__Bacteroidetes;D_2__Bacteroidia;D_3__Flavobacteriales;D_4__Weeksellaceae;D_5__Chryseobacterium	0.9999997012400648
87e14e3f714abf8416147c358e21112f	D_0__Bacteria;D_1__Firmicutes;D_2__Bacilli;D_3__Bacillales;D_4__Bacillaceae;D_5__Bacillus	0.9999847931515007
e1ee0a34cdeed1b35c0d76410a513439	D_0__Bacteria;D_1__Actinobacteria;D_2__Actinobacteria;D_3__Micrococcales;D_4__Micrococcaceae;D_5__Rothia	0.9999999889728372
178e4225af3d969c40dde9c7d54c3253	D_0__Bacteria;D_1__Bacteroidetes;D_2__Bacteroidia;D_3__Flavobacteriales;D_4__Flavobacteriaceae;D_5__Flavobacterium	0.9997805004917562
8f3c8cb8544640becafb5777eb7a5858	D_0__Bacteria;D_1__Firmicutes;D_2__Clostridia;D_3__Clostridiales;D_4__Family XI;D_5__Parvimonas	0.9999999998963226
19c88c43cefc0efae399898111815666	D_0__Bacteria;D_1__Actinobacteria;D_2__Actinobacteria;D_3__Micrococcales;D_4__Micrococcaceae;D_5__Kocuria;D_6__Kocuria marina	0.7281101215884459
5c1833823f55221b0680f2e825220d4c	D_0__Bacteria;D_1__Bacteroidetes;D_2__Bacteroidia;D_3__Bacteroidales;D_4__Prevotellaceae;D_5__Prevotella 9;D_6__uncultured bacterium	0.7199567650966547
741747099ec80ae05dd779dd2bd373e9	D_0__Bacteria;D_1__Proteobacteria;D_2__Gammaproteobacteria;D_3__Betaproteobacteriales;D_4__Burkholderiaceae;D_5__Comamonas;D_6__uncultured bacterium	0.936077199230386
82dbf7a5dba414abce2994e8eb6d58ea	D_0__Bacteria;D_1__Firmicutes;D_2__Clostridia;D_3__Clostridiales;D_4__Family XI;D_5__Anaerococcus;D_6__uncultured bacterium	0.9776739724661302
7c263a5af827a4df3d521982093466fd	D_0__Bacteria;D_1__Proteobacteria;D_2__Gammaproteobacteria;D_3__Pseudomonadales;D_4__Moraxellaceae;D_5__Acinetobacter	0.9999998036860387
4ce4f01a0a6763bc5f5d877d73deccd8	D_0__Bacteria;D_1__Actinobacteria;D_2__Thermoleophilia;D_3__Gaiellales;D_4__uncultured	0.9977188698478927
6bb209c78ae2eaa3537d86629cbee9cd	D_0__Bacteria;D_1__Bacteroidetes;D_2__Bacteroidia;D_3__Flavobacteriales;D_4__Flavobacteriaceae;D_5__Capnocytophaga;D_6__Capnocytophaga granulosa	0.9034502159715064
d9a496f2d3114213d8d4c17e9f518d0a	D_0__Bacteria;D_1__Bacteroidetes;D_2__Bacteroidia;D_3__Bacteroidales;D_4__Porphyromonadaceae;D_5__Porphyromonas	0.9999999998602956
a2a941421a7e2df9ac57da501e2c3f0e	D_0__Bacteria;D_1__Actinobacteria;D_2__Actinobacteria;D_3__Propionibacteriales;D_4__Propionibacteriaceae;D_5__Cutibacterium;D_6__Propionibacterium sp. KPL1844	0.9075638558948712
d2e97c990ed6b03732e26c5cb4c87767	D_0__Bacteria;D_1__Proteobacteria;D_2__Deltaproteobacteria;D_3__Myxococcales;D_4__mle1-27;D_5__Myxococcales bacterium Gsoil 473;D_6__Myxococcales bacterium Gsoil 473	0.7659964880146443
39d839b6036785a722407a3c8c465ed7	D_0__Bacteria;D_1__Firmicutes;D_2__Bacilli;D_3__Bacillales;D_4__Bacillaceae;D_5__Bacillus	0.9999510747977316
ddd749f71f45ee79ab0836498db8125c	D_0__Bacteria;D_1__Actinobacteria;D_2__Actinobacteria;D_3__Frankiales;D_4__Geodermatophilaceae;D_5__Blastococcus	0.942442712854357
7d383c320910f81d41d434e0dc1daae9	D_0__Bacteria;D_1__Bacteroidetes;D_2__Bacteroidia;D_3__Cytophagales;D_4__Hymenobacteraceae;D_5__Pontibacter	0.9999999255873663
326f82a27747d1f0fe71abdba6c29c7f	D_0__Bacteria;D_1__Bacteroidetes;D_2__Bacteroidia;D_3__Bacteroidales;D_4__Prevotellaceae;D_5__Alloprevotella	0.9999999999999939
bf7242995ef5f3711fdc1ea42376000e	D_0__Bacteria;D_1__Actinobacteria;D_2__Actinobacteria;D_3__Corynebacteriales;D_4__Corynebacteriaceae;D_5__Corynebacterium 1;D_6__Corynebacterium afermentans subsp. afermentans	0.8413796218324974
b4b7ead2d5218abe3e0ac5b4a3d3cfc0	D_0__Bacteria;D_1__Proteobacteria;D_2__Alphaproteobacteria;D_3__Rhodobacterales;D_4__Rhodobacteraceae;D_5__Paracoccus	0.9941948057717583
5e2fbf4be168ae4734fd8c0d67e197e8	D_0__Bacteria;D_1__Bacteroidetes;D_2__Bacteroidia;D_3__Chitinophagales;D_4__Chitinophagaceae;D_5__uncultured	0.9384947479457615
5fe049b2bc8a2e8e85ad39adf7ca6b90	D_0__Bacteria;D_1__Bacteroidetes;D_2__Bacteroidia;D_3__Chitinophagales;D_4__Chitinophagaceae;D_5__Sediminibacterium;D_6__uncultured bacterium	0.9774378196255277
157a5dd4f58c8e55a2dfe173550ffb10	D_0__Bacteria;D_1__Proteobacteria;D_2__Gammaproteobacteria;D_3__Betaproteobacteriales;D_4__Burkholderiaceae;D_5__Delftia	0.9996712245057806
1c9475c67a4ff91f7242e7e28114dcc3	D_0__Bacteria;D_1__Proteobacteria;D_2__Gammaproteobacteria;D_3__Betaproteobacteriales;D_4__Burkholderiaceae;D_5__Massilia	0.9998254654349532
43afbc99a0a2ce347d3267a09d087f15	D_0__Bacteria;D_1__Firmicutes;D_2__Clostridia;D_3__Clostridiales;D_4__Ruminococcaceae;D_5__Ruminococcaceae UCG-005	0.9995915091347506
d1a5f40e1f9fa4165248629282a47354	D_0__Bacteria;D_1__Actinobacteria;D_2__Actinobacteria;D_3__Corynebacteriales;D_4__Nocardiaceae;D_5__Rhodococcus;D_6__Rhodococcus corynebacterioides	0.8630434496263614
575aae4826b94e5c210ea54688597291	D_0__Bacteria;D_1__Proteobacteria;D_2__Gammaproteobacteria;D_3__Betaproteobacteriales;D_4__Burkholderiaceae;D_5__Delftia	0.9995884733416658
fa9482e4c0f93841c1a121f76bbf3547	D_0__Bacteria;D_1__Proteobacteria;D_2__Alphaproteobacteria;D_3__Rhizobiales;D_4__Beijerinckiaceae;D_5__Methylovirgula	0.721140035685423
cfaf05ae8ef540c7c5a45a617e521a67	D_0__Bacteria;D_1__Firmicutes;D_2__Bacilli;D_3__Lactobacillales;D_4__Lactobacillaceae;D_5__Lactobacillus;D_6__Lactobacillus iners AB-1	0.993272116061593
633762499ad6dec2031865d7bac0b041	D_0__Bacteria;D_1__Proteobacteria;D_2__Alphaproteobacteria;D_3__Azospirillales;D_4__Azospirillaceae;D_5__Rhodocista sp. SCSIO 13435;D_6__Rhodocista sp. SCSIO 13435	0.9998565667212492
946a90fc54669bf67b560dd2ee1b9d79	D_0__Bacteria;D_1__Firmicutes;D_2__Bacilli;D_3__Bacillales;D_4__Planococcaceae	0.9996202056678084
71127e8ec5b9906bfb19a4fc36b32c7b	D_0__Bacteria;D_1__Firmicutes;D_2__Bacilli;D_3__Bacillales;D_4__Bacillaceae;D_5__Bacillus	0.9708942876506934
7d85cb680ec70a1723ab63c28f15459b	D_0__Bacteria;D_1__Bacteroidetes;D_2__Bacteroidia;D_3__Cytophagales;D_4__Microscillaceae;D_5__uncultured;D_6__uncultured Flexibacteraceae bacterium	0.9669886590364446
786bdc13be944212315f66a64808be55	D_0__Bacteria;D_1__Cyanobacteria;D_2__Oxyphotobacteria;D_3__Nostocales;D_4__Chroococcidiopsaceae;D_5__uncultured;D_6__uncultured bacterium	0.7761312792663071
ef5af48ec2b6c023c5de28c59cb08a40	D_0__Bacteria;D_1__Firmicutes;D_2__Bacilli;D_3__Lactobacillales;D_4__Streptococcaceae;D_5__Streptococcus;D_6__Streptococcus mutans	0.9889855280691868
bdd5d3f0afe6fe979348dcd276644b7b	D_0__Bacteria;D_1__Proteobacteria;D_2__Alphaproteobacteria;D_3__Sphingomonadales;D_4__Sphingomonadaceae;D_5__Altererythrobacter;D_6__Porphyrobacter sp. SX2RGS8	0.9781016235552581
a728d5ac829f595f829cfac53dc74ceb	D_0__Bacteria;D_1__Actinobacteria;D_2__Actinobacteria;D_3__Frankiales;D_4__Nakamurellaceae;D_5__Nakamurella	0.9999943452564635
86892b48f1290a2879e1dc8250f9c8c5	D_0__Bacteria;D_1__Proteobacteria;D_2__Gammaproteobacteria;D_3__Xanthomonadales;D_4__Xanthomonadaceae;D_5__Stenotrophomonas	0.9999989990318612
f29d1f669b3db610f0baaebb386599f6	D_0__Bacteria;D_1__Proteobacteria;D_2__Gammaproteobacteria;D_3__Betaproteobacteriales;D_4__Burkholderiaceae;D_5__Massilia	0.9998589050709699
c937265f0377389195107fb856c65cb8	D_0__Bacteria;D_1__Spirochaetes;D_2__Leptospirae;D_3__Leptospirales;D_4__Leptospiraceae;D_5__Leptospira	0.9999999999999983
f9fc7a54d52b59a8c803082450b051cc	D_0__Bacteria;D_1__Bacteroidetes;D_2__Bacteroidia;D_3__Chitinophagales;D_4__Chitinophagaceae	0.9999999076948493
960ca581bbfee6900de30113df17a5c8	D_0__Bacteria;D_1__Proteobacteria;D_2__Gammaproteobacteria;D_3__Pseudomonadales;D_4__Pseudomonadaceae;D_5__Pseudomonas	0.9999322234224199
0d96672a1fafb972b0fd0b74175680ca	D_0__Bacteria;D_1__Proteobacteria;D_2__Gammaproteobacteria;D_3__Betaproteobacteriales;D_4__Burkholderiaceae;D_5__Massilia	0.9991508507690217
01bd2a3e6a2c7b46710b40211a2fdd7c	D_0__Bacteria;D_1__Actinobacteria;D_2__Actinobacteria;D_3__Frankiales;D_4__Geodermatophilaceae;D_5__Geodermatophilus	0.9988935569381227
548b5762b70cf93e1a184a6c03f9271c	D_0__Bacteria;D_1__Proteobacteria;D_2__Gammaproteobacteria;D_3__Betaproteobacteriales;D_4__Burkholderiaceae;D_5__Achromobacter	0.999577844689563
cc0ae0c4208f0805b0d45f9cccc3c26f	D_0__Bacteria;D_1__Firmicutes;D_2__Clostridia;D_3__Clostridiales;D_4__Family XI;D_5__Gallicola	0.9999999999686283
72e215b5a08d341c573e0a28a55d7e25	D_0__Bacteria;D_1__Firmicutes;D_2__Bacilli;D_3__Bacillales;D_4__Family XI;D_5__Gemella	0.9999999989953676
c52b8b3f55d39f44d9ad7c39d15e9db3	D_0__Bacteria;D_1__Proteobacteria;D_2__Gammaproteobacteria;D_3__Betaproteobacteriales;D_4__Neisseriaceae;D_5__uncultured;Ambiguous_taxa	0.7421106983022
ff60926240d5dcf6884e890d060474b7	D_0__Bacteria;D_1__Firmicutes;D_2__Bacilli;D_3__Lactobacillales;D_4__Aerococcaceae;D_5__Aerosphaera	0.9777370631230637
849acbcae476c73f6328766984ea4051	D_0__Bacteria;D_1__Firmicutes;D_2__Bacilli;D_3__Bacillales;D_4__Bacillaceae;D_5__Bacillus;D_6__Bacillus niabensis	0.9195431944524072
dd5b7ba3d978e6d1fb5f48ee299fba8a	D_0__Bacteria;D_1__Bacteroidetes;D_2__Bacteroidia;D_3__Cytophagales;D_4__Hymenobacteraceae;D_5__Hymenobacter;D_6__uncultured bacterium	0.7569210597248925
55b439b13ba4959d01edbaf5e41b73b2	D_0__Bacteria;D_1__Planctomycetes;D_2__Phycisphaerae;D_3__Tepidisphaerales;D_4__WD2101 soil group;D_5__uncultured planctomycete;D_6__uncultured planctomycete	0.7731859874472659
a2623e9b08c6de018fe4043d2b7110d9	D_0__Bacteria;D_1__Proteobacteria;D_2__Gammaproteobacteria;D_3__Betaproteobacteriales;D_4__Burkholderiaceae;D_5__Comamonas	0.8347452993791444
3dbd8fe2751a0f97c0dc4d351b9dc433	D_0__Bacteria;D_1__Proteobacteria;D_2__Gammaproteobacteria;D_3__Betaproteobacteriales;D_4__Burkholderiaceae;D_5__Noviherbaspirillum	0.989987531802298
d7f5fbc1d383b86c5dfb7d1aeb9d2ff5	D_0__Bacteria;D_1__Proteobacteria;D_2__Gammaproteobacteria;D_3__Betaproteobacteriales;D_4__Burkholderiaceae;D_5__Massilia	0.9997120421305531
28a0efe0087ff2232baf9a4657eb9944	D_0__Bacteria;D_1__Firmicutes;D_2__Bacilli;D_3__Bacillales;D_4__Planococcaceae;D_5__Chryseomicrobium	0.9998475067863667
14c0bf11822b337fd108b77c4ee2c66d	D_0__Bacteria;D_1__Actinobacteria;D_2__Actinobacteria;D_3__Propionibacteriales;D_4__Propionibacteriaceae;D_5__Cutibacterium	0.9999998765318204
d55b64807e7ffc581671f5ce1f0695c0	D_0__Bacteria;D_1__Proteobacteria;D_2__Alphaproteobacteria;D_3__Rhizobiales;D_4__Rhizobiaceae;D_5__Ochrobactrum	0.8574538195177611
8d3faf4c683a0d229ec256bd354f512d	D_0__Bacteria;D_1__Actinobacteria;D_2__Actinobacteria;D_3__Micrococcales;D_4__Micrococcaceae;D_5__Kocuria	0.9981025223338739
35f6080786f22faa19f5ebb923ab21c1	D_0__Bacteria;D_1__Proteobacteria;D_2__Gammaproteobacteria;D_3__Betaproteobacteriales;D_4__Methylophilaceae;D_5__uncultured	0.8510358849806945
9a489f79662d4524ffdcd3d086d9d461	D_0__Bacteria;D_1__Bacteroidetes;D_2__Bacteroidia;D_3__Bacteroidales;D_4__Porphyromonadaceae;D_5__Porphyromonas;D_6__Porphyromonas catoniae	0.72759169115968
a0b87cc1587ef0e8cef323524e1d9b02	D_0__Bacteria;D_1__Proteobacteria;D_2__Alphaproteobacteria;D_3__Rhodobacterales;D_4__Rhodobacteraceae;D_5__Rubellimicrobium;D_6__uncultured bacterium	0.9421000147589089
5f7fa1b00ca6776859bfc43be08a0e13	D_0__Bacteria;D_1__Bacteroidetes;D_2__Bacteroidia;D_3__Flavobacteriales;D_4__Flavobacteriaceae;D_5__Capnocytophaga	0.9999999733175798
b82c27f130f2ec08256a1a885f88a983	D_0__Bacteria;D_1__Proteobacteria;D_2__Alphaproteobacteria;D_3__Rhizobiales;D_4__Beijerinckiaceae;D_5__Microvirga	0.9998646747630389
ef5f1f4dc4b6985e7f8e003ae786ac2a	D_0__Bacteria;D_1__Proteobacteria;D_2__Alphaproteobacteria;D_3__Reyranellales;D_4__Reyranellaceae;D_5__Reyranella	0.9999999999965087
bbf68756334f9fb637ca3a821e023477	D_0__Bacteria;D_1__Proteobacteria;D_2__Alphaproteobacteria;D_3__Rhodobacterales;D_4__Rhodobacteraceae	0.9903350806819804
59b9852acc0cb5e505afc15debb357c7	D_0__Bacteria;D_1__Firmicutes;D_2__Bacilli;D_3__Bacillales;D_4__Planococcaceae;D_5__Chryseomicrobium	0.9998212107589657
bb3c0de5fec1f2327815e869a54b15dd	D_0__Bacteria;D_1__Cyanobacteria;D_2__Oxyphotobacteria;D_3__Chloroplast	0.9999999999999993
2b0167ba83bc5b07d4d8a0d3f386f10a	D_0__Bacteria;D_1__Proteobacteria;D_2__Alphaproteobacteria;D_3__Rhizobiales;D_4__Rhizobiaceae	0.9999997900260704
06f1fad69dca00370cda270407e062e3	D_0__Bacteria;D_1__Proteobacteria;D_2__Gammaproteobacteria;D_3__Xanthomonadales;D_4__Xanthomonadaceae;D_5__Pseudoxanthomonas;D_6__Pseudoxanthomonas mexicana	0.8896853177983577
82c483cf156cad75bc2d23360dc993cb	D_0__Bacteria;D_1__Proteobacteria;D_2__Gammaproteobacteria;D_3__Betaproteobacteriales;D_4__Burkholderiaceae;D_5__Delftia	0.9982766561320314
e47b7c57183d489a185e684d3dc8f4e6	D_0__Bacteria;D_1__Fusobacteria;D_2__Fusobacteriia;D_3__Fusobacteriales;D_4__Fusobacteriaceae;D_5__Fusobacterium	0.9999999999989754
f17d56fd8b7ce36ab8ecdb08e168bffd	D_0__Bacteria;D_1__Actinobacteria;D_2__Actinobacteria;D_3__Corynebacteriales;D_4__Corynebacteriaceae;D_5__Corynebacterium 1	0.9999905904407971
b94e70e99e139619847725c7f08eec9f	D_0__Bacteria;D_1__Firmicutes;D_2__Bacilli;D_3__Bacillales;D_4__Staphylococcaceae;D_5__Staphylococcus	0.9999997799660393
3d7f84ef74e58986d49e0e78f1e8eb10	D_0__Bacteria;D_1__Bacteroidetes;D_2__Bacteroidia;D_3__Flavobacteriales;D_4__Weeksellaceae;D_5__Chryseobacterium;D_6__Chryseobacterium soldanellicola	0.7769280277640594
86e4a6e52c2da78be679771c90b21831	D_0__Bacteria;D_1__Actinobacteria;D_2__Actinobacteria;D_3__Corynebacteriales;D_4__Corynebacteriaceae	0.9999460313679082
af714e68f29fe272436c9901674f1f60	D_0__Bacteria;D_1__Proteobacteria;D_2__Gammaproteobacteria;D_3__Gammaproteobacteria Incertae Sedis;D_4__Unknown Family;D_5__Acidibacter	0.999423011439443
c2f99d84f28f47def03864f876d756d1	D_0__Bacteria;D_1__Proteobacteria;D_2__Alphaproteobacteria;D_3__Rhizobiales;D_4__Rhizobiaceae;D_5__Allorhizobium-Neorhizobium-Pararhizobium-Rhizobium	0.9991073343338107
7b5a963d4cb977300c8917ebb89e4a54	D_0__Bacteria;D_1__Actinobacteria;D_2__Acidimicrobiia;D_3__Microtrichales;D_4__Ilumatobacteraceae;D_5__CL500-29 marine group;D_6__metagenome	0.9401389184144973
4e2cd5be6c0409671af393609f8943eb	D_0__Bacteria;D_1__Proteobacteria;D_2__Alphaproteobacteria;D_3__Rhizobiales;D_4__Beijerinckiaceae;D_5__Methylobacterium	0.9759611872144722
5903286a27aeaa8a22c70542ade2ba40	D_0__Bacteria;D_1__Firmicutes;D_2__Clostridia;D_3__Clostridiales;D_4__Peptococcaceae;D_5__Peptococcus;Ambiguous_taxa	0.9781411651971301
1f5e80af6ec7b62e70b317fd86e48f38	D_0__Bacteria;D_1__Firmicutes;D_2__Bacilli;D_3__Bacillales;D_4__Bacillaceae;D_5__Bacillus	0.999691784589912
925a6b12c3db67e93dea3ee7d21b635a	D_0__Bacteria;D_1__Proteobacteria;D_2__Alphaproteobacteria;D_3__Sphingomonadales;D_4__Sphingomonadaceae;D_5__Sphingomonas	0.9952524200616674
6fa5479f40d3d0e4a9dc5b3407c7fd9b	D_0__Bacteria;D_1__Fusobacteria;D_2__Fusobacteriia;D_3__Fusobacteriales;D_4__Fusobacteriaceae;D_5__Fusobacterium	0.9999999999965196
fd31fffe7b0b546612b1a052c6a36a26	D_0__Bacteria;D_1__Bacteroidetes;D_2__Bacteroidia;D_3__Cytophagales;D_4__Hymenobacteraceae;D_5__Hymenobacter	0.9999999985022571
8b175c516837ceb9fdb651108ad87ac1	D_0__Bacteria;D_1__Proteobacteria;D_2__Alphaproteobacteria;D_3__Rickettsiales;D_4__Mitochondria	0.9468460911984323
7c9605af3addb88d12d0ddea2722ee53	D_0__Bacteria;D_1__Proteobacteria;D_2__Gammaproteobacteria;D_3__Enterobacteriales;D_4__Enterobacteriaceae;D_5__Escherichia-Shigella	0.9999457108524007
135f58d381ba2585ec7815809eba4208	D_0__Bacteria;D_1__Proteobacteria;D_2__Gammaproteobacteria;D_3__Betaproteobacteriales;D_4__Burkholderiaceae;D_5__Delftia	0.882973009816694
d04442a00382995880c8a64e084d95ad	D_0__Bacteria;D_1__Bacteroidetes;D_2__Bacteroidia;D_3__Cytophagales;D_4__Hymenobacteraceae;D_5__Hymenobacter;D_6__Deinococcus sp. 6A2	0.9805963513922745
e31f3bf14435fe2ac835df04716a2a71	D_0__Bacteria;D_1__Firmicutes;D_2__Bacilli;D_3__Bacillales;D_4__Staphylococcaceae;D_5__Staphylococcus	0.999999992658339
82d75f1457a85680c28c0bed4fa5f1a7	D_0__Bacteria;D_1__Firmicutes;D_2__Bacilli;D_3__Bacillales;D_4__Planococcaceae	0.9998675436974639
94df2785bdaca52c7a34e5ef9c54d1e0	D_0__Bacteria;D_1__Gemmatimonadetes;D_2__Longimicrobia;D_3__Longimicrobiales;D_4__Longimicrobiaceae;D_5__uncultured bacterium;D_6__uncultured bacterium	0.9983486299040414
118e59aced37477b3b31d86df704dea9	D_0__Bacteria;D_1__Acidobacteria;D_2__Blastocatellia (Subgroup 4);D_3__Blastocatellales;D_4__Blastocatellaceae;D_5__uncultured	0.9993042148078554
d2a01ca2f0a8669033877c8d6dce5a75	D_0__Bacteria;D_1__Firmicutes;D_2__Bacilli;D_3__Lactobacillales;D_4__Carnobacteriaceae;D_5__Atopostipes;D_6__uncultured bacterium	0.90460557551778
3cbfe98ef8117f01e9a9b4320182b244	D_0__Bacteria;D_1__Cyanobacteria;D_2__Oxyphotobacteria;D_3__Chloroplast	0.9999999999999861
c5f94fac7307761cd518f3af1c0e9176	D_0__Bacteria;D_1__Acidobacteria;D_2__Blastocatellia (Subgroup 4);D_3__Blastocatellales;D_4__Blastocatellaceae	0.9999999999646263
879c515cc9b1ac5f264d5bce7e2eb880	D_0__Bacteria;D_1__Proteobacteria;D_2__Gammaproteobacteria;D_3__Pseudomonadales;D_4__Pseudomonadaceae;D_5__Pseudomonas	0.9999958754857824
d06dc3e74f139f8129987b4a9f7725c5	D_0__Bacteria;D_1__Bacteroidetes;D_2__Bacteroidia;D_3__Sphingobacteriales;D_4__Sphingobacteriaceae;D_5__Pedobacter	0.9999068202372704
ebcb5050c124431f5529bd5e41ef1b58	D_0__Bacteria;D_1__Actinobacteria;D_2__Actinobacteria;D_3__Kineosporiales;D_4__Kineosporiaceae;D_5__Quadrisphaera;Ambiguous_taxa	0.8475472982082949
d5fd8dd67d689603d776cde3044dec05	D_0__Bacteria;D_1__Patescibacteria;D_2__WWE3;Ambiguous_taxa;Ambiguous_taxa;Ambiguous_taxa;Ambiguous_taxa	0.9999999996468034
fbfaf98bcbbd2ccc262f42cb966a9c5c	D_0__Bacteria;D_1__Proteobacteria;D_2__Gammaproteobacteria;D_3__Betaproteobacteriales;D_4__Burkholderiaceae;D_5__Acidovorax	0.8369392624316947
f5be8206511e07837b89e94ef5e30efb	D_0__Bacteria;D_1__Proteobacteria;D_2__Gammaproteobacteria;D_3__Xanthomonadales;D_4__Xanthomonadaceae;D_5__Pseudoxanthomonas;Ambiguous_taxa	0.8245464789859233
330d064e4af28e06768672f2418fe97c	D_0__Bacteria;D_1__Bacteroidetes;D_2__Bacteroidia;D_3__Flavobacteriales;D_4__Flavobacteriaceae;D_5__Capnocytophaga	0.9999999999997171
5e9e3cdc649e0e8e443ef4f765bb4b08	D_0__Bacteria;D_1__Acidobacteria;D_2__Acidobacteriia;D_3__Subgroup 2;D_4__uncultured Acidobacteria bacterium;D_5__uncultured Acidobacteria bacterium;D_6__uncultured Acidobacteria bacterium	0.7189326881555168
051d00e7ca783de430811e61d596727e	D_0__Bacteria;D_1__Proteobacteria;D_2__Gammaproteobacteria;D_3__Betaproteobacteriales;D_4__Neisseriaceae;D_5__Neisseria	0.9999702260526923
0c1c8c6bfd7b846bd231aa6a10a2d1ae	D_0__Bacteria;D_1__Bacteroidetes;D_2__Bacteroidia;D_3__Flavobacteriales;D_4__Flavobacteriaceae;D_5__Flavobacterium;D_6__Flavobacteriia bacterium enrichment culture clone 2-4-3	0.9436593161544025
771d28055c1050c577a1b9516ce850f8	D_0__Bacteria;D_1__Firmicutes;D_2__Bacilli;D_3__Bacillales;D_4__Staphylococcaceae;D_5__Staphylococcus	0.9999999790583404
be273c9af9456e92ea2e510a6065797b	D_0__Bacteria;D_1__Proteobacteria;D_2__Gammaproteobacteria;D_3__Xanthomonadales;D_4__Rhodanobacteraceae;D_5__Dyella	0.9477425238933205
402c80e754a66ffda2c23e670399e19b	D_0__Bacteria;D_1__Proteobacteria;D_2__Gammaproteobacteria;D_3__Betaproteobacteriales;D_4__Burkholderiaceae;D_5__Massilia	0.9830967966645223
6332d9cf6332293d18edee87a8490f51	D_0__Bacteria;D_1__Firmicutes;D_2__Bacilli;D_3__Bacillales;D_4__Bacillaceae;D_5__Bacillus;D_6__Bacillus niabensis	0.932087889474188
6fb19cc2a933a8a8a4e37e0201a08968	D_0__Bacteria;D_1__Deinococcus-Thermus;D_2__Deinococci;D_3__Deinococcales;D_4__Deinococcaceae;D_5__Deinococcus;D_6__Deinococcus navajonensis	0.9365863430356199
1212fc8155b6df5c78b43ff2e72edb17	D_0__Bacteria;D_1__Firmicutes;D_2__Bacilli;D_3__Bacillales;D_4__Staphylococcaceae;D_5__Staphylococcus	0.9999999817914937
50fc50f470ca50abf6f325c62a10be35	D_0__Bacteria;D_1__Proteobacteria;D_2__Alphaproteobacteria;D_3__Rhodobacterales;D_4__Rhodobacteraceae	0.9999563276439382
24522f7485582e07564aed7c426af59d	D_0__Bacteria;D_1__Firmicutes;D_2__Negativicutes;D_3__Selenomonadales;D_4__Veillonellaceae;D_5__Veillonella	0.9999999999869795
2922e33dad2ba9cc6c8818292dd9e747	D_0__Bacteria;D_1__Actinobacteria;D_2__Actinobacteria;D_3__Corynebacteriales;D_4__Mycobacteriaceae;D_5__Mycobacterium;D_6__Mycobacterium abscessus subsp. abscessus	0.9498776754022007
5285b6cd1a098e5b6b77518633db0301	D_0__Bacteria;D_1__Actinobacteria;D_2__Actinobacteria;D_3__Corynebacteriales;D_4__Mycobacteriaceae;D_5__Mycobacterium	0.9999999963126056
8028e105f842d81c059b540fe5724d56	D_0__Bacteria;D_1__Proteobacteria;D_2__Gammaproteobacteria;D_3__Pseudomonadales;D_4__Pseudomonadaceae;D_5__Pseudomonas	0.9999999912196855
91cf3283ed4f221d53a636673e87dac1	D_0__Bacteria;D_1__Proteobacteria;D_2__Alphaproteobacteria;D_3__Acetobacterales;D_4__Acetobacteraceae;D_5__Roseomonas;Ambiguous_taxa	0.7526409197813851
95fb590adeb3a90af166f9ef11f06c41	D_0__Bacteria;D_1__Actinobacteria;D_2__Actinobacteria;D_3__Micrococcales;D_4__Cellulomonadaceae;D_5__Actinotalea	0.9373767466167726
88fae7c7a441c943f800ccd9362ebfd8	D_0__Bacteria;D_1__Proteobacteria;D_2__Gammaproteobacteria;D_3__Xanthomonadales;D_4__Xanthomonadaceae;D_5__Stenotrophomonas	0.9995838136042797
a245797b7f4c6ab8e6917a3e5070054a	D_0__Bacteria;D_1__Actinobacteria;D_2__Actinobacteria;D_3__Micromonosporales;D_4__Micromonosporaceae;D_5__Virgisporangium	0.9435264811619635
930e9e51af26e6314c94de32ce5dd89e	D_0__Bacteria;D_1__Bacteroidetes;D_2__Bacteroidia;D_3__Bacteroidales;D_4__Prevotellaceae;D_5__Alloprevotella	0.9999999999999839
f7f44f46e3600c69d58018d1be40fe51	D_0__Bacteria;D_1__Proteobacteria;D_2__Alphaproteobacteria;D_3__Caulobacterales;D_4__Caulobacteraceae;D_5__Brevundimonas	0.9999981200995869
20d865cb04485fea5c8e2a606ac1132d	D_0__Bacteria;D_1__Deinococcus-Thermus;D_2__Deinococci;D_3__Deinococcales;D_4__Deinococcaceae;D_5__Deinococcus	0.9999999999998955
dee047362ffa4fcb44fd9c85d7f89694	D_0__Bacteria;D_1__Proteobacteria;D_2__Gammaproteobacteria;D_3__Pasteurellales;D_4__Pasteurellaceae;D_5__Aggregatibacter;D_6__uncultured bacterium	0.9422379998951519
059498c4d1725cf02bf891c0626fda17	D_0__Bacteria;D_1__Proteobacteria;D_2__Gammaproteobacteria;D_3__Betaproteobacteriales;D_4__Burkholderiaceae;D_5__Delftia	0.9991377215242999
df829f8d3288011e9fbef9d3511e2e4c	D_0__Bacteria;D_1__Firmicutes;D_2__Bacilli;D_3__Lactobacillales;D_4__Leuconostocaceae;D_5__Weissella	0.9999999999999499
54d5398a79ef85bae8bb5369146b5141	D_0__Bacteria;D_1__Acidobacteria;D_2__Acidobacteriia;D_3__Solibacterales;D_4__Solibacteraceae (Subgroup 3);D_5__Paludibaculum;D_6__metagenome	0.8876212959280748
f224ac4302dcdd8fe296b09385712a4a	D_0__Bacteria;D_1__Proteobacteria;D_2__Alphaproteobacteria;D_3__Rhodobacterales;D_4__Rhodobacteraceae;D_5__Paracoccus	0.9902401792519993
cde4584d41db5c915f9a83c164be57f6	D_0__Bacteria;D_1__Firmicutes;D_2__Clostridia;D_3__Clostridiales;D_4__Lachnospiraceae;D_5__Acetitomaculum;D_6__uncultured bacterium	0.9998806619105225
3bdf283da5ff65cdaf89057deb817816	D_0__Bacteria;D_1__Proteobacteria;D_2__Gammaproteobacteria;D_3__Betaproteobacteriales;D_4__Burkholderiaceae;D_5__Achromobacter	0.9988193389575802
56a30593117cbeff1fd085f507044c77	D_0__Bacteria;D_1__Proteobacteria;D_2__Gammaproteobacteria;D_3__Pasteurellales;D_4__Pasteurellaceae;D_5__Aggregatibacter	0.7245964268626435
e3bdbce3068b40e910e67bd07942bcfa	D_0__Bacteria;D_1__Proteobacteria;D_2__Gammaproteobacteria;D_3__Betaproteobacteriales;D_4__Burkholderiaceae;D_5__Massilia	0.99951975437922
00e0ecbe6e0b729e2d60467c94eb2077	D_0__Bacteria;D_1__Actinobacteria;D_2__Actinobacteria;D_3__Propionibacteriales;D_4__Nocardioidaceae;D_5__Nocardioides	0.9999998798893683
54d4df6878aedd7572da0df0a56a56cf	D_0__Bacteria;D_1__Actinobacteria;D_2__Actinobacteria;D_3__Corynebacteriales;D_4__Dietziaceae;D_5__Dietzia	0.9999992673949831
fac6149fc16259934a01b4447a279b0b	D_0__Bacteria;D_1__Proteobacteria;D_2__Alphaproteobacteria;D_3__Sphingomonadales;D_4__Sphingomonadaceae;D_5__Altererythrobacter;D_6__Porphyrobacter sp. SX2RGS8	0.9970276300804853
f2cea097b18ea639334acaf7428f92c4	D_0__Bacteria;D_1__Proteobacteria;D_2__Alphaproteobacteria;D_3__Rhodobacterales;D_4__Rhodobacteraceae;D_5__uncultured;D_6__metagenome	0.9879300057830971
0ff09100a3d96d8a2fe035de19a5507d	D_0__Bacteria;D_1__Proteobacteria;D_2__Alphaproteobacteria;D_3__Rhodospirillales;D_4__uncultured	0.9967500519666537
2f5a2778e85035d1dab47c51b1fedcc4	D_0__Bacteria;D_1__Bacteroidetes;D_2__Bacteroidia;D_3__Bacteroidales;D_4__Prevotellaceae;D_5__Alloprevotella	0.9999999999999772
d28f63cef2db349f890d1bde42716077	D_0__Bacteria;D_1__Fusobacteria;D_2__Fusobacteriia;D_3__Fusobacteriales;D_4__Fusobacteriaceae;D_5__Fusobacterium	0.9999999999950208
6794ac450e7da2985bdd67d26e43f31b	D_0__Bacteria;D_1__Proteobacteria;D_2__Alphaproteobacteria;D_3__Azospirillales;D_4__Azospirillaceae;D_5__Rhodocista sp. SCSIO 13435;D_6__Rhodocista sp. SCSIO 13435	0.9931389188327759
85c197f5efa97ca1f793bed0f6cb80e4	D_0__Bacteria;D_1__Bacteroidetes;D_2__Bacteroidia;D_3__Sphingobacteriales;D_4__Sphingobacteriaceae;D_5__Pedobacter;D_6__Pedobacter sp. MSCB-14	0.9702043254409581
dbb3937af5560b30d84cc2f9aaace2e3	D_0__Bacteria;D_1__Firmicutes;D_2__Bacilli;D_3__Bacillales;D_4__Bacillaceae;D_5__Bacillus	0.9991309570390714
dfef2a08328c8625866cef2d472fe697	D_0__Bacteria;D_1__Proteobacteria;D_2__Alphaproteobacteria;D_3__Rhodobacterales;D_4__Rhodobacteraceae;D_5__Falsirhodobacter	0.7342528566868469
1054de8456ab0cd7cfaab9b5dee55568	D_0__Bacteria;D_1__Actinobacteria;D_2__Actinobacteria;D_3__Micrococcales;D_4__Micrococcaceae;D_5__Micrococcus	0.99977773127148
cc46be09248cec92c692fe671e907386	D_0__Bacteria;D_1__Patescibacteria;D_2__Berkelbacteria	0.9967456558516146
f1a20531638c358e0d5ecd489f3fd7ca	D_0__Bacteria;D_1__Deinococcus-Thermus;D_2__Deinococci;D_3__Deinococcales;D_4__Deinococcaceae;D_5__Deinococcus;D_6__Deinococcus sp. R-36590	0.8344431777554945
958e78cc909d8db0ed28f04ac575e69c	D_0__Bacteria;D_1__Fusobacteria;D_2__Fusobacteriia;D_3__Fusobacteriales;D_4__Leptotrichiaceae;D_5__Leptotrichia	0.9999999999989766
4deda22e04daa254127f66bdc32f0ff9	D_0__Bacteria;D_1__Proteobacteria;D_2__Alphaproteobacteria;D_3__Rhizobiales;D_4__Rhizobiaceae;D_5__Allorhizobium-Neorhizobium-Pararhizobium-Rhizobium	0.9993051369140978
c26025a6bcf777590533aa8e34f5fa7a	D_0__Bacteria;D_1__Firmicutes;D_2__Bacilli;D_3__Lactobacillales;D_4__Carnobacteriaceae;D_5__Atopostipes;D_6__uncultured bacterium	0.9816951130985798
dc86677a1fed1b3098bc8ac59a3f25f4	D_0__Bacteria;D_1__Proteobacteria;D_2__Gammaproteobacteria;D_3__Betaproteobacteriales;D_4__Burkholderiaceae;D_5__Alcaligenes	0.9999999982047928
c0404eba0940841d6376b2eee69758c2	D_0__Bacteria;D_1__Proteobacteria;D_2__Gammaproteobacteria;D_3__Betaproteobacteriales;D_4__Burkholderiaceae;D_5__Duganella;Ambiguous_taxa	0.7129609734863714
ebc7d01a2f3de2f0f778cda46048f604	D_0__Bacteria;D_1__Proteobacteria;D_2__Gammaproteobacteria;D_3__Xanthomonadales;D_4__Xanthomonadaceae;D_5__Stenotrophomonas	0.9999971790534521
daee850bb1358757f13947f650b4ef87	D_0__Bacteria;D_1__Firmicutes;D_2__Bacilli;D_3__Lactobacillales;D_4__Streptococcaceae;D_5__Streptococcus	0.9999999956758366
e630ac0385c7d1d9582fdc84467bd9f3	D_0__Bacteria;D_1__Proteobacteria;D_2__Gammaproteobacteria;D_3__Betaproteobacteriales;D_4__Burkholderiaceae;D_5__Delftia	0.9990805280119186
12b257dfe821dbc4f4f09b016a48dc69	D_0__Bacteria;D_1__Actinobacteria;D_2__Actinobacteria;D_3__Actinomycetales;D_4__Actinomycetaceae;D_5__Actinomyces;D_6__Actinomyces massiliensis 4401292	0.9306083972938324
91e4530329ff8d2675bedfcb59e65d4a	D_0__Bacteria;D_1__Firmicutes;D_2__Bacilli;D_3__Lactobacillales;D_4__Leuconostocaceae;D_5__Leuconostoc	0.9999999777260017
4cf67094214e6c387deeede151799bfe	D_0__Bacteria;D_1__Actinobacteria;D_2__Actinobacteria;D_3__Corynebacteriales;D_4__Corynebacteriaceae;D_5__Corynebacterium 1	0.9484680015202616
f764dd1baa476e915a2b02b14932c1cc	D_0__Bacteria;D_1__Proteobacteria;D_2__Gammaproteobacteria;D_3__Betaproteobacteriales;D_4__Burkholderiaceae;D_5__Massilia	0.9916749319101735
1dd2e3275c9188047de5df0fa4619e29	D_0__Bacteria;D_1__Proteobacteria;D_2__Gammaproteobacteria;D_3__Betaproteobacteriales;D_4__Burkholderiaceae;D_5__Comamonas;D_6__Comamonas aquatica	0.9191467543543383
d701370d5bc2745a58bef32e95162662	D_0__Bacteria;D_1__Proteobacteria;D_2__Gammaproteobacteria;D_3__Betaproteobacteriales;D_4__Burkholderiaceae;D_5__Delftia	0.9993032749342274
77e7eb0762025dfdc8cf99a6ed94d7c3	D_0__Bacteria;D_1__Proteobacteria;D_2__Gammaproteobacteria;D_3__Pseudomonadales;D_4__Moraxellaceae;D_5__Psychrobacter	0.9999983983357963
5f1073b7f3c4174b387c3f45797a3f57	D_0__Bacteria;D_1__Planctomycetes;D_2__Planctomycetacia;D_3__Pirellulales;D_4__Pirellulaceae;D_5__uncultured	0.9999351937857891
b6e5a727fd3b14751d639d13e9b933c7	D_0__Bacteria;D_1__Proteobacteria;D_2__Alphaproteobacteria;D_3__Rhodospirillales;D_4__uncultured	0.9992409159461795
4a112cf47447e5e14690dc271f6d3ff3	D_0__Bacteria;D_1__Actinobacteria;D_2__Actinobacteria;D_3__Corynebacteriales;D_4__Mycobacteriaceae;D_5__Mycobacterium	0.999999840372349
ab0b8070b8d96c15c2efffec2d09fa59	D_0__Bacteria;D_1__Firmicutes;D_2__Clostridia;D_3__Clostridiales;D_4__Family XI;D_5__Anaerococcus;D_6__uncultured bacterium	0.9738216003318564
e57594aa9b5972b8293c87dcdd0f7178	D_0__Bacteria;D_1__Firmicutes;D_2__Bacilli;D_3__Lactobacillales;D_4__Carnobacteriaceae;D_5__Desemzia	0.9992684570769781
ca696265df67c9c6fc7f17446249a6bb	D_0__Bacteria;D_1__Proteobacteria;D_2__Alphaproteobacteria;D_3__Rhodobacterales;D_4__Rhodobacteraceae;D_5__Paracoccus	0.9815790555691184
786ce1bdbc077194c93004bac87edcc9	D_0__Bacteria;D_1__Acidobacteria;D_2__Holophagae;D_3__Holophagales;D_4__Holophagaceae;D_5__uncultured;D_6__uncultured Acidobacteria bacterium	0.9413802754574385
137344273ea3d5655acfc56f8d4d9d60	D_0__Bacteria;D_1__Proteobacteria;D_2__Alphaproteobacteria;D_3__Sphingomonadales;D_4__Sphingomonadaceae;D_5__Sphingomonas	0.8676192867870132
635db5073f2dff8cf0c0c65ed4d5b6b2	D_0__Bacteria;D_1__Firmicutes;D_2__Clostridia;D_3__Clostridiales;D_4__Ruminococcaceae;D_5__Ruminococcaceae NK4A214 group;D_6__uncultured bacterium	0.9545508181445305
fb7391476b45e326596584517f8c63ad	D_0__Bacteria;D_1__Actinobacteria;D_2__Actinobacteria;D_3__Micrococcales;D_4__Micrococcaceae;D_5__Glutamicibacter	0.9927262625017531
46f7f8c55ad3d55cdf360f17cc41ad00	D_0__Bacteria;D_1__Firmicutes;D_2__Bacilli;D_3__Bacillales;D_4__Paenibacillaceae;D_5__Brevibacillus;D_6__Brevibacillus parabrevis	0.7041603641979225
9fc2163e502df78e3880159c3fba69a5	D_0__Bacteria;D_1__Epsilonbacteraeota;D_2__Campylobacteria;D_3__Campylobacterales;D_4__Campylobacteraceae;D_5__Campylobacter;D_6__Campylobacter concisus	0.9645694043463626
a2c7088651a8f8ca74a4811653fa5280	D_0__Bacteria;D_1__Proteobacteria;D_2__Gammaproteobacteria;D_3__Betaproteobacteriales;D_4__Burkholderiaceae;D_5__Delftia	0.9980203736243869
78d1e16f27bd0c1c9e9a1fc4ae4ac3db	D_0__Bacteria;D_1__Proteobacteria;D_2__Gammaproteobacteria;D_3__Legionellales;D_4__Legionellaceae;D_5__Legionella	0.9999992968347208
7f65bf1c922d9ed7ead0b9f61c4daeb6	D_0__Bacteria;D_1__Actinobacteria;D_2__Actinobacteria;D_3__Corynebacteriales;D_4__Corynebacteriaceae;D_5__Corynebacterium;Ambiguous_taxa	0.7385246086586563
29ab643ad492700b7dacb4d39d82aac2	D_0__Bacteria;D_1__Firmicutes;D_2__Bacilli;D_3__Lactobacillales;D_4__Carnobacteriaceae;D_5__Trichococcus	0.8728868177047235
f01e0837731fbaeccd7b46130dc44768	D_0__Bacteria;D_1__Proteobacteria;D_2__Alphaproteobacteria;D_3__Caulobacterales;D_4__Caulobacteraceae;D_5__Brevundimonas	0.9999895077100311
907ecb31478ae3966e96e787d0f062c0	D_0__Bacteria;D_1__Acidobacteria;D_2__Acidobacteriia;D_3__Acidobacteriales;D_4__Acidobacteriaceae (Subgroup 1);D_5__Terriglobus	0.9999513755652484
e3cecb046c0ffe64a1003a9ce326e0ab	D_0__Bacteria;D_1__Proteobacteria;D_2__Alphaproteobacteria;D_3__Acetobacterales;D_4__Acetobacteraceae;D_5__Acidiphilium;D_6__uncultured soil bacterium	0.9591769552204629
3fe218901f7d0f47b64827a0b3b4d555	D_0__Bacteria;D_1__Actinobacteria;D_2__Actinobacteria;D_3__Micrococcales;D_4__Intrasporangiaceae	0.9999981805473627
f8029ed44cf4e2ad3e306eaf83b202fe	D_0__Bacteria;D_1__Proteobacteria;D_2__Gammaproteobacteria;D_3__Betaproteobacteriales;D_4__Burkholderiaceae;D_5__Noviherbaspirillum	0.7370087296245785
2df8e6d60a9050953c05a5f1c835cad7	D_0__Bacteria;D_1__Chloroflexi;D_2__Dehalococcoidia;D_3__S085;D_4__metagenome;D_5__metagenome;D_6__metagenome	0.8238595753076893
9649550173123f943811b6c2dd2e1668	D_0__Bacteria;D_1__Bacteroidetes;D_2__Bacteroidia;D_3__Flavobacteriales;D_4__Flavobacteriaceae;D_5__Capnocytophaga;D_6__Capnocytophaga ochracea	0.7321136066047358
2ceca03e27a9b156f9dc0f371c2e82b6	D_0__Bacteria;D_1__Proteobacteria;D_2__Alphaproteobacteria;D_3__Paracaedibacterales;D_4__Paracaedibacteraceae;D_5__Candidatus Finniella	0.9999996554969335
48f5b1dc5667ca29ee4d5f5bcadd8f1a	D_0__Bacteria;D_1__Proteobacteria;D_2__Alphaproteobacteria;D_3__Rhizobiales;D_4__Xanthobacteraceae;D_5__Bradyrhizobium	0.9057874812641578
728a3935df51a502cdef9d94c0780293	D_0__Bacteria;D_1__Firmicutes;D_2__Clostridia;D_3__Clostridiales;D_4__Clostridiaceae 1;D_5__Clostridium sensu stricto 1;D_6__uncultured bacterium	0.9800371246219661
01463c69fcc8af223cb2686e0a8995c9	D_0__Bacteria;D_1__Actinobacteria;D_2__Thermoleophilia;D_3__Solirubrobacterales;D_4__Solirubrobacteraceae;D_5__uncultured;Ambiguous_taxa	0.7844708948187458
e0c80179418a9750e11f2360cf2bbdb1	D_0__Bacteria;D_1__Actinobacteria;D_2__Actinobacteria;D_3__Frankiales;D_4__Sporichthyaceae;D_5__Candidatus Planktophila;Ambiguous_taxa	0.7300857510563522
d3db184c7e0e29d057df7de3bada9ea0	D_0__Bacteria;D_1__Proteobacteria;D_2__Gammaproteobacteria;D_3__Betaproteobacteriales;D_4__Burkholderiaceae;D_5__Noviherbaspirillum	0.9927695984711148
5108cd065f6b8419eadd510a4c652493	D_0__Bacteria;D_1__Proteobacteria;D_2__Alphaproteobacteria;D_3__Caulobacterales;D_4__Caulobacteraceae;D_5__Brevundimonas	0.9993739089773617
270b05cff6dd024301d3e10404e7d225	D_0__Bacteria;D_1__Firmicutes;D_2__Bacilli;D_3__Bacillales;D_4__Planococcaceae;D_5__Planomicrobium;Ambiguous_taxa	0.7648984738193623
8c99dc51368015c40014866803412024	D_0__Bacteria;D_1__Proteobacteria;D_2__Gammaproteobacteria;D_3__Vibrionales;D_4__Vibrionaceae;D_5__Vibrio	0.9999428555903633
3ec998a3f4978167ce650cd1a8867516	D_0__Bacteria;D_1__Firmicutes;D_2__Bacilli;D_3__Bacillales;D_4__Paenibacillaceae;D_5__Aneurinibacillus;Ambiguous_taxa	0.9197990511608632
954798e187e9accf97b3037e9c1fa79e	D_0__Bacteria;D_1__Proteobacteria;D_2__Gammaproteobacteria;D_3__Betaproteobacteriales;D_4__Burkholderiaceae;D_5__Delftia	0.9980422104146282
5224b1735af310b92b10d232dcba6d6f	D_0__Bacteria;D_1__Cyanobacteria;D_2__Oxyphotobacteria;D_3__Chloroplast	0.9999999999999928
2e132ef6827a6c033db410a3688b3568	D_0__Bacteria;D_1__Actinobacteria;D_2__Thermoleophilia;D_3__Gaiellales;D_4__Gaiellaceae;D_5__Gaiella	0.9947216656310204
aba8c17e313c37c938998554292445ba	D_0__Bacteria;D_1__Proteobacteria;D_2__Gammaproteobacteria;D_3__Betaproteobacteriales;D_4__Burkholderiaceae;D_5__Janthinobacterium	0.9942227309033853
8bccfb87121b3b46ffb50e61121a9d5a	D_0__Bacteria;D_1__Proteobacteria;D_2__Alphaproteobacteria;D_3__Rhizobiales;D_4__Rhizobiaceae;D_5__Allorhizobium-Neorhizobium-Pararhizobium-Rhizobium	0.9702351193549866
d3b89b5d381288953f5cc60372fc4bd1	D_0__Bacteria;D_1__Proteobacteria;D_2__Alphaproteobacteria;D_3__Caulobacterales;D_4__Caulobacteraceae;D_5__PMMR1;D_6__uncultured bacterium	0.8097084624341555
cef84c708fb8a4eb06b4b69ba10ab649	D_0__Bacteria;D_1__Bacteroidetes;D_2__Bacteroidia;D_3__Bacteroidales;D_4__Porphyromonadaceae;D_5__Porphyromonas;D_6__uncultured organism	0.9816048838663864
778999f889da2441cbe4d8abbf842708	D_0__Bacteria;D_1__Firmicutes;D_2__Bacilli;D_3__Bacillales;D_4__Bacillaceae;D_5__Bacillus;D_6__Bacillus cohnii	0.9854397531669168
6bd7fefa0d405d35f9aa3bc92f4cb52b	D_0__Bacteria;D_1__Proteobacteria;D_2__Alphaproteobacteria;D_3__Rhodobacterales;D_4__Rhodobacteraceae	0.9999999879431216
b2bcf5e6c4faa2b6c6e1a6cc849fd041	D_0__Bacteria;D_1__Bacteroidetes;D_2__Bacteroidia;D_3__Cytophagales;D_4__Hymenobacteraceae;D_5__Hymenobacter	0.9999999999934434
7cdc59fa77f50fd3fe768032f89a7406	D_0__Bacteria;D_1__Proteobacteria;D_2__Gammaproteobacteria;D_3__Xanthomonadales;D_4__Xanthomonadaceae;D_5__Pseudoxanthomonas	0.9999608172950084
35fd41579b5eec27ec14c400c586c480	D_0__Bacteria;D_1__Firmicutes;D_2__Negativicutes;D_3__Selenomonadales;D_4__Veillonellaceae;D_5__Dialister	0.999999999988609
319651ec82556b3e713d600c5842a8c3	D_0__Bacteria;D_1__Fusobacteria;D_2__Fusobacteriia;D_3__Fusobacteriales;D_4__Leptotrichiaceae;D_5__Leptotrichia;D_6__uncultured bacterium	0.9023819643657016
5291a26f54b7091dae8416bfd7addfb3	D_0__Bacteria;D_1__Firmicutes;D_2__Bacilli;D_3__Bacillales;D_4__Paenibacillaceae;D_5__Paenibacillus	0.999367282407382
af85c0e907e528fa800d721b5399edf9	D_0__Bacteria;D_1__Proteobacteria;D_2__Gammaproteobacteria;D_3__Betaproteobacteriales;D_4__Burkholderiaceae;D_5__Massilia	0.9980566138217187
a9e354c52e0d8657a5251a1d3f13b7c6	D_0__Bacteria;D_1__Acidobacteria;D_2__Blastocatellia (Subgroup 4);D_3__Pyrinomonadales;D_4__Pyrinomonadaceae;D_5__RB41;D_6__Acidobacterium sp. Ac_12_G8	0.9933704987442958
fc46659e895348b1c382b45896b5dd59	D_0__Bacteria;D_1__Actinobacteria;D_2__Actinobacteria;D_3__Micromonosporales;D_4__Micromonosporaceae	0.9999998954443613
e3f94167ba5023013a22d2e2853aeda7	D_0__Bacteria;D_1__Proteobacteria;D_2__Alphaproteobacteria;D_3__Sphingomonadales;D_4__Sphingomonadaceae;D_5__Sphingomonas	0.8989034690891308
58797aa6bc6fdba8557db1fc41c6faad	D_0__Bacteria;D_1__Proteobacteria;D_2__Alphaproteobacteria;D_3__Micropepsales;D_4__Micropepsaceae;D_5__uncultured;D_6__uncultured proteobacterium	0.8504292828410751
ef4f6b70a7ccf22effc4fd514b331dbe	D_0__Bacteria;D_1__Epsilonbacteraeota;D_2__Campylobacteria;D_3__Campylobacterales;D_4__Thiovulaceae;D_5__Sulfuricurvum	0.9999999999635004
56906a04dd67bf07db5fb028d5831fd8	D_0__Bacteria;D_1__Deinococcus-Thermus;D_2__Deinococci;D_3__Deinococcales;D_4__Deinococcaceae;D_5__Deinococcus	0.9999999999824766
edb6869b5dfa874cf28e692a46ecafae	D_0__Bacteria;D_1__Bacteroidetes;D_2__Bacteroidia;D_3__Bacteroidales;D_4__Porphyromonadaceae;D_5__Porphyromonas	0.9999999988755381
b806e0462569e4b3467b396640400484	D_0__Bacteria;D_1__Proteobacteria;D_2__Alphaproteobacteria;D_3__Sphingomonadales;D_4__Sphingomonadaceae;D_5__Sphingomonas	0.8966795908775004
c41ca88b65895a19e8406c0561627216	D_0__Bacteria;D_1__Bacteroidetes;D_2__Bacteroidia;D_3__Flavobacteriales;D_4__Flavobacteriaceae;D_5__Myroides;D_6__Myroides odoratimimus	0.7998439270198229
8d9b3d7227fe571b6c26ec68be09538b	D_0__Bacteria;D_1__Firmicutes;D_2__Bacilli;D_3__Bacillales;D_4__Bacillaceae;D_5__Bacillus	0.9999961984079908
d54c1b1759711f4e8cdc10db8a0e8f7a	D_0__Bacteria;D_1__Bacteroidetes;D_2__Bacteroidia;D_3__Sphingobacteriales;D_4__Sphingobacteriaceae;D_5__Sphingobacterium;D_6__Sphingobacterium griseoflavum	0.9886453815477819
5a25c5dad689c71b7411fe4818f03719	D_0__Bacteria;D_1__Firmicutes;D_2__Bacilli;D_3__Lactobacillales;D_4__Lactobacillaceae;D_5__Lactobacillus	0.9999953353665758
28744744409a95e5b7a8e764ec02fb35	D_0__Bacteria;D_1__Proteobacteria;D_2__Gammaproteobacteria;D_3__Betaproteobacteriales;D_4__Burkholderiaceae;D_5__Aquabacterium;Ambiguous_taxa	0.733885062429032
ae7d761864b23c782894535fe9b62dfe	D_0__Bacteria;D_1__Bacteroidetes;D_2__Bacteroidia;D_3__Bacteroidales;D_4__Prevotellaceae;D_5__Prevotella;Ambiguous_taxa	0.8588751700115563
b0b59cff3b3c421260c3af0cc0665a63	D_0__Bacteria;D_1__Proteobacteria;D_2__Alphaproteobacteria;D_3__Caulobacterales;D_4__Caulobacteraceae;D_5__Brevundimonas	0.9996747869397272
762900169f5b048f40a7f36bbd994044	D_0__Bacteria;D_1__Firmicutes;D_2__Bacilli;D_3__Bacillales;D_4__Staphylococcaceae;D_5__Staphylococcus	0.9999916156965832
cd54986a3b2adec1a73bf9fba1b71c62	D_0__Bacteria;D_1__Proteobacteria;D_2__Alphaproteobacteria;D_3__Sphingomonadales;D_4__Sphingomonadaceae;D_5__Sphingomonas	0.9678033141731034
a013d732289ec3246c9192735cedbf78	D_0__Bacteria;D_1__Firmicutes;D_2__Bacilli;D_3__Lactobacillales;D_4__Leuconostocaceae;D_5__Leuconostoc;D_6__Leuconostoc citreum	0.8616300522353997
c49cc7c2c45bd7a87913453e515ea14f	D_0__Bacteria;D_1__Proteobacteria;D_2__Gammaproteobacteria;D_3__Pseudomonadales;D_4__Moraxellaceae;D_5__Acinetobacter	0.9999999930259383
13f4905d106ea58e150fb963715f03a5	D_0__Bacteria;D_1__Actinobacteria;D_2__Actinobacteria;D_3__Propionibacteriales;D_4__Nocardioidaceae;D_5__Nocardioides	0.9999981526031627
6ade428a0ccbf8e42211126c8fe0e1d7	D_0__Bacteria;D_1__Proteobacteria;D_2__Gammaproteobacteria;D_3__Betaproteobacteriales;D_4__Burkholderiaceae;D_5__Massilia	0.9870609787760228
a123527a6facd8da506abcd4b13843b3	D_0__Bacteria;D_1__Proteobacteria;D_2__Alphaproteobacteria;D_3__Azospirillales;D_4__Azospirillaceae;D_5__Niveispirillum;Ambiguous_taxa	0.8603079965243439
f94d17d109e2a3785c86c384d87df418	D_0__Bacteria;D_1__Proteobacteria;D_2__Alphaproteobacteria;D_3__Rhodobacterales;D_4__Rhodobacteraceae;D_5__Paracoccus	0.9964429343898402
b0d5820a2c2923f7634d30e27b4097f1	D_0__Bacteria;D_1__Firmicutes;D_2__Bacilli;D_3__Bacillales;D_4__Staphylococcaceae;D_5__Staphylococcus	0.9999999739267657
91e968c4defcccc1a70e4a8535899102	D_0__Bacteria;D_1__Proteobacteria;D_2__Gammaproteobacteria;D_3__Xanthomonadales;D_4__Xanthomonadaceae;D_5__Stenotrophomonas	0.9999997403764586
234894a0e3924f42cb6422c24653a515	D_0__Bacteria;D_1__Actinobacteria;D_2__Acidimicrobiia;D_3__Microtrichales;D_4__uncultured	0.9974266264112234
2f5f796f7a653fce26a561df39aeb133	D_0__Bacteria;D_1__Proteobacteria;D_2__Alphaproteobacteria;D_3__Acetobacterales;D_4__Acetobacteraceae;D_5__Roseomonas	0.9737850428811091
3d4676d690c35296d7cd71f47b185e9c	D_0__Bacteria;D_1__Bacteroidetes;D_2__Bacteroidia;D_3__Flavobacteriales;D_4__Weeksellaceae;D_5__Chryseobacterium	0.9999713721908834
d5fe87a3122d03bf99c4b68ffee8b1aa	D_0__Bacteria;D_1__Cyanobacteria;D_2__Oxyphotobacteria;D_3__Chloroplast	0.9999999999999956
68803ac76029f7e7ba5a7ffd6a0f0cff	D_0__Bacteria;D_1__Bacteroidetes;D_2__Bacteroidia;D_3__Cytophagales;D_4__Hymenobacteraceae;D_5__Hymenobacter	0.9999999999037863
c704cb85565b2ee05d4d3caca806f30f	D_0__Bacteria;D_1__Deinococcus-Thermus;D_2__Deinococci;D_3__Deinococcales;D_4__Deinococcaceae;D_5__Deinococcus;D_6__Deinococcus navajonensis	0.7274053368789657
11786c370be32c6f5dca0da4a9a69cef	D_0__Bacteria;D_1__Bacteroidetes;D_2__Bacteroidia;D_3__Flavobacteriales;D_4__Weeksellaceae;D_5__Bergeyella;Ambiguous_taxa	0.9825265155944048
1fd66478ff9db1ba0ef95ff519633114	D_0__Bacteria;D_1__Firmicutes;D_2__Clostridia;D_3__Clostridiales;D_4__Ruminococcaceae;D_5__Ruminococcaceae UCG-002;D_6__uncultured rumen bacterium	0.9838799218655321
e871adab84edbb6a565ea090cd27b142	D_0__Bacteria;D_1__Bacteroidetes;D_2__Bacteroidia;D_3__Cytophagales;D_4__Hymenobacteraceae;D_5__Hymenobacter;D_6__Deinococcus sp. 6A2	0.7431718751902563
9987806be6966114598aa9f27b8175a9	D_0__Bacteria;D_1__Proteobacteria;D_2__Gammaproteobacteria;D_3__Betaproteobacteriales;D_4__Burkholderiaceae;D_5__Pelomonas	0.8875462148864048
1d82d97d35e84c7597924d9f306224bb	D_0__Bacteria;D_1__Proteobacteria;D_2__Alphaproteobacteria;D_3__Rhizobiales;D_4__Xanthobacteraceae	0.9999999027621631
04e5264e11407608843c904c7044756b	D_0__Bacteria;D_1__Actinobacteria;D_2__Actinobacteria;D_3__Micrococcales;D_4__Brevibacteriaceae;D_5__Brevibacterium	0.9999980177275806
98672c516262057e655ae63d6a392f1d	D_0__Bacteria	0.9999999999999944
4d4093e2fc1402de5b4614d2fd6ea06f	D_0__Bacteria;D_1__Proteobacteria;D_2__Alphaproteobacteria;D_3__Caulobacterales;D_4__Caulobacteraceae;D_5__Caulobacter	0.9998257424639727
80108144f00d938659af935c59ab63fb	D_0__Bacteria;D_1__Acidobacteria;D_2__Subgroup 6	0.9999999999784482
fba6b72735daff6f1ab018ec93277099	D_0__Bacteria;D_1__Firmicutes;D_2__Bacilli;D_3__Lactobacillales;D_4__Aerococcaceae;D_5__Facklamia;D_6__uncultured bacterium	0.9990438327584139
2f7d30827129f2d357a5d861fa0539c4	D_0__Bacteria;D_1__Bacteroidetes;D_2__Bacteroidia;D_3__Flavobacteriales;D_4__Flavobacteriaceae;D_5__Capnocytophaga	0.9999999999921562
3ee87a30de22b9c0ff1828711bb29078	D_0__Bacteria;D_1__Proteobacteria;D_2__Alphaproteobacteria;D_3__Sphingomonadales;D_4__Sphingomonadaceae	0.9999999982495337
253a7230f2465f29a4f710bbbf490c22	D_0__Bacteria;D_1__Firmicutes;D_2__Bacilli;D_3__Bacillales;D_4__Bacillaceae;D_5__Bacillus	0.9999962472659718
7ac5e015ccf7472a0e7954d172ee9586	D_0__Bacteria;D_1__Firmicutes;D_2__Clostridia;D_3__Clostridiales;D_4__Lachnospiraceae;D_5__Oribacterium;D_6__Lachnospiraceae oral clone MCE9_31	0.8281209018431474
5c7cd4afe047a1fa454b6a815a951c2f	D_0__Bacteria;D_1__Firmicutes;D_2__Negativicutes;D_3__Selenomonadales;D_4__Veillonellaceae;D_5__Veillonella	0.9999999999705776
9cf3b14aea76a58a82699439261871cf	D_0__Bacteria;D_1__Bacteroidetes;D_2__Bacteroidia;D_3__Sphingobacteriales;D_4__Sphingobacteriaceae;D_5__Pedobacter	0.7562204778615346
04a8edfd809061504a2c632db779b3d3	D_0__Bacteria;D_1__Proteobacteria;D_2__Gammaproteobacteria;D_3__Betaproteobacteriales;D_4__Burkholderiaceae;D_5__Variovorax	0.8821898385941873
d1045fedbab05cd4a5d4a196ac3076bd	D_0__Bacteria;D_1__Firmicutes;D_2__Clostridia;D_3__Clostridiales;D_4__Family XI;D_5__Ezakiella;D_6__Fenollaria timonensis	0.8875498832454587
84423b95da1a10dc384abe0faea11f7b	D_0__Bacteria;D_1__Firmicutes;D_2__Bacilli;D_3__Lactobacillales;D_4__Streptococcaceae;D_5__Streptococcus	0.9999999990693107
744eddc59273371307e6e3b09ff6fe16	D_0__Bacteria;D_1__Actinobacteria;D_2__Actinobacteria;D_3__Propionibacteriales;D_4__Nocardioidaceae;D_5__Nocardioides	0.9999801892166849
046450d8922ade0d6b912fa591e5c2e2	D_0__Bacteria;D_1__Bacteroidetes;D_2__Bacteroidia;D_3__Bacteroidales;D_4__Porphyromonadaceae;D_5__Porphyromonas;D_6__Porphyromonas sp. oral clone HF001	0.9513189408639595
5e12362b8cb693fc4cebc556e0996f4f	D_0__Bacteria;D_1__Fusobacteria;D_2__Fusobacteriia;D_3__Fusobacteriales;D_4__Fusobacteriaceae;D_5__Fusobacterium;D_6__uncultured bacterium	0.7534078582923194
a9e77c21fbd2d9608f9a34ced9325bc0	D_0__Bacteria;D_1__Bacteroidetes;D_2__Bacteroidia;D_3__Bacteroidales;D_4__Prevotellaceae;D_5__Prevotella;Ambiguous_taxa	0.7851944495181211
108d6d691c56ce6a24c280688e5fcda9	D_0__Bacteria;D_1__Proteobacteria;D_2__Gammaproteobacteria;D_3__Betaproteobacteriales;D_4__Burkholderiaceae;D_5__Delftia	0.9997218049059411
1694d4b3470041ed8f15a7850113947e	D_0__Bacteria;D_1__Actinobacteria;D_2__Actinobacteria;D_3__Corynebacteriales;D_4__Mycobacteriaceae;D_5__Mycobacterium	0.9999999346149052
e13cef9eb364c8dc668c9e13ef70ff41	D_0__Bacteria;D_1__Cyanobacteria;D_2__Melainabacteria;D_3__Obscuribacterales;D_4__uncultured bacterium;D_5__uncultured bacterium;D_6__uncultured bacterium	0.9998883562229874
0dce1e140083bbc7c4f8838000913c7f	D_0__Bacteria;D_1__Proteobacteria;D_2__Alphaproteobacteria;D_3__Caulobacterales;D_4__Caulobacteraceae	0.9999999999926548
740744728f7bd02142579432ee93914e	D_0__Bacteria;D_1__Planctomycetes;D_2__vadinHA49;D_3__bacterium UW 659-2-F09;D_4__bacterium UW 659-2-F09;D_5__bacterium UW 659-2-F09;D_6__bacterium UW 659-2-F09	0.9803088237503731
7c7c6d1b7e9893295fcd5361e0d08bde	D_0__Bacteria;D_1__Bacteroidetes;D_2__Bacteroidia;D_3__Bacteroidales;D_4__Prevotellaceae;D_5__Prevotella 2;D_6__uncultured Prevotella sp.	0.9970028131026758
0eca6ef96082603e246ed53aa78c4f00	D_0__Bacteria;D_1__Proteobacteria;D_2__Alphaproteobacteria;D_3__Caulobacterales;D_4__Caulobacteraceae	0.9999999999792665
5aeac348c9b454449889c89b695a0013	D_0__Bacteria;D_1__Proteobacteria;D_2__Gammaproteobacteria;D_3__Betaproteobacteriales;D_4__Burkholderiaceae;D_5__Massilia	0.9998829465157534
587ad493f2cf117b9e1a9455426f7f12	D_0__Bacteria;D_1__Proteobacteria;D_2__Alphaproteobacteria;D_3__Sphingomonadales;D_4__Sphingomonadaceae;D_5__Sphingomonas	0.9578332740817819
fc13c062b64316b4fcfcdc64e919651f	D_0__Bacteria;D_1__Actinobacteria;D_2__Actinobacteria;D_3__Micrococcales;D_4__Dermatophilaceae	0.8723610672806339
3042d31638fb0d424127cb14d827382c	D_0__Bacteria;D_1__Firmicutes;D_2__Clostridia;D_3__Clostridiales;D_4__Ruminococcaceae;D_5__Oscillibacter;D_6__uncultured bacterium	0.7151191007132114
eadd5eae4cee8501ede8e397063f3f5b	D_0__Bacteria;D_1__Firmicutes;D_2__Bacilli;D_3__Bacillales;D_4__Bacillaceae;D_5__Bacillus	0.9998310344859889
2e737fc1d7d3ad489ab11bddad6e59bf	D_0__Bacteria;D_1__Proteobacteria;D_2__Gammaproteobacteria;D_3__Pseudomonadales;D_4__Pseudomonadaceae;D_5__Pseudomonas	0.9999806529242783
72aefdc8301e551a486987c2d3e9e4ee	D_0__Bacteria;D_1__Proteobacteria;D_2__Alphaproteobacteria;D_3__Rhizobiales;D_4__Beijerinckiaceae;D_5__Methylobacterium	0.9999999950202652
483698b72aecb2ad1864dcada5fd69d7	D_0__Bacteria;D_1__Proteobacteria;D_2__Alphaproteobacteria;D_3__Rhodobacterales;D_4__Rhodobacteraceae;D_5__Paracoccus	0.9833044572223607
d8cea72b38ba2514ea9322e52b5120b3	D_0__Bacteria;D_1__Proteobacteria;D_2__Gammaproteobacteria;D_3__Betaproteobacteriales;D_4__Burkholderiaceae;D_5__Burkholderia-Caballeronia-Paraburkholderia	0.9776352787065021
9a73331d28f7eac2f3f597bced7659e0	D_0__Bacteria;D_1__Actinobacteria;D_2__Actinobacteria;D_3__Micrococcales;D_4__Bogoriellaceae;D_5__Georgenia	0.9939549916204788
764367652bcbc21a3ea61a058aa17ec9	D_0__Bacteria;D_1__Proteobacteria;D_2__Alphaproteobacteria;D_3__Rhizobiales;D_4__Beijerinckiaceae;D_5__uncultured;D_6__metagenome	0.9954110341077657
55c7821821205f973f4d4b5258e4e7e7	D_0__Bacteria;D_1__Bacteroidetes;D_2__Bacteroidia;D_3__Chitinophagales;D_4__Chitinophagaceae;D_5__Dinghuibacter;D_6__uncultured bacterium	0.7205662412444209
99e0e5dd0d27f74448a25c5f3bab5d86	D_0__Bacteria;D_1__Bacteroidetes;D_2__Bacteroidia;D_3__Bacteroidales;D_4__Porphyromonadaceae;D_5__Porphyromonas	0.9999999998222728
0ab615919aa327c78ec3f0a70691ffa7	D_0__Bacteria;D_1__Firmicutes;D_2__Bacilli;D_3__Bacillales;D_4__Staphylococcaceae;D_5__Staphylococcus	0.9999999616798313
51097e005c0006ca9895d89fe211a8a0	D_0__Bacteria;D_1__Firmicutes;D_2__Bacilli;D_3__Bacillales;D_4__Staphylococcaceae;D_5__Staphylococcus	0.9999999782937165
5abe5ba2174903bd580408bbc27ecabf	D_0__Bacteria;D_1__Bacteroidetes;D_2__Bacteroidia;D_3__Bacteroidales;D_4__Prevotellaceae;D_5__Prevotella 7;D_6__Prevotella melaninogenica	0.7915308617204178
f1fa17ba6831603ae8fad2a72e3ef66f	D_0__Bacteria;D_1__Firmicutes;D_2__Bacilli;D_3__Bacillales;D_4__Paenibacillaceae;D_5__Brevibacillus	0.9999999998553277
2324a2f5026a29ccf05cac030a9dbe1e	D_0__Bacteria;D_1__Proteobacteria;D_2__Gammaproteobacteria;D_3__Betaproteobacteriales;D_4__Burkholderiaceae;D_5__Hydrogenophaga	0.9914496678991576
df99853e6469621624f52ee5906a80a8	D_0__Bacteria;D_1__Firmicutes;D_2__Negativicutes;D_3__Selenomonadales;D_4__Veillonellaceae;D_5__Veillonella	0.9999999999847844
c78b4eff98ee648b80b09c68867be26b	D_0__Bacteria;D_1__Proteobacteria;D_2__Gammaproteobacteria;D_3__Pseudomonadales;D_4__Pseudomonadaceae;D_5__Pseudomonas	0.9915217884470251
a64d7d32fe5eaeebc419a4ba02a8f371	D_0__Bacteria;D_1__Proteobacteria;D_2__Gammaproteobacteria;D_3__Betaproteobacteriales;D_4__Chromobacteriaceae;D_5__Vogesella	0.9999989059735352
ff264c28d7b0e534813c89471745b93b	D_0__Bacteria;D_1__Chloroflexi;D_2__Chloroflexia;D_3__Chloroflexales;D_4__Roseiflexaceae;D_5__Kouleothrix;D_6__uncultured bacterium	0.9999078339643399
c75fd34c88c638d2398ec5860382d80e	D_0__Bacteria;D_1__Deinococcus-Thermus;D_2__Deinococci;D_3__Thermales;D_4__Thermaceae;D_5__Thermus	0.9999999999999926
7b78c54072be1ff32f0eccffeaa6b920	D_0__Bacteria;D_1__Proteobacteria;D_2__Alphaproteobacteria;D_3__Rhodobacterales;D_4__Rhodobacteraceae;D_5__Rubellimicrobium	0.9999871382565418
917b805bfecacc182f4e8075ef693ba9	D_0__Bacteria;D_1__Bacteroidetes;D_2__Bacteroidia;D_3__Bacteroidales;D_4__Prevotellaceae;D_5__Prevotella;D_6__uncultured Prevotella sp.	0.985736505652648
6c7a046fddd789af29fc6a2ab6d407ec	D_0__Bacteria;D_1__Actinobacteria;D_2__Actinobacteria;D_3__Frankiales;D_4__Geodermatophilaceae;D_5__Blastococcus;Ambiguous_taxa	0.8027691360684983
b2c08d00de1dab346ac1a08484d53b88	D_0__Bacteria;D_1__Cyanobacteria;D_2__Sericytochromatia;Ambiguous_taxa;Ambiguous_taxa;Ambiguous_taxa;Ambiguous_taxa	0.9994674719368379
78070327d74622c00eaffa45bff21095	D_0__Bacteria;D_1__Firmicutes;D_2__Bacilli;D_3__Bacillales;D_4__Staphylococcaceae;D_5__Staphylococcus	0.999999982769894
3db218900cb13742d618668dfee72fd2	D_0__Bacteria;D_1__Proteobacteria;D_2__Alphaproteobacteria;D_3__Caulobacterales;D_4__Caulobacteraceae;D_5__Brevundimonas	0.9999995076948193
d70c68fda12a81a14f83985be9b3699f	D_0__Bacteria;D_1__Bacteroidetes;D_2__Bacteroidia;D_3__Chitinophagales;D_4__Chitinophagaceae;D_5__Cnuella	0.9999952184939024
5f8bc9840120e2fcddfb562429e6f0eb	D_0__Bacteria;D_1__Proteobacteria;D_2__Gammaproteobacteria;D_3__Pseudomonadales;D_4__Pseudomonadaceae;D_5__Pseudomonas	0.9999168786651447
31bdfdabf5bb392297f8097711f73a92	D_0__Bacteria;D_1__Proteobacteria;D_2__Gammaproteobacteria;D_3__Xanthomonadales;D_4__Xanthomonadaceae;D_5__Pseudoxanthomonas	0.9836573161827711
221846e1337080170178c73d3e2b5183	D_0__Bacteria;D_1__Proteobacteria;D_2__Alphaproteobacteria;D_3__Sphingomonadales;D_4__Sphingomonadaceae;D_5__Sphingomonas	0.7951589622819145
b9633f8eca7f04e5a70521b3c0673717	D_0__Bacteria;D_1__Bacteroidetes;D_2__Bacteroidia;D_3__Flavobacteriales;D_4__Weeksellaceae;D_5__Empedobacter;Ambiguous_taxa	0.9987395288670227
3822563d50f5c424c0a1a381ec8df0b1	D_0__Bacteria;D_1__Proteobacteria;D_2__Gammaproteobacteria;D_3__Betaproteobacteriales;D_4__Burkholderiaceae;D_5__Massilia	0.9992624132604423
0518338e156528a75911d210dac61632	D_0__Bacteria;D_1__Actinobacteria;D_2__Actinobacteria;D_3__Corynebacteriales;D_4__Corynebacteriaceae;D_5__Corynebacterium	0.837371309040887
90d9087e5a7cb36e7b4fbac14946e39e	D_0__Bacteria;D_1__Actinobacteria;D_2__Actinobacteria;D_3__Micrococcales;D_4__Micrococcaceae;D_5__Arthrobacter;D_6__Arthrobacter agilis	0.7800182126823699
3c1d67dcb73d29e3c19aaa79b30d4fd5	D_0__Bacteria;D_1__Firmicutes;D_2__Bacilli;D_3__Bacillales;D_4__Family XII;D_5__Exiguobacterium	0.9999999911308898
af425ceee878870e9902f7b5b58769e4	D_0__Bacteria;D_1__Proteobacteria;D_2__Gammaproteobacteria;D_3__Pseudomonadales;D_4__Pseudomonadaceae;D_5__Pseudomonas	0.9999853504548537
9089d8e29b056386c6ad3f0108f2514c	D_0__Bacteria;D_1__Proteobacteria;D_2__Gammaproteobacteria;D_3__Xanthomonadales;D_4__Xanthomonadaceae;D_5__Stenotrophomonas;D_6__uncultured organism	0.7589572595599278
267df91ea4bd55e203407af85e1eec2f	D_0__Bacteria;D_1__Proteobacteria;D_2__Deltaproteobacteria;D_3__Myxococcales;D_4__Polyangiaceae;D_5__Pajaroellobacter	0.9999921124508289
ff25034ae5d6f6507b480f80b29f0860	D_0__Bacteria;D_1__Bacteroidetes;D_2__Bacteroidia;D_3__Bacteroidales;D_4__Porphyromonadaceae;D_5__Porphyromonas;D_6__uncultured organism	0.9669023082530184
e3d452365ab1356725dff2665a81bcff	D_0__Bacteria;D_1__Firmicutes;D_2__Clostridia;D_3__Clostridiales;D_4__Family XI;D_5__Anaerococcus;D_6__uncultured bacterium	0.7556948955633926
c3e5142e3d2a76c28f2ea50bc3a86e30	D_0__Bacteria;D_1__Bacteroidetes;D_2__Bacteroidia;D_3__Cytophagales;D_4__Hymenobacteraceae;D_5__Hymenobacter;D_6__uncultured bacterium	0.9507428174045431
3450c4960d29db6a77a46d60b9f15b1b	D_0__Bacteria;D_1__Proteobacteria;D_2__Gammaproteobacteria;D_3__Betaproteobacteriales;D_4__Burkholderiaceae;D_5__Delftia	0.9990911733747562
e5b2ec0798a93c7861dd53bbc552a71e	D_0__Bacteria;D_1__Firmicutes;D_2__Bacilli;D_3__Bacillales;D_4__Paenibacillaceae;D_5__uncultured;D_6__metagenome	0.9641303409993528
1c7c7be5c242d131d4cf8d026438a029	D_0__Bacteria;D_1__Planctomycetes;D_2__Planctomycetacia;D_3__Isosphaerales;D_4__Isosphaeraceae;D_5__uncultured	0.8867479058984677
714b0378efe0b8744e24aa04b48008d3	D_0__Bacteria;D_1__Firmicutes;D_2__Bacilli;D_3__Bacillales;D_4__Bacillaceae;D_5__Bacillus	0.9999989987952969
aca427fda1e13884758a3eac30f9a62e	D_0__Bacteria;D_1__Proteobacteria;D_2__Gammaproteobacteria;D_3__Betaproteobacteriales;D_4__Burkholderiaceae;D_5__Delftia	0.9990351720139145
dfec260e079789d371601976f673f19c	D_0__Bacteria;D_1__Planctomycetes;D_2__Phycisphaerae;D_3__Tepidisphaerales;D_4__Tepidisphaeraceae;D_5__uncultured bacterium;D_6__uncultured bacterium	0.9885034631771649
5be58a2adc56bf9e99843f3e28531a18	D_0__Bacteria;D_1__Proteobacteria;D_2__Alphaproteobacteria;D_3__Rhizobiales;D_4__Rhizobiaceae;D_5__Allorhizobium-Neorhizobium-Pararhizobium-Rhizobium	0.9737378439633964
9355e9a36b1194345f54953b6c83e9ef	D_0__Bacteria;D_1__Proteobacteria;D_2__Gammaproteobacteria;D_3__Pseudomonadales;D_4__Moraxellaceae;D_5__Psychrobacter;D_6__Psychrobacter alimentarius	0.9102293559055824
3651cf69d4fb57cb278caa98dfaeaa10	D_0__Bacteria;D_1__Proteobacteria;D_2__Alphaproteobacteria;D_3__Rhizobiales;D_4__Rhizobiales Incertae Sedis;D_5__Phreatobacter;Ambiguous_taxa	0.7991531805913821
4dac94934e6e474f1bfd198ee9de1ce4	D_0__Bacteria;D_1__Proteobacteria;D_2__Gammaproteobacteria;D_3__Betaproteobacteriales;D_4__Chromobacteriaceae;D_5__Vogesella	0.999999267717667
4a7f867d55034fd3b2b4b28e0b1dda36	D_0__Bacteria;D_1__Actinobacteria;D_2__Actinobacteria;D_3__Corynebacteriales;D_4__Nocardiaceae;D_5__Rhodococcus	0.9999996949082571
9b8b179dbb0e23b928be3d9e577dfe2f	D_0__Bacteria;D_1__Planctomycetes;D_2__Planctomycetacia;D_3__Planctomycetales;D_4__Rubinisphaeraceae;D_5__uncultured;D_6__uncultured bacterium	0.9994964478967117
4502dc2f5af21bc67a83f0b66565ca5d	D_0__Bacteria;D_1__Proteobacteria;D_2__Alphaproteobacteria;D_3__Sphingomonadales;D_4__Sphingomonadaceae;D_5__Sphingomonas	0.9884271627536659
4e3ebad399b4fd410aab3afe5dffa306	D_0__Bacteria;D_1__Proteobacteria;D_2__Alphaproteobacteria;D_3__Rhodospirillales;D_4__uncultured;D_5__marine metagenome;D_6__marine metagenome	0.9977601248382149
e2b1cc6b2c4a40069a9e0c5bc8a613a4	D_0__Bacteria;D_1__Cyanobacteria;D_2__Oxyphotobacteria;D_3__Chloroplast;D_4__Dunaliella tertiolecta;D_5__Dunaliella tertiolecta;D_6__Dunaliella tertiolecta	0.9979570205782734
7aad98db21d49992fc3cb98d9c166daf	D_0__Bacteria;D_1__Proteobacteria;D_2__Alphaproteobacteria;D_3__Rhizobiales;D_4__Stappiaceae;D_5__Pannonibacter;Ambiguous_taxa	0.8653197059990924
2434cddd28adbc31d6e6a3d64fd39b2b	D_0__Bacteria;D_1__Firmicutes;D_2__Bacilli;D_3__Bacillales;D_4__Bacillaceae;D_5__Bacillus;D_6__Bacillus selenatarsenatis	0.8680265294321265
c3687e5c1ee408d7e814309e7c42c4a0	D_0__Bacteria;D_1__Actinobacteria;D_2__Actinobacteria;D_3__Micrococcales;D_4__Micrococcaceae;D_5__Arthrobacter;D_6__Arthrobacter agilis	0.9083905060984597
9f54f17914c9ee9a09e32045662b8079	D_0__Bacteria;D_1__Proteobacteria;D_2__Gammaproteobacteria;D_3__Vibrionales;D_4__Vibrionaceae;D_5__Vibrio	0.9992554948097906
54bba510f1f0968d4fc79872882a8427	D_0__Bacteria;D_1__Proteobacteria;D_2__Alphaproteobacteria;D_3__Caulobacterales;D_4__Caulobacteraceae;D_5__Phenylobacterium	0.9999387080675005
a97164d6f741ba662f5dd3068ad08478	D_0__Bacteria;D_1__Proteobacteria;D_2__Gammaproteobacteria;D_3__Betaproteobacteriales;D_4__Burkholderiaceae;D_5__Massilia	0.9994995737296701
e468daecbd88bd1bdbcbd4363fbfc22f	D_0__Bacteria;D_1__Cyanobacteria;D_2__Oxyphotobacteria;D_3__Chloroplast;D_4__uncultured eukaryote;D_5__uncultured eukaryote;D_6__uncultured eukaryote	0.8591620969962498
516fd58c71f761ed4247223409de3a2a	D_0__Bacteria;D_1__Bacteroidetes;D_2__Bacteroidia;D_3__Cytophagales;D_4__Hymenobacteraceae;D_5__Hymenobacter;D_6__uncultured bacterium	0.9734045990312524
96516433e236433328978435ec4936bd	D_0__Bacteria;D_1__Firmicutes;D_2__Bacilli;D_3__Lactobacillales;D_4__Carnobacteriaceae;D_5__Atopostipes;Ambiguous_taxa	0.9615696450761223
f23885b66d842d574f99077706dc824d	D_0__Bacteria;D_1__Acidobacteria;D_2__Acidobacteriia;D_3__Solibacterales;D_4__Solibacteraceae (Subgroup 3);D_5__Bryobacter	0.9994747386934959
36b17e7b987b8d6749ef6846a2e41e15	D_0__Bacteria;D_1__Omnitrophicaeota;D_2__uncultured bacterium;D_3__uncultured bacterium;D_4__uncultured bacterium;D_5__uncultured bacterium;D_6__uncultured bacterium	0.9945823257554084
b5b56aaa9c6571b02054b4212b57184a	D_0__Bacteria;D_1__Actinobacteria;D_2__Actinobacteria;D_3__Actinomycetales;D_4__Actinomycetaceae;D_5__Actinomyces	0.9999999999827185
8df0dfb7765a2a4306ff1add30b6b999	D_0__Bacteria;D_1__Actinobacteria;D_2__Actinobacteria;D_3__Propionibacteriales;D_4__Nocardioidaceae;D_5__Nocardioides	0.9901723110430217
303794c486f4d27d663a69d963df2c1e	D_0__Bacteria;D_1__Proteobacteria;D_2__Gammaproteobacteria;D_3__Betaproteobacteriales;D_4__Burkholderiaceae;D_5__Massilia	0.9998987578192028
5d2f034ca590fc62b9fb185bda5072a1	D_0__Bacteria;D_1__Firmicutes;D_2__Bacilli;D_3__Bacillales;D_4__Staphylococcaceae;D_5__Staphylococcus	0.9999938262612212
8ac2b67c79adb6724b4b10ccb62f2db4	D_0__Bacteria;D_1__Bacteroidetes;D_2__Bacteroidia;D_3__Bacteroidales;D_4__Tannerellaceae;D_5__Tannerella	0.99999138650617
7eeb10e2669834f91240290ccc218dc0	D_0__Bacteria;D_1__Firmicutes;D_2__Bacilli;D_3__Bacillales;D_4__Staphylococcaceae;D_5__Staphylococcus	0.999999990864052
1909a81664772bb5cb5d00a93170d273	D_0__Bacteria;D_1__Bacteroidetes;D_2__Bacteroidia;D_3__Bacteroidales;D_4__Prevotellaceae;D_5__Prevotella;Ambiguous_taxa	0.7748425826975694
5ca261bf6f2f3cc61ae9f03a4bb57def	D_0__Bacteria;D_1__Actinobacteria;D_2__Actinobacteria;D_3__Micrococcales;D_4__Microbacteriaceae;D_5__Frigoribacterium	0.868662968588596
1f5a78f286fd6451b2d13a13d0e52661	D_0__Bacteria;D_1__Cyanobacteria;D_2__Oxyphotobacteria;D_3__Chloroplast	1.0000000000000124
7486eaec6f567894b9739ce8ca23c492	D_0__Bacteria;D_1__Firmicutes;D_2__Bacilli;D_3__Lactobacillales;D_4__Streptococcaceae;D_5__Streptococcus	0.9999999986053419
74f9b9252bf8073ee0529a799bbc7f1b	D_0__Bacteria;D_1__Proteobacteria;D_2__Alphaproteobacteria;D_3__Rhodobacterales;D_4__Rhodobacteraceae;D_5__Paracoccus	0.9829468801533802
44a816ca19bb703e373ed4b8d3764d72	D_0__Bacteria;D_1__Bacteroidetes;D_2__Bacteroidia;D_3__Sphingobacteriales;D_4__Sphingobacteriaceae;D_5__Sphingobacterium	0.9999995335510309
95c414b72666d2011d3e532e38ffda33	D_0__Bacteria;D_1__Firmicutes;D_2__Bacilli;D_3__Bacillales;D_4__Family XII;D_5__Exiguobacterium	0.9999992674669194
0b2dcc0b4bd5f343fa86c92c01692472	D_0__Bacteria;D_1__Proteobacteria;D_2__Gammaproteobacteria;D_3__Betaproteobacteriales;D_4__Neisseriaceae;D_5__Neisseria;D_6__uncultured bacterium	0.720051218684286
4ac0de97a63e0226c07ac209a1e9ed4e	D_0__Bacteria;D_1__Proteobacteria;D_2__Gammaproteobacteria;D_3__Betaproteobacteriales;D_4__Burkholderiaceae;D_5__Massilia	0.999652456568462
504c6a590fb26bd1924a7a6733976c58	D_0__Bacteria;D_1__Bacteroidetes;D_2__Bacteroidia;D_3__Sphingobacteriales;D_4__env.OPS 17	0.9999999999919014
99ddda40ac9408de72eee6b6530f218b	D_0__Bacteria;D_1__Bacteroidetes;D_2__Bacteroidia;D_3__Bacteroidales;D_4__Prevotellaceae;D_5__Prevotella 7;Ambiguous_taxa	0.992546695626967
8a19bfdf9b44881f9ca5080d6cf44a30	D_0__Bacteria;D_1__Bacteroidetes;D_2__Bacteroidia;D_3__Sphingobacteriales;D_4__Sphingobacteriaceae;D_5__Mucilaginibacter;D_6__uncultured bacterium	0.7391849251907788
b647b515de3e8899dce536d37b87346c	D_0__Bacteria;D_1__Proteobacteria;D_2__Gammaproteobacteria;D_3__Betaproteobacteriales;D_4__Burkholderiaceae;D_5__Massilia	0.9998190834982055
b4565faf7a43079ef0ab44fcd1a05817	D_0__Bacteria;D_1__Proteobacteria;D_2__Gammaproteobacteria;D_3__Betaproteobacteriales;D_4__Neisseriaceae;D_5__Neisseria	0.7927093734162712
9598d2588ce7fdb88b62b7ee13936b19	D_0__Bacteria;D_1__Firmicutes;D_2__Bacilli;D_3__Lactobacillales;D_4__Lactobacillaceae;D_5__Lactobacillus;D_6__Lactobacillus sakei	0.9548235687952156
1216ef66e961041f00a1cb9dac319dfb	D_0__Bacteria;D_1__Firmicutes;D_2__Bacilli;D_3__Bacillales;D_4__Planococcaceae;D_5__Chryseomicrobium	0.983620030272153
8da95eda9423c780abf52fd2a841b489	D_0__Bacteria;D_1__Bacteroidetes;D_2__Bacteroidia;D_3__Bacteroidales;D_4__Prevotellaceae;D_5__Prevotella;D_6__Prevotella sp. oral taxon 299 str. F0039	0.9999201858002659
0a6fe1c4a7a6c9c4f4b1a4f02f6f5d39	D_0__Bacteria;D_1__Firmicutes;D_2__Bacilli;D_3__Lactobacillales;D_4__Carnobacteriaceae;D_5__Atopostipes;Ambiguous_taxa	0.9576590554773006
1a40f9e6eedf4a4691c70a9789e4ae7b	D_0__Bacteria;D_1__Actinobacteria;D_2__Actinobacteria;D_3__Micrococcales;D_4__Microbacteriaceae	0.9999776141695368
31015750d245e1025c678f31564215f4	D_0__Bacteria;D_1__Proteobacteria;D_2__Gammaproteobacteria;D_3__Betaproteobacteriales;D_4__Neisseriaceae;D_5__uncultured;D_6__uncultured beta proteobacterium	0.9735435616437776
f3cd21d5ba49a76d77f64aa025d6915b	D_0__Bacteria;D_1__Proteobacteria;D_2__Alphaproteobacteria;D_3__Rhizobiales;D_4__Beijerinckiaceae;D_5__Methylobacterium	0.9999766547107598
c48dce816e938bc3c7d44cf6198058a5	D_0__Bacteria;D_1__Bacteroidetes;D_2__Bacteroidia;D_3__Bacteroidales;D_4__Paludibacteraceae;D_5__F0058;D_6__uncultured bacterium	0.974440322227966
682262f013e7bd0ff0ba0df91a47ce65	D_0__Bacteria;D_1__Actinobacteria;D_2__Actinobacteria;D_3__Corynebacteriales;D_4__Mycobacteriaceae;D_5__Mycobacterium	0.9999999409633883
b1acdb8ebd62583ddbf1f8bb0398687d	D_0__Bacteria;D_1__Actinobacteria;D_2__Actinobacteria;D_3__Micrococcales;D_4__Microbacteriaceae;D_5__Microbacterium	0.9998394361061632
6bc64492457ff8e92e31f3f01521717c	D_0__Bacteria;D_1__Bacteroidetes;D_2__Bacteroidia;D_3__Flavobacteriales;D_4__Weeksellaceae;D_5__Elizabethkingia;Ambiguous_taxa	0.8289985857738881
2bd907f36b13e9dcdcc33d9a43bc446a	D_0__Bacteria;D_1__Proteobacteria;D_2__Alphaproteobacteria;D_3__Rhodobacterales;D_4__Rhodobacteraceae;D_5__Rubellimicrobium;D_6__uncultured bacterium	0.8472212128145398
22849bb98d99fb5d9eb366bf924875cb	D_0__Bacteria;D_1__Proteobacteria;D_2__Gammaproteobacteria;D_3__Betaproteobacteriales;D_4__Burkholderiaceae;D_5__Noviherbaspirillum	0.9744772865002996
3636cea3e29fb62fff758bfc7d1f630e	D_0__Bacteria;D_1__Proteobacteria;D_2__Gammaproteobacteria;D_3__Betaproteobacteriales;D_4__Burkholderiaceae;D_5__Leptothrix	0.7497248126309579
be883f5881a42b55c57b0eaed41340f1	D_0__Bacteria;D_1__Proteobacteria;D_2__Alphaproteobacteria;D_3__Caulobacterales;D_4__Caulobacteraceae	0.9999999999924927
af41d91374d1389cfd38cd0ea4673095	D_0__Bacteria;D_1__Proteobacteria;D_2__Gammaproteobacteria;D_3__Betaproteobacteriales;D_4__Burkholderiaceae;D_5__Noviherbaspirillum;D_6__uncultured Burkholderia sp.	0.8585638825787537
5700f32631280a4f8e7875433f75fc2d	D_0__Bacteria;D_1__Actinobacteria;D_2__Actinobacteria;D_3__Micrococcales;D_4__Dermabacteraceae;D_5__Brachybacterium	0.9999615341682454
32037206dda5ae33f7e7125cfda7e5ae	D_0__Bacteria;D_1__Proteobacteria;D_2__Gammaproteobacteria;D_3__Betaproteobacteriales;D_4__Burkholderiaceae	0.9999998485362763
42ec197568079b37293c66dfe17e4f39	D_0__Bacteria;D_1__Proteobacteria;D_2__Alphaproteobacteria;D_3__Rhizobiales;D_4__Stappiaceae;D_5__Pannonibacter	0.9587034801654688
ab04dee1c6064a4217dec425e6b27c42	D_0__Bacteria;D_1__Proteobacteria;D_2__Alphaproteobacteria;D_3__Caulobacterales;D_4__Caulobacteraceae	0.9999999999908853
2f517238f5e9968e4a8774d4648011df	D_0__Bacteria;D_1__Deinococcus-Thermus;D_2__Deinococci;D_3__Deinococcales;D_4__Trueperaceae;D_5__Truepera	0.9999999999999926
b0e9c670f7929457985b90bb67e1c3b7	D_0__Bacteria;D_1__Proteobacteria;D_2__Alphaproteobacteria;D_3__Rhizobiales;D_4__Rhizobiaceae;D_5__Mesorhizobium	0.8044278598416967
7db669d8694d4577cf9ac5a4bd362e64	D_0__Bacteria;D_1__Actinobacteria;D_2__Actinobacteria;D_3__Micrococcales;D_4__Micrococcaceae	0.9999993417682171
7750824ed485a95337c7a16e4e24be4b	D_0__Bacteria;D_1__Proteobacteria;D_2__Gammaproteobacteria;D_3__Betaproteobacteriales;D_4__Burkholderiaceae	0.9999999991078344
36a69a30b32cc769328c246fb5133a10	D_0__Bacteria;D_1__Actinobacteria;D_2__Actinobacteria;D_3__Micrococcales;D_4__Microbacteriaceae;D_5__Microbacterium	0.9995193294351873
9f76808073f99c3589e28bc21d60a5ca	D_0__Bacteria;D_1__Actinobacteria;D_2__Actinobacteria;D_3__Corynebacteriales;D_4__Corynebacteriaceae;D_5__Corynebacterium 1	0.9774645912059082
e0c73771bafabde722b5f2fb340d43a6	D_0__Bacteria;D_1__Actinobacteria;D_2__Thermoleophilia;D_3__Gaiellales;D_4__Gaiellaceae;D_5__Gaiella	0.9703782217250145
f97b2cff9c09e91d6853a16aef3c4d9b	D_0__Bacteria;D_1__Proteobacteria;D_2__Alphaproteobacteria;D_3__Rhodobacterales;D_4__Rhodobacteraceae;D_5__Paracoccus	0.9935050685143717
4ac3cd2b034dba6dc5f547ccf495dfdf	D_0__Bacteria;D_1__Proteobacteria;D_2__Alphaproteobacteria;D_3__Caulobacterales;D_4__Caulobacteraceae;D_5__Brevundimonas	0.9999372526747573
5e6e837e0c4e80126fb9d23ce6bb3ba4	D_0__Bacteria;D_1__Cyanobacteria;D_2__Melainabacteria;D_3__Obscuribacterales;D_4__uncultured bacterium;D_5__uncultured bacterium;D_6__uncultured bacterium	0.9999708801371375
a8730ae74676e963c14999f038a694d4	D_0__Bacteria;D_1__Bacteroidetes;D_2__Bacteroidia;D_3__Flavobacteriales;D_4__Flavobacteriaceae;D_5__Capnocytophaga;D_6__Capnocytophaga ochracea	0.9291049248470417
ffbf4ea5fc3649bbc5eb6ecc6699a350	D_0__Bacteria;D_1__Actinobacteria;D_2__Actinobacteria;D_3__Corynebacteriales;D_4__Corynebacteriaceae;D_5__Corynebacterium 1;D_6__Corynebacterium sp.	0.7766926292668909
8924be68be42a62c879b2545a5e419ef	D_0__Bacteria;D_1__Proteobacteria;D_2__Gammaproteobacteria;D_3__Betaproteobacteriales;D_4__Burkholderiaceae;D_5__Burkholderia-Caballeronia-Paraburkholderia	0.9772251580514066
dfe4c6100c3f197a2b323a81a0cfb7f5	D_0__Bacteria;D_1__Acidobacteria;D_2__Subgroup 6	0.9999999999800427
f08ed5d44a64adf6eba5db5f696997c4	D_0__Bacteria;D_1__Bacteroidetes;D_2__Bacteroidia;D_3__Cytophagales;D_4__Hymenobacteraceae;D_5__Hymenobacter;D_6__uncultured bacterium	0.8877575400397429
ee05d936769f58014c6775ce9bc22ad2	D_0__Bacteria;D_1__Proteobacteria;D_2__Gammaproteobacteria;D_3__Pseudomonadales;D_4__Pseudomonadaceae;D_5__Pseudomonas	0.9999830815050869
d7e926bfda8c7a6dcd21de3fedc66cf0	D_0__Bacteria;D_1__Actinobacteria;D_2__Actinobacteria;D_3__Corynebacteriales;D_4__Corynebacteriaceae;D_5__Corynebacterium 1	0.9857224384123349
6da7ce66f9e877754745a3f7039dcc86	D_0__Bacteria;D_1__Proteobacteria;D_2__Alphaproteobacteria;D_3__Rickettsiales;D_4__Mitochondria;D_5__Musa acuminata subsp. malaccensis;D_6__Musa acuminata subsp. malaccensis	0.99125949873
7bd174e37aaa1b9ae64888e333970efb	D_0__Bacteria;D_1__Firmicutes;D_2__Bacilli;D_3__Bacillales;D_4__Family XI;D_5__Gemella	0.9999999995678202
c4ae9f0b02273ec40414cf34e5f12c42	D_0__Bacteria;D_1__Firmicutes;D_2__Bacilli;D_3__Lactobacillales;D_4__Streptococcaceae;D_5__Streptococcus	0.9999999922641329
820a8ac3796ece2a4cc179ebc4f5f87f	D_0__Bacteria;D_1__Proteobacteria;D_2__Gammaproteobacteria;D_3__Betaproteobacteriales;D_4__Neisseriaceae;D_5__Neisseria	0.9999850612880182
3481ba3127d8a8de28186d3c9d589387	D_0__Bacteria;D_1__Firmicutes;D_2__Bacilli;D_3__Bacillales;D_4__Staphylococcaceae;D_5__Staphylococcus	0.9999999785845995
1f7d98c9a74e27123ff4c3dc5e753e2c	D_0__Bacteria;D_1__Proteobacteria;D_2__Alphaproteobacteria;D_3__Acetobacterales;D_4__Acetobacteraceae;D_5__Roseomonas	0.9994938799790669
105031e14ac82fad43ab071d1efdbf75	D_0__Bacteria;D_1__Firmicutes;D_2__Bacilli;D_3__Bacillales;D_4__Staphylococcaceae;D_5__Staphylococcus	0.9999983315265664
d5cce899efb6f1ba42c33533d590f1f8	D_0__Bacteria;D_1__Patescibacteria;D_2__Saccharimonadia;D_3__Saccharimonadales	0.9990850646061923
02880bca12c185a77358ab268fc9d74a	D_0__Bacteria;D_1__Proteobacteria;D_2__Gammaproteobacteria;D_3__Betaproteobacteriales;D_4__Burkholderiaceae;D_5__Tepidimonas	0.9999466514673472
b92aecce075cf1ec9702808f363e4528	D_0__Bacteria;D_1__Bacteroidetes;D_2__Bacteroidia;D_3__Flavobacteriales;D_4__Flavobacteriaceae;D_5__Capnocytophaga;D_6__Capnocytophaga granulosa	0.8865252659191752
2733686c316e27d12ca8346a1b916b5f	D_0__Bacteria;D_1__Firmicutes;D_2__Bacilli;D_3__Bacillales;D_4__Bacillaceae;D_5__Bacillus	0.9995316216276522
48d0964281b140f0e7db36f9f60e7738	D_0__Bacteria;D_1__Bacteroidetes;D_2__Bacteroidia;D_3__Bacteroidales;D_4__Bacteroidales Incertae Sedis;D_5__Phocaeicola;Ambiguous_taxa	1.0
2a89e4c5200ee279e4cb75e02a9cde40	D_0__Bacteria;D_1__Proteobacteria;D_2__Gammaproteobacteria;D_3__Betaproteobacteriales;D_4__Burkholderiaceae;D_5__Hydrogenophaga	0.9677114329053027
ace2dfa482221ce09ea5a85038e1282a	D_0__Bacteria;D_1__Proteobacteria;D_2__Gammaproteobacteria;D_3__Betaproteobacteriales;D_4__Neisseriaceae;D_5__Neisseria;D_6__uncultured bacterium	0.8022574671812622
2f82aa275d62548d7cdd062c5788d1a0	D_0__Bacteria;D_1__Bacteroidetes;D_2__Bacteroidia;D_3__Sphingobacteriales;D_4__Sphingobacteriaceae;D_5__Pedobacter	0.9994313826249472
1ab71ad44ec4ccf968c2f98c81e1eb48	D_0__Bacteria;D_1__Firmicutes;D_2__Bacilli;D_3__Bacillales;D_4__Bacillaceae;D_5__Bacillus	0.9963411444005787
69d2a1297ffbfc0afe2bc29a9996c83d	D_0__Bacteria;D_1__Proteobacteria;D_2__Gammaproteobacteria;D_3__Xanthomonadales;D_4__Xanthomonadaceae;D_5__Lysobacter;D_6__Xanthomonadaceae bacterium L-bf-PMW-15.1	0.9512498094695315
b40ab2a6292c346f80cb6a1cde1db757	D_0__Bacteria;D_1__Actinobacteria;D_2__Actinobacteria;D_3__Corynebacteriales;D_4__Corynebacteriaceae;D_5__Corynebacterium 1	0.9999923668678997
43267c5bdde94a3b0590e265d5b5666b	D_0__Bacteria;D_1__Bacteroidetes;D_2__Bacteroidia;D_3__Cytophagales;D_4__Hymenobacteraceae;D_5__Hymenobacter;D_6__Hymenobacter sp. MIMBbqt21	0.7513728271537933
884e8e0206d0755faea1df673950163b	D_0__Bacteria;D_1__Proteobacteria;D_2__Alphaproteobacteria;D_3__Rhizobiales;D_4__Beijerinckiaceae;D_5__Methylobacterium	0.9783865984996855
28400033019ee7056b4fc6040af066cd	D_0__Bacteria;D_1__Proteobacteria;D_2__Gammaproteobacteria;D_3__Pseudomonadales;D_4__Moraxellaceae;D_5__Acinetobacter	0.9999999548210423
12dea7655ce5be9bc9b1f3daf7d78994	D_0__Bacteria;D_1__Bacteroidetes;D_2__Bacteroidia;D_3__Flavobacteriales;D_4__Weeksellaceae;D_5__Chryseobacterium	0.9999650269340972
3e8e608380416d3f1c0fd0740ef599b7	D_0__Bacteria;D_1__Actinobacteria;D_2__Actinobacteria;D_3__Corynebacteriales;D_4__Corynebacteriaceae;D_5__Corynebacterium 1;D_6__Corynebacterium casei	0.9124911522421781
9b6ca15ff5a28d055576f004aecc7ac2	D_0__Bacteria;D_1__Cyanobacteria;D_2__Oxyphotobacteria;D_3__Chloroplast	0.9999999999999999
03024893090f1fa67e1fe98b3aaf52f3	D_0__Bacteria;D_1__Actinobacteria;D_2__Actinobacteria;D_3__Corynebacteriales;D_4__Corynebacteriaceae;D_5__Corynebacterium 1;D_6__Corynebacterium sp. 1938BRRJ	0.8000348216403335
f1d094bfa4e681235c0568cd4bac0051	D_0__Bacteria;D_1__Bacteroidetes;D_2__Bacteroidia;D_3__Chitinophagales;D_4__Chitinophagaceae;D_5__uncultured;D_6__Terrimonas sp. 16-45A	0.9999320985725226
87de2eb4c03fc0e1b49d08f88e0f1b2b	D_0__Bacteria;D_1__Proteobacteria;D_2__Gammaproteobacteria;D_3__Pasteurellales;D_4__Pasteurellaceae;D_5__Haemophilus;D_6__uncultured bacterium	0.7645814898378832
e7e94efa8a7859edbfe8f183c4e09899	D_0__Bacteria;D_1__Proteobacteria;D_2__Gammaproteobacteria;D_3__Pasteurellales;D_4__Pasteurellaceae;D_5__Haemophilus	0.9999523841914216
063ff1be7da172a3d1480b4ba1559c2d	D_0__Bacteria;D_1__Proteobacteria;D_2__Gammaproteobacteria;D_3__Betaproteobacteriales;D_4__Burkholderiaceae;D_5__Massilia	0.9997831358366589
39c46d9ada3a3ed678394afa3aeb9145	D_0__Bacteria;D_1__Bacteroidetes;D_2__Bacteroidia;D_3__Bacteroidales;D_4__Prevotellaceae;D_5__Prevotella;D_6__Prevotella amnii DSM 23384 = JCM 14753	0.9999978109182537
2d70b5438c152380f2a6fca7d940af32	D_0__Bacteria;D_1__Actinobacteria;D_2__Actinobacteria;D_3__Pseudonocardiales;D_4__Pseudonocardiaceae;D_5__Pseudonocardia	0.9999989468314513
dba193d8a0848f5d754bbdd648e3e980	D_0__Bacteria;D_1__Deinococcus-Thermus;D_2__Deinococci;D_3__Deinococcales;D_4__Deinococcaceae;D_5__Deinococcus	0.9999999999806448
ca58b6451a18e370a394b585fe6d3a0a	D_0__Bacteria;D_1__Fusobacteria;D_2__Fusobacteriia;D_3__Fusobacteriales;D_4__Leptotrichiaceae;D_5__Leptotrichia;D_6__uncultured bacterium	0.777447518552033
060be4c38ae0fc621403ae944b3c51a6	D_0__Bacteria;D_1__Firmicutes;D_2__Bacilli;D_3__Lactobacillales;D_4__Lactobacillaceae;D_5__Lactobacillus	0.9999954423838319
879815b1626853f4af4a4f0e85703fd2	D_0__Bacteria;D_1__Proteobacteria;D_2__Gammaproteobacteria;D_3__Pseudomonadales;D_4__Pseudomonadaceae;D_5__Pseudomonas	0.9999995437937816
95497d2925b811131852252dd321d9eb	D_0__Bacteria;D_1__Proteobacteria;D_2__Gammaproteobacteria;D_3__Steroidobacterales;D_4__Steroidobacteraceae;D_5__uncultured	0.9999999762317279
9fdec79cc4918ed3bee0575a1ca34bf1	D_0__Bacteria;D_1__Proteobacteria;D_2__Alphaproteobacteria;D_3__Rhodobacterales;D_4__Rhodobacteraceae;D_5__Rubellimicrobium	0.9999972225333617
7070a306f79d46c252b7e450d7939119	D_0__Bacteria;D_1__Actinobacteria;D_2__Actinobacteria;D_3__Corynebacteriales;D_4__Corynebacteriaceae;D_5__Corynebacterium 1	0.9888101946952772
646fa8da02cfae87c2b4887490d5b3bd	D_0__Bacteria;D_1__Bacteroidetes;D_2__Bacteroidia;D_3__Flavobacteriales;D_4__Weeksellaceae;D_5__Chryseobacterium;D_6__Chryseobacterium sp. A5	0.9954387869647582
677c3768463287fd9df87ef861664992	D_0__Bacteria;D_1__Proteobacteria;D_2__Gammaproteobacteria;D_3__Betaproteobacteriales;D_4__Burkholderiaceae;D_5__Noviherbaspirillum;D_6__Herbaspirillum sp. NCCP-691	0.9253106690163465
4fc77a7735fb2e87be453f685b350082	D_0__Bacteria;D_1__Proteobacteria;D_2__Alphaproteobacteria;D_3__Caulobacterales;D_4__Caulobacteraceae;D_5__Brevundimonas;D_6__Brevundimonas diminuta	0.8924883838967257
be415ded2a041e75853cfa5058668548	D_0__Bacteria;D_1__Actinobacteria;D_2__Actinobacteria;D_3__Micrococcales;D_4__Micrococcaceae;D_5__Arthrobacter	0.9653803729759917
9104c4b42757f253f35768d341c2a32b	D_0__Bacteria;D_1__Proteobacteria;D_2__Gammaproteobacteria;D_3__Enterobacteriales;D_4__Enterobacteriaceae;D_5__Serratia	0.9743256911699083
4833595e685250bcbe4f55b76d099913	D_0__Bacteria;D_1__Proteobacteria;D_2__Alphaproteobacteria;D_3__Sphingomonadales;D_4__Sphingomonadaceae;D_5__Novosphingobium	0.9980202737342181
45e30b5bae9396bf25f8e91529856d1e	D_0__Bacteria;D_1__Proteobacteria;D_2__Gammaproteobacteria;D_3__Betaproteobacteriales;D_4__Burkholderiaceae;D_5__Pseudorhodoferax;D_6__uncultured bacterium	0.7657534352903034
dc410fcb41b06576a4aaf622ae615771	D_0__Bacteria;D_1__Firmicutes;D_2__Bacilli;D_3__Lactobacillales;D_4__Streptococcaceae;D_5__Streptococcus	0.9999999984477005
aca96dd4e853c530ab4754c9336530dc	D_0__Bacteria;D_1__Proteobacteria;D_2__Gammaproteobacteria;D_3__Pseudomonadales;D_4__Pseudomonadaceae;D_5__Pseudomonas	0.9999985790156969
6e02290e8237e20ff1eae74c25808595	D_0__Bacteria;D_1__Proteobacteria;D_2__Gammaproteobacteria;D_3__Xanthomonadales;D_4__Xanthomonadaceae;D_5__Stenotrophomonas	0.9999978050284405
4e78480cbfeda8d0a5b1f472ef51aae2	D_0__Bacteria;D_1__Firmicutes;D_2__Bacilli;D_3__Bacillales;D_4__Family XI;D_5__Gemella	0.9999999996496284
cc275bee44765ebe337dbe71efbd1020	D_0__Bacteria;D_1__Actinobacteria;D_2__Actinobacteria;D_3__Corynebacteriales;D_4__Corynebacteriaceae;D_5__Corynebacterium 1;D_6__Corynebacterium riegelii	0.9440038592304698
f2eab936d7f214cba54037730fbe0c87	D_0__Bacteria;D_1__Cyanobacteria;D_2__Oxyphotobacteria;D_3__Phormidesmiales;D_4__Nodosilineaceae;D_5__Nodosilinea PCC-7104;Ambiguous_taxa	0.9046813243599321
158422060c2df1da7557e37f263d0534	D_0__Bacteria;D_1__Proteobacteria;D_2__Gammaproteobacteria;D_3__Betaproteobacteriales;D_4__Burkholderiaceae	0.9999999997368805
44b538ffc759be2b834e823bc21b26fd	D_0__Bacteria;D_1__Actinobacteria;D_2__Actinobacteria;D_3__Pseudonocardiales;D_4__Pseudonocardiaceae;D_5__Pseudonocardia	0.999999629137289
a0bad7e644b14805f1f97c1c38dc4de3	D_0__Bacteria;D_1__Proteobacteria;D_2__Alphaproteobacteria;D_3__Rhodobacterales;D_4__Rhodobacteraceae	0.9999995400255706
afa2fba960ee43547ac90904074fa2c9	D_0__Bacteria;D_1__Firmicutes;D_2__Bacilli;D_3__Lactobacillales;D_4__Streptococcaceae;D_5__Streptococcus;D_6__Streptococcus salivarius subsp. salivarius	0.8057474665677703
6469e5a7d3ee461ae94099be7264f3cb	D_0__Bacteria;D_1__Bacteroidetes;D_2__Bacteroidia;D_3__Bacteroidales;D_4__Prevotellaceae;D_5__Prevotella;D_6__Prevotella sp. oral taxon 299 str. F0039	0.9999165997174412
105ac6ae7ebbadf0863e15b542a2ca03	D_0__Bacteria;D_1__Proteobacteria;D_2__Alphaproteobacteria;D_3__Caulobacterales;D_4__Caulobacteraceae	0.9999999999831295
6f3393d2f15098817546f5fa09dd1a34	D_0__Bacteria;D_1__Proteobacteria;D_2__Gammaproteobacteria;D_3__Betaproteobacteriales;D_4__Burkholderiaceae;D_5__Aquabacterium;D_6__Aquabacterium citratiphilum	0.8949392553561438
9b7e593524f4f1cb5264bacec181c0cf	D_0__Bacteria;D_1__Proteobacteria;D_2__Alphaproteobacteria;D_3__Micavibrionales;D_4__uncultured;D_5__uncultured bacterium;D_6__uncultured bacterium	0.9380471863208092
a788add6cbb97f6356e2a6c7968fadeb	D_0__Bacteria;D_1__Proteobacteria;D_2__Alphaproteobacteria;D_3__Rhodobacterales;D_4__Rhodobacteraceae;D_5__Rubellimicrobium	0.9999950163820805
8df51d1e9982c2688d39739ab6919c30	D_0__Bacteria;D_1__Fusobacteria;D_2__Fusobacteriia;D_3__Fusobacteriales;D_4__Fusobacteriaceae;D_5__Fusobacterium	0.9999999999981717
721b92dc5952eee3c0f7cb928f9ef49b	D_0__Bacteria;D_1__Actinobacteria;D_2__Actinobacteria;D_3__Micrococcales;D_4__Intrasporangiaceae	0.997716784927165
77f3e32f4da6729ac0a96f5a39ff2e72	D_0__Bacteria;D_1__Proteobacteria;D_2__Gammaproteobacteria;D_3__Betaproteobacteriales;D_4__Burkholderiaceae;D_5__Acidovorax	0.9368772252901103
f02d1837e1d4bfa3fd4c2620bd503594	D_0__Bacteria;D_1__Bacteroidetes;D_2__Bacteroidia;D_3__Flavobacteriales;D_4__Flavobacteriaceae;D_5__Capnocytophaga	0.9999999426645134
9357736fb02981271b5aca781ee5296b	D_0__Bacteria;D_1__Fusobacteria;D_2__Fusobacteriia;D_3__Fusobacteriales;D_4__Leptotrichiaceae;D_5__Leptotrichia	0.9999999999993563
d7b8cd9d30e6082bf8d6a44eb6dd7334	D_0__Bacteria;D_1__Firmicutes;D_2__Bacilli;D_3__Bacillales;D_4__Bacillaceae;D_5__Bacillus	0.999196784043389
76cc9867d07a980a80440ba600fc2f89	D_0__Bacteria;D_1__Proteobacteria;D_2__Gammaproteobacteria;D_3__Betaproteobacteriales;D_4__Burkholderiaceae;D_5__Massilia	0.9998035610727947
44b0899695f6300fcde9c7c46d4ad1c9	D_0__Bacteria;D_1__Bacteroidetes;D_2__Bacteroidia;D_3__Cytophagales;D_4__Cytophagaceae;D_5__Rhodocytophaga	0.9999999999915953
9e309238979a0a6b7de07b11b08a75c0	D_0__Bacteria;D_1__Proteobacteria;D_2__Gammaproteobacteria;D_3__Xanthomonadales;D_4__Xanthomonadaceae;D_5__Luteimonas	0.9902539026881888
b4fec0335a72b230f0571802a9be9b04	D_0__Bacteria;D_1__Proteobacteria;D_2__Gammaproteobacteria;D_3__Betaproteobacteriales;D_4__Burkholderiaceae;D_5__Delftia	0.9992869627557386
bd21b306e3239d079d603c16bcb8b29b	D_0__Bacteria;D_1__Proteobacteria;D_2__Alphaproteobacteria;D_3__Rhizobiales;D_4__Xanthobacteraceae;D_5__Bradyrhizobium	0.7986955693859974
150d11c2cd2024cdce1ddc40faab9dd5	D_0__Bacteria;D_1__Proteobacteria;D_2__Alphaproteobacteria;D_3__Sphingomonadales;D_4__Sphingomonadaceae	0.9999878940046607
fa742bc4dee4d239741a4356d351b1b0	D_0__Bacteria;D_1__Proteobacteria;D_2__Gammaproteobacteria;D_3__Xanthomonadales;D_4__Xanthomonadaceae;D_5__Stenotrophomonas	0.9999998834486432
7c937fa064c20af2f7a69f077583b318	D_0__Bacteria;D_1__Spirochaetes;D_2__Spirochaetia;D_3__Spirochaetales;D_4__Spirochaetaceae;D_5__Treponema 2;D_6__Treponema socranskii subsp. socranskii	0.8304101935361782
7b8bc103c2e7a48fdbe5a945f77458c3	D_0__Bacteria;D_1__Planctomycetes;D_2__Planctomycetacia;D_3__Gemmatales;D_4__Gemmataceae	0.9999999999458407
0ea7a4f01ace0272c1765aa2cfbffaf5	D_0__Bacteria;D_1__Cyanobacteria;D_2__Sericytochromatia;Ambiguous_taxa;Ambiguous_taxa;Ambiguous_taxa;Ambiguous_taxa	0.9991959441625341
9118caf03c6acf22dc76733f36bf5e2b	D_0__Bacteria;D_1__Actinobacteria;D_2__Acidimicrobiia;D_3__Microtrichales;D_4__Ilumatobacteraceae;D_5__CL500-29 marine group;D_6__groundwater metagenome	0.9529808226957468
0b9d2d6f02e175dce566a561bc812830	D_0__Bacteria;D_1__Cyanobacteria;D_2__Oxyphotobacteria;D_3__Chloroplast;D_4__Chlorosarcina brevispinosa;D_5__Chlorosarcina brevispinosa;D_6__Chlorosarcina brevispinosa	0.9999560890713528
2742bbacb0a279bf55c121dfb51a2e81	D_0__Bacteria;D_1__Bacteroidetes;D_2__Bacteroidia;D_3__Chitinophagales;D_4__Chitinophagaceae;D_5__uncultured;D_6__metagenome	0.9596462936700503
7d16dfde753a8c29f630d4a1f952285e	D_0__Bacteria;D_1__Firmicutes;D_2__Bacilli;D_3__Lactobacillales;D_4__Carnobacteriaceae;D_5__Carnobacterium	0.9999787015348717
706a905a63e5442e30d0e3c097c7554d	D_0__Bacteria;D_1__Bacteroidetes;D_2__Bacteroidia;D_3__Flavobacteriales;D_4__Flavobacteriaceae;D_5__Myroides;D_6__Myroides sp. OTU s6b	0.7049414439695573
79d5e9fa6ed4e7ee2a4aa8894af1f3f0	D_0__Bacteria;D_1__Proteobacteria;D_2__Alphaproteobacteria;D_3__Sphingomonadales;D_4__Sphingomonadaceae	0.9999999996533845
99f95838ef8ac58ecf875ea346617320	D_0__Bacteria;D_1__Proteobacteria;D_2__Alphaproteobacteria;D_3__Sphingomonadales;D_4__Sphingomonadaceae	0.9999999996615764
46caad2d5510bf36e3a5cfc281e29d01	D_0__Bacteria;D_1__Proteobacteria;D_2__Alphaproteobacteria;D_3__Sphingomonadales;D_4__Sphingomonadaceae	0.9999974124076871
092f4699ef127c9c3fb21f40aa977ceb	D_0__Bacteria;D_1__Proteobacteria;D_2__Gammaproteobacteria;D_3__Betaproteobacteriales;D_4__Burkholderiaceae;D_5__Lautropia;D_6__uncultured bacterium	0.9971931047624765
9c7762885db6f2132f9dd191b408b7c6	D_0__Bacteria;D_1__Actinobacteria;D_2__Actinobacteria;D_3__Frankiales;D_4__Geodermatophilaceae;D_5__Blastococcus	0.9971157955255556
c97238cc5bac944fefd605b32e2d13d2	D_0__Bacteria;D_1__Proteobacteria;D_2__Gammaproteobacteria;D_3__Betaproteobacteriales;D_4__Burkholderiaceae;D_5__Delftia	0.999051833798525
8cf1e653cf4f055c9113b35bbcbee024	D_0__Bacteria;D_1__Actinobacteria;D_2__Actinobacteria;D_3__Micrococcales;D_4__Microbacteriaceae;D_5__Agromyces;Ambiguous_taxa	0.8933973052902028
1d16f38b45b8a5e5b08904c13f1dfa32	D_0__Bacteria;D_1__Acidobacteria;D_2__Subgroup 6	0.9999999999990163
4ce6898776f250f9355c13e216c7b502	D_0__Bacteria;D_1__Actinobacteria;D_2__Actinobacteria;D_3__Micrococcales;D_4__Dermacoccaceae;D_5__Kytococcus;Ambiguous_taxa	0.9631637863718702
deaf8029eba24ec9cfc9f77e9689423e	D_0__Bacteria;D_1__Proteobacteria;D_2__Gammaproteobacteria;D_3__Betaproteobacteriales;D_4__Burkholderiaceae;D_5__Comamonas;D_6__Comamonas testosteroni	0.8860856736485913
b287cab444e7d4ccfb89b147b6a3e1ea	D_0__Bacteria;D_1__Proteobacteria;D_2__Gammaproteobacteria;D_3__Betaproteobacteriales;D_4__Burkholderiaceae;D_5__Lautropia;D_6__uncultured bacterium	0.9543332630015542
ff33f9c4defefd43bcbf5553b805fbff	D_0__Bacteria;D_1__Bacteroidetes;D_2__Bacteroidia;D_3__Flavobacteriales;D_4__Weeksellaceae;D_5__Chryseobacterium	0.9999898459785087
1da0216fd7c7214774893056d60590a7	D_0__Bacteria;D_1__Gemmatimonadetes;D_2__Gemmatimonadetes;D_3__Gemmatimonadales;D_4__Gemmatimonadaceae;D_5__uncultured;D_6__denitrifying bacterium enrichment culture clone NOB_2_F8	0.9937774117329731
c1208745a094f81471b81ff2407d986f	D_0__Bacteria;D_1__Proteobacteria;D_2__Alphaproteobacteria;D_3__Rhizobiales;D_4__Rhizobiaceae;D_5__Ochrobactrum	0.9898854380156074
1a53f9884066f6fa98ed161e4dc6253b	D_0__Bacteria;D_1__Firmicutes;D_2__Bacilli;D_3__Bacillales;D_4__Paenibacillaceae;D_5__Brevibacillus	0.9999999967199151
61b5a96704cb6927ff6fa4132488a534	D_0__Bacteria;D_1__Bacteroidetes;D_2__Bacteroidia;D_3__Bacteroidales;D_4__Porphyromonadaceae;D_5__Porphyromonas;D_6__uncultured organism	0.9906369026963149
396f1e1f9113f3b237796fc7b1ef0336	D_0__Bacteria;D_1__Proteobacteria;D_2__Gammaproteobacteria;D_3__Betaproteobacteriales;D_4__Burkholderiaceae;D_5__Ralstonia	0.9999999403822611
632cd4c83089f81f24ab55b519ef21be	D_0__Bacteria;D_1__Proteobacteria;D_2__Alphaproteobacteria;D_3__Caulobacterales;D_4__Caulobacteraceae	0.9999999999938182
9607e704ec16c019fc827220c58ed46d	D_0__Bacteria;D_1__Actinobacteria;D_2__Actinobacteria;D_3__Micrococcales;D_4__Cellulomonadaceae;D_5__Actinotalea	0.9521932717263694
2deabfe144b3f02b6f849543cf612add	D_0__Bacteria;D_1__WPS-2;D_2__uncultured bacterium;D_3__uncultured bacterium;D_4__uncultured bacterium;D_5__uncultured bacterium;D_6__uncultured bacterium	0.9999345054432817
fbb78ac6efeb4576425ec2bcd7ffd393	D_0__Bacteria;D_1__Gemmatimonadetes;D_2__Gemmatimonadetes;D_3__Gemmatimonadales;D_4__Gemmatimonadaceae;D_5__Gemmatirosa;D_6__uncultured bacterium	0.9999884357831843
36fa40d365a15ae86853e3457f64a411	D_0__Bacteria;D_1__Proteobacteria;D_2__Gammaproteobacteria;D_3__Betaproteobacteriales;D_4__Burkholderiaceae;D_5__Pelomonas	0.8239949155651416
3b94d9d11459421405ca166b0814a630	D_0__Bacteria;D_1__Firmicutes;D_2__Clostridia;D_3__Clostridiales;D_4__Lachnospiraceae;D_5__Johnsonella;D_6__Lachnospiraceae bacterium canine oral taxon 037	0.7568095774564986
22ee8c8dc7ffff40f7f940f55b419830	D_0__Bacteria;D_1__Nitrospirae;D_2__Nitrospira;D_3__Nitrospirales;D_4__Nitrospiraceae;D_5__Nitrospira	0.9999999999999737
0f4f4dd69aaec821d01af6a833d34f1e	D_0__Bacteria;D_1__Proteobacteria;D_2__Gammaproteobacteria;D_3__Betaproteobacteriales;D_4__Burkholderiaceae;D_5__Massilia	0.9963818244327146
30bdbc807396e35c432857d4c2429b94	D_0__Bacteria;D_1__Bacteroidetes;D_2__Bacteroidia;D_3__Chitinophagales;D_4__Chitinophagaceae;D_5__Flaviaesturariibacter;D_6__Flaviaesturariibacter sp.	0.8922071324029325
27f2c61858082d5f84b7a3f0a20bb9a5	D_0__Bacteria;D_1__Proteobacteria;D_2__Gammaproteobacteria;D_3__Betaproteobacteriales;D_4__Burkholderiaceae;D_5__Curvibacter	0.9946442044140712
11685a3c8178aea72f7058203cdaeead	D_0__Bacteria;D_1__Cyanobacteria;D_2__Oxyphotobacteria;D_3__Chloroplast	0.9999999999999936
d1ffaf866e95997bb9c95c05f03ccb98	D_0__Bacteria;D_1__Actinobacteria;D_2__Actinobacteria;D_3__Corynebacteriales;D_4__Corynebacteriaceae;D_5__Corynebacterium	0.8111220347429184
592c5590faf0f4b532881983a487c594	D_0__Bacteria;D_1__Proteobacteria;D_2__Gammaproteobacteria;D_3__Betaproteobacteriales;D_4__Burkholderiaceae;D_5__Undibacterium;Ambiguous_taxa	0.8064799290128637
f4982136eabe84f147157e96fe12355d	D_0__Bacteria;D_1__Proteobacteria;D_2__Alphaproteobacteria;D_3__Rhodobacterales;D_4__Rhodobacteraceae;D_5__Rubellimicrobium	0.9999941612901075
da712b41c26909589830a6f35260a940	D_0__Bacteria;D_1__Proteobacteria;D_2__Gammaproteobacteria;D_3__Betaproteobacteriales;D_4__Burkholderiaceae;D_5__Massilia	0.9869022647360036
dfeaedaa0ebae0490c8d95d3d841fa37	D_0__Bacteria;D_1__Firmicutes;D_2__Bacilli;D_3__Bacillales;D_4__Bacillaceae;D_5__Bacillus	0.9999877005482557
38013c58d1572cad89e48e0f6a408eb9	D_0__Bacteria;D_1__Proteobacteria;D_2__Gammaproteobacteria;D_3__Betaproteobacteriales;D_4__Burkholderiaceae;D_5__Cupriavidus	0.9999562357840586
c58e5a52a4cffd24bd486bc6734eef3c	D_0__Bacteria;D_1__Proteobacteria;D_2__Alphaproteobacteria;D_3__Rhizobiales;D_4__Xanthobacteraceae;D_5__Bradyrhizobium	0.9927029669856415
4ddb585d4d790a6b87ccf0cbdb0d6fcc	D_0__Bacteria;D_1__Acidobacteria;D_2__Blastocatellia (Subgroup 4);D_3__11-24;D_4__uncultured soil bacterium;D_5__uncultured soil bacterium;D_6__uncultured soil bacterium	0.7185054456372111
447863f34a6c8f0295c3e7c1825380ed	D_0__Bacteria;D_1__Actinobacteria;D_2__Thermoleophilia;D_3__Solirubrobacterales;D_4__Solirubrobacteraceae;D_5__Solirubrobacter	0.999446387919566
2b45521fb7effd0b1237d33ecc85dc42	D_0__Bacteria;D_1__Proteobacteria;D_2__Alphaproteobacteria;D_3__Rhizobiales;D_4__Beijerinckiaceae;D_5__Methylobacterium	0.9999028729516426
543bab125fcd47d816778019091dfc0e	D_0__Bacteria;D_1__Proteobacteria;D_2__Alphaproteobacteria;D_3__Rhizobiales;D_4__Devosiaceae;D_5__Devosia	0.9113601441677865
dd1d4fbd6d89a7093e9248baa6407f33	D_0__Bacteria;D_1__Proteobacteria;D_2__Alphaproteobacteria;D_3__Rhizobiales;D_4__Devosiaceae;D_5__Devosia	0.9502840002374701
d7c1520747a255b0709cb675de5a389e	D_0__Bacteria;D_1__Actinobacteria;D_2__Actinobacteria;D_3__Pseudonocardiales;D_4__Pseudonocardiaceae;D_5__Pseudonocardia;Ambiguous_taxa	0.9499351238352047
25d61d264fe40f7f2ccfd2f22abb471a	D_0__Bacteria;D_1__Proteobacteria;D_2__Alphaproteobacteria;D_3__Rhizobiales;D_4__Beijerinckiaceae;D_5__Methylobacterium	0.9999077067414098
124f9e5073d4866970b2b02a61fb348e	D_0__Bacteria;D_1__Actinobacteria;D_2__Actinobacteria;D_3__Kineosporiales;D_4__Kineosporiaceae;D_5__Kineococcus	0.9999995047426018
6228f474d13b9e79178f058104567499	D_0__Bacteria;D_1__Cyanobacteria;D_2__Sericytochromatia;Ambiguous_taxa;Ambiguous_taxa;Ambiguous_taxa;Ambiguous_taxa	0.9997106604147958
97a3c728598c263fc10572c41f7021ae	D_0__Bacteria;D_1__Firmicutes;D_2__Clostridia;D_3__Clostridiales;D_4__Family XI;D_5__Anaerococcus	0.9999999999999984
5fb1d51a85480435d3fc56fbd2cee091	D_0__Bacteria;D_1__Proteobacteria;D_2__Gammaproteobacteria;D_3__Betaproteobacteriales;D_4__Burkholderiaceae;D_5__Delftia	0.9996240983928306
df1ceea7eb0df70078cd52fc99c86c7c	D_0__Bacteria;D_1__Proteobacteria;D_2__Alphaproteobacteria;D_3__Acetobacterales;D_4__Acetobacteraceae;D_5__Roseomonas	0.9736740185207496
1f4d12f3dbbc747640bc0dd5b9aababe	D_0__Bacteria;D_1__Proteobacteria;D_2__Gammaproteobacteria;D_3__Betaproteobacteriales;D_4__Burkholderiaceae;D_5__Delftia	0.9989798373014231
a1bef8b691d2f283349e58c525b16376	D_0__Bacteria;D_1__Proteobacteria;D_2__Gammaproteobacteria;D_3__Xanthomonadales;D_4__Xanthomonadaceae;D_5__Pseudoxanthomonas	0.9999770033480838
00266ede7b27f1031fef65580e5aabba	D_0__Bacteria;D_1__Fusobacteria;D_2__Fusobacteriia;D_3__Fusobacteriales;D_4__Fusobacteriaceae;D_5__Fusobacterium	0.9999999999986232
3719ed0fbf31a7ec12141687f0c3f037	D_0__Bacteria;D_1__Actinobacteria;D_2__Actinobacteria;D_3__Propionibacteriales;D_4__Nocardioidaceae;D_5__Nocardioides	0.9992043178170631
69c02bab7d31ecf6e2f8264058c63525	D_0__Bacteria;D_1__Proteobacteria;D_2__Gammaproteobacteria;D_3__Pseudomonadales;D_4__Pseudomonadaceae;D_5__Pseudomonas	0.9983556381839802
64d3b7c04b88483156e761863acfe681	D_0__Bacteria;D_1__Bacteroidetes;D_2__Bacteroidia;D_3__Bacteroidales;D_4__Tannerellaceae;D_5__Tannerella	0.9999999202115302
bb04a68e51cd4ef1c3f31afca9d4a8ae	D_0__Bacteria;D_1__Proteobacteria;D_2__Gammaproteobacteria;D_3__Betaproteobacteriales;D_4__Burkholderiaceae;D_5__Delftia	0.998153983112419
38d054784d62167c8fc5e53c99b0e264	D_0__Bacteria;D_1__Firmicutes;D_2__Bacilli;D_3__Lactobacillales;D_4__Enterococcaceae;D_5__Enterococcus	0.9994701832276799
91365ac6b244840db015ff1bbe5c965c	D_0__Bacteria;D_1__Bacteroidetes;D_2__Bacteroidia;D_3__Flavobacteriales;D_4__Weeksellaceae;D_5__Chryseobacterium	0.9999649606250529
576b9e24c66f4234992e0ca021fe9978	D_0__Bacteria;D_1__Firmicutes;D_2__Bacilli;D_3__Lactobacillales;D_4__Lactobacillaceae;D_5__Lactobacillus	0.9996689459977322
a3d2c4cd7f8f900b368c8cc83307bf82	D_0__Bacteria;D_1__Proteobacteria;D_2__Gammaproteobacteria;D_3__Oceanospirillales;D_4__Marinomonadaceae;D_5__Marinomonas	0.9999991948787375
e2a5128a07e7b51cf9ea44cb21ad794d	D_0__Bacteria;D_1__Proteobacteria;D_2__Gammaproteobacteria;D_3__Betaproteobacteriales;D_4__Burkholderiaceae;D_5__Massilia	0.9000039707865667
85b91da3036a841c60de0e1f23ce1688	D_0__Bacteria;D_1__Actinobacteria;D_2__Thermoleophilia;D_3__Solirubrobacterales;D_4__Solirubrobacteraceae;D_5__uncultured;Ambiguous_taxa	0.7124361540851627
a6e3a1fc4785ccdcc838ae095080c6ab	D_0__Bacteria;D_1__Proteobacteria;D_2__Alphaproteobacteria;D_3__Sphingomonadales;D_4__Sphingomonadaceae;D_5__Sphingomonas	0.9674100904714129
9eb66892634ebf0256047b92fd3aafb6	D_0__Bacteria;D_1__Firmicutes;D_2__Bacilli;D_3__Bacillales;D_4__Staphylococcaceae;D_5__Staphylococcus	0.9999999581711174
134568084de4819878d16a64436a25df	D_0__Bacteria;D_1__Proteobacteria;D_2__Deltaproteobacteria;D_3__Myxococcales;D_4__BIrii41;D_5__metagenome;D_6__metagenome	0.9302205572319965
06b1b5b36394d404e5ee7f25b93266a8	D_0__Bacteria;D_1__Proteobacteria;D_2__Alphaproteobacteria;D_3__Rhodospirillales;D_4__Magnetospirillaceae;D_5__Magnetospirillum;Ambiguous_taxa	0.9268274872473782
6e7317c14238561fe5865674e3a3206d	D_0__Bacteria;D_1__Firmicutes;D_2__Bacilli;D_3__Lactobacillales;D_4__Streptococcaceae;D_5__Streptococcus	0.99999999907902
b280665a8f753938d190b6c5d73f30e9	D_0__Bacteria;D_1__Proteobacteria;D_2__Gammaproteobacteria;D_3__Betaproteobacteriales;D_4__Burkholderiaceae;D_5__Massilia	0.9998048293761594
04b4e16136b8fc6a6a04b95b2c2998ce	D_0__Bacteria;D_1__Firmicutes;D_2__Bacilli;D_3__Bacillales;D_4__Planococcaceae;D_5__Planomicrobium	0.8255685934428162
1bc3154cdf8a66c87049c6eae37b8891	D_0__Bacteria;D_1__Planctomycetes;D_2__Planctomycetacia;D_3__Planctomycetales;D_4__uncultured;D_5__uncultured bacterium;D_6__uncultured bacterium	0.8125040920614471
0edcd102f46461ce3b6cd153303235e2	D_0__Bacteria;D_1__Fusobacteria;D_2__Fusobacteriia;D_3__Fusobacteriales;D_4__Leptotrichiaceae;D_5__Leptotrichia;D_6__uncultured bacterium	0.7262063459866845
ea96f78a8b1a3135a09ca04e50bcb1f7	D_0__Bacteria;D_1__Proteobacteria;D_2__Gammaproteobacteria;D_3__Betaproteobacteriales;D_4__Burkholderiaceae;D_5__Massilia	0.9940880469977648
d34626b9f2d619e0c7135ec0668b137a	D_0__Bacteria;D_1__Proteobacteria;D_2__Alphaproteobacteria;D_3__Caulobacterales;D_4__Caulobacteraceae;D_5__Brevundimonas	0.999741041642609
b5e725e5fe0edafdd8e500b25c3af29e	D_0__Bacteria;D_1__Firmicutes;D_2__Bacilli;D_3__Bacillales;D_4__Planococcaceae;D_5__Sporosarcina	0.8466491494429621
a93f7363e8a1da827ed3f4df29ab4fa6	D_0__Bacteria;D_1__Firmicutes;D_2__Bacilli;D_3__Bacillales;D_4__Family XI;D_5__Gemella	0.9999999980295401
268463da10b9a0723e7e54f6b3722b3c	D_0__Bacteria;D_1__Firmicutes;D_2__Bacilli;D_3__Lactobacillales;D_4__Carnobacteriaceae;D_5__Granulicatella	0.9620700641123388
499717cc00100c24a0afe66d179a80b4	D_0__Bacteria;D_1__Proteobacteria;D_2__Gammaproteobacteria;D_3__Betaproteobacteriales;D_4__Burkholderiaceae;D_5__Schlegelella	0.999542773965067
061fcaa25505d5525d3ded79e15a60d7	D_0__Bacteria;D_1__Firmicutes;D_2__Bacilli;D_3__Bacillales;D_4__Staphylococcaceae;D_5__Jeotgalicoccus;D_6__Jeotgalicoccus pinnipedialis	0.7276749896329553
83b22de95ddb15bd4c3aca98632a0db1	D_0__Bacteria;D_1__Firmicutes;D_2__Bacilli;D_3__Lactobacillales;D_4__Leuconostocaceae;D_5__Weissella	0.9999999999999487
771f356571f0c8721654bce2961a778a	D_0__Bacteria;D_1__Fusobacteria;D_2__Fusobacteriia;D_3__Fusobacteriales;D_4__Fusobacteriaceae;D_5__Fusobacterium	0.999999999995084
a815df2d2edeffb0dbcaafc1c12a062c	D_0__Bacteria;D_1__Proteobacteria;D_2__Alphaproteobacteria;D_3__Acetobacterales;D_4__Acetobacteraceae;D_5__Roseomonas	0.7309008407578513
4bc2a39a7042f6233de6677a1a4d9fc4	D_0__Bacteria;D_1__Acidobacteria;D_2__Subgroup 6	0.999999999635766
20dfee88756260aad4f79875976a1d53	D_0__Bacteria;D_1__Actinobacteria;D_2__Actinobacteria;D_3__Micrococcales;D_4__Dermabacteraceae;D_5__Brachybacterium;Ambiguous_taxa	0.7052065222046392
1adcf297c1a656aeb4fdc7ffb714b629	D_0__Bacteria;D_1__Actinobacteria;D_2__Actinobacteria;D_3__Actinomycetales;D_4__Actinomycetaceae;D_5__Actinomyces	0.9999999999796689
2d2af9c489f08a392d1648e2efcbe511	D_0__Bacteria;D_1__Proteobacteria;D_2__Gammaproteobacteria;D_3__Betaproteobacteriales;D_4__Burkholderiaceae;D_5__Tepidicella	0.9139617405841608
d1e7c970dac89bea848fc295abeb8624	D_0__Bacteria;D_1__Proteobacteria;D_2__Gammaproteobacteria;D_3__Pseudomonadales;D_4__Pseudomonadaceae;D_5__Pseudomonas	0.9999965768537132
aa66561e7fd6295130173403382fe305	D_0__Bacteria;D_1__Actinobacteria;D_2__Actinobacteria;D_3__Micrococcales;D_4__Sanguibacteraceae;D_5__Sanguibacter;Ambiguous_taxa	0.869018337940538
f0091d5fa990c4652fd98d683ccd351b	D_0__Bacteria;D_1__Proteobacteria;D_2__Deltaproteobacteria;D_3__Myxococcales;D_4__Archangiaceae;D_5__Anaeromyxobacter	0.9999706677783209
c1d61efec5937b73a6914223d97c01cc	D_0__Bacteria;D_1__Firmicutes;D_2__Bacilli;D_3__Bacillales;D_4__Planococcaceae	0.9999450872073956
3ed187fc6555fce796f70d2fe62beec2	D_0__Bacteria;D_1__Proteobacteria;D_2__Alphaproteobacteria;D_3__Sphingomonadales;D_4__Sphingomonadaceae;D_5__Altererythrobacter	0.9420295092075489
778f152882dbd10732c5278dad98ed11	D_0__Bacteria;D_1__Firmicutes;D_2__Negativicutes;D_3__Selenomonadales;D_4__Veillonellaceae;D_5__Selenomonas 3	0.9837741844521052
2f97492ef9c9571e2e76166dde9d64eb	D_0__Bacteria;D_1__Firmicutes;D_2__Bacilli;D_3__Bacillales;D_4__Family XI;D_5__Gemella	0.9999999990751561
708253c3e78a839ecfc6c9c04863320a	D_0__Bacteria;D_1__Deinococcus-Thermus;D_2__Deinococci;D_3__Deinococcales;D_4__Deinococcaceae;D_5__Deinococcus	0.9999999989769451
88989917773b478668dd5435741f14ad	D_0__Bacteria;D_1__Proteobacteria;D_2__Alphaproteobacteria;D_3__Caulobacterales;D_4__Caulobacteraceae;D_5__Caulobacter	0.9530648240139655
469cb563d2f50c96326761fdfe9c1954	D_0__Bacteria;D_1__Actinobacteria;D_2__Actinobacteria;D_3__Micrococcales;D_4__Micrococcaceae;D_5__Arthrobacter;D_6__Arthrobacter agilis	0.8882717006091839
c6112264d885df3dde473e7b3f305760	D_0__Bacteria;D_1__Cyanobacteria;D_2__Oxyphotobacteria;D_3__Chloroplast;D_4__Xylochloris irregularis;D_5__Xylochloris irregularis;D_6__Xylochloris irregularis	0.9999999999901661
c4958499a385d623fcc23067bbef7219	D_0__Bacteria;D_1__Proteobacteria;D_2__Gammaproteobacteria;D_3__Betaproteobacteriales;D_4__Burkholderiaceae;D_5__Massilia	0.978061508591378
68698b6bf73c9a7a633a960bf17d2d24	D_0__Bacteria;D_1__Bacteroidetes;D_2__Bacteroidia;D_3__Bacteroidales;D_4__Paludibacteraceae;D_5__F0058;D_6__uncultured bacterium	0.9849948172435917
86c5c3ed45b79936f8e2040882af5d01	D_0__Bacteria;D_1__Proteobacteria;D_2__Alphaproteobacteria;D_3__Rhizobiales;D_4__Rhizobiales Incertae Sedis;D_5__uncultured;Ambiguous_taxa	0.7981331648992872
2762685705c07383afb0de7609552660	D_0__Bacteria;D_1__Proteobacteria;D_2__Alphaproteobacteria;D_3__Caulobacterales;D_4__Caulobacteraceae;D_5__Brevundimonas	0.9972698858311895
c644dd2fe8dd44028035444047c3d983	D_0__Bacteria;D_1__Proteobacteria;D_2__Gammaproteobacteria;D_3__Pseudomonadales;D_4__Pseudomonadaceae	0.9999999879998297
b513cd9ed927c5be5a1be171a339f06d	D_0__Bacteria;D_1__Proteobacteria;D_2__Alphaproteobacteria;D_3__Sphingomonadales;D_4__Sphingomonadaceae;D_5__Sphingomonas	0.722516012459266
1529be8201ee509724a328eda18d550c	D_0__Bacteria;D_1__Proteobacteria;D_2__Gammaproteobacteria;D_3__Pseudomonadales;D_4__Moraxellaceae;D_5__Acinetobacter	0.9999999636963253
a9370fc00e3a694544ce3b6826933f61	D_0__Bacteria;D_1__Actinobacteria;D_2__Actinobacteria;D_3__Corynebacteriales;D_4__Corynebacteriaceae;D_5__Corynebacterium	0.9999520730731489
4848927fddba14c0af1ad9dd7078499c	D_0__Bacteria;D_1__Proteobacteria;D_2__Gammaproteobacteria;D_3__Betaproteobacteriales;D_4__Burkholderiaceae;D_5__Noviherbaspirillum	0.8734585472227229
039aa10851da48633b422764ba7a8659	D_0__Bacteria;D_1__Proteobacteria;D_2__Gammaproteobacteria;D_3__Pseudomonadales;D_4__Moraxellaceae;D_5__Acinetobacter	0.9999998741746715
397a9a62e233814e29ccaf5d646e9f9f	D_0__Bacteria;D_1__Firmicutes;D_2__Bacilli;D_3__Bacillales;D_4__Staphylococcaceae;D_5__Staphylococcus	0.9999999815390147
65f07de4227ac317e9285a0d3993bce7	D_0__Bacteria;D_1__Bacteroidetes;D_2__Bacteroidia;D_3__Bacteroidales;D_4__Prevotellaceae;D_5__Alloprevotella;Ambiguous_taxa	0.8333513542572367
c6c0543553a41a4b82ac565f68668f0b	D_0__Bacteria;D_1__Bacteroidetes;D_2__Bacteroidia;D_3__Flavobacteriales;D_4__Flavobacteriaceae;D_5__Tenacibaculum;Ambiguous_taxa	0.980014813139514
7fc40b79f7be61384301e1da67e1434d	D_0__Bacteria;D_1__Proteobacteria;D_2__Alphaproteobacteria;D_3__Azospirillales;D_4__Azospirillaceae;D_5__Rhodocista sp. SCSIO 13435;D_6__Rhodocista sp. SCSIO 13435	0.9981994938173528
f60bb31b685046d16fe1c298289b53ff	D_0__Bacteria;D_1__Firmicutes;D_2__Bacilli;D_3__Bacillales;D_4__Bacillaceae;D_5__Bacillus	0.99998555946295
2a9d0c9b4a687916f6cada23f43ee3b9	D_0__Bacteria;D_1__Firmicutes;D_2__Bacilli;D_3__Bacillales;D_4__Planococcaceae;D_5__Planomicrobium	0.7225282076109767
b89775f5a0b26a7da45124dad5d067ea	D_0__Bacteria;D_1__Proteobacteria;D_2__Gammaproteobacteria;D_3__Enterobacteriales;D_4__Enterobacteriaceae	0.9999981411338802
2efea4d8e1ccfd1812efd043424962b4	D_0__Bacteria;D_1__Bacteroidetes;D_2__Bacteroidia;D_3__Bacteroidales;D_4__Prevotellaceae;D_5__Prevotella 7	0.9999999401580473
bb27672b930cfcf0c452d542e6a9c49b	D_0__Bacteria;D_1__Bacteroidetes;D_2__Bacteroidia;D_3__Flavobacteriales;D_4__Flavobacteriaceae;D_5__Myroides	0.9999999241418689
e84a148d22e7c9d6e8f80cafaa07fa99	D_0__Bacteria;D_1__Proteobacteria;D_2__Gammaproteobacteria;D_3__Betaproteobacteriales;D_4__Burkholderiaceae;D_5__Massilia	0.9896513088503606
ea213fedb8e76eb4136818d5f71facc8	D_0__Bacteria;D_1__Proteobacteria;D_2__Gammaproteobacteria;D_3__Xanthomonadales;D_4__Xanthomonadaceae;D_5__Luteimonas;D_6__Xanthomonadaceae bacterium A_118	0.7914010603111835
52763a29605dbed5652c895656cafb0d	D_0__Bacteria;D_1__Proteobacteria;D_2__Alphaproteobacteria;D_3__Rhodobacterales;D_4__Rhodobacteraceae;D_5__Paracoccus	0.980582990923128
ceaec4b3e38be8caaaf3ba52277fc320	D_0__Bacteria;D_1__Proteobacteria;D_2__Gammaproteobacteria;D_3__Enterobacteriales;D_4__Enterobacteriaceae;D_5__Klebsiella	0.8975675265881766
face10c840a069c79aa416c119937e07	D_0__Bacteria;D_1__Proteobacteria;D_2__Gammaproteobacteria;D_3__Pseudomonadales;D_4__Pseudomonadaceae;D_5__Pseudomonas	0.9996726671270937
042a9f2580d6bcbcc9562f3fe409df1f	D_0__Bacteria;D_1__Proteobacteria;D_2__Alphaproteobacteria;D_3__Sphingomonadales;D_4__Sphingomonadaceae;D_5__Novosphingobium	0.9747961233318254
419d74bd4c70881483bb635d8d51f53d	D_0__Bacteria;D_1__Actinobacteria;D_2__Actinobacteria;D_3__Propionibacteriales;D_4__Propionibacteriaceae;D_5__Cutibacterium;D_6__[Propionibacterium] humerusii P08	0.8779686372511771
35d625e0e8c9ae5c02ffb67bc8e3f143	D_0__Bacteria;D_1__Proteobacteria;D_2__Gammaproteobacteria;D_3__Betaproteobacteriales;D_4__Burkholderiaceae;D_5__Noviherbaspirillum	0.9933544404626182
e4fb71520c069e2036dca62800adc123	D_0__Bacteria;D_1__Proteobacteria;D_2__Alphaproteobacteria;D_3__Caulobacterales;D_4__Caulobacteraceae	0.9999999999872716
49432b61a8575fe8a6997666b372f980	D_0__Bacteria;D_1__Proteobacteria;D_2__Alphaproteobacteria;D_3__Rhizobiales;D_4__Rhizobiaceae;D_5__Ensifer;D_6__Ensifer meliloti	0.9047432309956082
03b922c0d3e4a84a33f5cdf3e8e10174	D_0__Bacteria;D_1__Deinococcus-Thermus;D_2__Deinococci;D_3__Deinococcales;D_4__Deinococcaceae;D_5__Deinococcus	0.9999999999690713
8eb495d2fa64d3e9d7f9f2891467d5a3	D_0__Bacteria;D_1__Proteobacteria;D_2__Gammaproteobacteria;D_3__Betaproteobacteriales;D_4__Burkholderiaceae;D_5__Massilia	0.9999310663577557
570d44a6431e70d141a2c82110577ca3	D_0__Bacteria;D_1__Proteobacteria;D_2__Alphaproteobacteria;D_3__Caulobacterales;D_4__Caulobacteraceae;D_5__Phenylobacterium	0.9104141898688664
eefe355e4039bdb746037e53ebd7e23e	D_0__Bacteria;D_1__Proteobacteria;D_2__Alphaproteobacteria;D_3__Caulobacterales;D_4__Caulobacteraceae	0.9999999999922632
00b38a5a68fe07428790dcdf9bd04905	D_0__Bacteria;D_1__Planctomycetes;D_2__BD7-11;D_3__uncultured bacterium;D_4__uncultured bacterium;D_5__uncultured bacterium;D_6__uncultured bacterium	0.9999997761943826
363295e47e381382ce7096b4f5fd83b7	D_0__Bacteria;D_1__Bacteroidetes;D_2__Bacteroidia;D_3__Cytophagales;D_4__Spirosomaceae;D_5__Dyadobacter	0.9999999993643404
9ea59dd2f5ca23454729d705fdb040f0	D_0__Bacteria;D_1__Bacteroidetes;D_2__Bacteroidia;D_3__Bacteroidales;D_4__Prevotellaceae;D_5__Prevotella;Ambiguous_taxa	0.9729603192995778
e71a81186899571a451fd6fcea70539e	D_0__Bacteria;D_1__Cyanobacteria;D_2__Oxyphotobacteria;D_3__Chloroplast	0.9999999999999958
eeaeda04b703b8e6dc4ec0d02a05a4f4	D_0__Bacteria;D_1__Actinobacteria;D_2__Actinobacteria;D_3__Frankiales;D_4__Geodermatophilaceae;D_5__Blastococcus	0.9990858903324102
d6971310164f968a778a7d83d88c19a5	D_0__Bacteria;D_1__Actinobacteria;D_2__Actinobacteria;D_3__Actinomycetales;D_4__Actinomycetaceae;D_5__Actinomyces;D_6__Actinomyces massiliensis 4401292	0.921694993120188
a3a353ac5d525c932469571b1faebb43	D_0__Bacteria;D_1__Bacteroidetes;D_2__Bacteroidia;D_3__Cytophagales;D_4__Hymenobacteraceae;D_5__Hymenobacter;D_6__uncultured bacterium	0.8607768469408175
89b99352c808945ed8096697172dc076	D_0__Bacteria;D_1__Proteobacteria;D_2__Gammaproteobacteria;D_3__Betaproteobacteriales;D_4__Burkholderiaceae;D_5__Massilia	0.9998296838511134
a1162ced61f8d8cbb545b9f84e419501	D_0__Bacteria;D_1__Proteobacteria;D_2__Gammaproteobacteria;D_3__Pseudomonadales;D_4__Moraxellaceae;D_5__Acinetobacter	0.999999490031182
cda07f872c69a71ead39b58247e3a14c	D_0__Bacteria;D_1__Actinobacteria;D_2__Actinobacteria;D_3__Micrococcales;D_4__Brevibacteriaceae;D_5__Brevibacterium;D_6__Brevibacterium yomogidense	0.8431305305706157
5017d8fbe7c18085d87e300cf7de6258	D_0__Bacteria;D_1__Bacteroidetes;D_2__Bacteroidia;D_3__Sphingobacteriales;D_4__Sphingobacteriaceae;D_5__Sphingobacterium;D_6__Sphingobacterium shayense	0.9919271427021411
6aef03d47addaff04068fb9a93a11ea2	D_0__Bacteria;D_1__Actinobacteria;D_2__Thermoleophilia;D_3__Solirubrobacterales;D_4__67-14	0.9923554056239684
160ed22a6984e4c8b16f0094f5e1a000	D_0__Bacteria;D_1__Bacteroidetes;D_2__Bacteroidia;D_3__Cytophagales;D_4__Hymenobacteraceae;D_5__Hymenobacter;D_6__uncultured bacterium	0.8217799066509867
441a0052cd69fedc7d1e29fa28a92957	D_0__Bacteria;D_1__Cyanobacteria;D_2__Sericytochromatia;Ambiguous_taxa;Ambiguous_taxa;Ambiguous_taxa;Ambiguous_taxa	0.9984704355476234
43c2d9dc60c06aa621f1ec1d3cf7b4ed	D_0__Bacteria;D_1__Bacteroidetes;D_2__Bacteroidia;D_3__Sphingobacteriales;D_4__Sphingobacteriaceae;D_5__Mucilaginibacter;D_6__uncultured bacterium	0.9269246853081741
b928de9ee943e77614e54596c112b159	D_0__Bacteria;D_1__Actinobacteria;D_2__Actinobacteria;D_3__Corynebacteriales;D_4__Corynebacteriaceae;D_5__Corynebacterium 1;D_6__Corynebacterium kroppenstedtii	0.889045240833181
33b6e646a15a10568c286d3f52d2e61d	D_0__Bacteria;D_1__Nitrospirae;D_2__Nitrospira;D_3__Nitrospirales;D_4__Nitrospiraceae;D_5__Nitrospira	1.0000000000000024
748b70d8acd7fa55e34dc8745a514d9d	D_0__Bacteria;D_1__Chloroflexi;D_2__Chloroflexia;D_3__Thermomicrobiales;D_4__Thermomicrobiaceae	0.9999999441256385
fa2f2e57daa55cb36d7b619d8fefcc80	D_0__Bacteria;D_1__Proteobacteria;D_2__Gammaproteobacteria;D_3__Betaproteobacteriales;D_4__Burkholderiaceae;D_5__Massilia	0.9818931107098299
b4dddfe8c095a2ace65ca0a96e319176	D_0__Bacteria;D_1__Proteobacteria;D_2__Alphaproteobacteria;D_3__Sphingomonadales;D_4__Sphingomonadaceae;D_5__Sphingobium	0.9999418443737358
6ecb363cbaa615df747e0376eec81ea9	D_0__Bacteria;D_1__Proteobacteria;D_2__Gammaproteobacteria;D_3__Enterobacteriales;D_4__Enterobacteriaceae	0.9999996712942623
835d88585f75ded4b0808a33978ca3ec	D_0__Bacteria;D_1__Bacteroidetes;D_2__Bacteroidia;D_3__Bacteroidales;D_4__Prevotellaceae;D_5__Prevotella;D_6__Prevotella bivia	0.9999971204193479
b2d3db2bc5fa8a889c350df4a06b6377	D_0__Bacteria;D_1__Proteobacteria;D_2__Gammaproteobacteria;D_3__Xanthomonadales;D_4__Xanthomonadaceae;D_5__Lysobacter;Ambiguous_taxa	0.8035875414874375
c24ac0eaeb13b3dfa5367124df5895ca	D_0__Bacteria;D_1__Actinobacteria;D_2__Actinobacteria;D_3__Micrococcales;D_4__Microbacteriaceae;D_5__Curtobacterium;Ambiguous_taxa	0.9037263217301802
001da0edadb98caaaf9439eed9605837	D_0__Bacteria;D_1__Proteobacteria;D_2__Gammaproteobacteria;D_3__Betaproteobacteriales;D_4__Burkholderiaceae;D_5__Pelomonas	0.8495858586850044
a76bdb8b3f62c0acba4bc11360989fa4	D_0__Bacteria;D_1__Proteobacteria;D_2__Alphaproteobacteria;D_3__Rhodobacterales;D_4__Rhodobacteraceae;D_5__Paracoccus	0.9966799113503925
17813d59fbe6e3242168934b16220c25	D_0__Bacteria;D_1__Proteobacteria;D_2__Alphaproteobacteria;D_3__Sphingomonadales;D_4__Sphingomonadaceae;D_5__Novosphingobium	0.9836423981534614
c7408b587e1042587f97cb4593546825	D_0__Bacteria;D_1__Proteobacteria;D_2__Alphaproteobacteria;D_3__Rhizobiales;D_4__Rhizobiaceae;D_5__Allorhizobium-Neorhizobium-Pararhizobium-Rhizobium	0.9863832574156671
30a196df6e199a7aff0017641f5f7b7d	D_0__Bacteria;D_1__Proteobacteria;D_2__Alphaproteobacteria;D_3__Rhodobacterales;D_4__Rhodobacteraceae;D_5__Rubellimicrobium	0.9999793370717125
94daf47bf7133ae6bf6091598392d68a	D_0__Bacteria;D_1__Proteobacteria;D_2__Alphaproteobacteria;D_3__Sphingomonadales;D_4__Sphingomonadaceae;D_5__Novosphingobium	0.9733228169795058
ce190bf7116103f9516b94949fe084cd	D_0__Bacteria;D_1__Proteobacteria;D_2__Alphaproteobacteria;D_3__Rhodobacterales;D_4__Rhodobacteraceae;D_5__Paracoccus	0.9947723745661685
b62fa078dd2cb9935aa1da9e4dfe0ca1	D_0__Bacteria;D_1__Proteobacteria;D_2__Gammaproteobacteria;D_3__Pseudomonadales;D_4__Moraxellaceae	0.9999999870157767
b1e3d8bd7b6d241f149fef5500d72196	D_0__Bacteria;D_1__Proteobacteria;D_2__Alphaproteobacteria;D_3__Caulobacterales;D_4__Caulobacteraceae;D_5__Asticcacaulis;Ambiguous_taxa	0.8547232606152322
d07773b5bfeb32845ec49ac3b35b50fd	D_0__Bacteria;D_1__Firmicutes;D_2__Bacilli;D_3__Bacillales;D_4__Planococcaceae;D_5__Lysinibacillus	0.9999879671831865
6e33caceb4da3e0483563c3c79b886ea	D_0__Bacteria;D_1__Proteobacteria;D_2__Alphaproteobacteria;D_3__Rhizobiales;D_4__Rhizobiaceae;D_5__Allorhizobium-Neorhizobium-Pararhizobium-Rhizobium	0.9584309064009142
d2d4834f11fcc06d7b17d8056fa6d5a7	D_0__Bacteria;D_1__Bacteroidetes;D_2__Bacteroidia;D_3__Cytophagales;D_4__Hymenobacteraceae;D_5__Hymenobacter;Ambiguous_taxa	0.9111102185869808
36bd6b32d3bbc79aef91317af339fdfc	D_0__Bacteria;D_1__Firmicutes;D_2__Bacilli;D_3__Bacillales;D_4__Bacillaceae;D_5__Bacillus	0.9837815169960968
1f2282a60a223b485e202ecdd6c38421	D_0__Bacteria;D_1__Proteobacteria;D_2__Gammaproteobacteria;D_3__Betaproteobacteriales;D_4__Burkholderiaceae;D_5__Pelomonas	0.920467463817007
b632dec07c038bb8697371ed94defdba	D_0__Bacteria;D_1__Epsilonbacteraeota;D_2__Campylobacteria;D_3__Campylobacterales;D_4__Campylobacteraceae;D_5__Campylobacter;D_6__Campylobacter rectus	0.9790549699297889
0f7c417906a828472a59ca1312b9d53b	D_0__Bacteria;D_1__Actinobacteria;D_2__Actinobacteria;D_3__Corynebacteriales;D_4__Corynebacteriaceae;D_5__Corynebacterium 1;D_6__Corynebacterium sp.	0.7891337766370565
b47f9a7e44da8e4ad83a30ae30009430	D_0__Bacteria;D_1__Firmicutes;D_2__Clostridia;D_3__Clostridiales;D_4__Clostridiaceae 1;D_5__Clostridium sensu stricto 1	0.9994004143018902
96500c1ec7d281e211a28ebe26954300	D_0__Bacteria;D_1__Proteobacteria;D_2__Gammaproteobacteria;D_3__Betaproteobacteriales;D_4__Neisseriaceae;D_5__Neisseria	0.9999867996571927
8513e3e44d9450e897de41ba30c78d5f	D_0__Bacteria;D_1__Proteobacteria;D_2__Alphaproteobacteria;D_3__Rhizobiales;D_4__Beijerinckiaceae;D_5__1174-901-12	0.9999992887332292
82edd2cfa09231e6489cf1ff140efb19	D_0__Bacteria;D_1__Firmicutes;D_2__Clostridia;D_3__Clostridiales;D_4__Ruminococcaceae;D_5__Ruminiclostridium;D_6__uncultured rumen bacterium	0.9971073904092025
21ec07128a64f98429052efbebdd7349	D_0__Bacteria;D_1__Proteobacteria;D_2__Alphaproteobacteria;D_3__Caulobacterales;D_4__Caulobacteraceae;D_5__PMMR1;D_6__uncultured bacterium	0.9803370457075526
6551b3617f4d544fb39bbe9041283a5e	D_0__Bacteria;D_1__Proteobacteria;D_2__Gammaproteobacteria;D_3__Xanthomonadales;D_4__Xanthomonadaceae;D_5__Lysobacter;Ambiguous_taxa	0.7268612113690314
64ce3dff5f771616dd5bbb216a8313c3	D_0__Bacteria;D_1__Proteobacteria;D_2__Gammaproteobacteria;D_3__Betaproteobacteriales;D_4__Burkholderiaceae;D_5__Diaphorobacter	0.8959731829460446
5e6d462de74138559c9dc87f79f0530f	D_0__Bacteria;D_1__Proteobacteria;D_2__Gammaproteobacteria;D_3__Xanthomonadales;D_4__Xanthomonadaceae;D_5__Stenotrophomonas	0.9999998706233626
a19f1df9da92eb61676960978076c203	D_0__Bacteria;D_1__Firmicutes;D_2__Bacilli;D_3__Bacillales;D_4__Bacillaceae;D_5__Bacillus;D_6__Bacillus nealsonii	0.8093159921691429
a0290cce968ffd25f98f7f08edf31168	D_0__Bacteria;D_1__Proteobacteria;D_2__Alphaproteobacteria;D_3__Rhizobiales;D_4__Devosiaceae;D_5__Pelagibacterium	0.9999240423620369
1d55aede468081f1a8331f8f2e07de6a	D_0__Bacteria;D_1__Cyanobacteria;D_2__Oxyphotobacteria;D_3__Nostocales;D_4__Nostocaceae;D_5__Calothrix PCC-6303	0.9999999640510491
4e5c98b2c2adf593cdb6d5e8c6655daf	D_0__Bacteria;D_1__Proteobacteria;D_2__Gammaproteobacteria;D_3__Vibrionales;D_4__Vibrionaceae;D_5__Vibrio	0.9929874294973817
e7afbc1399f7ce78b69877d1107aed06	D_0__Bacteria;D_1__Proteobacteria;D_2__Gammaproteobacteria;D_3__Betaproteobacteriales;D_4__Burkholderiaceae;D_5__Ramlibacter	0.9169323116866807
b1d3ba052aa43f265b205eb46ec58057	D_0__Bacteria;D_1__Proteobacteria;D_2__Alphaproteobacteria;D_3__Rhodobacterales;D_4__Rhodobacteraceae;D_5__Rhodobacter	0.8137557750954966
0f8e99bacff941a74c0214fbb1a19a20	D_0__Bacteria;D_1__Bacteroidetes;D_2__Bacteroidia;D_3__Cytophagales;D_4__Hymenobacteraceae;D_5__Hymenobacter	0.9999999995413982
341817393bd810737b2f68f9288715f5	D_0__Bacteria;D_1__Bacteroidetes;D_2__Bacteroidia;D_3__Flavobacteriales;D_4__Flavobacteriaceae;D_5__Capnocytophaga;D_6__Capnocytophaga sp. oral clone DZ074	0.9998792952484449
8265003f697e941bd90cadcc9def0b7c	D_0__Bacteria;D_1__Proteobacteria;D_2__Alphaproteobacteria;D_3__Sphingomonadales;D_4__Sphingomonadaceae	0.9999999982383
abbfe50b2f6f06afd4090488fbc0a648	D_0__Bacteria;D_1__Proteobacteria;D_2__Gammaproteobacteria;D_3__Betaproteobacteriales;D_4__Burkholderiaceae;D_5__Delftia	0.9987479610721003
08fc9b4d8207ab7bf0a2f83b6bb4b5dd	D_0__Bacteria;D_1__Proteobacteria;D_2__Gammaproteobacteria;D_3__Betaproteobacteriales;D_4__Burkholderiaceae;D_5__Massilia	0.9993114840681273
e1e6dcc9b8c1f9049b45370029fb7f5c	D_0__Bacteria;D_1__Actinobacteria;D_2__Acidimicrobiia;D_3__Microtrichales;D_4__Ilumatobacteraceae;D_5__uncultured;D_6__uncultured Actinomycetales bacterium	0.9993503414924335
98e51a12accefdc3d133d85052b66dbf	D_0__Bacteria;D_1__Firmicutes;D_2__Bacilli;D_3__Lactobacillales;D_4__Carnobacteriaceae;D_5__Desemzia	0.9994409883994039
a32252c32e78141010b10efc135298e1	D_0__Bacteria;D_1__Proteobacteria;D_2__Alphaproteobacteria;D_3__Rhizobiales;D_4__Rhizobiaceae;D_5__Allorhizobium-Neorhizobium-Pararhizobium-Rhizobium	0.9983227071202433
0ae01d7f0e3f77b7f73f4d8e3f2c191c	D_0__Bacteria;D_1__Firmicutes;D_2__Clostridia;D_3__Clostridiales;D_4__Peptostreptococcaceae;D_5__Paeniclostridium	0.9255689832253976
a75ea85abb28c1c443c24b488148cb20	D_0__Bacteria;D_1__Proteobacteria;D_2__Alphaproteobacteria;D_3__Rhodospirillales;D_4__uncultured;D_5__uncultured soil bacterium;D_6__uncultured soil bacterium	0.9478946480346496
45f657fe363bcbe75aade3b5172d835d	D_0__Bacteria;D_1__Bacteroidetes;D_2__Bacteroidia;D_3__Cytophagales;D_4__Microscillaceae;D_5__Ohtaekwangia;Ambiguous_taxa	0.7176937445809402
ed6be6f35c692c6166ff8442f30ba282	D_0__Bacteria;D_1__Proteobacteria;D_2__Alphaproteobacteria;D_3__Sphingomonadales;D_4__Sphingomonadaceae;D_5__Sphingobium	0.9993436537951665
245abcc831a86373ab2b3b0a45e9ed9b	D_0__Bacteria;D_1__Proteobacteria;D_2__Gammaproteobacteria;D_3__Betaproteobacteriales;D_4__Burkholderiaceae;D_5__Massilia	0.999967530444367
4e440f9f331752cda9d1227c608a868c	D_0__Bacteria;D_1__Firmicutes;D_2__Bacilli;D_3__Bacillales;D_4__Bacillaceae;D_5__Bacillus	0.9999709496057699
84ebca2e047487fcba5a57c3251a80d4	D_0__Bacteria;D_1__Firmicutes;D_2__Bacilli;D_3__Lactobacillales;D_4__Lactobacillaceae;D_5__Lactobacillus	0.9999967109282011
41c23756f85901cc3b4404b96d73c03a	D_0__Bacteria;D_1__Proteobacteria;D_2__Alphaproteobacteria;D_3__Rhizobiales;D_4__Devosiaceae;D_5__Devosia	0.9980895005689789
b919776690b3570596fe357db96918ac	D_0__Bacteria;D_1__Proteobacteria;D_2__Alphaproteobacteria;D_3__Rhodobacterales;D_4__Rhodobacteraceae;D_5__Paracoccus	0.961924916682498
2485d82eec5b980c57e1bac715e3ce02	D_0__Bacteria;D_1__Proteobacteria;D_2__Alphaproteobacteria;D_3__Rhodobacterales;D_4__Rhodobacteraceae;D_5__Rubellimicrobium;D_6__uncultured bacterium	0.7642363882663383
7e9b5dd149a8f0d13e4062c26c81cc72	D_0__Bacteria;D_1__Proteobacteria;D_2__Gammaproteobacteria;D_3__Pseudomonadales;D_4__Pseudomonadaceae;D_5__Pseudomonas	0.999984241406496
38cbdd6f60d0ad9936e374649a93a049	D_0__Bacteria;D_1__Actinobacteria;D_2__Actinobacteria;D_3__Kineosporiales;D_4__Kineosporiaceae	0.9998755463635545
76abcc0da5c777818f61b36395db24c4	D_0__Bacteria;D_1__Proteobacteria;D_2__Alphaproteobacteria;D_3__Sphingomonadales;D_4__Sphingomonadaceae;D_5__Novosphingobium	0.9929297076713182
9f20eb5961671c09f7e73a19ff1e8a9b	D_0__Bacteria;D_1__Proteobacteria;D_2__Gammaproteobacteria;D_3__Betaproteobacteriales;D_4__Burkholderiaceae;D_5__Massilia	0.999479399634621
aecbbc067c8a613cefab90173e7362b1	D_0__Bacteria;D_1__Bacteroidetes;D_2__Bacteroidia;D_3__Cytophagales;D_4__Hymenobacteraceae;D_5__Hymenobacter;D_6__Hymenobacter sp. R2A-W5	0.8900435324409522
66dfcd958edf2d6351ae2089b86ea4b1	D_0__Bacteria;D_1__Bacteroidetes;D_2__Bacteroidia;D_3__Cytophagales;D_4__Hymenobacteraceae;D_5__Hymenobacter	0.999999999982622
a3335cea6cf216cefbd78ba106523191	D_0__Bacteria;D_1__Bacteroidetes;D_2__Bacteroidia;D_3__Chitinophagales;D_4__Chitinophagaceae;D_5__Flavisolibacter	0.9973718939689218
e176aad85294569965f8aa57464f9fa8	D_0__Bacteria;D_1__Proteobacteria;D_2__Gammaproteobacteria;D_3__Enterobacteriales;D_4__Enterobacteriaceae;D_5__Escherichia-Shigella	0.9999297427738439
4dd9ea1848b36582b60974e8adbd8261	D_0__Bacteria;D_1__Actinobacteria;D_2__Actinobacteria;D_3__Micrococcales;D_4__Microbacteriaceae;D_5__Microbacterium	0.9996897660690917
a0fdb3b56dd32ba71a74bab0ed8e1580	D_0__Bacteria;D_1__Firmicutes;D_2__Bacilli;D_3__Bacillales;D_4__Family XII;D_5__Exiguobacterium	0.9999999859074555
dcec4d3b3187096675711f354649f71c	D_0__Bacteria;D_1__Actinobacteria;D_2__Actinobacteria;D_3__Micrococcales;D_4__Micrococcaceae;D_5__Arthrobacter	0.8046519583046903
d5f4e0a55ae71b9443a562603e82dd8b	D_0__Bacteria;D_1__Proteobacteria;D_2__Gammaproteobacteria;D_3__Betaproteobacteriales;D_4__Neisseriaceae;D_5__Neisseria;D_6__uncultured bacterium	0.7135138163757144
21708f9a48592ae19f7f0478e8963ef5	D_0__Bacteria;D_1__Fusobacteria;D_2__Fusobacteriia;D_3__Fusobacteriales;D_4__Fusobacteriaceae;D_5__Fusobacterium	0.999999999998194
9984f4e47bcaa7c319025d61b7824c56	D_0__Bacteria;D_1__Cyanobacteria;D_2__Oxyphotobacteria;D_3__Chloroplast;D_4__Neocystis brevis;D_5__Neocystis brevis;D_6__Neocystis brevis	0.9998644184721844
2207232eabe7dfd5a92334116b8cf937	D_0__Bacteria;D_1__Proteobacteria;D_2__Alphaproteobacteria;D_3__Rhizobiales;D_4__Beijerinckiaceae;D_5__Methylobacterium	0.9999999750977647
07049ffac7c133b291bac0a32ec9ebbe	D_0__Bacteria;D_1__Bacteroidetes;D_2__Bacteroidia;D_3__Flavobacteriales;D_4__Weeksellaceae;D_5__Elizabethkingia;Ambiguous_taxa	0.8648211443480998
2e06e70f206896b4d2df6172c86a81f6	D_0__Bacteria;D_1__Actinobacteria;D_2__Actinobacteria;D_3__Micrococcales;D_4__Micrococcaceae;D_5__Micrococcus	0.9998395910175054
b2d8ccdbd9f06e36636e5f85fa26edf1	D_0__Bacteria;D_1__Proteobacteria;D_2__Gammaproteobacteria;D_3__Betaproteobacteriales;D_4__Burkholderiaceae;D_5__Aquabacterium	0.9978771312969708
a7dd3e5283adc4289d1df518e8854b1e	D_0__Bacteria;D_1__Deinococcus-Thermus;D_2__Deinococci;D_3__Deinococcales;D_4__Deinococcaceae;D_5__Deinococcus	0.9999662278795345
65a563f9804c626cd7305f5e65d17ed0	D_0__Bacteria;D_1__Firmicutes;D_2__Bacilli;D_3__Lactobacillales;D_4__Streptococcaceae;D_5__Streptococcus;D_6__Streptococcus salivarius subsp. salivarius	0.7433780828815806
d5eef19341c4fe369e190322f306f8f2	D_0__Bacteria;D_1__Actinobacteria;D_2__Actinobacteria;D_3__Corynebacteriales;D_4__Corynebacteriaceae;D_5__Corynebacterium;D_6__uncultured bacterium	0.8654273282441997
c773422b3dd3b7f057a6ec0d5fb93733	D_0__Bacteria;D_1__Proteobacteria;D_2__Gammaproteobacteria;D_3__Betaproteobacteriales;D_4__Neisseriaceae;D_5__Eikenella;D_6__uncultured bacterium	0.7132704103848605
e37a00d4120a17823b9d078d9b00639b	D_0__Bacteria;D_1__Bacteroidetes;D_2__Bacteroidia;D_3__Bacteroidales;D_4__Prevotellaceae;D_5__Prevotella 7	0.9999999886703269
9746b46d51f1eb1fc14fbb715a9963f5	D_0__Bacteria;D_1__Actinobacteria;D_2__Actinobacteria;D_3__Micrococcales;D_4__Microbacteriaceae	0.9999833326698736
31bae3fa03daaa7c6e86acbed7af9bee	D_0__Bacteria;D_1__Firmicutes;D_2__Bacilli;D_3__Bacillales;D_4__Planococcaceae;D_5__Sporosarcina	0.8285475269608469
ea8e20587d33fd6ff14fb6d89cbba4fe	D_0__Bacteria;D_1__Proteobacteria;D_2__Gammaproteobacteria;D_3__Xanthomonadales;D_4__Xanthomonadaceae;D_5__Stenotrophomonas;D_6__uncultured organism	0.7194562073371421
dc984ce0bf01407b705fcf436302a73a	D_0__Bacteria;D_1__Fusobacteria;D_2__Fusobacteriia;D_3__Fusobacteriales;D_4__Fusobacteriaceae;D_5__Fusobacterium	0.999999999997869
32fbdcb1b97f25b622a3468273581314	D_0__Bacteria;D_1__Fusobacteria;D_2__Fusobacteriia;D_3__Fusobacteriales;D_4__Fusobacteriaceae;D_5__Fusobacterium	0.9999999999648872
4bc0945d5781c6cb845dbb7637ab4de0	D_0__Bacteria;D_1__Proteobacteria;D_2__Gammaproteobacteria;D_3__Betaproteobacteriales;D_4__Burkholderiaceae;D_5__Delftia	0.9992093730339583
d088af8d1807f4352c0fdbabb0afff3e	D_0__Bacteria;D_1__Firmicutes;D_2__Bacilli;D_3__Lactobacillales;D_4__Carnobacteriaceae;D_5__Desemzia	0.9992563007631057
9695bf8836a00ec17e1183fa6b785c04	D_0__Bacteria;D_1__Proteobacteria;D_2__Alphaproteobacteria;D_3__Azospirillales;D_4__Azospirillaceae;D_5__Skermanella	0.9995898095887343
97a60d857d3234724e6069efe888169b	D_0__Bacteria;D_1__Proteobacteria;D_2__Gammaproteobacteria;D_3__Betaproteobacteriales;D_4__Burkholderiaceae;D_5__Massilia	0.9998443443277046
e802dcfde175507797889eeaf8de426d	D_0__Bacteria;D_1__Proteobacteria;D_2__Deltaproteobacteria;D_3__Myxococcales;D_4__Haliangiaceae;D_5__Haliangium	0.9999993084685719
ba69bd3a179cd0e707448935aa0989bb	D_0__Bacteria;D_1__Firmicutes;D_2__Bacilli;D_3__Bacillales;D_4__Staphylococcaceae;D_5__Staphylococcus	0.9999999595959107
6e8999f5c42e117459bcfd448ca3a3d5	D_0__Bacteria;D_1__Actinobacteria;D_2__Actinobacteria;D_3__Actinomycetales;D_4__Actinomycetaceae;D_5__Trueperella;D_6__Trueperella pyogenes	0.9982496354220564
ecb6a16cb66adf61aa62cf721d2dba75	D_0__Bacteria;D_1__Proteobacteria;D_2__Alphaproteobacteria;D_3__Sphingomonadales;D_4__Sphingomonadaceae;D_5__Sphingorhabdus	0.7649335665986349
625eb9f39975a80d28d1f62c174fc6e4	D_0__Bacteria;D_1__Proteobacteria;D_2__Gammaproteobacteria;D_3__Betaproteobacteriales;D_4__SC-I-84	0.9998338222204384
6913f4c9202d67445f8d7f4e66f3e750	D_0__Bacteria;D_1__Proteobacteria;D_2__Gammaproteobacteria;D_3__Betaproteobacteriales;D_4__Burkholderiaceae	0.9999999995730575
d8b11825e45cc6d109b28a9a935eea26	D_0__Bacteria;D_1__Actinobacteria;D_2__Actinobacteria;D_3__Propionibacteriales;D_4__Nocardioidaceae;D_5__Nocardioides;Ambiguous_taxa	0.7105738412130809
8a0b53ee752cd13843faa670aaa3ecb8	D_0__Bacteria;D_1__Actinobacteria;D_2__Actinobacteria;D_3__Micrococcales;D_4__Microbacteriaceae;D_5__Curtobacterium	0.8253526242702092
fa3782a9b70ee0797d6c4910ec986d4b	D_0__Bacteria;D_1__Deinococcus-Thermus;D_2__Deinococci;D_3__Deinococcales;D_4__Deinococcaceae;D_5__Deinococcus	0.9999999999998486
d0c4a44b8ca7ef41148be9cc781a097f	D_0__Bacteria;D_1__Bacteroidetes;D_2__Bacteroidia;D_3__Sphingobacteriales;D_4__Sphingobacteriaceae;D_5__Sphingobacterium	0.9999999999423681
184e42a50a46260c7ca85e7b51d88775	D_0__Bacteria;D_1__Actinobacteria;D_2__Coriobacteriia;D_3__Coriobacteriales;D_4__Atopobiaceae;D_5__Atopobium	0.9998326790985914
ac7dd26f0a5e741b98d9572070969d31	D_0__Bacteria;D_1__Actinobacteria;D_2__Actinobacteria;D_3__Micrococcales;D_4__Microbacteriaceae;D_5__Agrococcus	0.9889635261091799
7e20a24299e6820bb058c7d4b5738ebc	D_0__Bacteria;D_1__Actinobacteria;D_2__Actinobacteria;D_3__Micrococcales;D_4__Dermacoccaceae;D_5__Dermacoccus;Ambiguous_taxa	0.8885994712678014
fcb7384cd729a123ee7b3f984c664993	D_0__Bacteria;D_1__Deinococcus-Thermus;D_2__Deinococci;D_3__Deinococcales;D_4__Deinococcaceae;D_5__Deinococcus;D_6__Deinococcus misasensis	0.7817730592150499
8a653ee6f103b94ab2d981dffd8adf9b	D_0__Bacteria;D_1__Actinobacteria;D_2__Actinobacteria;D_3__Frankiales;D_4__Geodermatophilaceae;D_5__Blastococcus	0.999161216268944
c0bb0f7f5b5c85a0c627f6515605ef29	D_0__Bacteria;D_1__Proteobacteria;D_2__Gammaproteobacteria;D_3__Betaproteobacteriales;D_4__Burkholderiaceae;D_5__Ramlibacter	0.9125855603542572
de2a70ef16d8cb7e08481a4784dd8399	D_0__Bacteria;D_1__Cyanobacteria;D_2__Oxyphotobacteria;D_3__Chloroplast;D_4__Coccomyxa subellipsoidea C-169;D_5__Coccomyxa subellipsoidea C-169;D_6__Coccomyxa subellipsoidea C-169	0.8983822958344684
55750623eea7106d6ea7c95cb9fe5078	D_0__Bacteria;D_1__Firmicutes;D_2__Bacilli;D_3__Bacillales;D_4__Bacillaceae;D_5__Anoxybacillus	0.7941313381662882
d527b0abd694be88dd6208cfb9aa01af	D_0__Bacteria;D_1__Firmicutes;D_2__Negativicutes;D_3__Selenomonadales;D_4__Veillonellaceae;D_5__Veillonella	0.9999999999631708
51222d8efcc21b23c00ed094d5343985	D_0__Bacteria;D_1__Actinobacteria;D_2__Acidimicrobiia;D_3__Microtrichales;D_4__Ilumatobacteraceae;D_5__uncultured;D_6__uncultured Actinomycetales bacterium	0.7594398694829402
527916c2bd94391bcadc48051678a38e	D_0__Bacteria;D_1__Firmicutes;D_2__Bacilli;D_3__Bacillales;D_4__Staphylococcaceae;D_5__Staphylococcus	0.9999999471837189
4f57a434a2be19a5ed3635bef6d59104	D_0__Bacteria;D_1__Proteobacteria;D_2__Gammaproteobacteria;D_3__Alteromonadales;D_4__Pseudoalteromonadaceae;D_5__Pseudoalteromonas	0.9967267703119842
5757bf6986949a67e16d9d2447a2e486	D_0__Bacteria;D_1__Proteobacteria;D_2__Alphaproteobacteria;D_3__Rhizobiales;D_4__A0839;D_5__uncultured bacterium;D_6__uncultured bacterium	0.7574688429334387
2ff8cd535da79d9e4eaaa92e4ec58adb	D_0__Bacteria;D_1__Proteobacteria;D_2__Gammaproteobacteria;D_3__Betaproteobacteriales;D_4__Rhodocyclaceae;D_5__Thauera	0.9999846936993478
e2638a82c00994cddc625b823409307d	D_0__Bacteria;D_1__Proteobacteria;D_2__Alphaproteobacteria;D_3__Tistrellales;D_4__Geminicoccaceae;D_5__Candidatus Alysiosphaera;Ambiguous_taxa	0.8893275129216949
8381ba637e3d8923edb96bbd17c6d865	D_0__Bacteria;D_1__Proteobacteria;D_2__Alphaproteobacteria;D_3__Sphingomonadales;D_4__Sphingomonadaceae;D_5__Sphingomonas	0.947275989615342
e81c8f18c0df08131145447a93c267bb	D_0__Bacteria;D_1__Bacteroidetes;D_2__Bacteroidia;D_3__Chitinophagales;D_4__Chitinophagaceae;D_5__Sediminibacterium	0.9999996396215478
2902e27fdff364052667b72d233f5c99	D_0__Bacteria;D_1__Spirochaetes;D_2__Spirochaetia;D_3__Spirochaetales;D_4__Spirochaetaceae;D_5__Treponema 2	0.9999999999999896
461b7d1842c4a2a8d9000bc3c0879ce6	D_0__Bacteria;D_1__Bacteroidetes;D_2__Bacteroidia;D_3__Bacteroidales;D_4__Prevotellaceae;D_5__Prevotella 2;D_6__uncultured organism	0.9949040453967674
16906ec1509cf13c0726ddff88930e68	D_0__Bacteria;D_1__Proteobacteria;D_2__Gammaproteobacteria;D_3__Pseudomonadales;D_4__Pseudomonadaceae;D_5__Pseudomonas	0.9999273825179891
74761bf73f3ed77c7604a8d2bc295da4	D_0__Bacteria;D_1__Proteobacteria;D_2__Alphaproteobacteria;D_3__Rhizobiales;D_4__Rhizobiaceae;D_5__Allorhizobium-Neorhizobium-Pararhizobium-Rhizobium	0.9744294265717289
90a0fbae7062831093ec60b585f5e949	D_0__Bacteria;D_1__Proteobacteria;D_2__Gammaproteobacteria;D_3__Pasteurellales;D_4__Pasteurellaceae;D_5__Haemophilus	0.9867806408460815
755c13aed61e778e4ca4b61110decc2b	D_0__Bacteria;D_1__Proteobacteria;D_2__Alphaproteobacteria;D_3__Rhodobacterales;D_4__Rhodobacteraceae;D_5__Rubellimicrobium;D_6__uncultured bacterium	0.9394590589676249
67cdfde6365e2646be0d73c31088d9b6	D_0__Bacteria;D_1__Firmicutes;D_2__Negativicutes;D_3__Selenomonadales;D_4__Veillonellaceae;D_5__Veillonella;D_6__uncultured Clostridia bacterium	0.9999223482916944
46e842c428bf9b92b63ac843d2f2b7e1	D_0__Bacteria;D_1__Proteobacteria;D_2__Alphaproteobacteria;D_3__Rhizobiales;D_4__Beijerinckiaceae;D_5__Methylobacterium	0.9998789413177008
6da4f223fc4b62c83a0725b0206cfaa7	D_0__Bacteria;D_1__Bacteroidetes;D_2__Bacteroidia;D_3__Flavobacteriales;D_4__Flavobacteriaceae;D_5__Flavobacterium;D_6__metagenome	0.8923957736707244
0b9aaf4b58e09d364e1c126f5e6a67da	D_0__Bacteria;D_1__Firmicutes;D_2__Bacilli;D_3__Bacillales;D_4__Bacillaceae;D_5__Bacillus	0.9992134905766908
f4a2a26397a0717a38104044f7362210	D_0__Bacteria;D_1__Proteobacteria;D_2__Alphaproteobacteria;D_3__Rhodobacterales;D_4__Rhodobacteraceae;D_5__Rubellimicrobium	0.9999913274251829
986517c17e5be4acb13a8eb96bed0bb4	D_0__Bacteria;D_1__Firmicutes;D_2__Bacilli;D_3__Lactobacillales;D_4__Carnobacteriaceae;D_5__Carnobacterium;Ambiguous_taxa	0.7431122860342022
f13e3e2aa7cbfd3f025e9160dd933384	D_0__Bacteria;D_1__Planctomycetes;D_2__Planctomycetacia;D_3__Planctomycetales;D_4__Schlesneriaceae;D_5__Schlesneria	0.9999985734341859
bf719897dffcef3b20fc965003daee52	D_0__Bacteria;D_1__Actinobacteria;D_2__Acidimicrobiia;D_3__IMCC26256;D_4__uncultured Actinomycetales bacterium;D_5__uncultured Actinomycetales bacterium;D_6__uncultured Actinomycetales bacterium	0.8251287258485533
722e337a83ab52bbf899c22791352f0c	D_0__Bacteria;D_1__Planctomycetes;D_2__BD7-11;D_3__uncultured bacterium;D_4__uncultured bacterium;D_5__uncultured bacterium;D_6__uncultured bacterium	0.9999999907803954
6bf1453549cf616c812e55a76e19ef47	D_0__Bacteria;D_1__Proteobacteria;D_2__Gammaproteobacteria;D_3__Betaproteobacteriales;D_4__Burkholderiaceae;D_5__Noviherbaspirillum	0.9890698054639353
8dc9687dce61904f4494467207147880	D_0__Bacteria;D_1__Actinobacteria;D_2__Actinobacteria;D_3__Corynebacteriales;D_4__Corynebacteriaceae;D_5__Corynebacterium 1	0.9451408867206661
5eb42a12445fcf7ae9a0b4a8cf77915c	D_0__Bacteria;D_1__Actinobacteria;D_2__Actinobacteria;D_3__Micrococcales;D_4__Brevibacteriaceae;D_5__Brevibacterium	0.9999999999856506
a833ff02fdd4fbfb04e4aa07a539172d	D_0__Bacteria;D_1__Firmicutes;D_2__Bacilli;D_3__Bacillales;D_4__Planococcaceae;D_5__Chryseomicrobium	0.9998528694883477
15e409cec6365290b44b6ac6c6aad668	D_0__Bacteria;D_1__Proteobacteria;D_2__Gammaproteobacteria;D_3__Pseudomonadales;D_4__Moraxellaceae;D_5__Acinetobacter;D_6__Acinetobacter radioresistens	0.8675480237666995
820773e3a2fcbeac1a09f02481496a99	D_0__Bacteria;D_1__Proteobacteria;D_2__Alphaproteobacteria;D_3__Rhodobacterales;D_4__Rhodobacteraceae;D_5__Paracoccus	0.9820783076065585
09c0453f143beda25c4038c91b59ca0f	D_0__Bacteria;D_1__Proteobacteria;D_2__Alphaproteobacteria;D_3__Sphingomonadales;D_4__Sphingomonadaceae;D_5__Altererythrobacter;D_6__Porphyrobacter sp. SX2RGS8	0.9964458508394493
5623ce6dc40b8bf8a79cd8fc3f192741	D_0__Bacteria;D_1__Actinobacteria;D_2__Actinobacteria;D_3__Micrococcales;D_4__Micrococcaceae;D_5__Arthrobacter	0.8630389509578391
a746885d4d6350f6b444e53f2427a3be	D_0__Bacteria;D_1__Firmicutes;D_2__Bacilli;D_3__Bacillales;D_4__Bacillaceae;D_5__Bacillus;D_6__Bacillus niabensis	0.8426617323105208
9c5c81e7bf00adad6a67767e60681225	D_0__Bacteria;D_1__Firmicutes;D_2__Clostridia;D_3__Clostridiales;D_4__Family XI;D_5__Peptoniphilus;D_6__uncultured organism	0.7890509576795373
155187b1cf8635eba1e84441ec64753c	D_0__Bacteria;D_1__Actinobacteria;D_2__Actinobacteria;D_3__Actinomycetales;D_4__Actinomycetaceae;D_5__Actinomyces	0.999999999983095
77dbcd8414b76e1571a39cd78aba81c0	D_0__Bacteria;D_1__Bacteroidetes;D_2__Rhodothermia;D_3__Rhodothermales;D_4__Rhodothermaceae;D_5__uncultured;D_6__uncultured soil bacterium	0.9825019332267853
7608b25789ba7f00faed2919e0bbb84a	D_0__Bacteria;D_1__Bacteroidetes;D_2__Bacteroidia;D_3__Bacteroidales;D_4__Tannerellaceae;D_5__Tannerella	0.9999908638808255
fc4fb24adf48ddb7b6c425fe565f595a	D_0__Bacteria;D_1__Chloroflexi;D_2__Ktedonobacteria;D_3__Ktedonobacterales;D_4__JG30-KF-AS9;D_5__uncultured bacterium;D_6__uncultured bacterium	0.9999998371091995
c6d7694c7e7f37ef6c72e6e8a1309398	D_0__Bacteria;D_1__Actinobacteria;D_2__Actinobacteria;D_3__Corynebacteriales;D_4__Corynebacteriaceae;D_5__Corynebacterium 1	0.9987035041892649
c3105d5a28605b0163b95bf4161e6ba1	D_0__Bacteria;D_1__Proteobacteria;D_2__Alphaproteobacteria;D_3__Rhizobiales;D_4__Rhizobiaceae;D_5__Allorhizobium-Neorhizobium-Pararhizobium-Rhizobium	0.9264859590988391
7a68af94b38fd524302755af549ca2de	D_0__Bacteria;D_1__Patescibacteria;D_2__Microgenomatia;D_3__Candidatus Levybacteria;D_4__uncultured soil bacterium;D_5__uncultured soil bacterium;D_6__uncultured soil bacterium	0.8120592228123824
ccbf88f007432cedb820c51b3ea4c169	D_0__Bacteria;D_1__Nitrospirae;D_2__Nitrospira;D_3__Nitrospirales;D_4__Nitrospiraceae;D_5__Nitrospira	0.9999999999999916
97e9bd4b04e0789f0a76a7cba3c515c3	D_0__Bacteria;D_1__Bacteroidetes;D_2__Bacteroidia;D_3__Bacteroidales;D_4__Prevotellaceae;D_5__Prevotella;D_6__Prevotella buccalis	0.99788265537535
1fddfb1aab7d6a8ff586a75c0437d051	D_0__Bacteria;D_1__Firmicutes;D_2__Negativicutes;D_3__Selenomonadales;D_4__Veillonellaceae;D_5__Veillonella	0.9999999999536804
3011ff5c041fcd9482235f51ce4521a4	D_0__Bacteria;D_1__Proteobacteria;D_2__Alphaproteobacteria;D_3__Rhizobiales;D_4__Xanthobacteraceae;D_5__Bradyrhizobium	0.8065297729488525
f80125baf07e60239d3e8e462f7edaf8	D_0__Bacteria;D_1__Proteobacteria;D_2__Alphaproteobacteria;D_3__Sphingomonadales;D_4__Sphingomonadaceae;D_5__Novosphingobium	0.8790056374864554
dce2344251e5407852227729f31656aa	D_0__Bacteria;D_1__Firmicutes;D_2__Bacilli;D_3__Bacillales;D_4__Staphylococcaceae;D_5__Staphylococcus	0.9999999809505471
110eb21c03e6d13516535ff88b2a9efe	D_0__Bacteria;D_1__Proteobacteria;D_2__Gammaproteobacteria;D_3__Betaproteobacteriales;D_4__Burkholderiaceae;D_5__Delftia	0.9993383765480731
2eec7e4ef3aad07e32e41b3d9a1d2284	D_0__Bacteria;D_1__Proteobacteria;D_2__Alphaproteobacteria;D_3__Acetobacterales;D_4__Acetobacteraceae;D_5__Roseomonas	0.9996538287789047
d0feeeb7140fd2f8e3361ce93d6e4231	D_0__Bacteria;D_1__Firmicutes;D_2__Bacilli;D_3__Bacillales;D_4__Bacillaceae;D_5__Bacillus	0.9978268364198837
0939a83598098cb4dc2a928011101253	D_0__Bacteria;D_1__Proteobacteria;D_2__Alphaproteobacteria;D_3__Rhodobacterales;D_4__Rhodobacteraceae;D_5__Paracoccus	0.9840091002153434
6a1d7da9bcaa47a99cc136538071dd82	D_0__Bacteria;D_1__Actinobacteria;D_2__Actinobacteria;D_3__Propionibacteriales;D_4__Nocardioidaceae;D_5__Nocardioides;D_6__Nocardioides alkalitolerans	0.824036077291913
8f0c6e0a7a2b4e4004fc57933e2e65b7	D_0__Bacteria;D_1__Patescibacteria;D_2__Saccharimonadia;D_3__Saccharimonadales	0.9999999999999007
e03219b7deac9b4fa6d29c35778d4802	D_0__Bacteria;D_1__Proteobacteria;D_2__Gammaproteobacteria;D_3__Betaproteobacteriales;D_4__Burkholderiaceae;D_5__Massilia	0.9990835662317796
d9a8133c1c0cba024826069eac5bbf00	D_0__Bacteria;D_1__Proteobacteria;D_2__Gammaproteobacteria;D_3__Pseudomonadales;D_4__Moraxellaceae;D_5__Acinetobacter	0.9999986209620497
b3e707a25e188a894b6a5b94f3075ff4	D_0__Bacteria;D_1__Nitrospirae;D_2__Nitrospira;D_3__Nitrospirales;D_4__Nitrospiraceae;D_5__Nitrospira	0.9999999999999575
60a8d63c1689c61d0ecd998079fb2a19	D_0__Bacteria;D_1__Proteobacteria;D_2__Alphaproteobacteria;D_3__Caulobacterales;D_4__Parvularculaceae;D_5__Amphiplicatus	0.9999999803122468
b6181754e235bdbb1d792c568a85c2bd	D_0__Bacteria;D_1__Bacteroidetes;D_2__Bacteroidia;D_3__Bacteroidales;D_4__Prevotellaceae;D_5__Prevotella;D_6__Chlamydia trachomatis	0.9999437002232817
735d4a455a7b936412caa44589fb4dae	D_0__Bacteria;D_1__Actinobacteria;D_2__Actinobacteria;D_3__Propionibacteriales;D_4__Nocardioidaceae;D_5__Nocardioides;D_6__Nocardioides alkalitolerans	0.9281575405207971
6359d4ab38c5b309634276c29fc1bc9a	D_0__Bacteria;D_1__Proteobacteria;D_2__Gammaproteobacteria;D_3__Diplorickettsiales;D_4__Diplorickettsiaceae;D_5__uncultured;D_6__uncultured bacterium	0.8198176046430611
e057ceae9d63578f57019e6ca9af4f43	D_0__Bacteria;D_1__Firmicutes;D_2__Clostridia;D_3__Clostridiales;D_4__Ruminococcaceae;D_5__Ruminococcaceae UCG-010;D_6__uncultured bacterium	0.9550376249885678
0734ede6f85103090962d8af3a260aee	D_0__Bacteria;D_1__Firmicutes;D_2__Bacilli;D_3__Bacillales;D_4__Staphylococcaceae;D_5__Staphylococcus	0.9999999655490945
6a70c5a79df04d275e118c5f6e25d6ca	D_0__Bacteria;D_1__Firmicutes;D_2__Bacilli;D_3__Bacillales;D_4__Paenibacillaceae;D_5__Paenibacillus	0.9999999861651865
61cf62f5fc5b5b3dce6c18bfc313b245	D_0__Bacteria;D_1__Proteobacteria;D_2__Gammaproteobacteria;D_3__Cardiobacteriales;D_4__Wohlfahrtiimonadaceae;D_5__Koukoulia;Ambiguous_taxa	0.9723123019735538
5c0fd81fa805d32db3fa2480924fdcb6	D_0__Bacteria;D_1__Proteobacteria;D_2__Alphaproteobacteria;D_3__Sphingomonadales;D_4__Sphingomonadaceae;D_5__Sphingobium	0.999299860011966
e90ddab85817969e5e4c9c1f0861b17b	D_0__Bacteria;D_1__Bacteroidetes;D_2__Bacteroidia;D_3__Bacteroidales;D_4__Prevotellaceae;D_5__Prevotella;D_6__Prevotella amnii DSM 23384 = JCM 14753	0.9999977098317819
de69acbf841c6d1db16d3fdd81483ad0	D_0__Bacteria;D_1__Fusobacteria;D_2__Fusobacteriia;D_3__Fusobacteriales;D_4__Fusobacteriaceae;D_5__Fusobacterium	0.999999999998319
33e7b848728400249b4d79732761bb5c	D_0__Bacteria;D_1__Bacteroidetes;D_2__Bacteroidia;D_3__Sphingobacteriales;D_4__Sphingobacteriaceae;D_5__Mucilaginibacter	0.9999935969142232
4993b613a6db499f71c7178e894ae12d	D_0__Bacteria;D_1__Fusobacteria;D_2__Fusobacteriia;D_3__Fusobacteriales;D_4__Fusobacteriaceae;D_5__Fusobacterium	0.999999999979655
f1ada50473219a7f8a2b3b89629f22e2	D_0__Bacteria;D_1__Proteobacteria;D_2__Gammaproteobacteria;D_3__Betaproteobacteriales;D_4__Burkholderiaceae;D_5__Massilia	0.9993645772884648
97e67501d4673252a92d438c74d19be7	D_0__Bacteria;D_1__Proteobacteria;D_2__Alphaproteobacteria;D_3__Sphingomonadales;D_4__Sphingomonadaceae;D_5__Novosphingobium	0.9675791682712267
da0cfdee6d94892ee9469f798a43f113	D_0__Bacteria;D_1__Actinobacteria;D_2__Actinobacteria;D_3__Micrococcales;D_4__Micrococcaceae;D_5__Rothia	0.9999999867561776
fb347936413092984d215a6d147995cb	D_0__Bacteria;D_1__Deinococcus-Thermus;D_2__Deinococci;D_3__Deinococcales;D_4__Deinococcaceae;D_5__Deinococcus;D_6__uncultured bacterium	0.9916383115028345
1a469e1951b4cd29e4b20e21219a4f13	D_0__Bacteria;D_1__Bacteroidetes;D_2__Bacteroidia;D_3__Flavobacteriales;D_4__Flavobacteriaceae;D_5__Flavobacterium	0.9999952116483822
c28c83468f8ff123ddfdd5580e6d64d5	D_0__Bacteria;D_1__Proteobacteria;D_2__Alphaproteobacteria;D_3__Azospirillales;D_4__Azospirillaceae;D_5__Rhodocista sp. SCSIO 13435;D_6__Rhodocista sp. SCSIO 13435	0.9998538441451131
57945605740f25f5116fd94560e1757f	D_0__Bacteria;D_1__Cyanobacteria;D_2__Oxyphotobacteria;D_3__Nostocales;D_4__Chroococcidiopsaceae;D_5__Aliterella CENA595;Ambiguous_taxa	0.8707056524561458
bb48d4fe6403e7ecb4bc406617649cd8	D_0__Bacteria;D_1__Firmicutes;D_2__Bacilli;D_3__Lactobacillales;D_4__Lactobacillaceae;D_5__Lactobacillus;D_6__Lactobacillus iners AB-1	0.9947745104215673
5ffa45b1ff8681e9b0a43ea196e86275	D_0__Bacteria;D_1__Firmicutes;D_2__Negativicutes;D_3__Selenomonadales;D_4__Veillonellaceae;D_5__Veillonella	0.9999999999591522
5d6ab8a85c6fd959386c4fd9cc835714	D_0__Bacteria;D_1__Proteobacteria;D_2__Gammaproteobacteria;D_3__Xanthomonadales;D_4__Xanthomonadaceae;D_5__Lysobacter;D_6__Xanthomonadaceae bacterium L-bf-PMW-15.1	0.756454760177566
3b0ddcb3c0b61beb2cf6752276a75aeb	D_0__Bacteria;D_1__Proteobacteria;D_2__Alphaproteobacteria;D_3__Reyranellales;D_4__Reyranellaceae;D_5__Reyranella	0.9999999999792789
6d4131133e2795c146863ff1841dfefc	D_0__Bacteria;D_1__Proteobacteria;D_2__Gammaproteobacteria;D_3__Betaproteobacteriales;D_4__Burkholderiaceae;D_5__Delftia	0.9993321141872878
0e8d1e57f65dd90fcc50b0b1b09137d7	D_0__Bacteria;D_1__Firmicutes;D_2__Clostridia;D_3__Clostridiales;D_4__Family XI;D_5__W5053;D_6__uncultured bacterium	0.9969993846585027
5e9d328eec2fd7dc85a7cb077a59a74c	D_0__Bacteria;D_1__Proteobacteria;D_2__Alphaproteobacteria;D_3__Sphingomonadales;D_4__Sphingomonadaceae;D_5__Porphyrobacter;Ambiguous_taxa	0.7080077903260729
76525a73ed3a0d758100ac3ba5c2b99b	D_0__Bacteria;D_1__Deinococcus-Thermus;D_2__Deinococci;D_3__Deinococcales;D_4__Deinococcaceae;D_5__Deinococcus	0.9999999999998228
18f448e863b93b0ac96a0a2920efef3f	D_0__Bacteria;D_1__Patescibacteria;D_2__Parcubacteria;D_3__Candidatus Adlerbacteria;D_4__uncultured bacterium;D_5__uncultured bacterium;D_6__uncultured bacterium	0.9939535408553609
6b417b39f34767c53390a496d5935576	D_0__Bacteria;D_1__Firmicutes;D_2__Bacilli;D_3__Bacillales;D_4__Staphylococcaceae;D_5__S31	0.9999654491587079
330e83f777ce0554829f1e3ac66151d6	D_0__Bacteria;D_1__Firmicutes;D_2__Bacilli;D_3__Lactobacillales;D_4__Enterococcaceae;D_5__Enterococcus	0.9992919475205241
a96b0a4d570c8dd7d594aedf392870ec	D_0__Bacteria;D_1__Bacteroidetes;D_2__Bacteroidia;D_3__Cytophagales;D_4__Cytophagaceae;D_5__Cytophaga;Ambiguous_taxa	0.9997699199120044
e5fc67e3cdc006dda4453ccf33c075fe	D_0__Bacteria;D_1__Acidobacteria;D_2__Acidobacteriia;D_3__Acidobacteriales;D_4__Acidobacteriaceae (Subgroup 1);D_5__Terriglobus;Ambiguous_taxa	0.7442546451723123
0763e786aa843a6ddab6e9bd43457dfa	D_0__Bacteria;D_1__Cyanobacteria;D_2__Melainabacteria;D_3__Obscuribacterales;D_4__uncultured bacterium;D_5__uncultured bacterium;D_6__uncultured bacterium	0.9999791766899835
c2f720a4580992993b7dbec9e20e4ba7	D_0__Bacteria;D_1__Cyanobacteria;D_2__Oxyphotobacteria;D_3__Chloroplast	0.999999999999997
c8721614c22ab0e8e10ba280b0007c15	D_0__Bacteria;D_1__Proteobacteria;D_2__Gammaproteobacteria;D_3__Betaproteobacteriales;D_4__Burkholderiaceae;D_5__Delftia	0.9985058744508251
59162af2d2f431487c99275fd7f73aa4	D_0__Bacteria;D_1__Proteobacteria;D_2__Alphaproteobacteria;D_3__Rhizobiales;D_4__A0839	0.9999999999989004
fa6d2ac314416597942617c5f57de1f0	D_0__Bacteria;D_1__Bacteroidetes;D_2__Bacteroidia;D_3__Bacteroidales;D_4__Porphyromonadaceae;D_5__Porphyromonas;D_6__uncultured bacterium	0.9699144005421113
fed3b763552758da04c10135c6099182	D_0__Bacteria;D_1__Proteobacteria;D_2__Gammaproteobacteria;D_3__Legionellales;D_4__Legionellaceae;D_5__Legionella;D_6__uncultured bacterium	0.7596562316507814
ebbe228ba69a3829bcd92ecde5d4b1a5	D_0__Bacteria;D_1__Proteobacteria;D_2__Alphaproteobacteria;D_3__Azospirillales;D_4__Azospirillaceae;D_5__Niveispirillum	0.9821525608642192
7b05f0b1438e53f268c4af64e26a0374	D_0__Bacteria;D_1__Bacteroidetes;D_2__Bacteroidia;D_3__Chitinophagales;D_4__Chitinophagaceae;D_5__Ferruginibacter;D_6__uncultured bacterium	0.8794118068819635
c892cd3a22def842bceb4fc57e11b95b	D_0__Bacteria;D_1__Firmicutes;D_2__Bacilli;D_3__Bacillales;D_4__Bacillaceae;D_5__Anoxybacillus;Ambiguous_taxa	0.7120966013369396
b9fb76b83275eb9d90c023ad43d41a33	D_0__Bacteria;D_1__Firmicutes;D_2__Negativicutes;D_3__Selenomonadales;D_4__Veillonellaceae	0.9999999999995217
1081795170ee494806969e77ee86377b	D_0__Bacteria;D_1__Firmicutes;D_2__Bacilli;D_3__Bacillales;D_4__Paenibacillaceae;D_5__Paenibacillus;D_6__Paenibacillus cookii	0.9591559391381899
314f7eab7e25cbbfdd71fc652e6a045d	D_0__Bacteria;D_1__Proteobacteria;D_2__Alphaproteobacteria;D_3__Rhizobiales;D_4__Beijerinckiaceae;D_5__Bosea	0.9999996528881291
26680980811747a157002c844037c5b8	D_0__Bacteria;D_1__Firmicutes;D_2__Clostridia;D_3__Clostridiales;D_4__Clostridiaceae 1;D_5__Clostridium sensu stricto 1	0.9999724611148011
ffdbb1dbe8f677932663954c2866553b	D_0__Bacteria;D_1__Cyanobacteria;D_2__Oxyphotobacteria;D_3__Chloroplast;D_4__Nephrolepis biserrata var. furcans;D_5__Nephrolepis biserrata var. furcans;D_6__Nephrolepis biserrata var. furcans	0.7813830072244589
ff4b434c3814112664437f643d120b24	D_0__Bacteria;D_1__Bacteroidetes;D_2__Bacteroidia;D_3__Flavobacteriales;D_4__Weeksellaceae;D_5__Chryseobacterium	0.9999999487141555
3ff4de5547a711a2e1a071b33376f831	D_0__Bacteria;D_1__Proteobacteria;D_2__Gammaproteobacteria;D_3__Betaproteobacteriales;D_4__Burkholderiaceae;D_5__Massilia	0.9996078077630506
d5abbd7a69a9061d1d75a93a994d020a	D_0__Bacteria;D_1__Proteobacteria;D_2__Alphaproteobacteria;D_3__Caulobacterales;D_4__Caulobacteraceae	0.9999999999819913
df4e858b8f9c2be124fa8a1db8f93858	D_0__Bacteria;D_1__Proteobacteria;D_2__Alphaproteobacteria;D_3__Caulobacterales;D_4__Caulobacteraceae;D_5__Phenylobacterium	0.7249893649693504
cfe0dd2afcde9ec4ae083bfe5b0c0d24	D_0__Bacteria;D_1__Planctomycetes;D_2__Planctomycetacia;D_3__Isosphaerales;D_4__Isosphaeraceae;D_5__Singulisphaera;D_6__uncultured bacterium	0.9593935981008235
248d22a73f446483f9472de87a701535	D_0__Bacteria;D_1__Proteobacteria;D_2__Gammaproteobacteria;D_3__Betaproteobacteriales;D_4__Burkholderiaceae;D_5__Massilia	0.9999407102491481
1343067b314fb0023fe106cfe9c2600d	D_0__Bacteria;D_1__Bacteroidetes;D_2__Bacteroidia;D_3__Sphingobacteriales;D_4__Sphingobacteriaceae;D_5__Pedobacter	0.9999818345997595
9a90d39edc1e4dc793fbaca1389080d8	D_0__Bacteria;D_1__Bacteroidetes;D_2__Bacteroidia;D_3__Sphingobacteriales;D_4__Sphingobacteriaceae;D_5__Mucilaginibacter;D_6__uncultured bacterium	0.9725481274846056
59769388e64781333d0689ad0539e49b	D_0__Bacteria;D_1__Firmicutes;D_2__Bacilli;D_3__Bacillales;D_4__Paenibacillaceae;D_5__Paenibacillus;D_6__Paenibacillus cookii	0.9620128928514108
07c1b22cb991e4a7fa91933585864ef7	D_0__Bacteria;D_1__Proteobacteria;D_2__Gammaproteobacteria;D_3__Vibrionales;D_4__Vibrionaceae;D_5__Vibrio	0.9938259654398174
b4e189ad1836ff8fc7f9f46cbab062ef	D_0__Bacteria;D_1__Proteobacteria;D_2__Alphaproteobacteria;D_3__Caulobacterales;D_4__Caulobacteraceae;D_5__Brevundimonas	0.9999825811775181
e40638a0c5822ee95102ce7494114def	D_0__Bacteria;D_1__Actinobacteria;D_2__Actinobacteria;D_3__Micrococcales;D_4__Promicromonosporaceae;D_5__Cellulosimicrobium	0.9958115091433056
06828f4595301f4d3f1bd69bd4a56187	D_0__Bacteria;D_1__Proteobacteria;D_2__Alphaproteobacteria;D_3__Rhizobiales;D_4__Xanthobacteraceae;D_5__uncultured	0.8816919927069705
8bcca87dca673c9ab4deaa228c0e489e	D_0__Bacteria;D_1__Proteobacteria;D_2__Gammaproteobacteria;D_3__Betaproteobacteriales;D_4__Neisseriaceae;D_5__uncultured;Ambiguous_taxa	0.7073857614321887
da18f6424ccc4b969c58c38d04373a89	D_0__Bacteria;D_1__Proteobacteria;D_2__Gammaproteobacteria;D_3__Betaproteobacteriales;D_4__Burkholderiaceae;D_5__Delftia	0.9993281339034258
bb29c3950ca8620c861e0337a54cc100	D_0__Bacteria;D_1__Proteobacteria;D_2__Alphaproteobacteria;D_3__Rhizobiales;D_4__Devosiaceae;D_5__Devosia	0.9657377266240781
e9119fd8c31e47a415d4cf709e539b8a	D_0__Bacteria;D_1__Proteobacteria;D_2__Gammaproteobacteria;D_3__Xanthomonadales;D_4__Xanthomonadaceae;D_5__Luteimonas;D_6__Xanthomonadaceae bacterium A_118	0.7179467227806515
d23c2c7c5e43a787cae60ce5d18a5d2a	D_0__Bacteria;D_1__Proteobacteria;D_2__Gammaproteobacteria;D_3__Pseudomonadales;D_4__Pseudomonadaceae;D_5__Pseudomonas	0.9999991067288009
412acaa82eefe5e81af09f13497de8ae	D_0__Bacteria;D_1__Proteobacteria;D_2__Gammaproteobacteria;D_3__Betaproteobacteriales;D_4__Burkholderiaceae	0.9999994640415365
725adfcb26b535d4e606b3b710c0a9b1	D_0__Bacteria;D_1__Proteobacteria;D_2__Alphaproteobacteria;D_3__Sphingomonadales;D_4__Sphingomonadaceae;D_5__Rhizorhapis;D_6__uncultured bacterium	0.722870805049642
3bd2ee4e849c286a433992027a44a640	D_0__Bacteria;D_1__Firmicutes;D_2__Bacilli;D_3__Bacillales;D_4__Planococcaceae;D_5__Sporosarcina;D_6__uncultured bacterium	0.9615070675999118
98142edbaf67e277159e119f13edad9c	D_0__Bacteria;D_1__Proteobacteria;D_2__Alphaproteobacteria;D_3__Sphingomonadales;D_4__Sphingomonadaceae;D_5__Sphingomonas	0.9466543717909852
83ed2ee7987df291bcd5dbc0916709f0	D_0__Bacteria;D_1__Actinobacteria;D_2__Actinobacteria;D_3__Micrococcales;D_4__Intrasporangiaceae	0.9985542875609573
f748de9f48202d3ae8c6d1ce11777e49	D_0__Bacteria;D_1__Firmicutes;D_2__Bacilli;D_3__Lactobacillales;D_4__Aerococcaceae;D_5__Ignavigranum;D_6__uncultured bacterium	0.999999765838452
4c2069328c52f4b71ae3641a9b277aef	D_0__Bacteria;D_1__Proteobacteria;D_2__Gammaproteobacteria;D_3__Gammaproteobacteria Incertae Sedis;D_4__Unknown Family;D_5__Candidatus Berkiella;D_6__uncultured bacterium	0.9980182015883657
9ef5a20469c4949dfe0b30b5629c7fd2	D_0__Bacteria;D_1__Proteobacteria;D_2__Gammaproteobacteria;D_3__Pasteurellales;D_4__Pasteurellaceae;D_5__Haemophilus	0.9179246766074725
033827229322e6ed5ad91421469d9aa9	D_0__Bacteria;D_1__Cyanobacteria;D_2__Sericytochromatia;Ambiguous_taxa;Ambiguous_taxa;Ambiguous_taxa;Ambiguous_taxa	0.7173156965222368
4ced0c04fdec90be645104194963ca0e	D_0__Bacteria;D_1__Proteobacteria;D_2__Alphaproteobacteria;D_3__Rhizobiales;D_4__Pleomorphomonadaceae;D_5__Chthonobacter	0.999382511014828
c0984e4995024c384914dc7b6e71875c	D_0__Bacteria;D_1__Firmicutes;D_2__Bacilli;D_3__Bacillales;D_4__Staphylococcaceae;D_5__Staphylococcus	0.9999999523679284
007dbc3fc4b275be13c265de3435ab58	D_0__Bacteria;D_1__Proteobacteria;D_2__Alphaproteobacteria;D_3__Rhizobiales;D_4__Devosiaceae;D_5__Devosia	0.7882245435840037
198b2b71d2d4cef10e467dfff0d951d3	D_0__Bacteria;D_1__Proteobacteria;D_2__Gammaproteobacteria;D_3__Betaproteobacteriales;D_4__Burkholderiaceae;D_5__Massilia	0.9997403394439195
b51fe526c3ad8b50e87a0a8fd7ebd898	D_0__Bacteria;D_1__Proteobacteria;D_2__Alphaproteobacteria;D_3__Rhodospirillales;D_4__uncultured;D_5__uncultured soil bacterium;D_6__uncultured soil bacterium	0.9462536912432731
754f1fd6814f1a3e1b1504a2404c4930	D_0__Bacteria;D_1__Bacteroidetes;D_2__Bacteroidia;D_3__Sphingobacteriales;D_4__env.OPS 17	0.999999999983051
bc5e7489efcb095153f512ae93da4a0d	D_0__Bacteria;D_1__Armatimonadetes;D_2__Fimbriimonadia;D_3__Fimbriimonadales;D_4__Fimbriimonadaceae;D_5__uncultured Fimbriimonas sp.;D_6__uncultured Fimbriimonas sp.	0.9998949275035437
b07af26480f18340ca6721710a1fe5c2	D_0__Bacteria;D_1__Proteobacteria;D_2__Gammaproteobacteria;D_3__Betaproteobacteriales;D_4__Burkholderiaceae;D_5__Herbaspirillum;Ambiguous_taxa	0.7082307822989107
9526e772fb2b5ed30c81f061156413e7	D_0__Bacteria;D_1__Proteobacteria;D_2__Alphaproteobacteria;D_3__Rhizobiales;D_4__Rhizobiaceae;D_5__Ochrobactrum	0.9933860472174245
b28d148d15f34f2583b00820ace8ef02	D_0__Bacteria;D_1__Proteobacteria;D_2__Alphaproteobacteria;D_3__Caulobacterales;D_4__Caulobacteraceae	0.9999999999896846
b32faed23f2ebe9e2dd422805d20cdb1	D_0__Bacteria;D_1__Actinobacteria;D_2__Actinobacteria;D_3__Micrococcales;D_4__Microbacteriaceae;D_5__Leucobacter	0.9981949741853766
276458cc7675ac8f7961783409e10114	D_0__Bacteria;D_1__Proteobacteria;D_2__Alphaproteobacteria;D_3__Caulobacterales;D_4__Caulobacteraceae;D_5__Caulobacter	0.9643799006157718
c82f0bf2c2f64467b009431a4a02c5a6	D_0__Bacteria;D_1__Proteobacteria;D_2__Gammaproteobacteria;D_3__Betaproteobacteriales;D_4__Burkholderiaceae;D_5__Ralstonia	0.9999999307047294
12480e462647da2dfa8eabc92c1fd8f9	D_0__Bacteria;D_1__Proteobacteria;D_2__Alphaproteobacteria;D_3__Rhizobiales;D_4__Xanthobacteraceae;D_5__Pseudorhodoplanes	0.9076679998996121
e65930bf11580e019450ee43591d99e5	D_0__Bacteria;D_1__Bacteroidetes;D_2__Bacteroidia;D_3__Bacteroidales;D_4__Prevotellaceae;D_5__Prevotella 7;D_6__Prevotella denticola	0.7822023245939862
5b41cad1bfd5cb8af6c94fd39e3a0e43	D_0__Bacteria;D_1__Proteobacteria;D_2__Gammaproteobacteria;D_3__Betaproteobacteriales;D_4__Burkholderiaceae;D_5__Achromobacter	0.9822816911629578
6dc1f7a2ecacfe197c6f7e62769bedda	D_0__Bacteria;D_1__Actinobacteria;D_2__Actinobacteria;D_3__Micrococcales;D_4__Intrasporangiaceae;D_5__Serinicoccus;Ambiguous_taxa	0.9828066910999836
8e693133505fb3d4ec1f86ea2d04c222	D_0__Bacteria;D_1__Bacteroidetes;D_2__Bacteroidia;D_3__Bacteroidales;D_4__Prevotellaceae;D_5__Prevotella;D_6__Prevotella amnii DSM 23384 = JCM 14753	0.9999985401127416
dd9e6d411dddfb724a75300cd0fac7f2	D_0__Bacteria;D_1__Bacteroidetes;D_2__Bacteroidia;D_3__Cytophagales;D_4__Hymenobacteraceae;D_5__Nibribacter	0.9988188771088493
ec38ca4974df8f4dffba39040ab82701	D_0__Bacteria;D_1__Proteobacteria;D_2__Gammaproteobacteria;D_3__Betaproteobacteriales;D_4__SC-I-84	0.9999989650451586
560e99baf7c34348303acaba8f80abef	D_0__Bacteria;D_1__Firmicutes;D_2__Bacilli;D_3__Bacillales;D_4__Bacillaceae;D_5__Bacillus;D_6__Bacillus niabensis	0.9379609012551091
218927f701e0325d224ba6c99e304508	D_0__Bacteria;D_1__Proteobacteria;D_2__Alphaproteobacteria;D_3__Caulobacterales;D_4__Caulobacteraceae;D_5__Caulobacter	0.9450756103403607
d84065c2d950637296fd8d2110047cb9	D_0__Bacteria;D_1__Cyanobacteria;D_2__Oxyphotobacteria;D_3__Chloroplast	1.0000000000000013
7e99116042195e32f9973e1782ddbb80	D_0__Bacteria;D_1__Proteobacteria;D_2__Gammaproteobacteria;D_3__Betaproteobacteriales;D_4__Burkholderiaceae;D_5__Massilia	0.9986565484814321
ba323aed6935cd00f6172df2214709a5	D_0__Bacteria;D_1__Proteobacteria;D_2__Alphaproteobacteria;D_3__Sphingomonadales;D_4__Sphingomonadaceae;D_5__Altererythrobacter	0.9870410983843032
029ee89000c0bac93b3e868dcdd032d4	D_0__Bacteria;D_1__Proteobacteria;D_2__Gammaproteobacteria;D_3__Betaproteobacteriales;D_4__Burkholderiaceae;D_5__Ramlibacter	0.862484297768412
ee7f12a2622d7d2130a9c5aae6404aae	D_0__Bacteria;D_1__Proteobacteria;D_2__Alphaproteobacteria;D_3__Caulobacterales;D_4__Caulobacteraceae	0.9999999999937456
833434f4a165648d32265f24497165fb	D_0__Bacteria;D_1__Planctomycetes;D_2__Planctomycetacia;D_3__Planctomycetales;D_4__uncultured;D_5__uncultured bacterium;D_6__uncultured bacterium	0.9977329825729788
25a3e2cbc3c0cbb6f0c3759dbd4ab64b	D_0__Bacteria;D_1__Proteobacteria;D_2__Alphaproteobacteria;D_3__Rhodobacterales;D_4__Rhodobacteraceae;D_5__Rubellimicrobium;D_6__uncultured bacterium	0.7942926685908648
2784a08f57d89302cc195ceee3b312a9	D_0__Bacteria;D_1__Cyanobacteria;D_2__Oxyphotobacteria;D_3__Nostocales;D_4__Nostocaceae;D_5__Mastigocladopsis PCC-10914;D_6__uncultured bacterium	0.927498706217532
51b5b6b5dc9badd2231ba5b3f0be4787	D_0__Bacteria;D_1__Proteobacteria;D_2__Gammaproteobacteria;D_3__Betaproteobacteriales;D_4__Neisseriaceae;D_5__uncultured;D_6__uncultured beta proteobacterium	0.8903580832551797
e2bac224814e352860d9b23f91d9d72f	D_0__Bacteria;D_1__Bacteroidetes;D_2__Bacteroidia;D_3__Flavobacteriales;D_4__Weeksellaceae;D_5__Chryseobacterium	0.9999891346759743
1b2c7af476f331758a0981f6e17bff5e	D_0__Bacteria;D_1__Proteobacteria;D_2__Alphaproteobacteria;D_3__Tistrellales;D_4__Geminicoccaceae;D_5__Geminicoccus;D_6__uncultured bacterium	0.7866760622326892
9aef3d984b574e59e0b91cbd8f922e7a	D_0__Bacteria;D_1__Proteobacteria;D_2__Alphaproteobacteria;D_3__Acetobacterales;D_4__Acetobacteraceae	0.9999999383769219
e9cee56378e6adb6a027e7e4d69766fc	D_0__Bacteria;D_1__Actinobacteria;D_2__Actinobacteria;D_3__Frankiales;D_4__Geodermatophilaceae;D_5__Geodermatophilus;Ambiguous_taxa	0.727373149508603
8011a46c007abbc34d15afba1f1c4c39	D_0__Bacteria;D_1__Proteobacteria;D_2__Gammaproteobacteria;D_3__Betaproteobacteriales;D_4__Burkholderiaceae;D_5__Delftia	0.9996500477533957
8901efe778de98e51860cf07499bcac4	D_0__Bacteria;D_1__Actinobacteria;D_2__Actinobacteria;D_3__Micrococcales;D_4__Micrococcaceae;D_5__Pseudoglutamicibacter;Ambiguous_taxa	0.9954381093442045
bbfced5ac392a44519c331af727e954c	D_0__Bacteria;D_1__Planctomycetes;D_2__vadinHA49;D_3__uncultured bacterium;D_4__uncultured bacterium;D_5__uncultured bacterium;D_6__uncultured bacterium	0.9372713543992809
1fa49d400064241392a23db98242ac37	D_0__Bacteria;D_1__Bacteroidetes;D_2__Bacteroidia;D_3__Cytophagales;D_4__Spirosomaceae;D_5__Larkinella;D_6__Larkinella insperata	0.7508161572937143
8f8afca7be0dd7988675d9226459ed47	D_0__Bacteria;D_1__Proteobacteria;D_2__Gammaproteobacteria;D_3__Steroidobacterales;D_4__Steroidobacteraceae;D_5__uncultured;D_6__Hypsibius dujardini	0.8418382089270554
e5983d07e33d4aceb858f1869568c922	D_0__Bacteria;D_1__Proteobacteria;D_2__Gammaproteobacteria;D_3__Pasteurellales;D_4__Pasteurellaceae;D_5__Actinobacillus	0.9849251546663389
2a234963568a1d36f18c3b7433d52fee	D_0__Bacteria;D_1__Proteobacteria;D_2__Alphaproteobacteria;D_3__Acetobacterales;D_4__Acetobacteraceae;D_5__Roseomonas	0.9999985192806209
91f89a91359848a4f67b3e8aa952508e	D_0__Bacteria;D_1__Bacteroidetes;D_2__Bacteroidia;D_3__Sphingobacteriales;D_4__env.OPS 17;D_5__metagenome;D_6__metagenome	0.9997809607649076
4fb8676bded190d7d01e8b33550bc735	D_0__Bacteria;D_1__Bacteroidetes;D_2__Bacteroidia;D_3__Sphingobacteriales;D_4__Sphingobacteriaceae;D_5__Pedobacter	0.9999326667794551
6775722b07d4e998d6b1126be16bc533	D_0__Bacteria;D_1__Bacteroidetes;D_2__Bacteroidia;D_3__Bacteroidales;D_4__Prevotellaceae;D_5__Prevotella 6;D_6__uncultured bacterium	0.711117122924573
ab35d933e38c82c15c62b32fd372b48a	D_0__Bacteria;D_1__Firmicutes;D_2__Bacilli;D_3__Bacillales;D_4__Staphylococcaceae;D_5__Staphylococcus	0.9999999734679778
1f1866a581381d45ce59ed2ab9b341ad	D_0__Bacteria;D_1__Bacteroidetes;D_2__Bacteroidia;D_3__Cytophagales;D_4__Cyclobacteriaceae;D_5__Algoriphagus	0.9999999970426825
c8093091e38a238287f7929ead1ae2fe	D_0__Bacteria;D_1__Proteobacteria;D_2__Alphaproteobacteria;D_3__Sphingomonadales;D_4__Sphingomonadaceae;D_5__Sphingomonas	0.9998656453810598
0a08fe093819ce6acac5b2b329fed90f	D_0__Bacteria;D_1__Proteobacteria;D_2__Alphaproteobacteria;D_3__Rhizobiales;D_4__Rhizobiaceae;D_5__Aureimonas	0.9913681667092473
4262b5888f413a7c354acdf7006d774b	D_0__Bacteria;D_1__Cyanobacteria;D_2__Oxyphotobacteria;D_3__Chloroplast	1.0000000000000009
4d53f830da0601005c8418678385f144	D_0__Bacteria;D_1__Proteobacteria;D_2__Gammaproteobacteria;D_3__Betaproteobacteriales;D_4__Burkholderiaceae;D_5__Delftia	0.9943513308313879
736d4883718c1dfaf3496fa5e5eefa12	D_0__Bacteria;D_1__Proteobacteria;D_2__Gammaproteobacteria;D_3__Xanthomonadales;D_4__Xanthomonadaceae;D_5__Stenotrophomonas	0.9999972663228621
fc0c507a7b7016b97e0829cfbc7da98c	D_0__Bacteria;D_1__Proteobacteria;D_2__Gammaproteobacteria;D_3__Betaproteobacteriales;D_4__Chromobacteriaceae;D_5__Vogesella	0.9999995294799212
be836773fe13804d56661d287fea172e	D_0__Bacteria;D_1__Firmicutes;D_2__Negativicutes;D_3__Selenomonadales;D_4__Veillonellaceae;D_5__uncultured	0.999999538621594
851a817f70c451f1b543e7b67d18eca8	D_0__Bacteria;D_1__Proteobacteria;D_2__Alphaproteobacteria;D_3__Rhizobiales;D_4__Xanthobacteraceae	0.9999999732164666
8e5b2482ae66f047e85c37cf245bf3fd	D_0__Bacteria;D_1__Proteobacteria;D_2__Alphaproteobacteria;D_3__Rickettsiales;D_4__Mitochondria	0.9451632549787012
c1f27e0453eb98516847116db8249829	D_0__Bacteria;D_1__Proteobacteria;D_2__Alphaproteobacteria	0.9998931927066453
e0836dcad539ee7b58e54b06cd2bea08	D_0__Bacteria;D_1__Proteobacteria;D_2__Alphaproteobacteria;D_3__Rhodobacterales;D_4__Rhodobacteraceae;D_5__Rubellimicrobium;D_6__uncultured bacterium	0.8774373620846154
d71503ebb6f05b07949d13ad0eecb439	D_0__Bacteria;D_1__Proteobacteria;D_2__Gammaproteobacteria;D_3__Betaproteobacteriales;D_4__Methylophilaceae	0.9989013523500264
1f2519fbdc432b9c13aa01c6b6ac219d	D_0__Bacteria;D_1__Deinococcus-Thermus;D_2__Deinococci;D_3__Deinococcales;D_4__Deinococcaceae;D_5__Deinococcus	0.9999999999999131
144c1dda5d44b49d5c1bd92737b8596c	D_0__Bacteria;D_1__Proteobacteria;D_2__Gammaproteobacteria;D_3__Pseudomonadales;D_4__Pseudomonadaceae;D_5__Pseudomonas	0.9999947309233396
9742fa940b2cf344af4374f40e812125	D_0__Bacteria;D_1__Deinococcus-Thermus;D_2__Deinococci;D_3__Deinococcales;D_4__Deinococcaceae;D_5__Deinococcus	0.9999999999999974
5f7afb5c4100714afca20362a582457e	D_0__Bacteria;D_1__Proteobacteria;D_2__Alphaproteobacteria;D_3__Acetobacterales;D_4__Acetobacteraceae;D_5__Belnapia;Ambiguous_taxa	0.9964375157734322
42d30e634f89b9c66e6788d371ac1097	D_0__Bacteria;D_1__Proteobacteria;D_2__Alphaproteobacteria;D_3__Rhizobiales;D_4__Rhizobiaceae	0.9999997746070427
1a3eeb388f3890415e7b2141e8a9c26c	D_0__Bacteria;D_1__Planctomycetes;D_2__Planctomycetacia;D_3__Gemmatales;D_4__Gemmataceae;D_5__Gemmata;D_6__metagenome	0.9802298721559565
903d2f79bdc93adc76426082e54fab39	D_0__Bacteria;D_1__Proteobacteria;D_2__Gammaproteobacteria;D_3__Xanthomonadales;D_4__Rhodanobacteraceae;D_5__Dokdonella;Ambiguous_taxa	0.7965136010183519
dc99c7db449d6508a55c2abba0842676	D_0__Bacteria;D_1__Proteobacteria;D_2__Gammaproteobacteria;D_3__Pseudomonadales;D_4__Moraxellaceae;D_5__Acinetobacter;D_6__metagenome	0.7412771067881654
51f37522823557c9e2da32e57bd4097c	D_0__Bacteria;D_1__Proteobacteria;D_2__Alphaproteobacteria;D_3__Rhodobacterales;D_4__Rhodobacteraceae;D_5__Rubellimicrobium	0.9999948992119396
b1887ab6b8a0957510398c79aa849aff	D_0__Bacteria;D_1__Actinobacteria;D_2__Actinobacteria;D_3__Corynebacteriales;D_4__Corynebacteriaceae;D_5__uncultured;D_6__uncultured bacterium	0.8515768860949267
9bd9d070a93402e14f9398bdd49acac4	D_0__Bacteria;D_1__Firmicutes;D_2__Bacilli;D_3__Lactobacillales	0.9999999998218794
3dea7c84cf5082fa066e5d196ed96336	D_0__Bacteria;D_1__Proteobacteria;D_2__Alphaproteobacteria;D_3__Rhodobacterales;D_4__Rhodobacteraceae;D_5__Paracoccus	0.9969153126150735
c74a52f632a7974aab1795973dc049ce	D_0__Bacteria;D_1__Proteobacteria;D_2__Alphaproteobacteria;D_3__Rhodobacterales;D_4__Rhodobacteraceae;D_5__Paracoccus	0.998531675590094
de9cbcd6b811c633a4f76e7b6893323a	D_0__Bacteria;D_1__Firmicutes;D_2__Bacilli;D_3__Bacillales;D_4__Bacillaceae;D_5__Bacillus;D_6__Bacillus niabensis	0.9105884571536631
1999260bd3b110fadc4a339bf6f0f50c	D_0__Bacteria;D_1__Proteobacteria;D_2__Gammaproteobacteria;D_3__Pseudomonadales;D_4__Moraxellaceae;D_5__Psychrobacter	0.999667433757624
04a9a13a0400255a004f4ddf29ab7cdd	D_0__Bacteria;D_1__Proteobacteria;D_2__Gammaproteobacteria;D_3__Betaproteobacteriales;D_4__Burkholderiaceae;D_5__Delftia	0.9996696494858979
0341b99baa17fb1e654c5a2bcf180e39	D_0__Bacteria;D_1__Proteobacteria;D_2__Alphaproteobacteria;D_3__Micropepsales;D_4__Micropepsaceae;D_5__uncultured	0.9999994282600322
27a5cc24522d520cc0f5b7789e1bd034	D_0__Bacteria;D_1__Firmicutes;D_2__Bacilli;D_3__Bacillales;D_4__Paenibacillaceae;D_5__Brevibacillus	0.9999999999358004
3347e1749abab6fc9a447a2221a70cbc	D_0__Bacteria;D_1__Bacteroidetes;D_2__Bacteroidia;D_3__Bacteroidales;D_4__Prevotellaceae;D_5__Alloprevotella;D_6__Alloprevotella tannerae	0.9996154199902204
c53d49b5c03a38c753c2ef0e3f28cd02	D_0__Bacteria;D_1__Firmicutes;D_2__Clostridia;D_3__Clostridiales;D_4__Lachnospiraceae;D_5__Lachnospiraceae UCG-007;Ambiguous_taxa	0.9567619415303047
557be1f3dee0c9f9b4e732242b094783	D_0__Bacteria;D_1__Chloroflexi;D_2__Chloroflexia;D_3__Chloroflexales;D_4__Roseiflexaceae;D_5__uncultured;D_6__uncultured Chloroflexi bacterium	0.8015863509136767
af1da009074d2befc0ab9d3d5c7dad98	D_0__Bacteria;D_1__Actinobacteria;D_2__Actinobacteria;D_3__Corynebacteriales;D_4__Corynebacteriaceae;D_5__Turicella;D_6__uncultured bacterium	0.9536596895503986
71c8fc9656a6eb4cb735372e70a5aa7c	D_0__Bacteria;D_1__Proteobacteria;D_2__Alphaproteobacteria;D_3__Rhodobacterales;D_4__Rhodobacteraceae;D_5__Rubellimicrobium;D_6__uncultured bacterium	0.8225774512037926
652a13e3f73ac4e0f96cc0ba192c7e4a	D_0__Bacteria;D_1__Firmicutes;D_2__Bacilli;D_3__Lactobacillales;D_4__Carnobacteriaceae;D_5__Atopostipes;Ambiguous_taxa	0.9506744903926555
ba36086e9292cf0adc3cc339fe964f1d	D_0__Bacteria;D_1__Cyanobacteria;D_2__Oxyphotobacteria;D_3__Chloroplast	0.9999999999999961
875e984fc0608564fbad50351325bcd6	D_0__Bacteria;D_1__Proteobacteria;D_2__Alphaproteobacteria;D_3__Rhizobiales;D_4__Xanthobacteraceae	0.9999999881950791
aca2ff668e5d172dd0fb5ab8082838d0	D_0__Bacteria;D_1__Actinobacteria;D_2__Actinobacteria;D_3__Micrococcales;D_4__Cellulomonadaceae;D_5__Actinotalea	0.92119639002405
35ed1af7c1cdb46136291744068bd464	D_0__Bacteria;D_1__Proteobacteria;D_2__Alphaproteobacteria;D_3__Sphingomonadales;D_4__Sphingomonadaceae;D_5__Novosphingobium	0.9901848003628433
02e577c07da937e1ae5860bed3035e8e	D_0__Bacteria;D_1__Proteobacteria;D_2__Alphaproteobacteria;D_3__Caulobacterales;D_4__Caulobacteraceae;D_5__Caulobacter	0.9510342452040045
889922ab60222764f788b9cfc5aa14f7	D_0__Bacteria;D_1__Proteobacteria;D_2__Gammaproteobacteria;D_3__Betaproteobacteriales;D_4__Chitinimonadaceae;D_5__Chitinimonas;D_6__Chitinimonas taiwanensis	0.8219909264781988
d180b5d1fa46ffa8b23b534be1824378	D_0__Bacteria;D_1__Actinobacteria;D_2__Actinobacteria;D_3__Pseudonocardiales;D_4__Pseudonocardiaceae;D_5__Lechevalieria	0.9828768915423244
eb956af9e0d33421a8f8e16196028745	D_0__Bacteria;D_1__Fusobacteria;D_2__Fusobacteriia;D_3__Fusobacteriales;D_4__Leptotrichiaceae;D_5__Leptotrichia;D_6__uncultured bacterium	0.8922464995377563
a7adf8ddec4f275652e69beda34d66f2	D_0__Bacteria;D_1__Proteobacteria;D_2__Gammaproteobacteria;D_3__Betaproteobacteriales;D_4__Burkholderiaceae;D_5__Massilia	0.9999812711864138
49b9f81ead712eae34cffed0a78656d6	D_0__Bacteria;D_1__Proteobacteria;D_2__Alphaproteobacteria;D_3__Sphingomonadales;D_4__Sphingomonadaceae	0.9999997591341229
5c6f1727c0cdb9b179a1b8f588500ed3	D_0__Bacteria;D_1__Actinobacteria;D_2__Actinobacteria;D_3__Micrococcales;D_4__Dermabacteraceae;D_5__Brachybacterium	0.9999637624242895
dcd690bc9c22e6675f8eeaf973a4b4df	D_0__Bacteria;D_1__Bacteroidetes;D_2__Bacteroidia;D_3__Bacteroidales;D_4__Rikenellaceae;D_5__dgA-11 gut group;D_6__uncultured Bacteroidales bacterium	0.9590933348531379
e64474615f13c4911c464691c05d5a58	D_0__Bacteria;D_1__Firmicutes;D_2__Bacilli;D_3__Lactobacillales;D_4__Lactobacillaceae;D_5__Lactobacillus	0.9999998868794387
8144e3f5463bf440bdbdd71684a7b0b2	D_0__Bacteria;D_1__Proteobacteria;D_2__Gammaproteobacteria;D_3__Pseudomonadales;D_4__Pseudomonadaceae;D_5__Pseudomonas	0.9999992452422789
c54ea4a15f90668160b8903df201e036	D_0__Bacteria;D_1__Proteobacteria;D_2__Alphaproteobacteria;D_3__Sphingomonadales;D_4__Sphingomonadaceae;D_5__Sphingomonas	0.9102627634265593
d0c1afb32c5920a10c4f1dd37cf25780	D_0__Bacteria;D_1__Proteobacteria;D_2__Gammaproteobacteria;D_3__Betaproteobacteriales;D_4__Burkholderiaceae;D_5__Massilia	0.9997945264130975
ab680c63bcd214dea69d64ae8d11aff3	D_0__Bacteria;D_1__Proteobacteria;D_2__Gammaproteobacteria;D_3__Betaproteobacteriales;D_4__Burkholderiaceae	0.999999999242631
c981223fa37fb0d35d8f28267d921d9c	D_0__Bacteria;D_1__Actinobacteria;D_2__Actinobacteria;D_3__Corynebacteriales;D_4__Corynebacteriaceae;D_5__Corynebacterium 1	0.9994601714298171
550218b8f028d0e1a5e4876f5646a02d	D_0__Bacteria;D_1__Firmicutes;D_2__Bacilli;D_3__Bacillales;D_4__Bacillaceae;D_5__Bacillus	0.9987408088601336
2b1fb9976f6a461c81cfffd2cd57fb85	D_0__Bacteria;D_1__Proteobacteria;D_2__Alphaproteobacteria;D_3__Rhizobiales;D_4__Xanthobacteraceae	0.9999998676042324
8d9c54c986dbac3091c8df308283c43c	D_0__Bacteria;D_1__Proteobacteria;D_2__Gammaproteobacteria;D_3__Betaproteobacteriales;D_4__Burkholderiaceae;D_5__Delftia	0.9991671450438584
f4ba9315d2453370f0269ae2db969c01	D_0__Bacteria;D_1__Bacteroidetes;D_2__Ignavibacteria;D_3__OPB56;D_4__uncultured Bacteroidetes/Chlorobi group bacterium;D_5__uncultured Bacteroidetes/Chlorobi group bacterium;D_6__uncultured Bacteroidetes/Chlorobi group bacterium	0.9910534310446117
04b78b70f57a7a4b8035fb574d35061f	D_0__Bacteria;D_1__Proteobacteria;D_2__Alphaproteobacteria;D_3__Azospirillales;D_4__Azospirillaceae;D_5__Azospirillum	0.9999284535714305
f4aeb7ae781f2fd166930065d0962083	D_0__Bacteria;D_1__Proteobacteria;D_2__Alphaproteobacteria;D_3__Rhodobacterales;D_4__Rhodobacteraceae;D_5__Rubellimicrobium;D_6__uncultured bacterium	0.9995672201970801
4a2acfc397cbb40203912d66e22c52f2	D_0__Bacteria;D_1__Proteobacteria;D_2__Gammaproteobacteria;D_3__Betaproteobacteriales;D_4__Burkholderiaceae;D_5__Delftia	0.9990944908094626
b876450111c5e7e337a651c3cd8419f8	D_0__Bacteria;D_1__Fusobacteria;D_2__Fusobacteriia;D_3__Fusobacteriales;D_4__Leptotrichiaceae;D_5__Leptotrichia;D_6__uncultured Leptotrichia sp.	0.8606337157319056
02de4d20a56e3f56bcea738f63cd5e95	D_0__Bacteria;D_1__Proteobacteria;D_2__Alphaproteobacteria;D_3__Sphingomonadales;D_4__Sphingomonadaceae	0.9999993999425515
c7deb8084873c141d00e55120e08ecb2	D_0__Bacteria;D_1__Bacteroidetes;D_2__Bacteroidia;D_3__Cytophagales;D_4__Cytophagaceae;D_5__Cytophaga;D_6__Hypsibius dujardini	0.7898382017305323
c20dd76b4e89122c4700ae0095a855fe	D_0__Bacteria;D_1__Firmicutes;D_2__Bacilli;D_3__Bacillales;D_4__Family XII;D_5__Exiguobacterium	0.9999999931243779
1d4154cce3d9071e92fa984a0354e4e3	D_0__Bacteria;D_1__Proteobacteria;D_2__Gammaproteobacteria;D_3__Vibrionales;D_4__Vibrionaceae;D_5__Vibrio	0.9910969818879274
548ac8a86982ce42d61870f40c56e01e	D_0__Bacteria;D_1__Firmicutes;D_2__Bacilli;D_3__Lactobacillales;D_4__Carnobacteriaceae;D_5__Atopostipes;Ambiguous_taxa	0.9263256710888472
3ce29336577f106f59a1ab2fca51a044	D_0__Bacteria;D_1__Proteobacteria;D_2__Alphaproteobacteria;D_3__Azospirillales;D_4__Azospirillaceae;D_5__Nitrospirillum	0.837518565363287
a4c8d3159b64a3fc4e1c4628f1ea9541	D_0__Bacteria;D_1__Proteobacteria;D_2__Gammaproteobacteria;D_3__Xanthomonadales;D_4__Xanthomonadaceae;D_5__Stenotrophomonas	0.9999996667433578
cb5ca2a1f3a4e267e64114c63530f40e	D_0__Bacteria;D_1__Deinococcus-Thermus;D_2__Deinococci;D_3__Deinococcales;D_4__Deinococcaceae;D_5__Deinococcus	0.9999999999997915
759628c2a3a91e5de1e52948f0ebfa5b	D_0__Bacteria;D_1__Firmicutes;D_2__Bacilli;D_3__Bacillales;D_4__Planococcaceae;D_5__Sporosarcina	0.7635263888577672
32f6c5606d8aae5057c269371ce3fb9a	D_0__Bacteria;D_1__Actinobacteria;D_2__Actinobacteria;D_3__Micrococcales;D_4__Micrococcaceae	0.9994552445336573
f1c727ea217dfad2cabe9a3142e5a828	D_0__Bacteria;D_1__Firmicutes;D_2__Bacilli;D_3__Bacillales;D_4__Bacillaceae;D_5__Bacillus	0.9999439974911979
6e32e79113e02ccb3214963d4a7fa72f	D_0__Bacteria;D_1__Firmicutes;D_2__Negativicutes;D_3__Selenomonadales;D_4__Veillonellaceae;D_5__Veillonella	0.9999999999718691
4bedfdfb9a0ee1e737526134335585ec	D_0__Bacteria;D_1__Proteobacteria;D_2__Gammaproteobacteria;D_3__Betaproteobacteriales;D_4__Burkholderiaceae;D_5__Massilia	0.9999769881611307
3f3cfc2121d7d22b1c42ab8ecb03d696	D_0__Bacteria;D_1__Chloroflexi;D_2__Chloroflexia;D_3__Thermomicrobiales;D_4__JG30-KF-CM45;D_5__uncultured bacterium;D_6__uncultured bacterium	0.9999550926869643
b079259246a97f9c2f8c39517c80ceb4	D_0__Bacteria;D_1__Bacteroidetes;D_2__Bacteroidia;D_3__Sphingobacteriales;D_4__Sphingobacteriaceae;D_5__Pedobacter	0.9998331702298753
3cf7b741a6c0c9dfb74d0c0efccf0799	D_0__Bacteria;D_1__Proteobacteria;D_2__Alphaproteobacteria;D_3__Rhizobiales;D_4__Beijerinckiaceae	0.9999992277993436
1bc4df584bb63e57e5efb4e2f08c0c49	D_0__Bacteria;D_1__Proteobacteria;D_2__Alphaproteobacteria;D_3__Sphingomonadales;D_4__Sphingomonadaceae	0.999999827282739
949d6020b0d3be4b416444aa15d2af25	D_0__Bacteria;D_1__Proteobacteria;D_2__Alphaproteobacteria;D_3__Caulobacterales;D_4__Caulobacteraceae;D_5__Caulobacter	0.960161945165377
8ee1b6ed18a736cb31b9b66dd39a905e	D_0__Bacteria;D_1__Proteobacteria;D_2__Gammaproteobacteria;D_3__Betaproteobacteriales;D_4__Gallionellaceae;D_5__Sideroxydans	0.9343604742061788
12ee43f924d3ea2f685ec056824191cd	D_0__Bacteria;D_1__Firmicutes;D_2__Bacilli;D_3__Bacillales;D_4__Staphylococcaceae;D_5__Staphylococcus	0.9999999292549562
b7324b30db6cac499e236e55d5ffc69c	D_0__Bacteria;D_1__Firmicutes;D_2__Bacilli;D_3__Lactobacillales;D_4__Lactobacillaceae;D_5__Lactobacillus	0.9999979550481739
88cdbeea4c18971fa732eefbb34e68ff	D_0__Bacteria;D_1__Proteobacteria;D_2__Gammaproteobacteria;D_3__Betaproteobacteriales;D_4__Burkholderiaceae;D_5__Delftia	0.9996934277975702
47f8ae0b42742ac9950ffa4616a9f9b1	D_0__Bacteria;D_1__Proteobacteria;D_2__Gammaproteobacteria;D_3__Betaproteobacteriales;D_4__Burkholderiaceae;D_5__Delftia	0.999253581956171
6cbe5a81e08ec3b727a2d0aea2726331	D_0__Bacteria;D_1__Proteobacteria;D_2__Gammaproteobacteria;D_3__Vibrionales;D_4__Vibrionaceae;D_5__Vibrio	0.9852948846945881
f91ea9a8e78b2a14dee498231e7ede91	D_0__Bacteria;D_1__Bacteroidetes;D_2__Bacteroidia;D_3__Cytophagales;D_4__Cytophagaceae;D_5__Rhodocytophaga	0.9999999999983529
8cfdf6a38b41f71e214fec8f93e135c5	D_0__Bacteria;D_1__Actinobacteria;D_2__Actinobacteria;D_3__Micrococcales;D_4__Intrasporangiaceae	0.9878610801266373
6585eeb1e64ae11cfa31a61be9e45491	D_0__Bacteria;D_1__Firmicutes;D_2__Bacilli;D_3__Bacillales;D_4__Staphylococcaceae;D_5__Macrococcus	0.9999998215848092
fa0519500f1ebc945107a42b3839837e	D_0__Bacteria;D_1__Proteobacteria;D_2__Gammaproteobacteria;D_3__Pseudomonadales;D_4__Moraxellaceae;D_5__Enhydrobacter	0.9999999982071817
32db4071198ae69a355c1f58a1e413ba	D_0__Bacteria;D_1__Proteobacteria;D_2__Gammaproteobacteria;D_3__Betaproteobacteriales;D_4__Burkholderiaceae;D_5__Burkholderia-Caballeronia-Paraburkholderia	0.999978318235052
f81394403946d6f4d79b5b8fbb290f9f	D_0__Bacteria;D_1__Bacteroidetes;D_2__Bacteroidia;D_3__Cytophagales;D_4__Hymenobacteraceae;D_5__Hymenobacter	0.9999999992611609
3cc758d0656986979a8ba707fc820a64	D_0__Bacteria;D_1__Proteobacteria;D_2__Gammaproteobacteria;D_3__Betaproteobacteriales;D_4__Burkholderiaceae;D_5__Massilia	0.9987905036465949
1596bd1e800c78f3c53b438a9fa24f9f	D_0__Bacteria;D_1__Firmicutes;D_2__Bacilli;D_3__Bacillales;D_4__Planococcaceae;D_5__Domibacillus	0.9997118780489108
21366728b20f6fdca3075c1f88072e61	D_0__Bacteria;D_1__Proteobacteria;D_2__Gammaproteobacteria;D_3__Betaproteobacteriales;D_4__Burkholderiaceae;D_5__Noviherbaspirillum	0.9937120204686963
997caee6c4744bb7e87fe72ad4a3a788	D_0__Bacteria;D_1__Proteobacteria;D_2__Alphaproteobacteria;D_3__Sphingomonadales;D_4__Sphingomonadaceae;D_5__Sphingomonas	0.932487555648932
c8e820a442ecd647b30a5bad3e3ad564	D_0__Bacteria;D_1__Firmicutes;D_2__Negativicutes;D_3__Selenomonadales;D_4__Veillonellaceae;D_5__Veillonella	0.999999999950858
5db87c7f42b101e7c3ed55354974b04d	D_0__Bacteria;D_1__Firmicutes;D_2__Bacilli;D_3__Bacillales;D_4__Staphylococcaceae;D_5__Staphylococcus	0.9999983030876142
ae92751ce0103cf1fe77dd7f219da00c	D_0__Bacteria;D_1__Firmicutes;D_2__Clostridia;D_3__Clostridiales;D_4__Peptostreptococcaceae;D_5__Romboutsia	0.8769191547749988
99b4ff8bccd60550924b3ca11de6ef40	D_0__Bacteria;D_1__Firmicutes;D_2__Bacilli;D_3__Bacillales;D_4__Planococcaceae	0.9998788049268931
e7591a6a5b19f46729ed1a6826ed47be	D_0__Bacteria;D_1__Proteobacteria;D_2__Gammaproteobacteria;D_3__Betaproteobacteriales;D_4__Burkholderiaceae;D_5__Massilia	0.999307696417044
061aaedfa0091b1ff12045d1948e16ec	D_0__Bacteria;D_1__Proteobacteria;D_2__Alphaproteobacteria;D_3__Rhodobacterales;D_4__Rhodobacteraceae;D_5__Falsirhodobacter;Ambiguous_taxa	0.7597563372914042
52866561190345aebfe115757a8da387	D_0__Bacteria;D_1__Actinobacteria;D_2__Coriobacteriia;D_3__Coriobacteriales;D_4__Atopobiaceae;D_5__Atopobium;D_6__Atopobium vaginae	0.9872615208312997
6eb6c0ebfdd00076998112a097a74600	D_0__Bacteria;D_1__Firmicutes;D_2__Bacilli;D_3__Bacillales;D_4__Bacillaceae;D_5__Bacillus	0.986891885175784
4a5e8af196f4513a044f24f586f5e512	D_0__Bacteria;D_1__Proteobacteria;D_2__Gammaproteobacteria;D_3__Betaproteobacteriales;D_4__Neisseriaceae;D_5__Neisseria	0.999931793445651
f30fa8a4d7d40ed0bb7cf0f70089c79b	D_0__Bacteria;D_1__Actinobacteria;D_2__Actinobacteria;D_3__Actinomycetales;D_4__Actinomycetaceae;D_5__Actinomyces	0.9999999999985806
ad2989be8f4d7bbad4c6756f86d9462e	D_0__Bacteria;D_1__Proteobacteria;D_2__Alphaproteobacteria;D_3__Rhizobiales;D_4__Xanthobacteraceae;D_5__Rhodoplanes;Ambiguous_taxa	0.7820558172460569
c7cc3e82deb076972bf7e2893760aaf6	D_0__Bacteria;D_1__Actinobacteria;D_2__Actinobacteria;D_3__Micrococcales;D_4__Microbacteriaceae;D_5__Microbacterium	0.9974242262247733
e965f3e083aef13a0e7eab1f862c43e9	D_0__Bacteria;D_1__Proteobacteria;D_2__Alphaproteobacteria;D_3__uncultured;D_4__uncultured bacterium;D_5__uncultured bacterium;D_6__uncultured bacterium	0.9715319578791298
15b511ff83cc8097154556e6f2f5068e	D_0__Bacteria;D_1__Proteobacteria;D_2__Gammaproteobacteria;D_3__Betaproteobacteriales;D_4__Burkholderiaceae;D_5__Achromobacter	0.9990774065977043
573339d992386ea99069b5663fb98424	D_0__Bacteria;D_1__Proteobacteria;D_2__Alphaproteobacteria;D_3__Sphingomonadales;D_4__Sphingomonadaceae	0.9999979623495799
8635978207cbddd62c216e5a908c4f52	D_0__Bacteria;D_1__Proteobacteria;D_2__Gammaproteobacteria;D_3__Pseudomonadales;D_4__Moraxellaceae;D_5__Acinetobacter;D_6__Acinetobacter schindleri	0.8581675700730863
80167284aef1902e70a70d85b67a6293	D_0__Bacteria;D_1__Actinobacteria;D_2__Actinobacteria;D_3__Corynebacteriales;D_4__Corynebacteriaceae;D_5__Corynebacterium 1	0.9114217477567605
38ec5acee5d4135102d984d2faf88134	D_0__Bacteria;D_1__Bacteroidetes;D_2__Ignavibacteria;D_3__OPB56;D_4__uncultured bacterium;D_5__uncultured bacterium;D_6__uncultured bacterium	0.9520347154438897
76a9676e7ca0c64f7aa17c5476ee7b19	D_0__Bacteria;D_1__Actinobacteria;D_2__Actinobacteria;D_3__Corynebacteriales;D_4__Corynebacteriaceae;D_5__Corynebacterium 1	0.9992032641959862
cc69d24aaf9ab32bafba8fd60bb1ddcb	D_0__Bacteria;D_1__Proteobacteria;D_2__Gammaproteobacteria;D_3__Pseudomonadales;D_4__Moraxellaceae;D_5__Acinetobacter	0.999999986779027
c0e10092980dfe48067df4d7a5ef1770	D_0__Bacteria;D_1__Bacteroidetes;D_2__Bacteroidia;D_3__Bacteroidales;D_4__Prevotellaceae;D_5__Prevotella;D_6__Prevotella intermedia	0.926404216268084
5748c3a36b956bec376a7ba16e465423	D_0__Bacteria;D_1__Cyanobacteria;D_2__Oxyphotobacteria;D_3__Chloroplast	0.9999999999999968
133dcfe2c0cfc45833494f894c8c28bb	D_0__Bacteria;D_1__Proteobacteria;D_2__Gammaproteobacteria;D_3__Xanthomonadales;D_4__Xanthomonadaceae	0.9999850596141475
d6baba01bd269cd2bd041061fae2949b	D_0__Bacteria;D_1__Cyanobacteria;D_2__Oxyphotobacteria;D_3__Leptolyngbyales;D_4__Leptolyngbyaceae;D_5__Leptolyngbya PCC-6306;D_6__uncultured bacterium	0.9962154782622453
4f52ad5f6b0b42a4cf2eefd071ce031a	D_0__Bacteria;D_1__Firmicutes;D_2__Bacilli;D_3__Bacillales;D_4__Alicyclobacillaceae;D_5__Tumebacillus;D_6__uncultured bacterium	0.7966168799500224
b5b2940d8aa661f7707dd47ee674d10c	D_0__Bacteria;D_1__Actinobacteria;D_2__Acidimicrobiia;D_3__Microtrichales;D_4__Ilumatobacteraceae	0.9999999936941765
3b27db336a8306d5db4254a74dff087f	D_0__Bacteria;D_1__Cyanobacteria;D_2__Oxyphotobacteria;D_3__Leptolyngbyales;D_4__Leptolyngbyaceae;D_5__Leptolyngbya Es-Yyy1000;D_6__uncultured bacterium	0.966361122603609
284c9f29d84fb2e3de3c4c3599903148	D_0__Bacteria;D_1__Proteobacteria;D_2__Deltaproteobacteria;D_3__Myxococcales;D_4__Polyangiaceae;D_5__Pajaroellobacter;D_6__uncultured proteobacterium	0.753196880542947
cf02a0a1ed6fc3a7c478064493dbcac6	D_0__Bacteria;D_1__Actinobacteria;D_2__Actinobacteria;D_3__Corynebacteriales;D_4__Corynebacteriaceae;D_5__Corynebacterium 1;D_6__Corynebacterium thomssenii	0.9888835005841393
d5b0dd8d53ec721adc136ba1dc0963b8	D_0__Bacteria;D_1__Actinobacteria;D_2__Actinobacteria;D_3__Micrococcales;D_4__Micrococcaceae	0.9999982058458624
3e30dadb0aa57955bb1a549b1390fbbc	D_0__Bacteria;D_1__Proteobacteria;D_2__Gammaproteobacteria;D_3__Betaproteobacteriales;D_4__Neisseriaceae;D_5__Neisseria	0.9999704968316354
c7ba2aae94cbe0284443a7c62f35dad0	D_0__Bacteria;D_1__Actinobacteria;D_2__Actinobacteria;D_3__Micrococcales;D_4__Micrococcaceae;D_5__Paenarthrobacter	0.9487379951592502
ef57aa5d486bce8be9f851149cb9453b	D_0__Bacteria;D_1__Proteobacteria;D_2__Gammaproteobacteria;D_3__Betaproteobacteriales;D_4__Burkholderiaceae;D_5__Burkholderia-Caballeronia-Paraburkholderia	0.988484603045884
fc8b7276f51699c664fcda82d58095e6	D_0__Bacteria;D_1__Bacteroidetes;D_2__Bacteroidia;D_3__Flavobacteriales;D_4__Weeksellaceae;D_5__Chryseobacterium;D_6__Chryseobacterium haifense	0.7713963951770606
dba4d5fd7d185d4517634b28cddee845	D_0__Bacteria;D_1__Proteobacteria;D_2__Alphaproteobacteria;D_3__Rhodobacterales;D_4__Rhodobacteraceae;D_5__Rubellimicrobium;D_6__uncultured bacterium	0.7228771309744348
dbe735e3794dd1e5c0a8ba9e34fdf04c	D_0__Bacteria;D_1__Firmicutes;D_2__Bacilli;D_3__Bacillales;D_4__Staphylococcaceae;D_5__Staphylococcus	0.9999994236305841
cc9eaceae6cc914d3c6cb228bdad3e95	D_0__Bacteria;D_1__Actinobacteria;D_2__Actinobacteria;D_3__Micrococcales;D_4__Micrococcaceae;D_5__Enteractinococcus	0.7560331685225612
7a1da77346a59346b99843cace7b6de2	D_0__Bacteria;D_1__Proteobacteria;D_2__Gammaproteobacteria;D_3__Steroidobacterales;D_4__Steroidobacteraceae;D_5__uncultured	0.9999660837281111
97c5c380f7b12b0edcf4f904079d8c74	D_0__Bacteria;D_1__Proteobacteria;D_2__Gammaproteobacteria;D_3__Pseudomonadales;D_4__Pseudomonadaceae;D_5__Pseudomonas	0.9999986340341348
3628a7ac831c10ffb523eea2c69e31cd	D_0__Bacteria;D_1__Proteobacteria;D_2__Gammaproteobacteria;D_3__Betaproteobacteriales;D_4__Burkholderiaceae;D_5__Delftia	0.9990946542241604
41bf56aaf1aa6f3c373193e3511da1c1	D_0__Bacteria;D_1__Proteobacteria;D_2__Gammaproteobacteria;D_3__Betaproteobacteriales;D_4__Burkholderiaceae;D_5__Aquabacterium	0.999665830285055
7a31528bcb1774d45cf99e42a1877186	D_0__Bacteria;D_1__Proteobacteria;D_2__Alphaproteobacteria;D_3__Micavibrionales;D_4__uncultured;D_5__uncultured bacterium;D_6__uncultured bacterium	0.9714550490373993
83957ffd1b3f022c417c2674ee7b9ce4	D_0__Bacteria;D_1__Actinobacteria;D_2__Actinobacteria;D_3__Micrococcales;D_4__Microbacteriaceae	0.9999976883767615
c6512715ea2d4f4477e2df89bc291501	D_0__Bacteria;D_1__Firmicutes;D_2__Bacilli;D_3__Bacillales;D_4__Staphylococcaceae;D_5__Staphylococcus	0.9999999793005933
a20a5b56e38e0306a71eae4094a0c080	D_0__Bacteria;D_1__Acidobacteria;D_2__Acidobacteriia;D_3__Subgroup 2;Ambiguous_taxa;Ambiguous_taxa;Ambiguous_taxa	0.710391544872107
c72604d16f0ba3a84f67af42ded7805c	D_0__Bacteria;D_1__Proteobacteria;D_2__Gammaproteobacteria;D_3__Betaproteobacteriales;D_4__Burkholderiaceae;D_5__Delftia	0.9989666141940637
77f2bcab41ec26024dd0fac62b615f86	D_0__Bacteria;D_1__Firmicutes;D_2__Bacilli;D_3__Lactobacillales;D_4__Carnobacteriaceae;D_5__Atopostipes;D_6__uncultured bacterium	0.992816445238363
1671e342824bcbf8cd10da32ec3690f7	D_0__Bacteria;D_1__Proteobacteria;D_2__Gammaproteobacteria;D_3__Betaproteobacteriales;D_4__Burkholderiaceae;D_5__Variovorax	0.9872652631974385
dd4cfc0e094da8dd2eee628d43f7bb30	D_0__Bacteria;D_1__Actinobacteria;D_2__Actinobacteria;D_3__Kineosporiales;D_4__Kineosporiaceae;D_5__Pseudokineococcus;Ambiguous_taxa	0.9950078732994156
15d27e70432b2454ada2c0ec4685e525	D_0__Bacteria;D_1__Proteobacteria;D_2__Alphaproteobacteria;D_3__Rhizobiales;D_4__Rhizobiaceae;D_5__Allorhizobium-Neorhizobium-Pararhizobium-Rhizobium	0.9187706250985984
5709659070f5354d640b863489d5f01a	D_0__Bacteria;D_1__Actinobacteria;D_2__Actinobacteria;D_3__Propionibacteriales;D_4__Nocardioidaceae;D_5__Marmoricola	0.9807764207462638
d1c3c2e4b7b1c35532f88bd707da6f63	D_0__Bacteria;D_1__Proteobacteria;D_2__Gammaproteobacteria;D_3__Xanthomonadales;D_4__Xanthomonadaceae;D_5__Lysobacter	0.9951576877463637
41efb536fe2cecb6c890abaa6f708313	D_0__Bacteria;D_1__Proteobacteria;D_2__Alphaproteobacteria;D_3__Rhodobacterales;D_4__Rhodobacteraceae;D_5__Amaricoccus	0.9743165260567528
953dcd07c7f5ea208f2b3caaeaf71fb0	D_0__Bacteria;D_1__Actinobacteria;D_2__Actinobacteria;D_3__Micrococcales;D_4__Micrococcaceae;D_5__Kocuria;D_6__Kocuria rhizophila	0.7481576818215673
[truncated: 4,595 more rows]
