# Supplementary material for: Widespread bacterial diversity within the bacteriome of fungi
Source: Commun Biol. 2021 Oct 7;4:1168. doi: 10.1038/s42003-021-02693-y (PMC8497576; doi:10.1038/s42003-021-02693-y)
Supplement: Supplementary file 16 — Supplementary Data 12 [file 42003_2021_2693_MOESM16_ESM.txt]

ASVs found in control samples
OTU ID AODJ.411.1_Neuchatel_Extraction_Control
ASV_ID	count
9afc173f7dde53414781e791b8089d89_Delftia	144
6e4e8a619a95bbe022f0646e217ab2b0_Stenotrophomonas	162
a3fa7693263a68f9f71daa90bb019c1f_Delftia	1362
15dd6e9b55da5b2b60a5eb1748cf68f3_Bradyrhizobium	543
b9c0a6c5a50de74529b450a92ebc4002_Achromobacter	16
135f58d381ba2585ec7815809eba4208_Delftia	21
396f1e1f9113f3b237796fc7b1ef0336_Ralstonia	30
5c0fd81fa805d32db3fa2480924fdcb6_Sphingobium	17
4d53f830da0601005c8418678385f144_Delftia	45
86c5fa31dd35f54be9e97385e3193a53_Stenotrophomonas	52
c3729b0c0ed967b2ab3754b5de977e07_Sphingobium_yanoikuyae	61
ca4cf67a1c0b2e0ce22b43314cc5cb3d_Hymenobacter	10
OTU ID AODJ.411.10_Neuchatel_PCR_Control
ASV_ID	count
9afc173f7dde53414781e791b8089d89_Delftia	31
6e4e8a619a95bbe022f0646e217ab2b0_Stenotrophomonas	3485
b9c0a6c5a50de74529b450a92ebc4002_Achromobacter	1820
404503a8769d2a904c557920b04a7318_Delftia	1286
135f58d381ba2585ec7815809eba4208_Delftia	30
1779a0d4bffd3b12baf57fdeac60f8f1_Achromobacter	144
86c5fa31dd35f54be9e97385e3193a53_Stenotrophomonas	34
cd2de6a439d1d4bc9148c027aa4b13e3_Achromobacter	11
OTU ID LANL.1351.135_LANL_Control
ASV_ID	count
355133e05b26942ddd2a020d8f55e086_Bacteria	7
8a8076ae506794c54dbd8c8046f5bbcf_Rothia	1626
c7b7ee5ccfb972254e1a8902bac1d802_Cutibacterium	30
30c767f14b1997454fd9ed156a04867d_uncultured bacterium	27
be5c457149147bb5505ae7915f8d0bd6_Flavobacterium	19
ef7740a1e4707bf213347710a8a900d1_uncultured bacterium	15
f74217d5c5834071a38906e6d3355211_Anaerococcus	12
d026ba8391312cd4726993268770b541_Ralstonia	10
ffe1e63147af5c2cd21231f1d5d59488_Pseudomonas	9
705a12430843240fbf443bc7929dfff4_Burkholderia-Caballeronia-Paraburkholderia	5
7c263a5af827a4df3d521982093466fd_Acinetobacter	4
6084cf4e4c014f07d35302db3bf029e3_uncultured bacterium	3
c5d4496f5bce729253d5ec496fc24d29_Brevibacterium	2
4dff0c0f150420e26b7754ca9af8f13a_Mycobacterium	1573
1084c3a46986058623e8260196d44ac3_Mycobacterium	7
e083201819466ca819fd2a74c675e9b2_Porphyromonas	465
e405a6746c773112d9e57378cc4ca60a_Allorhizobium-Neorhizobium-Pararhizobium-Rhizobium	281
84a48a19a0bd9a6de77599b92815e8ae_Burkholderia-Caballeronia-Paraburkholderia	197
6de3d71f0b5574f91e4569ad3168d64c_uncultured bacterium	193
9b39a845425872b8466dd78a5748b19d_Neisseria	178
e151e0a4bd98712e423de5a2607851b0_Pseudomonas	167
0cce7982066124071e6a9861ef7a3a61_Pseudomonas	155
b02a8d33d018119dedb2db15db887bfd_Cutibacterium	119
b72293c8315af5ffa034f4b9596ee9f5_Mycoavidus	1239
d1d2369e5d24e487e8c865eff9161dcb_Pelomonas	8
0f670a65c7bf0a0b76fcbbee121fa84a_Mycoavidus	4
9685378e81a6f6360b946848f0253962_Mycoavidus	2
956a6694a47a5432473bf02044137925_Unassigned	28
ffc36e27c82042664a16bcd4d380b286_Escherichia-Shigella	9
0cce7982066124071e6a9861ef7a3a61_Pseudomonas	4
499bc95dfd81d7afc79685199319a4f2_Paracoccus	3
499bc95dfd81d7afc79685199319a4f2_Paracoccus	9
4dff0c0f150420e26b7754ca9af8f13a_Mycobacterium	3
b02a8d33d018119dedb2db15db887bfd_Cutibacterium	1188
d1d2369e5d24e487e8c865eff9161dcb_Pelomonas	933
5497318e515a8c328a68f95975d9c7d4_Staphylococcus	577
180edd086d711a8cb3e772431c08d06c_Ochrobactrum	432
b02a8d33d018119dedb2db15db887bfd_Cutibacterium	290
ab614f22b991ca41ee7205fc54867437_Turicella	228
ed6be6f35c692c6166ff8442f30ba282_Sphingobium	179
05fafcc76412edec77c53f7dce960fc5_Cutibacterium	55
OTU ID UH.1552.152_Houston_Control
ASV_ID	count
7e537c12b9af4d0e06d9c229f25d2176_Delftia	2805
ffc36e27c82042664a16bcd4d380b286_Escherichia-Shigella	5167
8cb24777cb48dde0aac60dfeca125d10_Bacillus	1176
1e870c64af7608a2cb5ffd2d5c5b01f3_Citrobacter	1052
07c3160551922faa7be5740ea3adc189_Ralstonia	2269
d92638664110583b421ff8ea47480a6a_Stenotrophomonas_acidaminiphila	3344
cc3972883fd7f6156ba7a61c2172183b_Sphingomonas	6
456433d622581750b77afc8a2a0ab21b_Delftia	77
6e31cbd8efb3701612f34b744fa42dce_Escherichia-Shigella	154
7c9605af3addb88d12d0ddea2722ee53_Escherichia-Shigella	150
OTU ID UH.1556.7_Brazil_Control
ASV_ID	count
4c7a497eca1fa3081f152adbbce602fb_Delftia	7
7e537c12b9af4d0e06d9c229f25d2176_Delftia	16
ffc36e27c82042664a16bcd4d380b286_Escherichia-Shigella	3
