# Supplementary material for: Widespread bacterial diversity within the bacteriome of fungi
Source: Commun Biol. 2021 Oct 7;4:1168. doi: 10.1038/s42003-021-02693-y (PMC8497576; doi:10.1038/s42003-021-02693-y)
Supplement: Supplementary file 18 — Supplementary Data 14 [file 42003_2021_2693_MOESM18_ESM.txt]

>Lacunisphaera Probe1
GAAGACCTTCATCCCTCACG
>Lacunisphaera Probe2
CCGGTGACAGAGGTTTACAAT
>Lacunisphaera Probe3
CGGGTTAAATCAGGCTTTGAAC
>Lacunisphaera Probe4
GAGTTAGCCACTGCTTCCTC
>Lacunisphaera Probe5
TCCGAATAACGCTTGCAGTC
>Lacunisphaera Probe6
TCACACCTTACACACACGG
>Lacunisphaera Probe7
TTTAAGGCGCAGTTCCGGG
>Lacunisphaera Probe8
CCCTCTCCAATACTCTAGCCA
>Lacunisphaera Probe9
TGCTACACCGTGAATTCCAC
>Lacunisphaera Probe10
GTTCCTCACGATATCTACGCAT
>Lacunisphaera Probe11
TGTCCAGGTAGTCGCCTTCG
